# Supplementary material for: Glutaminase as a metabolic target of choice to counter acquired resistance to Palbociclib by colorectal cancer cells
Source: Oncogene. 2025 Jul 22;44(36):3386–406. doi: 10.1038/s41388-025-03495-w (PMC12399431; doi:10.1038/s41388-025-03495-w)
Supplement: Supplementary file 3 — Supplementary Table 1 [file 41388_2025_3495_MOESM3_ESM.xlsx]

## Sheet: in vivo
NCBI gene	Gene stable ID	Gene type	Gene name	Gene description	KEGG Pathway(s)	Metabolic Gene	Gene Counts Mean	Palbociclib vs Control: log2FoldChange	Palbociclib vs Control: lfcSE	Palbociclib vs Control: Z-score	Palbociclib vs Control: P Value	Palbociclib vs Control: FDR-adjusted P Value	Telaglenastat vs Control: log2FoldChange	Telaglenastat vs Control: lfcSE	Telaglenastat vs Control: Z-score	Telaglenastat vs Control: P Value	Telaglenastat vs Control: FDR-adjusted P Value	Combination vs Control: log2FoldChange	Combination vs Control: lfcSE	Combination vs Control: Z-score	Combination vs Control: P Value	Combination vs Control: FDR-adjusted P Value	Combination vs Palbociclib: log2FoldChange	Combination vs Palbociclib: lfcSE	Combination vs Palbociclib: Z-score	Combination vs Palbociclib: P Value	Combination vs Palbociclib: FDR-adjusted P Value	Combination vs Telaglenastat: log2FoldChange	Combination vs Telaglenastat: lfcSE	Combination vs Telaglenastat: Z-score	Combination vs Telaglenastat: P Value	Combination vs Telaglenastat: FDR-adjusted P Value
1	ENSG00000121410	protein_coding	A1BG	alpha-1-B glycoprotein [Source:HGNC Symbol;Acc:HGNC:5]	NA	FALSE	0.290619	0.602631	4.91009	0.122733	0.902318	NA	1.81938	5.13429	0.354358	0.72307	NA	0	5.13509	0	1	NA	-0.152476	4.51022	-0.0338068	0.973031	NA	-1.36922	4.75332	-0.288057	0.773303	NA
2	ENSG00000175899	protein_coding	A2M	alpha-2-macroglobulin [Source:HGNC Symbol;Acc:HGNC:7]	hsa04610 Complement and coagulation cascades	FALSE	3.13755	-0.70124	1.12389	-0.62394	0.532667	NA	-0.188097	1.17175	-0.160526	0.872467	NA	0.624703	1.13859	0.548666	0.583235	NA	1.32594	1.03046	1.28675	0.198182	NA	0.8128	1.08246	0.750883	0.452723	NA
9	ENSG00000171428	protein_coding	NAT1	N-acetyltransferase 1 [Source:HGNC Symbol;Acc:HGNC:7645]	hsa00232 Caffeine metabolism, hsa00983 Drug metabolism - other enzymes, hsa01100 Metabolic pathways	FALSE	48.0718	-0.307833	0.245494	-1.25394	0.209865	0.82388	0.480251	0.25078	1.91503	0.0554887	0.0985634	0.503606	0.251058	2.00593	0.0448635	0.0975137	0.811439	0.225403	3.59994	0.000318285	0.00245938	0.0233546	0.23115	0.101037	0.919521	0.968607
10	ENSG00000156006	protein_coding	NAT2	N-acetyltransferase 2 [Source:HGNC Symbol;Acc:HGNC:7646]	hsa00232 Caffeine metabolism, hsa00983 Drug metabolism - other enzymes, hsa01100 Metabolic pathways	FALSE	3.68749	2.68377	1.26169	2.12712	0.03341	NA	2.14012	1.32675	1.61306	0.106732	NA	3.39188	1.29209	2.6251	0.00866224	NA	0.708112	0.908467	0.779458	0.43571	0.535339	1.25176	0.996849	1.25572	0.209219	NA
12	ENSG00000196136	protein_coding	SERPINA3	serpin family A member 3 [Source:HGNC Symbol;Acc:HGNC:16]	NA	FALSE	21.8492	0.74974	0.538913	1.39121	0.164162	0.762017	-0.499061	0.58283	-0.856272	0.391847	0.478636	0.0491255	0.574133	0.0855646	0.931813	0.951591	-0.700615	0.499968	-1.40132	0.161119	0.242363	0.548187	0.547021	1.00213	0.31628	0.604836
13	ENSG00000114771	protein_coding	AADAC	arylacetamide deacetylase [Source:HGNC Symbol;Acc:HGNC:17]	NA	TRUE	33.8543	0.279893	0.341466	0.819681	0.412398	0.948779	0.951406	0.352652	2.69786	0.00697871	0.0193972	0.7058	0.356473	1.97995	0.0477089	0.102526	0.425907	0.308419	1.38094	0.167299	0.249241	-0.245606	0.32076	-0.765701	0.443854	0.710528
14	ENSG00000127837	protein_coding	AAMP	angio associated migratory cell protein [Source:HGNC Symbol;Acc:HGNC:18]	NA	FALSE	368.54	0.0426033	0.30426	0.140023	0.888642	0.996426	-1.28332	0.321417	-3.99268	6.53e-05	0.000688779	-0.960093	0.320597	-2.9947	0.00274711	0.0119828	-1.0027	0.282205	-3.55307	0.00038076	0.00276169	0.323223	0.300624	1.07517	0.282298	0.574921
15	ENSG00000129673	protein_coding	AANAT	aralkylamine N-acetyltransferase [Source:HGNC Symbol;Acc:HGNC:19]	hsa00380 Tryptophan metabolism, hsa01100 Metabolic pathways	TRUE	0.477328	-0.174694	3.24145	-0.0538939	0.95702	NA	-0.107129	3.42097	-0.0313155	0.975018	NA	0.911941	3.34715	0.272453	0.785274	NA	1.08663	2.94623	0.368822	0.71226	NA	1.01907	3.14266	0.32427	0.745734	NA
16	ENSG00000090861	protein_coding	AARS1	alanyl-tRNA synthetase 1 [Source:HGNC Symbol;Acc:HGNC:20]	hsa00970 Aminoacyl-tRNA biosynthesis	FALSE	1451.6	-0.00383051	0.172057	-0.0222631	0.982238	0.997313	-0.347182	0.180727	-1.92102	0.0547286	0.0975627	-0.354339	0.180799	-1.95986	0.0500126	0.106413	-0.350509	0.159065	-2.20355	0.0275559	0.0603874	-0.00715761	0.168407	-0.042502	0.966099	0.986483
18	ENSG00000183044	protein_coding	ABAT	4-aminobutyrate aminotransferase [Source:HGNC Symbol;Acc:HGNC:23]	hsa00250 Alanine, aspartate and glutamate metabolism, hsa00280 Valine, leucine and isoleucine degradation, hsa00410 beta-Alanine metabolism, hsa00640 Propanoate metabolism, hsa00650 Butanoate metabolism, hsa01100 Metabolic pathways, hsa04727 GABAergic synapse	TRUE	90.5509	-0.179719	0.203355	-0.883773	0.376819	0.931113	-0.15887	0.216047	-0.735349	0.462127	0.546065	-0.104306	0.215928	-0.48306	0.629053	0.724116	0.0754134	0.192276	0.392214	0.6949	0.766555	0.0545637	0.205653	0.265319	0.790764	0.914409
19	ENSG00000165029	protein_coding	ABCA1	ATP binding cassette subfamily A member 1 [Source:HGNC Symbol;Acc:HGNC:29]	hsa02010 ABC transporters, hsa04975 Fat digestion and absorption	TRUE	50.5924	0.525993	0.343072	1.53319	0.12523	0.690555	0.442723	0.361935	1.22321	0.22125	0.303038	0.414566	0.362618	1.14326	0.252931	0.369876	-0.111427	0.314944	-0.353799	0.72349	0.790686	-0.0281573	0.335393	-0.0839532	0.933094	0.973403
20	ENSG00000107331	protein_coding	ABCA2	ATP binding cassette subfamily A member 2 [Source:HGNC Symbol;Acc:HGNC:32]	hsa02010 ABC transporters, hsa04142 Lysosome	FALSE	201.377	0.184879	0.471271	0.392298	0.694838	0.991383	-2.18305	0.499466	-4.37077	1.24e-05	0.00023581	-1.6381	0.497187	-3.29475	0.000985109	0.00584806	-1.82298	0.437666	-4.16524	3.11e-05	0.000581817	0.544943	0.46789	1.16468	0.244148	0.537562
21	ENSG00000167972	protein_coding	ABCA3	ATP binding cassette subfamily A member 3 [Source:HGNC Symbol;Acc:HGNC:33]	hsa02010 ABC transporters	TRUE	58.6053	0.311291	0.43628	0.713511	0.475529	0.966707	-1.39955	0.470131	-2.97694	0.00291146	0.00998678	-1.00903	0.466249	-2.16415	0.0304527	0.0726201	-1.32033	0.411071	-3.21191	0.00131854	0.0065477	0.390516	0.446837	0.873957	0.382141	0.66168
22	ENSG00000131269	protein_coding	ABCB7	ATP binding cassette subfamily B member 7 [Source:HGNC Symbol;Acc:HGNC:48]	hsa02010 ABC transporters	FALSE	268.905	-0.264216	0.182124	-1.45075	0.14685	0.729811	0.313503	0.189722	1.65244	0.0984458	0.15728	0.144052	0.190636	0.75564	0.449865	0.566535	0.408268	0.168907	2.41711	0.0156441	0.0388945	-0.169451	0.177073	-0.956956	0.33859	0.624121
23	ENSG00000236342	protein_coding	ABCF1	ATP binding cassette subfamily F member 1 [Source:HGNC Symbol;Acc:HGNC:70]	NA	FALSE	606.629	-0.202308	0.120668	-1.67657	0.0936269	0.616123	-0.302955	0.127663	-2.37308	0.0176403	0.0399181	-0.245248	0.127611	-1.92184	0.0546261	0.114157	-0.0429407	0.113082	-0.379731	0.704145	0.774303	0.0577061	0.120518	0.478816	0.632069	0.833667
24	ENSG00000198691	protein_coding	ABCA4	ATP binding cassette subfamily A member 4 [Source:HGNC Symbol;Acc:HGNC:34]	hsa02010 ABC transporters	TRUE	3.76709	1.15111	0.88838	1.29574	0.195066	NA	-0.258147	1.0467	-0.246629	0.805195	NA	1.00556	0.946954	1.06189	0.288286	NA	-0.145546	0.762222	-0.190949	0.848565	0.888762	1.26371	0.941992	1.34153	0.179749	NA
25	ENSG00000097007	protein_coding	ABL1	ABL proto-oncogene 1, non-receptor tyrosine kinase [Source:HGNC Symbol;Acc:HGNC:76]	hsa04012 ErbB signaling pathway, hsa04014 Ras signaling pathway, hsa04110 Cell cycle, hsa04360 Axon guidance, hsa04722 Neurotrophin signaling pathway	FALSE	305.974	-0.0454569	0.225642	-0.201455	0.840342	0.996426	-0.963834	0.239347	-4.02693	5.65e-05	0.000630309	-1.22326	0.24066	-5.08293	3.72e-07	2.84e-05	-1.1778	0.212732	-5.53655	3.08e-08	3.92e-05	-0.259426	0.227217	-1.14175	0.253556	0.546764
26	ENSG00000002726	protein_coding	AOC1	amine oxidase copper containing 1 [Source:HGNC Symbol;Acc:HGNC:80]	hsa00330 Arginine and proline metabolism, hsa00340 Histidine metabolism, hsa00380 Tryptophan metabolism, hsa01100 Metabolic pathways	TRUE	11.2413	1.28169	0.652639	1.96385	0.0495471	NA	-1.7876	0.787434	-2.27016	0.023198	0.0495552	0.544054	0.694643	0.783215	0.433501	0.552067	-0.737632	0.595184	-1.23933	0.215222	0.304334	2.33165	0.740513	3.1487	0.00163998	0.0266859
27	ENSG00000143322	protein_coding	ABL2	ABL proto-oncogene 2, non-receptor tyrosine kinase [Source:HGNC Symbol;Acc:HGNC:77]	hsa04012 ErbB signaling pathway, hsa04014 Ras signaling pathway	FALSE	559.855	0.15808	0.122115	1.29452	0.195486	0.802956	0.297436	0.128235	2.31945	0.0203704	0.0446921	0.454853	0.127941	3.55517	0.000377736	0.00293937	0.296773	0.112112	2.64711	0.00811829	0.0239497	0.157417	0.118749	1.32563	0.184964	0.469582
28	ENSG00000175164	protein_coding	ABO	ABO, alpha 1-3-N-acetylgalactosaminyltransferase and alpha 1-3-galactosyltransferase [Source:HGNC Symbol;Acc:HGNC:79]	hsa00601 Glycosphingolipid biosynthesis - lacto and neolacto series, hsa01100 Metabolic pathways	TRUE	17.21	0.393411	0.41743	0.942459	0.345958	0.921469	0.486436	0.442044	1.10042	0.271148	0.356899	1.16725	0.428731	2.72257	0.00647765	0.0225859	0.773839	0.364205	2.12473	0.0336089	0.0703074	0.680813	0.392174	1.736	0.0825644	0.308007
29	ENSG00000278741	protein_coding	ABR	ABR activator of RhoGEF and GTPase [Source:HGNC Symbol;Acc:HGNC:81]	NA	FALSE	474.799	-0.0273096	0.227438	-0.120075	0.904424	0.996426	-0.927621	0.239811	-3.86813	0.000109671	0.000971891	-0.939515	0.239939	-3.91563	9.02e-05	0.00108655	-0.912205	0.211355	-4.31599	1.59e-05	0.000408606	-0.011894	0.224615	-0.0529529	0.957769	0.983662
30	ENSG00000060971	protein_coding	ACAA1	acetyl-CoA acyltransferase 1 [Source:HGNC Symbol;Acc:HGNC:82]	hsa00071 Fatty acid degradation, hsa00280 Valine, leucine and isoleucine degradation, hsa00592 alpha-Linolenic acid metabolism, hsa01040 Biosynthesis of unsaturated fatty acids, hsa01100 Metabolic pathways, hsa01212 Fatty acid metabolism, hsa03320 PPAR signaling pathway, hsa04146 Peroxisome	TRUE	167.007	0.0464172	0.291051	0.159481	0.87329	0.996426	-1.43211	0.312301	-4.58566	4.53e-06	0.000135389	-0.908737	0.309216	-2.93885	0.00329436	0.0136277	-0.955154	0.272823	-3.50101	0.000463505	0.00316589	0.523369	0.295387	1.77181	0.0764268	0.297106
31	ENSG00000278540	protein_coding	ACACA	acetyl-CoA carboxylase alpha [Source:HGNC Symbol;Acc:HGNC:84]	hsa00061 Fatty acid biosynthesis, hsa00620 Pyruvate metabolism, hsa00640 Propanoate metabolism, hsa01100 Metabolic pathways, hsa01212 Fatty acid metabolism, hsa04152 AMPK signaling pathway, hsa04910 Insulin signaling pathway, hsa04922 Glucagon signaling pathway	TRUE	2264.27	-0.164436	0.0877695	-1.8735	0.0609991	0.513207	0.214536	0.0917998	2.33699	0.0194395	0.0430862	-0.0207327	0.0920979	-0.225116	0.821889	0.873439	0.143704	0.0811844	1.77009	0.0767122	0.134727	-0.235268	0.0855256	-2.75085	0.00594401	0.064148
32	ENSG00000076555	protein_coding	ACACB	acetyl-CoA carboxylase beta [Source:HGNC Symbol;Acc:HGNC:85]	hsa00061 Fatty acid biosynthesis, hsa00620 Pyruvate metabolism, hsa00640 Propanoate metabolism, hsa01100 Metabolic pathways, hsa04152 AMPK signaling pathway, hsa04910 Insulin signaling pathway, hsa04920 Adipocytokine signaling pathway, hsa04922 Glucagon signaling pathway	TRUE	65.0812	0.00468525	0.253732	0.0184654	0.985268	0.997423	-0.365296	0.272339	-1.34133	0.179813	0.255462	-0.918781	0.280966	-3.27008	0.00107516	0.0062559	-0.923466	0.250943	-3.67998	0.000233256	0.00200081	-0.553484	0.269743	-2.0519	0.0401798	0.204505
33	ENSG00000115361	protein_coding	ACADL	acyl-CoA dehydrogenase long chain [Source:HGNC Symbol;Acc:HGNC:88]	hsa00071 Fatty acid degradation, hsa01100 Metabolic pathways, hsa01212 Fatty acid metabolism, hsa03320 PPAR signaling pathway	TRUE	0.202113	-0.61669	6.47204	-0.0952853	0.924088	NA	0.0890556	6.76924	0.0131559	0.989503	NA	-1.33514	6.77081	-0.19719	0.843679	NA	-0.718446	5.96556	-0.120432	0.904141	NA	-1.42419	6.28675	-0.226539	0.820782	NA
34	ENSG00000117054	protein_coding	ACADM	acyl-CoA dehydrogenase medium chain [Source:HGNC Symbol;Acc:HGNC:89]	hsa00071 Fatty acid degradation, hsa00280 Valine, leucine and isoleucine degradation, hsa01100 Metabolic pathways, hsa01212 Fatty acid metabolism, hsa03320 PPAR signaling pathway	TRUE	737.566	-0.0315835	0.1425	-0.221639	0.824595	0.996426	0.467095	0.14879	3.13929	0.00169359	0.00668213	0.298639	0.149206	2.00152	0.0453363	0.0983124	0.330222	0.131257	2.51585	0.0118745	0.0316558	-0.168456	0.13806	-1.22017	0.222401	0.514352
35	ENSG00000122971	protein_coding	ACADS	acyl-CoA dehydrogenase short chain [Source:HGNC Symbol;Acc:HGNC:90]	hsa00071 Fatty acid degradation, hsa00280 Valine, leucine and isoleucine degradation, hsa00410 beta-Alanine metabolism, hsa00640 Propanoate metabolism, hsa00650 Butanoate metabolism, hsa01100 Metabolic pathways, hsa01200 Carbon metabolism, hsa01212 Fatty acid metabolism	TRUE	21.9657	0.239577	0.50876	0.470903	0.63771	0.988634	-2.0977	0.588106	-3.56687	0.000361266	0.00217977	-1.77157	0.576712	-3.07184	0.00212742	0.010004	-2.01115	0.515947	-3.89797	9.7e-05	0.00111811	0.326129	0.594334	0.54873	0.583191	0.806691
36	ENSG00000196177	protein_coding	ACADSB	acyl-CoA dehydrogenase short/branched chain [Source:HGNC Symbol;Acc:HGNC:91]	hsa00071 Fatty acid degradation, hsa00280 Valine, leucine and isoleucine degradation, hsa01100 Metabolic pathways, hsa01212 Fatty acid metabolism	TRUE	444.133	-0.176504	0.156501	-1.12782	0.259398	0.87108	0.510548	0.162774	3.13654	0.00170952	0.00673259	0.152599	0.164039	0.930265	0.352234	0.474012	0.329103	0.144946	2.27052	0.0231763	0.0529401	-0.357948	0.151698	-2.35961	0.0182943	0.130205
37	ENSG00000072778	protein_coding	ACADVL	acyl-CoA dehydrogenase very long chain [Source:HGNC Symbol;Acc:HGNC:92]	hsa00071 Fatty acid degradation, hsa01100 Metabolic pathways, hsa01212 Fatty acid metabolism	TRUE	1234.33	0.200031	0.232635	0.859851	0.389871	0.936972	-0.708819	0.244083	-2.90401	0.00368419	0.0119201	-0.498908	0.243934	-2.04525	0.04083	0.0906691	-0.698939	0.214343	-3.26084	0.00111083	0.00580121	0.209911	0.226717	0.925872	0.354512	0.638966
38	ENSG00000075239	protein_coding	ACAT1	acetyl-CoA acetyltransferase 1 [Source:HGNC Symbol;Acc:HGNC:93]	hsa00071 Fatty acid degradation, hsa00072 Synthesis and degradation of ketone bodies, hsa00280 Valine, leucine and isoleucine degradation, hsa00310 Lysine degradation, hsa00380 Tryptophan metabolism, hsa00620 Pyruvate metabolism, hsa00630 Glyoxylate and dicarboxylate metabolism, hsa00640 Propanoate metabolism, hsa00650 Butanoate metabolism, hsa00900 Terpenoid backbone biosynthesis, hsa01100 Metab…	TRUE	873.71	-0.135451	0.154969	-0.874051	0.382091	0.935105	0.462354	0.161748	2.85848	0.00425674	0.0132224	0.143598	0.162323	0.884645	0.376348	0.497588	0.279049	0.142948	1.95211	0.0509256	0.0980033	-0.318756	0.15027	-2.12122	0.0339033	0.184329
39	ENSG00000120437	protein_coding	ACAT2	acetyl-CoA acetyltransferase 2 [Source:HGNC Symbol;Acc:HGNC:94]	hsa00071 Fatty acid degradation, hsa00072 Synthesis and degradation of ketone bodies, hsa00280 Valine, leucine and isoleucine degradation, hsa00310 Lysine degradation, hsa00380 Tryptophan metabolism, hsa00620 Pyruvate metabolism, hsa00630 Glyoxylate and dicarboxylate metabolism, hsa00640 Propanoate metabolism, hsa00650 Butanoate metabolism, hsa00900 Terpenoid backbone biosynthesis, hsa01100 Metab…	TRUE	395.315	-0.987947	0.283271	-3.48764	0.00048731	0.0297025	-0.245417	0.295689	-0.829983	0.406548	0.493182	-0.736156	0.296842	-2.47996	0.0131397	0.0385667	0.251791	0.262809	0.958076	0.338024	0.437614	-0.490739	0.276148	-1.77709	0.0755543	0.295548
40	ENSG00000108684	protein_coding	ASIC2	acid sensing ion channel subunit 2 [Source:HGNC Symbol;Acc:HGNC:99]	hsa04742 Taste transduction, hsa04750 Inflammatory mediator regulation of TRP channels	FALSE	0	NA	NA	NA	NA	NA	NA	NA	NA	NA	NA	NA	NA	NA	NA	NA	NA	NA	NA	NA	NA	NA	NA	NA	NA	NA
41	ENSG00000110881	protein_coding	ASIC1	acid sensing ion channel subunit 1 [Source:HGNC Symbol;Acc:HGNC:100]	hsa04750 Inflammatory mediator regulation of TRP channels	FALSE	208.809	0.387129	0.225861	1.71401	0.086527	0.598521	-0.597226	0.241881	-2.46909	0.0135458	0.0325251	-0.206722	0.239852	-0.861871	0.388758	0.510349	-0.593851	0.210455	-2.82175	0.00477625	0.0162451	0.390504	0.227562	1.71604	0.0861554	0.315974
43	ENSG00000087085	protein_coding	ACHE	acetylcholinesterase (Cartwright blood group) [Source:HGNC Symbol;Acc:HGNC:108]	hsa00564 Glycerophospholipid metabolism, hsa04725 Cholinergic synapse	TRUE	2.47936	0.1497	1.0406	0.143859	0.885612	NA	-1.39893	1.22066	-1.14605	0.251774	NA	-1.11084	1.19363	-0.930644	0.352038	NA	-1.26054	1.07005	-1.17802	0.238788	NA	0.288093	1.24586	0.231241	0.817128	NA
47	ENSG00000131473	protein_coding	ACLY	ATP citrate lyase [Source:HGNC Symbol;Acc:HGNC:115]	hsa00020 Citrate cycle (TCA cycle), hsa01100 Metabolic pathways	TRUE	2447.11	-0.21317	0.129446	-1.64678	0.0996033	0.62861	-0.4807	0.135796	-3.53987	0.000400321	0.00234625	-0.431237	0.135791	-3.17575	0.0014945	0.00781114	-0.218067	0.11951	-1.82468	0.0680496	0.122535	0.0494626	0.12636	0.391443	0.69547	0.864993
48	ENSG00000122729	protein_coding	ACO1	aconitase 1 [Source:HGNC Symbol;Acc:HGNC:117]	hsa00020 Citrate cycle (TCA cycle), hsa00630 Glyoxylate and dicarboxylate metabolism, hsa01100 Metabolic pathways, hsa01200 Carbon metabolism, hsa01210 2-Oxocarboxylic acid metabolism, hsa01230 Biosynthesis of amino acids	TRUE	567.855	-0.178292	0.120189	-1.48344	0.137958	0.715713	0.137333	0.125937	1.09049	0.275497	0.361318	-0.0310471	0.126664	-0.245114	0.806368	0.861989	0.147245	0.112201	1.31234	0.189406	0.275145	-0.16838	0.118338	-1.42288	0.154771	0.431611
49	ENSG00000100312	protein_coding	ACR	acrosin [Source:HGNC Symbol;Acc:HGNC:126]	NA	FALSE	2.60597	1.28498	1.19203	1.07798	0.281044	NA	-0.171174	1.32534	-0.129154	0.897236	NA	-0.124557	1.32503	-0.0940026	0.925107	NA	-1.40954	1.13281	-1.24428	0.213396	NA	0.0466173	1.27235	0.0366388	0.970773	NA
50	ENSG00000100412	protein_coding	ACO2	aconitase 2 [Source:HGNC Symbol;Acc:HGNC:118]	hsa00020 Citrate cycle (TCA cycle), hsa00630 Glyoxylate and dicarboxylate metabolism, hsa01100 Metabolic pathways, hsa01200 Carbon metabolism, hsa01210 2-Oxocarboxylic acid metabolism, hsa01230 Biosynthesis of amino acids	TRUE	436.118	0.102205	0.256622	0.398272	0.69043	0.991383	-1.16267	0.271314	-4.28534	1.82e-05	0.000299099	-1.01361	0.271007	-3.74017	0.000183892	0.00179316	-1.11582	0.238642	-4.67571	2.93e-06	0.000193002	0.149058	0.254374	0.585978	0.55789	0.791122
51	ENSG00000161533	protein_coding	ACOX1	acyl-CoA oxidase 1 [Source:HGNC Symbol;Acc:HGNC:119]	hsa00071 Fatty acid degradation, hsa00410 beta-Alanine metabolism, hsa00592 alpha-Linolenic acid metabolism, hsa00640 Propanoate metabolism, hsa01040 Biosynthesis of unsaturated fatty acids, hsa01100 Metabolic pathways, hsa01200 Carbon metabolism, hsa01212 Fatty acid metabolism, hsa03320 PPAR signaling pathway, hsa04024 cAMP signaling pathway, hsa04146 Peroxisome	TRUE	779.765	0.120044	0.101677	1.18064	0.237745	0.852551	0.233796	0.106856	2.18795	0.0286731	0.0586099	0.357446	0.106673	3.35086	0.000805611	0.00504005	0.237402	0.0935957	2.53646	0.011198	0.0303347	0.12365	0.0991973	1.24651	0.212578	0.504061
52	ENSG00000143727	protein_coding	ACP1	acid phosphatase 1 [Source:HGNC Symbol;Acc:HGNC:122]	hsa00730 Thiamine metabolism, hsa00740 Riboflavin metabolism, hsa01100 Metabolic pathways, hsa04520 Adherens junction	TRUE	957.457	0.00947766	0.102088	0.0928384	0.926032	0.996426	0.116159	0.107288	1.08269	0.278947	0.364981	0.218198	0.107162	2.03615	0.0417351	0.092225	0.208721	0.0942875	2.21366	0.0268521	0.0592124	0.102039	0.0998946	1.02147	0.307034	0.597937
53	ENSG00000134575	protein_coding	ACP2	acid phosphatase 2, lysosomal [Source:HGNC Symbol;Acc:HGNC:123]	hsa00740 Riboflavin metabolism, hsa01100 Metabolic pathways, hsa04142 Lysosome	TRUE	115.176	0.201956	0.207193	0.974723	0.329698	0.912189	-0.484308	0.224692	-2.15543	0.0311283	0.0624665	-0.230827	0.222592	-1.037	0.299738	0.420089	-0.432783	0.195998	-2.2081	0.0272372	0.0598991	0.253481	0.214412	1.18221	0.237122	0.530199
54	ENSG00000102575	protein_coding	ACP5	acid phosphatase 5, tartrate resistant [Source:HGNC Symbol;Acc:HGNC:124]	hsa00740 Riboflavin metabolism, hsa01100 Metabolic pathways, hsa04142 Lysosome, hsa04380 Osteoclast differentiation	TRUE	2.85105	0.519222	1.17925	0.440297	0.659722	NA	-0.958433	1.32854	-0.721416	0.470654	NA	-0.34727	1.2856	-0.270122	0.787066	NA	-0.866492	1.1257	-0.769733	0.441458	NA	0.611164	1.28125	0.477006	0.633358	NA
55	ENSG00000014257	protein_coding	ACP3	acid phosphatase 3 [Source:HGNC Symbol;Acc:HGNC:125]	NA	TRUE	2.01571	2.6616	1.66759	1.59607	0.110472	NA	3.49011	1.69625	2.05755	0.0396336	NA	1.52592	1.84248	0.828187	0.407565	NA	-1.13568	1.37621	-0.825221	0.409246	NA	-1.96419	1.4108	-1.39225	0.163846	NA
56	ENSG00000134940	protein_coding	ACRV1	acrosomal vesicle protein 1 [Source:HGNC Symbol;Acc:HGNC:127]	NA	FALSE	2.766	-0.676907	1.2438	-0.544224	0.586287	NA	-0.219678	1.30027	-0.168948	0.865837	NA	1.54781	1.20384	1.28573	0.198537	NA	2.22472	1.097	2.028	0.04256	NA	1.76749	1.16063	1.52287	0.12779	NA
58	ENSG00000143632	protein_coding	ACTA1	actin alpha 1, skeletal muscle [Source:HGNC Symbol;Acc:HGNC:129]	NA	FALSE	48.6367	-0.0796228	1.60507	-0.0496071	0.960435	0.996426	-2.33776	1.68605	-1.38653	0.165584	0.23922	-2.94151	1.69103	-1.73948	0.0819512	0.155326	-2.86189	1.4886	-1.92253	0.0545385	0.103275	-0.603749	1.57557	-0.383193	0.701577	0.868338
59	ENSG00000107796	protein_coding	ACTA2	actin alpha 2, smooth muscle [Source:HGNC Symbol;Acc:HGNC:130]	hsa04270 Vascular smooth muscle contraction, hsa04371 Apelin signaling pathway	FALSE	44.7574	-0.118911	0.392515	-0.302947	0.761931	0.996426	-0.950902	0.422347	-2.25147	0.0243557	0.05155	-0.462969	0.416867	-1.11059	0.266744	0.38485	-0.344058	0.368854	-0.932776	0.350936	0.450848	0.487932	0.400453	1.21845	0.223052	0.515143
60	ENSG00000075624	protein_coding	ACTB	actin beta [Source:HGNC Symbol;Acc:HGNC:132]	hsa04015 Rap1 signaling pathway, hsa04145 Phagosome, hsa04210 Apoptosis, hsa04390 Hippo signaling pathway, hsa04510 Focal adhesion, hsa04520 Adherens junction, hsa04530 Tight junction, hsa04611 Platelet activation, hsa04670 Leukocyte transendothelial migration, hsa04810 Regulation of actin cytoskeleton, hsa04919 Thyroid hormone signaling pathway, hsa04921 Oxytocin signaling pathway, hsa04971 Gast…	FALSE	8224.97	-0.0788077	0.247087	-0.318947	0.749767	0.996426	0.362988	0.258403	1.40474	0.1601	0.232619	0.508357	0.258393	1.96737	0.0491401	0.105007	0.587164	0.226959	2.58709	0.00967902	0.0272743	0.145368	0.239229	0.607651	0.543419	0.780395
70	ENSG00000159251	protein_coding	ACTC1	actin alpha cardiac muscle 1 [Source:HGNC Symbol;Acc:HGNC:143]	hsa04260 Cardiac muscle contraction, hsa04261 Adrenergic signaling in cardiomyocytes	FALSE	0.440412	1.17509	4.56574	0.257372	0.796892	NA	1.81967	4.77444	0.381127	0.703109	NA	2.9765	4.71744	0.630957	0.528069	NA	1.80141	4.12785	0.436404	0.662544	NA	1.15684	4.35757	0.265477	0.790642	NA
71	ENSG00000184009	protein_coding	ACTG1	actin gamma 1 [Source:HGNC Symbol;Acc:HGNC:144]	hsa04015 Rap1 signaling pathway, hsa04145 Phagosome, hsa04210 Apoptosis, hsa04390 Hippo signaling pathway, hsa04510 Focal adhesion, hsa04520 Adherens junction, hsa04530 Tight junction, hsa04611 Platelet activation, hsa04670 Leukocyte transendothelial migration, hsa04810 Regulation of actin cytoskeleton, hsa04919 Thyroid hormone signaling pathway, hsa04921 Oxytocin signaling pathway, hsa04971 Gast…	FALSE	11100.5	-0.254541	0.156257	-1.62899	0.103315	0.638095	-0.353341	0.163467	-2.16154	0.0306535	0.0616897	-0.336069	0.16347	-2.05584	0.0397976	0.0889033	-0.0815278	0.143618	-0.567672	0.570258	0.659031	0.0172718	0.151431	0.114058	0.909192	0.965566
72	ENSG00000163017	protein_coding	ACTG2	actin gamma 2, smooth muscle [Source:HGNC Symbol;Acc:HGNC:145]	hsa04270 Vascular smooth muscle contraction	FALSE	7.06508	0.271612	0.699067	0.388535	0.69762	NA	-0.035388	0.748624	-0.0472708	0.962297	0.970957	-0.134378	0.753568	-0.178323	0.858469	0.899269	-0.40599	0.66162	-0.613631	0.539459	0.631483	-0.0989904	0.713782	-0.138684	0.8897	NA
81	ENSG00000282844	protein_coding	ACTN4	actinin alpha 4 [Source:HGNC Symbol;Acc:HGNC:166]	hsa04510 Focal adhesion, hsa04520 Adherens junction, hsa04530 Tight junction, hsa04670 Leukocyte transendothelial migration, hsa04810 Regulation of actin cytoskeleton	FALSE	2255.82	0.0421714	0.270843	0.155704	0.876266	0.996426	-1.39818	0.283867	-4.92548	8.42e-07	6.46e-05	-1.1138	0.283734	-3.9255	8.65e-05	0.00105778	-1.15597	0.249332	-4.63627	3.55e-06	0.000204824	0.284378	0.263421	1.07956	0.28034	0.572939
86	ENSG00000136518	protein_coding	ACTL6A	actin like 6A [Source:HGNC Symbol;Acc:HGNC:24124]	NA	FALSE	649.891	-0.332812	0.147154	-2.26166	0.0237181	0.334881	0.527724	0.152817	3.4533	0.000553776	0.00298262	0.136907	0.153843	0.889912	0.373513	0.495328	0.469719	0.136169	3.44953	0.000561556	0.00360506	-0.390817	0.142271	-2.747	0.00601433	0.0644446
87	ENSG00000072110	protein_coding	ACTN1	actinin alpha 1 [Source:HGNC Symbol;Acc:HGNC:163]	hsa04510 Focal adhesion, hsa04520 Adherens junction, hsa04530 Tight junction, hsa04670 Leukocyte transendothelial migration, hsa04810 Regulation of actin cytoskeleton	FALSE	901.178	-0.0768648	0.229422	-0.335037	0.737597	0.996426	-1.07111	0.241146	-4.44175	8.92e-06	0.000195911	-1.10749	0.241257	-4.59049	4.42e-06	0.00014953	-1.03062	0.212312	-4.85428	1.21e-06	0.000134933	-0.0363782	0.22493	-0.161731	0.871518	0.950437
88	ENSG00000077522	protein_coding	ACTN2	actinin alpha 2 [Source:HGNC Symbol;Acc:HGNC:164]	NA	FALSE	9.21228	-0.877957	0.731455	-1.20029	0.230027	NA	-0.951558	0.777118	-1.22447	0.220775	0.302484	-1.11073	0.782997	-1.41856	0.156028	0.256055	-0.232769	0.707427	-0.329036	0.742128	0.805965	-0.159169	0.754546	-0.210946	0.832929	NA
89	ENSG00000248746	protein_coding	ACTN3	actinin alpha 3 (gene/pseudogene) [Source:HGNC Symbol;Acc:HGNC:165]	NA	FALSE	1.48453	-0.0879637	2.17464	-0.0404498	0.967735	NA	-2.18398	2.45152	-0.89087	0.372999	NA	-3.60108	2.45521	-1.46671	0.142456	NA	-3.51311	2.20496	-1.59328	0.111098	NA	-1.41709	2.47846	-0.571764	0.567482	NA
90	ENSG00000115170	protein_coding	ACVR1	activin A receptor type 1 [Source:HGNC Symbol;Acc:HGNC:171]	hsa04060 Cytokine-cytokine receptor interaction, hsa04350 TGF-beta signaling pathway, hsa04550 Signaling pathways regulating pluripotency of stem cells	FALSE	282.476	0.0691289	0.128656	0.537316	0.591049	0.985578	0.120264	0.136064	0.883881	0.37676	0.463766	0.327621	0.135234	2.42263	0.0154088	0.043475	0.258492	0.118792	2.176	0.0295551	0.0637816	0.207357	0.126777	1.6356	0.101924	0.347841
91	ENSG00000135503	protein_coding	ACVR1B	activin A receptor type 1B [Source:HGNC Symbol;Acc:HGNC:172]	hsa04060 Cytokine-cytokine receptor interaction, hsa04350 TGF-beta signaling pathway, hsa04550 Signaling pathways regulating pluripotency of stem cells	FALSE	335.682	-0.0656564	0.0930706	-0.705448	0.480532	0.966707	-0.0890669	0.0995041	-0.895108	0.370729	0.458091	-0.269363	0.100943	-2.66845	0.00762017	0.0254941	-0.203706	0.0900555	-2.26201	0.0236969	0.0537953	-0.180296	0.0966898	-1.86468	0.0622259	0.265702
92	ENSG00000121989	protein_coding	ACVR2A	activin A receptor type 2A [Source:HGNC Symbol;Acc:HGNC:173]	hsa04060 Cytokine-cytokine receptor interaction, hsa04350 TGF-beta signaling pathway, hsa04550 Signaling pathways regulating pluripotency of stem cells	FALSE	171.955	-0.0393124	0.148131	-0.26539	0.790709	0.996426	0.534071	0.153635	3.47624	0.000508506	0.00280082	0.32672	0.155354	2.10307	0.0354594	0.0812968	0.366032	0.137134	2.66917	0.00760394	0.0227998	-0.207351	0.143061	-1.44938	0.14723	0.420585
93	ENSG00000114739	protein_coding	ACVR2B	activin A receptor type 2B [Source:HGNC Symbol;Acc:HGNC:174]	hsa04060 Cytokine-cytokine receptor interaction, hsa04350 TGF-beta signaling pathway, hsa04550 Signaling pathways regulating pluripotency of stem cells	FALSE	434.692	-0.0929255	0.130956	-0.709595	0.477955	0.966707	0.45204	0.136497	3.31173	0.000927206	0.00433481	0.185956	0.137417	1.35322	0.175984	0.28085	0.278881	0.121245	2.30014	0.0214403	0.0497906	-0.266084	0.12721	-2.09169	0.0364663	0.192264
94	ENSG00000139567	protein_coding	ACVRL1	activin A receptor like type 1 [Source:HGNC Symbol;Acc:HGNC:175]	hsa04060 Cytokine-cytokine receptor interaction	FALSE	22.7247	1.04064	0.426297	2.44112	0.0146416	0.258638	-0.557634	0.475777	-1.17205	0.241177	0.32515	0.0540574	0.462306	0.11693	0.906916	0.934978	-0.986586	0.397933	-2.47928	0.0131649	0.0341406	0.611691	0.450539	1.35769	0.174562	0.457607
95	ENSG00000243989	protein_coding	ACY1	aminoacylase 1 [Source:HGNC Symbol;Acc:HGNC:177]	hsa00220 Arginine biosynthesis, hsa01100 Metabolic pathways, hsa01210 2-Oxocarboxylic acid metabolism, hsa01230 Biosynthesis of amino acids	TRUE	79.969	-0.0283735	0.394492	-0.0719242	0.942662	0.996426	-1.87797	0.428292	-4.3848	1.16e-05	0.00022578	-1.27802	0.421951	-3.02884	0.00245498	0.0110728	-1.24965	0.373246	-3.34806	0.000813801	0.00470243	0.599951	0.408805	1.46757	0.142221	0.413513
97	ENSG00000119640	protein_coding	ACYP1	acylphosphatase 1 [Source:HGNC Symbol;Acc:HGNC:179]	hsa00620 Pyruvate metabolism, hsa01100 Metabolic pathways	TRUE	108.324	-0.5443	0.258672	-2.10421	0.0353601	0.410087	0.283232	0.267131	1.06027	0.289021	0.375404	-0.298729	0.272934	-1.09451	0.273731	0.392209	0.245571	0.245743	0.999303	0.317648	0.415786	-0.58196	0.254632	-2.2855	0.0222838	0.145945
98	ENSG00000170634	protein_coding	ACYP2	acylphosphatase 2 [Source:HGNC Symbol;Acc:HGNC:180]	hsa00620 Pyruvate metabolism, hsa01100 Metabolic pathways	TRUE	59.8282	0.388567	0.291019	1.33519	0.181814	0.788502	0.483255	0.306682	1.57575	0.115084	0.178331	1.05934	0.301701	3.51121	0.000446075	0.00331399	0.670769	0.260023	2.57965	0.00988995	0.0276801	0.576081	0.277441	2.07641	0.0378563	0.196592
100	ENSG00000196839	protein_coding	ADA	adenosine deaminase [Source:HGNC Symbol;Acc:HGNC:186]	hsa00230 Purine metabolism, hsa01100 Metabolic pathways	TRUE	83.248	0.158448	0.255265	0.62072	0.534784	0.975668	-0.749381	0.280155	-2.67488	0.00747567	0.0204046	-0.109184	0.272553	-0.400598	0.688716	0.771999	-0.267632	0.239897	-1.11561	0.264587	0.358779	0.640197	0.266228	2.40469	0.016186	0.11992
101	ENSG00000151651	protein_coding	ADAM8	ADAM metallopeptidase domain 8 [Source:HGNC Symbol;Acc:HGNC:215]	NA	FALSE	2.22128	0.670636	1.11062	0.603841	0.545949	NA	-1.04394	1.36908	-0.762515	0.445753	NA	-0.57634	1.30204	-0.442643	0.658024	NA	-1.24698	1.13809	-1.09568	0.273221	NA	0.467602	1.39145	0.336052	0.736831	NA
102	ENSG00000137845	protein_coding	ADAM10	ADAM metallopeptidase domain 10 [Source:HGNC Symbol;Acc:HGNC:188]	NA	FALSE	2314.26	0.268534	0.155629	1.72547	0.0844419	0.591225	0.46212	0.16283	2.83806	0.00453888	0.0138928	0.781186	0.162697	4.80147	1.58e-06	7.71e-05	0.512652	0.142752	3.59119	0.000329169	0.00251995	0.319066	0.15057	2.11905	0.0340863	0.184904
103	ENSG00000160710	protein_coding	ADAR	adenosine deaminase RNA specific [Source:HGNC Symbol;Acc:HGNC:225]	hsa04623 Cytosolic DNA-sensing pathway	FALSE	5009.61	-0.0913058	0.0745188	-1.22527	0.220473	0.838072	0.110683	0.0780024	1.41896	0.155909	0.227795	-0.232666	0.0781864	-2.97579	0.00292238	0.0125437	-0.14136	0.068792	-2.05489	0.0398893	0.0808035	-0.343349	0.0725512	-4.73251	2.22e-06	0.000193173
104	ENSG00000197381	protein_coding	ADARB1	adenosine deaminase RNA specific B1 [Source:HGNC Symbol;Acc:HGNC:226]	NA	FALSE	107.881	-0.0440814	0.17185	-0.256511	0.797556	0.996426	-0.290182	0.186119	-1.55912	0.118967	0.183247	-0.0375566	0.183696	-0.20445	0.838002	0.884657	0.00652479	0.163046	0.040018	0.968079	0.976895	0.252626	0.178023	1.41907	0.15588	0.432822
105	ENSG00000185736	protein_coding	ADARB2	adenosine deaminase RNA specific B2 (inactive) [Source:HGNC Symbol;Acc:HGNC:227]	NA	FALSE	0.0985884	0	6.49465	0	1	NA	0	6.79226	0	1	NA	1.90161	6.79077	0.280029	0.779455	NA	1.87604	5.96405	0.314559	0.753097	NA	1.49404	6.28683	0.237645	0.812156	NA
107	ENSG00000164742	protein_coding	ADCY1	adenylate cyclase 1 [Source:HGNC Symbol;Acc:HGNC:232]	hsa00230 Purine metabolism, hsa01100 Metabolic pathways, hsa04015 Rap1 signaling pathway, hsa04020 Calcium signaling pathway, hsa04022 cGMP-PKG signaling pathway, hsa04024 cAMP signaling pathway, hsa04062 Chemokine signaling pathway, hsa04072 Phospholipase D signaling pathway, hsa04114 Oocyte meiosis, hsa04211 Longevity regulating pathway, hsa04213 Longevity regulating pathway - multiple species,…	TRUE	0.325679	-0.225985	4.23132	-0.0534078	0.957407	NA	-1.39417	4.43976	-0.314019	0.753507	NA	-0.630247	4.43976	-0.141955	0.887116	NA	-0.404261	3.91772	-0.103188	0.917814	NA	0.763923	4.14197	0.184434	0.853673	NA
108	ENSG00000078295	protein_coding	ADCY2	adenylate cyclase 2 [Source:HGNC Symbol;Acc:HGNC:233]	hsa00230 Purine metabolism, hsa01100 Metabolic pathways, hsa04015 Rap1 signaling pathway, hsa04020 Calcium signaling pathway, hsa04022 cGMP-PKG signaling pathway, hsa04024 cAMP signaling pathway, hsa04062 Chemokine signaling pathway, hsa04072 Phospholipase D signaling pathway, hsa04114 Oocyte meiosis, hsa04211 Longevity regulating pathway, hsa04213 Longevity regulating pathway - multiple species,…	TRUE	0.666659	2.22431	3.84356	0.578711	0.562784	NA	3.39002	3.97993	0.85178	0.394336	NA	0	4.06477	0	1	NA	-1.77415	3.52316	-0.503569	0.614564	NA	-2.93987	3.67145	-0.800738	0.423284	NA
109	ENSG00000138031	protein_coding	ADCY3	adenylate cyclase 3 [Source:HGNC Symbol;Acc:HGNC:234]	hsa00230 Purine metabolism, hsa01100 Metabolic pathways, hsa04015 Rap1 signaling pathway, hsa04020 Calcium signaling pathway, hsa04022 cGMP-PKG signaling pathway, hsa04024 cAMP signaling pathway, hsa04062 Chemokine signaling pathway, hsa04072 Phospholipase D signaling pathway, hsa04114 Oocyte meiosis, hsa04211 Longevity regulating pathway, hsa04213 Longevity regulating pathway - multiple species,…	TRUE	216.69	0.0678667	0.239696	0.283137	0.777072	0.996426	-0.814867	0.256057	-3.18236	0.00146079	0.00599119	-0.640325	0.255252	-2.5086	0.0121212	0.0361533	-0.708192	0.225287	-3.14351	0.00166937	0.00771427	0.174542	0.242622	0.719399	0.471895	0.732158
111	ENSG00000173175	protein_coding	ADCY5	adenylate cyclase 5 [Source:HGNC Symbol;Acc:HGNC:236]	hsa00230 Purine metabolism, hsa01100 Metabolic pathways, hsa04015 Rap1 signaling pathway, hsa04022 cGMP-PKG signaling pathway, hsa04024 cAMP signaling pathway, hsa04062 Chemokine signaling pathway, hsa04072 Phospholipase D signaling pathway, hsa04114 Oocyte meiosis, hsa04211 Longevity regulating pathway, hsa04213 Longevity regulating pathway - multiple species, hsa04261 Adrenergic signaling in ca…	TRUE	2.7635	-0.196117	1.12334	-0.174584	0.861406	NA	-1.74482	1.28038	-1.36273	0.172967	NA	-1.30501	1.24704	-1.04649	0.295334	NA	-1.1089	1.11963	-0.990411	0.321973	NA	0.439802	1.27714	0.344366	0.730571	NA
112	ENSG00000174233	protein_coding	ADCY6	adenylate cyclase 6 [Source:HGNC Symbol;Acc:HGNC:237]	hsa00230 Purine metabolism, hsa01100 Metabolic pathways, hsa04015 Rap1 signaling pathway, hsa04022 cGMP-PKG signaling pathway, hsa04024 cAMP signaling pathway, hsa04062 Chemokine signaling pathway, hsa04072 Phospholipase D signaling pathway, hsa04114 Oocyte meiosis, hsa04211 Longevity regulating pathway, hsa04213 Longevity regulating pathway - multiple species, hsa04261 Adrenergic signaling in ca…	TRUE	172.804	0.0580725	0.242348	0.239625	0.810621	0.996426	-0.565982	0.257443	-2.19847	0.0279156	0.0574164	-0.422313	0.256903	-1.64386	0.100205	0.181263	-0.480385	0.226479	-2.1211	0.0339132	0.0707985	0.143669	0.242564	0.592292	0.553655	0.788556
113	ENSG00000121281	protein_coding	ADCY7	adenylate cyclase 7 [Source:HGNC Symbol;Acc:HGNC:238]	hsa00230 Purine metabolism, hsa01100 Metabolic pathways, hsa04015 Rap1 signaling pathway, hsa04020 Calcium signaling pathway, hsa04022 cGMP-PKG signaling pathway, hsa04024 cAMP signaling pathway, hsa04062 Chemokine signaling pathway, hsa04072 Phospholipase D signaling pathway, hsa04114 Oocyte meiosis, hsa04211 Longevity regulating pathway, hsa04213 Longevity regulating pathway - multiple species,…	TRUE	92.117	0.264898	0.38196	0.693522	0.487982	0.966771	-1.0024	0.407757	-2.45832	0.013959	0.0332491	-0.918328	0.407412	-2.25405	0.024193	0.060997	-1.18323	0.359131	-3.29469	0.000985292	0.00534803	0.084069	0.386455	0.217539	0.827788	0.934105
114	ENSG00000155897	protein_coding	ADCY8	adenylate cyclase 8 [Source:HGNC Symbol;Acc:HGNC:239]	hsa00230 Purine metabolism, hsa01100 Metabolic pathways, hsa04015 Rap1 signaling pathway, hsa04020 Calcium signaling pathway, hsa04022 cGMP-PKG signaling pathway, hsa04024 cAMP signaling pathway, hsa04062 Chemokine signaling pathway, hsa04072 Phospholipase D signaling pathway, hsa04114 Oocyte meiosis, hsa04211 Longevity regulating pathway, hsa04213 Longevity regulating pathway - multiple species,…	TRUE	0.092829	0	6.49465	0	1	NA	0	6.79226	0	1	NA	0	6.79226	0	1	NA	0	5.96575	0	1	NA	0	6.28844	0	1	NA
115	ENSG00000162104	protein_coding	ADCY9	adenylate cyclase 9 [Source:HGNC Symbol;Acc:HGNC:240]	hsa00230 Purine metabolism, hsa01100 Metabolic pathways, hsa04015 Rap1 signaling pathway, hsa04020 Calcium signaling pathway, hsa04022 cGMP-PKG signaling pathway, hsa04024 cAMP signaling pathway, hsa04062 Chemokine signaling pathway, hsa04072 Phospholipase D signaling pathway, hsa04114 Oocyte meiosis, hsa04211 Longevity regulating pathway, hsa04213 Longevity regulating pathway - multiple species,…	TRUE	103.223	-0.126808	0.26541	-0.47778	0.632806	0.988634	-1.00092	0.285572	-3.50498	0.00045665	0.00257844	-1.0992	0.28696	-3.83048	0.000127892	0.00138889	-0.972388	0.255138	-3.81122	0.000138283	0.00142191	-0.0982747	0.276051	-0.356002	0.721839	0.879052
116	ENSG00000141433	protein_coding	ADCYAP1	adenylate cyclase activating polypeptide 1 [Source:HGNC Symbol;Acc:HGNC:241]	hsa04024 cAMP signaling pathway, hsa04080 Neuroactive ligand-receptor interaction, hsa04713 Circadian entrainment, hsa04911 Insulin secretion, hsa04924 Renin secretion	FALSE	0	NA	NA	NA	NA	NA	NA	NA	NA	NA	NA	NA	NA	NA	NA	NA	NA	NA	NA	NA	NA	NA	NA	NA	NA	NA
117	ENSG00000078549	protein_coding	ADCYAP1R1	ADCYAP receptor type I [Source:HGNC Symbol;Acc:HGNC:242]	hsa04024 cAMP signaling pathway, hsa04080 Neuroactive ligand-receptor interaction, hsa04713 Circadian entrainment, hsa04911 Insulin secretion, hsa04924 Renin secretion	FALSE	2.17591	0.742516	1.22293	0.60716	0.543745	NA	1.21988	1.26788	0.962138	0.33598	NA	1.03453	1.27977	0.808373	0.418876	NA	0.292017	1.06927	0.2731	0.784776	NA	-0.185346	1.1204	-0.165429	0.868607	NA
118	ENSG00000087274	protein_coding	ADD1	adducin 1 [Source:HGNC Symbol;Acc:HGNC:243]	NA	FALSE	1003.04	-0.101824	0.111448	-0.913649	0.360901	0.927344	-0.324598	0.117495	-2.76265	0.00573339	0.0166726	-0.447811	0.117829	-3.80052	0.000144393	0.00151613	-0.345987	0.104015	-3.32631	0.000880055	0.00497246	-0.123213	0.11047	-1.11535	0.2647	0.556458
119	ENSG00000075340	protein_coding	ADD2	adducin 2 [Source:HGNC Symbol;Acc:HGNC:244]	NA	FALSE	0.494353	-1.19909	3.99142	-0.300416	0.76386	NA	-0.51256	4.17989	-0.122625	0.902404	NA	0.04706	4.1434	0.0113578	0.990938	NA	1.24615	3.69834	0.336947	0.736157	NA	0.55962	3.901	0.143456	0.88593	NA
120	ENSG00000148700	protein_coding	ADD3	adducin 3 [Source:HGNC Symbol;Acc:HGNC:245]	NA	FALSE	783.344	-0.108943	0.144965	-0.751511	0.452345	0.96519	0.464704	0.151312	3.07116	0.00213229	0.00791643	0.297224	0.151638	1.96009	0.0499857	0.106391	0.406167	0.133464	3.04327	0.00234025	0.00980213	-0.16748	0.140332	-1.19345	0.232691	0.525821
123	ENSG00000147872	protein_coding	PLIN2	perilipin 2 [Source:HGNC Symbol;Acc:HGNC:248]	hsa03320 PPAR signaling pathway	FALSE	247.648	-0.268881	0.15634	-1.71984	0.0854612	0.596152	-0.0760598	0.164374	-0.462723	0.643563	0.713693	-0.440034	0.166452	-2.64361	0.00820265	0.026905	-0.171153	0.14817	-1.15511	0.248044	0.3406	-0.363974	0.156623	-2.32388	0.020132	0.137309
124	ENSG00000187758	protein_coding	ADH1A	alcohol dehydrogenase 1A (class I), alpha polypeptide [Source:HGNC Symbol;Acc:HGNC:249]	hsa00010 Glycolysis / Gluconeogenesis, hsa00071 Fatty acid degradation, hsa00350 Tyrosine metabolism, hsa00830 Retinol metabolism, hsa00980 Metabolism of xenobiotics by cytochrome P450, hsa00982 Drug metabolism - cytochrome P450, hsa01100 Metabolic pathways	TRUE	0.256625	-1.84725	5.62853	-0.328194	0.742765	NA	-1.32097	5.89199	-0.224198	0.822603	NA	-0.587266	5.89132	-0.0996832	0.920596	NA	1.25998	5.22586	0.241106	0.809473	NA	0.733705	5.50861	0.133192	0.894041	NA
125	ENSG00000196616	protein_coding	ADH1B	alcohol dehydrogenase 1B (class I), beta polypeptide [Source:HGNC Symbol;Acc:HGNC:250]	hsa00010 Glycolysis / Gluconeogenesis, hsa00071 Fatty acid degradation, hsa00350 Tyrosine metabolism, hsa00830 Retinol metabolism, hsa00980 Metabolism of xenobiotics by cytochrome P450, hsa00982 Drug metabolism - cytochrome P450, hsa01100 Metabolic pathways	TRUE	0.3311	0.225069	6.13671	0.0366758	0.970744	NA	-0.554202	6.41829	-0.0863472	0.93119	NA	-0.511621	6.41829	-0.0797129	0.936466	NA	-0.736689	5.63689	-0.130691	0.89602	NA	0	5.9422	0	1	NA
126	ENSG00000248144	protein_coding	ADH1C	alcohol dehydrogenase 1C (class I), gamma polypeptide [Source:HGNC Symbol;Acc:HGNC:251]	hsa00010 Glycolysis / Gluconeogenesis, hsa00071 Fatty acid degradation, hsa00350 Tyrosine metabolism, hsa00830 Retinol metabolism, hsa00980 Metabolism of xenobiotics by cytochrome P450, hsa00982 Drug metabolism - cytochrome P450, hsa01100 Metabolic pathways	TRUE	0.083604	0	6.49465	0	1	NA	0	6.79226	0	1	NA	0	6.79226	0	1	NA	0	5.96575	0	1	NA	0	6.28844	0	1	NA
127	ENSG00000198099	protein_coding	ADH4	alcohol dehydrogenase 4 (class II), pi polypeptide [Source:HGNC Symbol;Acc:HGNC:252]	hsa00010 Glycolysis / Gluconeogenesis, hsa00071 Fatty acid degradation, hsa00350 Tyrosine metabolism, hsa00830 Retinol metabolism, hsa00980 Metabolism of xenobiotics by cytochrome P450, hsa00982 Drug metabolism - cytochrome P450, hsa01100 Metabolic pathways	TRUE	0.148768	1.80873	6.48125	0.279071	0.78019	NA	1.89036	6.79008	0.278401	0.780705	NA	0	6.79226	0	1	NA	-1.35857	5.95115	-0.228287	0.819423	NA	-1.44021	6.28608	-0.229111	0.818783	NA
128	ENSG00000197894	protein_coding	ADH5	alcohol dehydrogenase 5 (class III), chi polypeptide [Source:HGNC Symbol;Acc:HGNC:253]	hsa00010 Glycolysis / Gluconeogenesis, hsa00071 Fatty acid degradation, hsa00350 Tyrosine metabolism, hsa00830 Retinol metabolism, hsa00980 Metabolism of xenobiotics by cytochrome P450, hsa00982 Drug metabolism - cytochrome P450, hsa01100 Metabolic pathways, hsa01200 Carbon metabolism	TRUE	1750.3	-0.0972451	0.135611	-0.71709	0.473319	0.966707	0.245256	0.141856	1.72891	0.0838255	0.138092	0.0889233	0.142039	0.626048	0.531283	0.643106	0.186168	0.124939	1.49007	0.136205	0.213302	-0.156332	0.131691	-1.18711	0.235182	0.528128
130	ENSG00000172955	protein_coding	ADH6	alcohol dehydrogenase 6 (class V) [Source:HGNC Symbol;Acc:HGNC:255]	hsa00010 Glycolysis / Gluconeogenesis, hsa00071 Fatty acid degradation, hsa00350 Tyrosine metabolism, hsa00830 Retinol metabolism, hsa00980 Metabolism of xenobiotics by cytochrome P450, hsa00982 Drug metabolism - cytochrome P450, hsa01100 Metabolic pathways	TRUE	1.40037	-0.757903	1.92281	-0.394165	0.693459	NA	2.08078	1.81002	1.14958	0.250315	NA	-0.759465	2.02093	-0.375799	0.707066	NA	-0.00156165	1.85878	-0.000840144	0.99933	NA	-2.84024	1.74186	-1.63058	0.102979	NA
131	ENSG00000196344	protein_coding	ADH7	alcohol dehydrogenase 7 (class IV), mu or sigma polypeptide [Source:HGNC Symbol;Acc:HGNC:256]	hsa00010 Glycolysis / Gluconeogenesis, hsa00071 Fatty acid degradation, hsa00350 Tyrosine metabolism, hsa00830 Retinol metabolism, hsa00980 Metabolism of xenobiotics by cytochrome P450, hsa00982 Drug metabolism - cytochrome P450, hsa01100 Metabolic pathways	TRUE	0.0613562	0	6.49465	0	1	NA	0	6.79226	0	1	NA	0	6.79226	0	1	NA	0	5.96575	0	1	NA	0	6.28844	0	1	NA
132	ENSG00000156110	protein_coding	ADK	adenosine kinase [Source:HGNC Symbol;Acc:HGNC:257]	hsa00230 Purine metabolism, hsa01100 Metabolic pathways	TRUE	604.87	-0.00150524	0.144834	-0.0103929	0.991708	0.999225	0.480042	0.151225	3.17436	0.00150167	0.00611964	0.371915	0.151562	2.45388	0.0141324	0.0407414	0.37342	0.133251	2.80238	0.00507275	0.016893	-0.108127	0.140171	-0.771393	0.440474	0.707676
133	ENSG00000148926	protein_coding	ADM	adrenomedullin [Source:HGNC Symbol;Acc:HGNC:259]	hsa04080 Neuroactive ligand-receptor interaction, hsa04270 Vascular smooth muscle contraction	FALSE	349.271	-0.182489	0.238537	-0.765035	0.444251	0.962463	-0.690844	0.250987	-2.75251	0.00591409	0.0170749	-0.732392	0.251185	-2.91575	0.0035483	0.0144009	-0.549903	0.221358	-2.48423	0.0129831	0.0337618	-0.0415483	0.234721	-0.177012	0.859499	0.946096
134	ENSG00000163485	protein_coding	ADORA1	adenosine A1 receptor [Source:HGNC Symbol;Acc:HGNC:262]	hsa04022 cGMP-PKG signaling pathway, hsa04024 cAMP signaling pathway, hsa04071 Sphingolipid signaling pathway, hsa04080 Neuroactive ligand-receptor interaction, hsa04923 Regulation of lipolysis in adipocytes, hsa04924 Renin secretion	FALSE	16.2394	0.322894	0.490088	0.658849	0.509993	0.969892	-1.41363	0.558816	-2.52969	0.0114163	0.0285828	-0.672604	0.535985	-1.25489	0.209517	0.320998	-0.995498	0.473224	-2.10365	0.0354092	0.0733551	0.741028	0.544086	1.36197	0.173208	0.4561
135	ENSG00000128271	protein_coding	ADORA2A	adenosine A2a receptor [Source:HGNC Symbol;Acc:HGNC:263]	hsa04015 Rap1 signaling pathway, hsa04020 Calcium signaling pathway, hsa04024 cAMP signaling pathway, hsa04080 Neuroactive ligand-receptor interaction, hsa04270 Vascular smooth muscle contraction	FALSE	4.47426	-0.524519	0.954719	-0.549396	0.582734	NA	-1.35844	1.06514	-1.27536	0.202182	NA	-2.47483	1.1938	-2.07306	0.0381667	NA	-1.95031	1.10916	-1.75837	0.078684	0.137497	-1.11639	1.20551	-0.926071	0.354409	NA
136	ENSG00000170425	protein_coding	ADORA2B	adenosine A2b receptor [Source:HGNC Symbol;Acc:HGNC:264]	hsa04015 Rap1 signaling pathway, hsa04020 Calcium signaling pathway, hsa04080 Neuroactive ligand-receptor interaction, hsa04270 Vascular smooth muscle contraction	FALSE	352.273	-0.300941	0.140106	-2.14795	0.0317175	0.390966	-0.0759017	0.147265	-0.515408	0.606268	0.681645	-0.146031	0.147773	-0.988213	0.323049	0.444024	0.15491	0.131445	1.17851	0.238592	0.330534	-0.0701292	0.139051	-0.504341	0.614021	0.824033
140	ENSG00000282608	protein_coding	ADORA3	adenosine A3 receptor [Source:HGNC Symbol;Acc:HGNC:268]	hsa04022 cGMP-PKG signaling pathway, hsa04071 Sphingolipid signaling pathway, hsa04080 Neuroactive ligand-receptor interaction	FALSE	0.127991	0.602635	6.49465	0.0927895	0.926071	NA	0	6.79226	0	1	NA	0	6.79226	0	1	NA	-0.152479	5.96575	-0.025559	0.979609	NA	0	6.28844	0	1	NA
141	ENSG00000144843	protein_coding	ADPRH	ADP-ribosylarginine hydrolase [Source:HGNC Symbol;Acc:HGNC:269]	NA	FALSE	34.6559	0.294912	0.337816	0.872997	0.382665	0.935105	0.570293	0.354133	1.61039	0.107312	0.168413	0.341141	0.358288	0.952143	0.341024	0.462227	0.0462294	0.311774	0.148279	0.882123	0.915009	-0.229152	0.329384	-0.695697	0.486618	0.740216
142	ENSG00000143799	protein_coding	PARP1	poly(ADP-ribose) polymerase 1 [Source:HGNC Symbol;Acc:HGNC:270]	hsa03410 Base excision repair, hsa04064 NF-kappa B signaling pathway, hsa04210 Apoptosis, hsa04217 Necroptosis	FALSE	2466.92	-0.304445	0.0962343	-3.16358	0.00155843	0.0634403	-0.103971	0.100828	-1.03117	0.30246	0.389602	-0.597884	0.101462	-5.89267	3.8e-09	1e-06	-0.29344	0.0896312	-3.27386	0.0010609	0.00560454	-0.493913	0.0945465	-5.22403	1.75e-07	2.54e-05
143	ENSG00000102699	protein_coding	PARP4	poly(ADP-ribose) polymerase family member 4 [Source:HGNC Symbol;Acc:HGNC:271]	hsa03410 Base excision repair, hsa04210 Apoptosis	FALSE	1964.08	0.0805794	0.127464	0.632176	0.527272	0.973936	0.347531	0.133366	2.60585	0.00916475	0.0239356	0.243273	0.133475	1.82261	0.0683626	0.135174	0.162694	0.117249	1.38759	0.165261	0.247229	-0.104258	0.12364	-0.843241	0.399094	0.676699
146	ENSG00000171873	protein_coding	ADRA1D	adrenoceptor alpha 1D [Source:HGNC Symbol;Acc:HGNC:280]	hsa04020 Calcium signaling pathway, hsa04022 cGMP-PKG signaling pathway, hsa04080 Neuroactive ligand-receptor interaction, hsa04261 Adrenergic signaling in cardiomyocytes, hsa04270 Vascular smooth muscle contraction, hsa04970 Salivary secretion	FALSE	1.14674	0.673275	2.18612	0.307978	0.758099	NA	-1.51703	2.46221	-0.616123	0.537813	NA	-2.93397	2.46588	-1.18983	0.234115	NA	-3.60724	2.18851	-1.64826	0.0992995	NA	-1.41694	2.46434	-0.574976	0.565307	NA
147	ENSG00000170214	protein_coding	ADRA1B	adrenoceptor alpha 1B [Source:HGNC Symbol;Acc:HGNC:278]	hsa04020 Calcium signaling pathway, hsa04022 cGMP-PKG signaling pathway, hsa04080 Neuroactive ligand-receptor interaction, hsa04261 Adrenergic signaling in cardiomyocytes, hsa04270 Vascular smooth muscle contraction, hsa04970 Salivary secretion	FALSE	0.210405	-1.75973	6.47221	-0.27189	0.785706	NA	-1.37772	6.77081	-0.203479	0.83876	NA	-1.33514	6.77081	-0.19719	0.843679	NA	0	5.96575	0	1	NA	0	6.28844	0	1	NA
148	ENSG00000120907	protein_coding	ADRA1A	adrenoceptor alpha 1A [Source:HGNC Symbol;Acc:HGNC:277]	hsa04020 Calcium signaling pathway, hsa04022 cGMP-PKG signaling pathway, hsa04080 Neuroactive ligand-receptor interaction, hsa04152 AMPK signaling pathway, hsa04261 Adrenergic signaling in cardiomyocytes, hsa04270 Vascular smooth muscle contraction, hsa04970 Salivary secretion	FALSE	0.173551	0.602632	6.49465	0.0927889	0.926071	NA	0	6.79226	0	1	NA	0	6.79226	0	1	NA	-0.152477	5.96575	-0.0255588	0.979609	NA	0	6.28844	0	1	NA
150	ENSG00000150594	protein_coding	ADRA2A	adrenoceptor alpha 2A [Source:HGNC Symbol;Acc:HGNC:281]	hsa04022 cGMP-PKG signaling pathway, hsa04080 Neuroactive ligand-receptor interaction	FALSE	0.864928	3.21749	2.47463	1.30019	0.193537	NA	-0.554211	2.73268	-0.202809	0.839285	NA	2.47282	2.60471	0.949365	0.342435	NA	-0.744667	2.09141	-0.35606	0.721796	NA	3.02703	2.39118	1.26592	0.205543	NA
151	ENSG00000274286	protein_coding	ADRA2B	adrenoceptor alpha 2B [Source:HGNC Symbol;Acc:HGNC:282]	hsa04022 cGMP-PKG signaling pathway, hsa04080 Neuroactive ligand-receptor interaction	FALSE	3.87739	-1.62253	0.873684	-1.85712	0.0632944	NA	-1.43366	0.932376	-1.53764	0.124136	NA	-2.15776	0.996037	-2.16634	0.0302849	NA	-0.535226	0.951888	-0.562278	0.573926	0.662173	-0.724099	1.00603	-0.719761	0.471672	NA
152	ENSG00000184160	protein_coding	ADRA2C	adrenoceptor alpha 2C [Source:HGNC Symbol;Acc:HGNC:283]	hsa04022 cGMP-PKG signaling pathway, hsa04080 Neuroactive ligand-receptor interaction	FALSE	25.2035	-0.0426866	0.425939	-0.100218	0.920172	0.996426	-1.95192	0.489993	-3.98357	6.79e-05	0.000698604	-1.24306	0.4698	-2.64594	0.00814631	0.0267819	-1.20038	0.419474	-2.86163	0.00421473	0.0148432	0.708854	0.484383	1.46342	0.143354	0.415456
153	ENSG00000043591	protein_coding	ADRB1	adrenoceptor beta 1 [Source:HGNC Symbol;Acc:HGNC:285]	hsa04020 Calcium signaling pathway, hsa04022 cGMP-PKG signaling pathway, hsa04024 cAMP signaling pathway, hsa04080 Neuroactive ligand-receptor interaction, hsa04261 Adrenergic signaling in cardiomyocytes, hsa04540 Gap junction, hsa04923 Regulation of lipolysis in adipocytes, hsa04924 Renin secretion, hsa04970 Salivary secretion	FALSE	8.06099	0.518572	0.703048	0.737605	0.460754	NA	1.04669	0.728522	1.43673	0.150796	0.221706	0.638532	0.743115	0.859265	0.390194	0.511765	0.119961	0.634508	0.189061	0.850045	0.889679	-0.408154	0.662623	-0.615967	0.537916	NA
154	ENSG00000169252	protein_coding	ADRB2	adrenoceptor beta 2 [Source:HGNC Symbol;Acc:HGNC:286]	hsa04020 Calcium signaling pathway, hsa04022 cGMP-PKG signaling pathway, hsa04024 cAMP signaling pathway, hsa04080 Neuroactive ligand-receptor interaction, hsa04261 Adrenergic signaling in cardiomyocytes, hsa04923 Regulation of lipolysis in adipocytes, hsa04924 Renin secretion, hsa04970 Salivary secretion	FALSE	1.76721	-1.98894	1.48176	-1.34229	0.179503	NA	0.263535	1.34293	0.196239	0.844423	NA	0.708161	1.31098	0.540178	0.589074	NA	2.6971	1.37511	1.96137	0.0498364	NA	0.444626	1.22425	0.363182	0.716469	NA
155	ENSG00000188778	protein_coding	ADRB3	adrenoceptor beta 3 [Source:HGNC Symbol;Acc:HGNC:288]	hsa04020 Calcium signaling pathway, hsa04022 cGMP-PKG signaling pathway, hsa04080 Neuroactive ligand-receptor interaction, hsa04923 Regulation of lipolysis in adipocytes, hsa04924 Renin secretion, hsa04970 Salivary secretion	FALSE	0	NA	NA	NA	NA	NA	NA	NA	NA	NA	NA	NA	NA	NA	NA	NA	NA	NA	NA	NA	NA	NA	NA	NA	NA	NA
156	ENSG00000173020	protein_coding	GRK2	G protein-coupled receptor kinase 2 [Source:HGNC Symbol;Acc:HGNC:289]	hsa04062 Chemokine signaling pathway, hsa04144 Endocytosis, hsa04340 Hedgehog signaling pathway, hsa04724 Glutamatergic synapse, hsa04740 Olfactory transduction	FALSE	227.962	-0.170229	0.358865	-0.474353	0.635248	0.988634	-1.78934	0.380655	-4.7007	2.59e-06	0.000101808	-1.67351	0.380306	-4.40043	1.08e-05	0.000264332	-1.50328	0.335597	-4.47943	7.48e-06	0.000285651	0.115831	0.358802	0.322826	0.746827	0.891016
157	ENSG00000100077	protein_coding	GRK3	G protein-coupled receptor kinase 3 [Source:HGNC Symbol;Acc:HGNC:290]	hsa04062 Chemokine signaling pathway, hsa04144 Endocytosis, hsa04340 Hedgehog signaling pathway, hsa04724 Glutamatergic synapse, hsa04740 Olfactory transduction	FALSE	276.164	0.145608	0.137311	1.06043	0.288951	0.89115	0.24727	0.145024	1.70502	0.0881899	0.143794	0.114937	0.146146	0.786459	0.431599	0.550721	-0.030671	0.128368	-0.238931	0.811159	0.85999	-0.132332	0.136587	-0.968852	0.332619	0.618943
158	ENSG00000239900	protein_coding	ADSL	adenylosuccinate lyase [Source:HGNC Symbol;Acc:HGNC:291]	hsa00230 Purine metabolism, hsa00250 Alanine, aspartate and glutamate metabolism, hsa01100 Metabolic pathways	TRUE	939.397	0.0689869	0.102445	0.673401	0.500692	0.967901	-0.103304	0.108402	-0.95297	0.340605	0.428465	-0.0480669	0.108367	-0.443556	0.657364	0.747159	-0.117054	0.0954327	-1.22656	0.219989	0.309687	0.0552368	0.1018	0.5426	0.587405	0.809058
159	ENSG00000035687	protein_coding	ADSS2	adenylosuccinate synthase 2 [Source:HGNC Symbol;Acc:HGNC:292]	hsa00230 Purine metabolism, hsa00250 Alanine, aspartate and glutamate metabolism, hsa01100 Metabolic pathways	TRUE	985.479	0.0378845	0.139491	0.271591	0.785936	0.996426	0.489361	0.145763	3.35724	0.00078725	0.00383194	0.516987	0.145783	3.54627	0.000390721	0.00301213	0.479103	0.128024	3.74228	0.000182355	0.00169362	0.0276267	0.13483	0.2049	0.837651	0.938979
160	ENSG00000196961	protein_coding	AP2A1	adaptor related protein complex 2 subunit alpha 1 [Source:HGNC Symbol;Acc:HGNC:561]	hsa04144 Endocytosis, hsa04721 Synaptic vesicle cycle, hsa04961 Endocrine and other factor-regulated calcium reabsorption	FALSE	259.955	0.182373	0.228812	0.797042	0.425427	0.953272	-0.967749	0.244013	-3.96598	7.31e-05	0.000733752	-0.850435	0.243648	-3.49042	0.000482258	0.00349369	-1.03281	0.214826	-4.80765	1.53e-06	0.000142853	0.117314	0.230949	0.507966	0.611478	0.822153
161	ENSG00000281385	protein_coding	AP2A2	adaptor related protein complex 2 subunit alpha 2 [Source:HGNC Symbol;Acc:HGNC:562]	hsa04144 Endocytosis, hsa04721 Synaptic vesicle cycle, hsa04961 Endocrine and other factor-regulated calcium reabsorption	FALSE	310.369	0.00269636	0.146285	0.0184323	0.985294	0.997423	-0.489438	0.156526	-3.12688	0.0017667	0.00690716	-0.499001	0.156813	-3.18215	0.00146188	0.00771079	-0.501698	0.138832	-3.6137	0.000301857	0.00236136	-0.0095633	0.149584	-0.0639325	0.949024	0.980084
162	ENSG00000100280	protein_coding	AP1B1	adaptor related protein complex 1 subunit beta 1 [Source:HGNC Symbol;Acc:HGNC:554]	hsa04142 Lysosome	FALSE	279.393	0.000608701	0.307384	0.00198026	0.99842	0.999855	-1.2675	0.325427	-3.89488	9.82e-05	0.000897078	-1.40209	0.326186	-4.29843	1.72e-05	0.00036006	-1.40269	0.287771	-4.87434	1.09e-06	0.000134933	-0.134587	0.306969	-0.438438	0.661069	0.847979
163	ENSG00000006125	protein_coding	AP2B1	adaptor related protein complex 2 subunit beta 1 [Source:HGNC Symbol;Acc:HGNC:563]	hsa04144 Endocytosis, hsa04721 Synaptic vesicle cycle, hsa04961 Endocrine and other factor-regulated calcium reabsorption	FALSE	5051.38	0.107853	0.0964029	1.11877	0.263238	0.872633	0.374328	0.10085	3.71174	0.00020584	0.00147532	0.326252	0.100882	3.23399	0.00122076	0.00682586	0.218399	0.0885979	2.46506	0.0136991	0.035195	-0.0480758	0.0934169	-0.514637	0.606807	0.820205
164	ENSG00000166747	protein_coding	AP1G1	adaptor related protein complex 1 subunit gamma 1 [Source:HGNC Symbol;Acc:HGNC:555]	hsa04142 Lysosome	FALSE	1476.5	-0.088576	0.122728	-0.721725	0.470463	0.966707	0.40797	0.128228	3.18161	0.0014646	0.00599889	0.200448	0.128504	1.55986	0.118793	0.207522	0.289024	0.113064	2.55629	0.0105795	0.0290392	-0.207522	0.119011	-1.74372	0.0812077	0.305646
165	ENSG00000106624	protein_coding	AEBP1	AE binding protein 1 [Source:HGNC Symbol;Acc:HGNC:303]	NA	FALSE	10.8925	-0.441983	0.579136	-0.763177	0.445358	NA	-2.32628	0.674246	-3.4502	0.000560173	0.00299953	-2.83556	0.711254	-3.9867	6.7e-05	0.000876505	-2.39358	0.654669	-3.65616	0.000256021	0.00212585	-0.509276	0.740136	-0.688085	0.4914	0.743444
166	ENSG00000104964	protein_coding	TLE5	TLE family member 5, transcriptional modulator [Source:HGNC Symbol;Acc:HGNC:307]	NA	FALSE	489.165	0.00482646	0.23029	0.0209582	0.983279	0.997382	-1.34852	0.243868	-5.52971	3.21e-08	2.18e-05	-1.11411	0.243331	-4.57859	4.68e-06	0.00015637	-1.11894	0.214403	-5.21886	1.8e-07	7.01e-05	0.234407	0.228925	1.02395	0.305861	0.596796
167	ENSG00000124812	protein_coding	CRISP1	cysteine rich secretory protein 1 [Source:HGNC Symbol;Acc:HGNC:304]	NA	FALSE	0	NA	NA	NA	NA	NA	NA	NA	NA	NA	NA	NA	NA	NA	NA	NA	NA	NA	NA	NA	NA	NA	NA	NA	NA	NA
173	ENSG00000079557	protein_coding	AFM	afamin [Source:HGNC Symbol;Acc:HGNC:316]	NA	FALSE	0	NA	NA	NA	NA	NA	NA	NA	NA	NA	NA	NA	NA	NA	NA	NA	NA	NA	NA	NA	NA	NA	NA	NA	NA	NA
174	ENSG00000081051	protein_coding	AFP	alpha fetoprotein [Source:HGNC Symbol;Acc:HGNC:317]	hsa04390 Hippo signaling pathway	FALSE	0.0976537	-0.936216	6.49465	-0.144152	0.885381	NA	-0.554203	6.79226	-0.0815932	0.93497	NA	-0.511622	6.79226	-0.0753242	0.939957	NA	0	5.96575	0	1	NA	0	6.28844	0	1	NA
175	ENSG00000038002	protein_coding	AGA	aspartylglucosaminidase [Source:HGNC Symbol;Acc:HGNC:318]	hsa00511 Other glycan degradation, hsa04142 Lysosome	FALSE	73.3666	0.00480652	0.235587	0.0204023	0.983722	0.997382	0.489834	0.245271	1.99712	0.0458126	0.0849083	0.527898	0.245317	2.1519	0.0314053	0.074369	0.523092	0.215531	2.42699	0.0152248	0.0381456	0.0380642	0.226075	0.16837	0.866293	0.948319
176	ENSG00000157766	protein_coding	ACAN	aggrecan [Source:HGNC Symbol;Acc:HGNC:319]	NA	FALSE	0.410744	0.602635	3.74595	0.160876	0.872191	NA	0	3.9176	0	1	NA	1.86437	3.91656	0.476022	0.634058	NA	1.26174	3.43969	0.366817	0.713756	NA	1.4568	3.62588	0.401777	0.687848	NA
177	ENSG00000234729	protein_coding	AGER	advanced glycosylation end-product specific receptor [Source:HGNC Symbol;Acc:HGNC:320]	NA	FALSE	18.1925	0.24905	0.481321	0.517429	0.604856	0.986353	0.246556	0.51031	0.483149	0.62899	0.701049	-0.881889	0.549342	-1.60535	0.108416	0.192524	-1.13094	0.489683	-2.30953	0.020914	0.0488683	-1.12844	0.518205	-2.1776	0.0294355	0.170936
178	ENSG00000162688	protein_coding	AGL	amylo-alpha-1, 6-glucosidase, 4-alpha-glucanotransferase [Source:HGNC Symbol;Acc:HGNC:321]	hsa00500 Starch and sucrose metabolism, hsa01100 Metabolic pathways	TRUE	751.064	0.0162395	0.135559	0.119797	0.904644	0.996426	0.610143	0.14134	4.31684	1.58e-05	0.000275051	0.361882	0.141907	2.55015	0.0107678	0.0331044	0.345643	0.124731	2.77111	0.00558653	0.0181699	-0.248261	0.130991	-1.89525	0.0580594	0.254323
181	ENSG00000159723	protein_coding	AGRP	agouti related neuropeptide [Source:HGNC Symbol;Acc:HGNC:330]	hsa04920 Adipocytokine signaling pathway	FALSE	0.0705908	0	6.49465	0	1	NA	0	6.79226	0	1	NA	0	6.79226	0	1	NA	0	5.96575	0	1	NA	0	6.28844	0	1	NA
182	ENSG00000101384	protein_coding	JAG1	jagged canonical Notch ligand 1 [Source:HGNC Symbol;Acc:HGNC:6188]	hsa04330 Notch signaling pathway, hsa04371 Apelin signaling pathway, hsa04658 Th1 and Th2 cell differentiation, hsa04668 TNF signaling pathway	FALSE	619.484	-0.169992	0.17529	-0.969773	0.33216	0.914424	-0.475131	0.184266	-2.57851	0.0099227	0.0254614	-0.427466	0.184258	-2.31994	0.0203443	0.0534583	-0.257474	0.16232	-1.58621	0.112692	0.182837	0.0476652	0.171974	0.277165	0.781653	0.90974
183	ENSG00000135744	protein_coding	AGT	angiotensinogen [Source:HGNC Symbol;Acc:HGNC:333]	hsa04072 Phospholipase D signaling pathway, hsa04080 Neuroactive ligand-receptor interaction, hsa04261 Adrenergic signaling in cardiomyocytes, hsa04270 Vascular smooth muscle contraction, hsa04614 Renin-angiotensin system, hsa04924 Renin secretion, hsa04925 Aldosterone synthesis and secretion	FALSE	0.102681	1.1869	6.49432	0.18276	0.854987	NA	0	6.79226	0	1	NA	0	6.79226	0	1	NA	-0.736748	5.96538	-0.123504	0.901708	NA	0	6.28844	0	1	NA
185	ENSG00000144891	protein_coding	AGTR1	angiotensin II receptor type 1 [Source:HGNC Symbol;Acc:HGNC:336]	hsa04020 Calcium signaling pathway, hsa04022 cGMP-PKG signaling pathway, hsa04072 Phospholipase D signaling pathway, hsa04080 Neuroactive ligand-receptor interaction, hsa04261 Adrenergic signaling in cardiomyocytes, hsa04270 Vascular smooth muscle contraction, hsa04371 Apelin signaling pathway, hsa04614 Renin-angiotensin system, hsa04924 Renin secretion, hsa04925 Aldosterone synthesis and secreti…	FALSE	0	NA	NA	NA	NA	NA	NA	NA	NA	NA	NA	NA	NA	NA	NA	NA	NA	NA	NA	NA	NA	NA	NA	NA	NA	NA
186	ENSG00000180772	protein_coding	AGTR2	angiotensin II receptor type 2 [Source:HGNC Symbol;Acc:HGNC:338]	hsa04080 Neuroactive ligand-receptor interaction, hsa04261 Adrenergic signaling in cardiomyocytes, hsa04614 Renin-angiotensin system	FALSE	0.300902	-0.936206	6.28227	-0.149024	0.881535	NA	0.856914	6.56954	0.130438	0.89622	NA	-0.511616	6.57015	-0.0778697	0.937932	NA	0	5.77066	0	1	NA	-1.36853	6.08214	-0.225008	0.821973	NA
187	ENSG00000134817	protein_coding	APLNR	apelin receptor [Source:HGNC Symbol;Acc:HGNC:339]	hsa04080 Neuroactive ligand-receptor interaction, hsa04371 Apelin signaling pathway	FALSE	0.373327	-1.25531	4.07409	-0.308121	0.757991	NA	-2.03396	4.26894	-0.476455	0.63375	NA	0.459833	4.20723	0.109296	0.912968	NA	1.71514	3.75031	0.457334	0.647431	NA	2.49379	3.96112	0.629568	0.528977	NA
189	ENSG00000172482	protein_coding	AGXT	alanine--glyoxylate and serine--pyruvate aminotransferase [Source:HGNC Symbol;Acc:HGNC:341]	hsa00250 Alanine, aspartate and glutamate metabolism, hsa00260 Glycine, serine and threonine metabolism, hsa00630 Glyoxylate and dicarboxylate metabolism, hsa01100 Metabolic pathways, hsa01200 Carbon metabolism, hsa04146 Peroxisome	TRUE	0.0678931	1.1869	6.49432	0.18276	0.854986	NA	0	6.79226	0	1	NA	0	6.79226	0	1	NA	-0.736748	5.96538	-0.123504	0.901708	NA	0	6.28844	0	1	NA
190	ENSG00000169297	protein_coding	NR0B1	nuclear receptor subfamily 0 group B member 1 [Source:HGNC Symbol;Acc:HGNC:7960]	NA	FALSE	0	NA	NA	NA	NA	NA	NA	NA	NA	NA	NA	NA	NA	NA	NA	NA	NA	NA	NA	NA	NA	NA	NA	NA	NA	NA
191	ENSG00000101444	protein_coding	AHCY	adenosylhomocysteinase [Source:HGNC Symbol;Acc:HGNC:343]	hsa00270 Cysteine and methionine metabolism, hsa01100 Metabolic pathways	TRUE	1774.07	0.103144	0.148379	0.695138	0.486969	0.966771	-0.59338	0.156036	-3.80285	0.000143039	0.00116143	-0.225967	0.155702	-1.45127	0.146703	0.244014	-0.32911	0.136853	-2.40485	0.0161793	0.0399476	0.367414	0.145119	2.53181	0.0113476	0.0956909
196	ENSG00000106546	protein_coding	AHR	aryl hydrocarbon receptor [Source:HGNC Symbol;Acc:HGNC:348]	hsa04659 Th17 cell differentiation	FALSE	1006.31	0.178828	0.18911	0.945629	0.344338	0.919977	0.119335	0.198121	0.602332	0.546953	0.626274	0.696012	0.197683	3.52085	0.00043017	0.00324933	0.517184	0.173485	2.98115	0.00287165	0.0112422	0.576677	0.183266	3.14667	0.00165142	0.0267097
197	ENSG00000145192	protein_coding	AHSG	alpha 2-HS glycoprotein [Source:HGNC Symbol;Acc:HGNC:349]	NA	FALSE	0.729445	-2.23076	2.75343	-0.810176	0.417839	NA	-3.48283	2.92095	-1.19236	0.233119	NA	-1.45356	2.8645	-0.50744	0.611846	NA	0.777195	2.64705	0.293609	0.769057	NA	2.02927	2.82089	0.719371	0.471913	NA
199	ENSG00000204472	protein_coding	AIF1	allograft inflammatory factor 1 [Source:HGNC Symbol;Acc:HGNC:352]	NA	FALSE	0.10888	-1.75972	6.47222	-0.271889	0.785708	NA	-1.37771	6.77081	-0.203478	0.838761	NA	-1.33513	6.77081	-0.197189	0.843679	NA	0	5.96575	0	1	NA	0	6.28844	0	1	NA
202	ENSG00000112297	protein_coding	CRYBG1	crystallin beta-gamma domain containing 1 [Source:HGNC Symbol;Acc:HGNC:356]	NA	FALSE	660.518	-0.211336	0.165874	-1.27408	0.202636	0.813836	0.169339	0.173489	0.97608	0.329025	0.416621	-0.100206	0.173935	-0.576116	0.564537	0.671734	0.11113	0.15323	0.725248	0.4683	0.565529	-0.269546	0.161443	-1.66961	0.0949971	0.332899
203	ENSG00000106992	protein_coding	AK1	adenylate kinase 1 [Source:HGNC Symbol;Acc:HGNC:361]	hsa00230 Purine metabolism, hsa00730 Thiamine metabolism, hsa01100 Metabolic pathways	TRUE	75.0208	0.171654	0.443251	0.38726	0.698563	0.991573	-2.04494	0.480364	-4.25707	2.07e-05	0.000322283	-1.54245	0.474912	-3.24786	0.00116278	0.00658802	-1.7141	0.419674	-4.08435	4.42e-05	0.00071914	0.502497	0.458699	1.09548	0.273305	0.565358
204	ENSG00000004455	protein_coding	AK2	adenylate kinase 2 [Source:HGNC Symbol;Acc:HGNC:362]	hsa00230 Purine metabolism, hsa00730 Thiamine metabolism, hsa01100 Metabolic pathways	TRUE	2124.93	-0.00810878	0.0737656	-0.109926	0.912468	0.996426	0.267571	0.0772659	3.463	0.000534194	0.00290519	0.225682	0.0773794	2.91657	0.00353904	0.0143724	0.233791	0.0680903	3.43354	0.000595746	0.00375181	-0.0418892	0.0718675	-0.582867	0.559983	0.792528
205	ENSG00000162433	protein_coding	AK4	adenylate kinase 4 [Source:HGNC Symbol;Acc:HGNC:363]	hsa00230 Purine metabolism, hsa00730 Thiamine metabolism, hsa01100 Metabolic pathways	TRUE	1444.12	0.120625	0.156604	0.770254	0.441149	0.961819	0.3125	0.163902	1.90662	0.0565694	0.100166	0.651336	0.163686	3.97918	6.92e-05	0.000893468	0.530712	0.143678	3.69375	0.000220972	0.00193683	0.338837	0.1516	2.23507	0.025413	0.156765
207	ENSG00000142208	protein_coding	AKT1	AKT serine/threonine kinase 1 [Source:HGNC Symbol;Acc:HGNC:391]	hsa04010 MAPK signaling pathway, hsa04012 ErbB signaling pathway, hsa04014 Ras signaling pathway, hsa04015 Rap1 signaling pathway, hsa04022 cGMP-PKG signaling pathway, hsa04024 cAMP signaling pathway, hsa04062 Chemokine signaling pathway, hsa04066 HIF-1 signaling pathway, hsa04068 FoxO signaling pathway, hsa04071 Sphingolipid signaling pathway, hsa04072 Phospholipase D signaling pathway, hsa04140…	FALSE	434.395	-0.0568404	0.379429	-0.149805	0.880918	0.996426	-1.59743	0.399355	-4.00002	6.33e-05	0.000676044	-1.19951	0.398603	-3.00928	0.00261863	0.011607	-1.14267	0.350632	-3.25889	0.00111851	0.0058275	0.397919	0.372103	1.06938	0.284899	0.578378
208	ENSG00000105221	protein_coding	AKT2	AKT serine/threonine kinase 2 [Source:HGNC Symbol;Acc:HGNC:392]	hsa04010 MAPK signaling pathway, hsa04012 ErbB signaling pathway, hsa04014 Ras signaling pathway, hsa04015 Rap1 signaling pathway, hsa04022 cGMP-PKG signaling pathway, hsa04024 cAMP signaling pathway, hsa04062 Chemokine signaling pathway, hsa04066 HIF-1 signaling pathway, hsa04068 FoxO signaling pathway, hsa04071 Sphingolipid signaling pathway, hsa04072 Phospholipase D signaling pathway, hsa04140…	FALSE	262.804	0.03222	0.313376	0.102816	0.918109	0.996426	-1.08881	0.331149	-3.28796	0.00100915	0.0046044	-1.22079	0.33183	-3.67897	0.000234176	0.00211299	-1.25301	0.292523	-4.28346	1.84e-05	0.000437528	-0.131986	0.311489	-0.423727	0.671765	0.854703
210	ENSG00000148218	protein_coding	ALAD	aminolevulinate dehydratase [Source:HGNC Symbol;Acc:HGNC:395]	hsa00860 Porphyrin and chlorophyll metabolism, hsa01100 Metabolic pathways	TRUE	141.606	-0.0667119	0.167831	-0.397494	0.691003	0.991383	0.102343	0.177053	0.578039	0.563238	0.64127	-0.0641162	0.178763	-0.358666	0.719845	0.796233	0.0025957	0.158571	0.0163693	0.98694	0.990755	-0.16646	0.1683	-0.989063	0.322632	0.610036
211	ENSG00000023330	protein_coding	ALAS1	5'-aminolevulinate synthase 1 [Source:HGNC Symbol;Acc:HGNC:396]	hsa00260 Glycine, serine and threonine metabolism, hsa00860 Porphyrin and chlorophyll metabolism, hsa01100 Metabolic pathways	TRUE	510.264	0.0613528	0.10141	0.604996	0.545182	0.976119	-0.416148	0.109185	-3.8114	0.000138181	0.0011326	-0.315741	0.108912	-2.89906	0.00374288	0.0149692	-0.377094	0.0963167	-3.91515	9.03e-05	0.00107315	0.100407	0.104471	0.961094	0.336505	0.62259
212	ENSG00000158578	protein_coding	ALAS2	5'-aminolevulinate synthase 2 [Source:HGNC Symbol;Acc:HGNC:397]	hsa00260 Glycine, serine and threonine metabolism, hsa00860 Porphyrin and chlorophyll metabolism, hsa01100 Metabolic pathways	TRUE	0.56854	-0.00577002	2.87472	-0.00200716	0.998399	NA	1.70993	2.93072	0.58345	0.55959	NA	-1.51894	3.0556	-0.497101	0.619118	NA	-1.51317	2.70048	-0.560333	0.575252	NA	-3.22887	2.76002	-1.16987	0.242053	NA
213	ENSG00000163631	protein_coding	ALB	albumin [Source:HGNC Symbol;Acc:HGNC:399]	hsa04918 Thyroid hormone synthesis	FALSE	2.31585	0.736015	1.03902	0.708373	0.478713	NA	-2.31154	1.43142	-1.61485	0.106342	NA	0.613565	1.11399	0.550782	0.581783	NA	-0.12245	0.932949	-0.131251	0.895577	NA	2.9251	1.35639	2.15653	0.031042	NA
214	ENSG00000170017	protein_coding	ALCAM	activated leukocyte cell adhesion molecule [Source:HGNC Symbol;Acc:HGNC:400]	hsa04514 Cell adhesion molecules (CAMs)	FALSE	2493.37	0.383754	0.150296	2.55332	0.01067	0.215327	0.493362	0.157271	3.13702	0.00170674	0.00672371	0.849897	0.157141	5.40851	6.36e-08	8.45e-06	0.466143	0.137838	3.38181	0.000720089	0.00431727	0.356535	0.145412	2.45189	0.0142107	0.110347
215	ENSG00000101986	protein_coding	ABCD1	ATP binding cassette subfamily D member 1 [Source:HGNC Symbol;Acc:HGNC:61]	hsa02010 ABC transporters, hsa04146 Peroxisome	TRUE	24.318	0.349046	0.545315	0.640083	0.522119	0.972924	-2.09204	0.615566	-3.39857	0.000677398	0.00341954	-1.48355	0.598751	-2.47775	0.0132216	0.038754	-1.8326	0.531061	-3.45082	0.000558876	0.00359658	0.608491	0.602976	1.00915	0.312904	0.602632
216	ENSG00000165092	protein_coding	ALDH1A1	aldehyde dehydrogenase 1 family member A1 [Source:HGNC Symbol;Acc:HGNC:402]	hsa00830 Retinol metabolism, hsa01100 Metabolic pathways	TRUE	0.403005	1.32079	5.1896	0.254507	0.799104	NA	-0.554208	5.4628	-0.101451	0.919192	NA	1.92074	5.41534	0.354685	0.722826	NA	0.59995	4.70667	0.127468	0.89857	NA	2.47495	5.00629	0.494368	0.621046	NA
217	ENSG00000111275	protein_coding	ALDH2	aldehyde dehydrogenase 2 family member [Source:HGNC Symbol;Acc:HGNC:404]	hsa00010 Glycolysis / Gluconeogenesis, hsa00053 Ascorbate and aldarate metabolism, hsa00071 Fatty acid degradation, hsa00280 Valine, leucine and isoleucine degradation, hsa00310 Lysine degradation, hsa00330 Arginine and proline metabolism, hsa00340 Histidine metabolism, hsa00380 Tryptophan metabolism, hsa00410 beta-Alanine metabolism, hsa00561 Glycerolipid metabolism, hsa00620 Pyruvate metabolism…	TRUE	191.266	0.333267	0.196693	1.69435	0.0901986	0.608206	-0.443783	0.211454	-2.09872	0.0358415	0.0696965	-0.142249	0.209705	-0.678329	0.497563	0.611182	-0.475516	0.183974	-2.58469	0.00974679	0.0273895	0.301534	0.199678	1.5101	0.131017	0.396385
218	ENSG00000108602	protein_coding	ALDH3A1	aldehyde dehydrogenase 3 family member A1 [Source:HGNC Symbol;Acc:HGNC:405]	hsa00010 Glycolysis / Gluconeogenesis, hsa00340 Histidine metabolism, hsa00350 Tyrosine metabolism, hsa00360 Phenylalanine metabolism, hsa00410 beta-Alanine metabolism, hsa00980 Metabolism of xenobiotics by cytochrome P450, hsa00982 Drug metabolism - cytochrome P450, hsa01100 Metabolic pathways	TRUE	2.68766	0.20296	1.08747	0.186634	0.851947	NA	-2.38621	1.37658	-1.73343	0.0830197	NA	-4.37475	1.49787	-2.92064	0.00349308	NA	-4.57771	1.39183	-3.28898	0.00100552	NA	-1.98854	1.62775	-1.22165	0.221842	NA
219	ENSG00000137124	protein_coding	ALDH1B1	aldehyde dehydrogenase 1 family member B1 [Source:HGNC Symbol;Acc:HGNC:407]	hsa00010 Glycolysis / Gluconeogenesis, hsa00053 Ascorbate and aldarate metabolism, hsa00071 Fatty acid degradation, hsa00280 Valine, leucine and isoleucine degradation, hsa00310 Lysine degradation, hsa00330 Arginine and proline metabolism, hsa00340 Histidine metabolism, hsa00380 Tryptophan metabolism, hsa00410 beta-Alanine metabolism, hsa00561 Glycerolipid metabolism, hsa00620 Pyruvate metabolism…	TRUE	510.035	-0.030821	0.0999045	-0.308504	0.757699	0.996426	-0.077072	0.106135	-0.72617	0.467735	0.551288	0.214016	0.105113	2.03606	0.0417444	0.0922296	0.244837	0.092736	2.64015	0.00828691	0.024319	0.291088	0.0994167	2.92796	0.00341195	0.0448854
220	ENSG00000184254	protein_coding	ALDH1A3	aldehyde dehydrogenase 1 family member A3 [Source:HGNC Symbol;Acc:HGNC:409]	hsa00010 Glycolysis / Gluconeogenesis, hsa00340 Histidine metabolism, hsa00350 Tyrosine metabolism, hsa00360 Phenylalanine metabolism, hsa00410 beta-Alanine metabolism, hsa00980 Metabolism of xenobiotics by cytochrome P450, hsa00982 Drug metabolism - cytochrome P450, hsa01100 Metabolic pathways	TRUE	1646.5	1.04921	0.258211	4.06339	4.84e-05	0.00617788	-0.0349843	0.271206	-0.128995	0.897361	0.920345	1.66745	0.269851	6.17913	6.45e-10	3.61e-07	0.618233	0.236125	2.61824	0.0088384	0.0255079	1.70243	0.250269	6.80241	1.03e-11	1.79e-08
221	ENSG00000006534	protein_coding	ALDH3B1	aldehyde dehydrogenase 3 family member B1 [Source:HGNC Symbol;Acc:HGNC:410]	hsa00010 Glycolysis / Gluconeogenesis, hsa00340 Histidine metabolism, hsa00350 Tyrosine metabolism, hsa00360 Phenylalanine metabolism, hsa00410 beta-Alanine metabolism, hsa00980 Metabolism of xenobiotics by cytochrome P450, hsa00982 Drug metabolism - cytochrome P450, hsa01100 Metabolic pathways	TRUE	129.362	0.312482	0.277653	1.12544	0.260402	0.87108	-0.872098	0.298086	-2.92566	0.00343729	0.0113072	-0.240722	0.294133	-0.81841	0.413123	0.533161	-0.553204	0.258359	-2.14122	0.0322561	0.0682428	0.631376	0.280202	2.25329	0.024241	0.153171
222	ENSG00000132746	protein_coding	ALDH3B2	aldehyde dehydrogenase 3 family member B2 [Source:HGNC Symbol;Acc:HGNC:411]	hsa00010 Glycolysis / Gluconeogenesis, hsa00340 Histidine metabolism, hsa00350 Tyrosine metabolism, hsa00360 Phenylalanine metabolism, hsa00410 beta-Alanine metabolism, hsa00980 Metabolism of xenobiotics by cytochrome P450, hsa00982 Drug metabolism - cytochrome P450, hsa01100 Metabolic pathways	TRUE	0.373403	-0.936227	4.20798	-0.222488	0.823934	NA	1.50608	4.35948	0.345473	0.729739	NA	-0.511629	4.40081	-0.116258	0.907448	NA	0	3.86529	0	1	NA	-2.01771	4.02969	-0.500712	0.616574	NA
223	ENSG00000143149	protein_coding	ALDH9A1	aldehyde dehydrogenase 9 family member A1 [Source:HGNC Symbol;Acc:HGNC:412]	hsa00010 Glycolysis / Gluconeogenesis, hsa00053 Ascorbate and aldarate metabolism, hsa00071 Fatty acid degradation, hsa00280 Valine, leucine and isoleucine degradation, hsa00310 Lysine degradation, hsa00330 Arginine and proline metabolism, hsa00340 Histidine metabolism, hsa00380 Tryptophan metabolism, hsa00410 beta-Alanine metabolism, hsa00561 Glycerolipid metabolism, hsa00620 Pyruvate metabolism…	TRUE	676.461	-0.0233915	0.131992	-0.17722	0.859336	0.996426	0.428613	0.137855	3.10916	0.00187619	0.00722135	0.174904	0.138607	1.26187	0.206995	0.318154	0.198296	0.122058	1.6246	0.104247	0.171424	-0.253709	0.128375	-1.97631	0.0481201	0.228248
224	ENSG00000072210	protein_coding	ALDH3A2	aldehyde dehydrogenase 3 family member A2 [Source:HGNC Symbol;Acc:HGNC:403]	hsa00010 Glycolysis / Gluconeogenesis, hsa00053 Ascorbate and aldarate metabolism, hsa00071 Fatty acid degradation, hsa00280 Valine, leucine and isoleucine degradation, hsa00310 Lysine degradation, hsa00330 Arginine and proline metabolism, hsa00340 Histidine metabolism, hsa00380 Tryptophan metabolism, hsa00410 beta-Alanine metabolism, hsa00561 Glycerolipid metabolism, hsa00620 Pyruvate metabolism…	TRUE	986.95	-0.100845	0.109304	-0.922617	0.356207	0.92617	0.33086	0.114227	2.89651	0.00377342	0.0121245	0.162316	0.114608	1.41628	0.156695	0.256724	0.263161	0.101005	2.60542	0.00917622	0.0262506	-0.168544	0.106314	-1.58534	0.112889	0.366927
225	ENSG00000173208	protein_coding	ABCD2	ATP binding cassette subfamily D member 2 [Source:HGNC Symbol;Acc:HGNC:66]	hsa02010 ABC transporters, hsa04146 Peroxisome	TRUE	1.4725	-1.69646	1.57183	-1.07929	0.280458	NA	0.596105	1.46806	0.406051	0.684705	NA	1.40021	1.43526	0.97558	0.329273	NA	3.09667	1.42487	2.1733	0.0297578	NA	0.804102	1.3095	0.614051	0.539182	NA
226	ENSG00000149925	protein_coding	ALDOA	aldolase, fructose-bisphosphate A [Source:HGNC Symbol;Acc:HGNC:414]	hsa00010 Glycolysis / Gluconeogenesis, hsa00030 Pentose phosphate pathway, hsa00051 Fructose and mannose metabolism, hsa01100 Metabolic pathways, hsa01200 Carbon metabolism, hsa01230 Biosynthesis of amino acids, hsa04066 HIF-1 signaling pathway	TRUE	4194.33	0.121353	0.420044	0.288906	0.772653	0.996426	-2.07579	0.439601	-4.72198	2.34e-06	9.62e-05	-1.66983	0.439518	-3.79922	0.000145151	0.00152027	-1.79118	0.386088	-4.63931	3.5e-06	0.000204824	0.40596	0.407279	0.996761	0.31888	0.606824
229	ENSG00000136872	protein_coding	ALDOB	aldolase, fructose-bisphosphate B [Source:HGNC Symbol;Acc:HGNC:417]	hsa00010 Glycolysis / Gluconeogenesis, hsa00030 Pentose phosphate pathway, hsa00051 Fructose and mannose metabolism, hsa01100 Metabolic pathways, hsa01200 Carbon metabolism, hsa01230 Biosynthesis of amino acids, hsa04066 HIF-1 signaling pathway	TRUE	0.613545	-0.708963	2.1151	-0.335191	0.737481	NA	-2.3954	2.29984	-1.04155	0.297619	NA	-1.63147	2.29984	-0.709386	0.478085	NA	-0.92251	2.10796	-0.437631	0.661654	NA	0.763927	2.29327	0.333116	0.739046	NA
230	ENSG00000109107	protein_coding	ALDOC	aldolase, fructose-bisphosphate C [Source:HGNC Symbol;Acc:HGNC:418]	hsa00010 Glycolysis / Gluconeogenesis, hsa00030 Pentose phosphate pathway, hsa00051 Fructose and mannose metabolism, hsa01100 Metabolic pathways, hsa01200 Carbon metabolism, hsa01230 Biosynthesis of amino acids, hsa04066 HIF-1 signaling pathway	TRUE	680.677	-0.387266	0.266376	-1.45383	0.145993	0.729103	-1.12267	0.279516	-4.01649	5.91e-05	0.000647127	-1.31161	0.279813	-4.68747	2.77e-06	0.000107752	-0.924346	0.246315	-3.7527	0.000174943	0.00165094	-0.18894	0.260469	-0.725382	0.468218	0.729705
231	ENSG00000085662	protein_coding	AKR1B1	aldo-keto reductase family 1 member B [Source:HGNC Symbol;Acc:HGNC:381]	hsa00040 Pentose and glucuronate interconversions, hsa00051 Fructose and mannose metabolism, hsa00052 Galactose metabolism, hsa00561 Glycerolipid metabolism, hsa00790 Folate biosynthesis, hsa01100 Metabolic pathways	TRUE	302.176	-0.166572	0.141116	-1.18039	0.237845	0.852551	-0.482651	0.15125	-3.19109	0.00141736	0.00586693	-0.291063	0.150332	-1.93613	0.0528514	0.111169	-0.12449	0.133615	-0.93171	0.351486	0.451336	0.191588	0.144276	1.32793	0.184201	0.468779
238	ENSG00000171094	protein_coding	ALK	ALK receptor tyrosine kinase [Source:HGNC Symbol;Acc:HGNC:427]	NA	FALSE	0.18367	0.602635	6.49465	0.0927895	0.926071	NA	3.14785	6.74669	0.466577	0.640803	NA	0	6.79226	0	1	NA	-0.152479	5.96575	-0.025559	0.979609	NA	-2.69769	6.23918	-0.432379	0.665466	NA
239	ENSG00000108839	protein_coding	ALOX12	arachidonate 12-lipoxygenase, 12S type [Source:HGNC Symbol;Acc:HGNC:429]	hsa00590 Arachidonic acid metabolism, hsa01100 Metabolic pathways, hsa04726 Serotonergic synapse, hsa04750 Inflammatory mediator regulation of TRP channels	TRUE	2.42306	-0.554061	1.12988	-0.490373	0.62387	NA	-0.408172	1.20488	-0.338767	0.734785	NA	-1.15422	1.29267	-0.89289	0.371916	NA	-0.600155	1.19883	-0.500616	0.616641	NA	-0.746043	1.26977	-0.587544	0.556839	NA
240	ENSG00000275565	protein_coding	ALOX5	arachidonate 5-lipoxygenase [Source:HGNC Symbol;Acc:HGNC:435]	hsa00590 Arachidonic acid metabolism, hsa01100 Metabolic pathways, hsa04664 Fc epsilon RI signaling pathway, hsa04726 Serotonergic synapse, hsa04913 Ovarian steroidogenesis	TRUE	19.7075	0.956925	0.587345	1.62924	0.103262	0.638095	-0.868162	0.647271	-1.34126	0.179835	0.255462	0.681145	0.619098	1.10022	0.271235	0.389342	-0.27578	0.535113	-0.515369	0.606296	0.691447	1.54931	0.600276	2.58099	0.00985175	0.0872056
241	ENSG00000132965	protein_coding	ALOX5AP	arachidonate 5-lipoxygenase activating protein [Source:HGNC Symbol;Acc:HGNC:436]	hsa04664 Fc epsilon RI signaling pathway	FALSE	1.50092	1.67471	1.8271	0.916594	0.359355	NA	-0.630867	2.1144	-0.298367	0.765423	NA	1.56462	1.91801	0.815753	0.414641	NA	-0.110093	1.58223	-0.0695807	0.944527	NA	2.19549	1.90679	1.1514	0.249566	NA
242	ENSG00000179477	protein_coding	ALOX12B	arachidonate 12-lipoxygenase, 12R type [Source:HGNC Symbol;Acc:HGNC:430]	hsa00590 Arachidonic acid metabolism, hsa01100 Metabolic pathways, hsa04726 Serotonergic synapse	FALSE	0.938466	-1.28884	2.66088	-0.484366	0.628126	NA	-4.10461	2.91478	-1.40821	0.15907	NA	-3.34069	2.91478	-1.14612	0.251745	NA	-2.05185	2.62944	-0.780338	0.435192	NA	0.763926	2.8861	0.264691	0.791247	NA
246	ENSG00000161905	protein_coding	ALOX15	arachidonate 15-lipoxygenase [Source:HGNC Symbol;Acc:HGNC:433]	hsa00590 Arachidonic acid metabolism, hsa00591 Linoleic acid metabolism, hsa01100 Metabolic pathways, hsa04216 Ferroptosis, hsa04217 Necroptosis, hsa04726 Serotonergic synapse	TRUE	5.04247	1.17622	0.699561	1.68137	0.0926905	NA	0.36919	0.769931	0.47951	0.631576	0.703484	0.896774	0.747938	1.19899	0.23053	0.345273	-0.27945	0.612216	-0.456456	0.648062	0.727244	0.527584	0.691532	0.76292	0.445511	NA
247	ENSG00000179593	protein_coding	ALOX15B	arachidonate 15-lipoxygenase type B [Source:HGNC Symbol;Acc:HGNC:434]	hsa00590 Arachidonic acid metabolism, hsa01100 Metabolic pathways, hsa04726 Serotonergic synapse	TRUE	0.710381	0.340702	2.43937	0.139668	0.888922	NA	0.0539734	2.61909	0.0206077	0.983559	NA	1.87166	2.47745	0.755479	0.449962	NA	1.53096	2.1205	0.721979	0.470307	NA	1.81769	2.325	0.7818	0.434332	NA
248	ENSG00000163295	protein_coding	ALPI	alkaline phosphatase, intestinal [Source:HGNC Symbol;Acc:HGNC:437]	hsa00730 Thiamine metabolism, hsa00790 Folate biosynthesis, hsa01100 Metabolic pathways	TRUE	0.197566	0	6.49465	0	1	NA	1.86696	6.79095	0.274918	0.783379	NA	0	6.79226	0	1	NA	0	5.96575	0	1	NA	-1.41681	6.28702	-0.225355	0.821703	NA
249	ENSG00000162551	protein_coding	ALPL	alkaline phosphatase, biomineralization associated [Source:HGNC Symbol;Acc:HGNC:438]	hsa00730 Thiamine metabolism, hsa00790 Folate biosynthesis, hsa01100 Metabolic pathways	TRUE	1.03239	-1.44325	1.85475	-0.778133	0.436491	NA	-2.62862	2.11267	-1.24422	0.213418	NA	-4.04251	2.1167	-1.90982	0.0561565	NA	-2.59926	1.961	-1.32548	0.185013	NA	-1.41388	2.20653	-0.640772	0.521671	NA
250	ENSG00000163283	protein_coding	ALPP	alkaline phosphatase, placental [Source:HGNC Symbol;Acc:HGNC:439]	hsa00730 Thiamine metabolism, hsa00790 Folate biosynthesis, hsa01100 Metabolic pathways	TRUE	1.09699	0.726704	2.30015	0.315937	0.75205	NA	-0.0892268	2.51437	-0.0354867	0.971692	NA	-0.784145	2.51792	-0.311426	0.755477	NA	-1.51085	2.17717	-0.693952	0.487712	NA	-0.694918	2.40238	-0.289262	0.772381	NA
251	ENSG00000163286	protein_coding	ALPG	alkaline phosphatase, germ cell [Source:HGNC Symbol;Acc:HGNC:441]	hsa00730 Thiamine metabolism, hsa00790 Folate biosynthesis, hsa01100 Metabolic pathways	TRUE	1.04884	-0.0452886	2.19566	-0.0206264	0.983544	NA	-2.39934	2.42649	-0.988813	0.322755	NA	0.15535	2.31155	0.0672058	0.946418	NA	0.200638	2.04008	0.0983483	0.921656	NA	2.55469	2.28667	1.11721	0.263904	NA
258	ENSG00000178522	protein_coding	AMBN	ameloblastin [Source:HGNC Symbol;Acc:HGNC:452]	NA	FALSE	0.0339466	0.602635	6.49465	0.0927895	0.926071	NA	0	6.79226	0	1	NA	0	6.79226	0	1	NA	-0.152479	5.96575	-0.025559	0.979609	NA	0	6.28844	0	1	NA
259	ENSG00000106927	protein_coding	AMBP	alpha-1-microglobulin/bikunin precursor [Source:HGNC Symbol;Acc:HGNC:453]	NA	FALSE	0.207941	-1.19557	6.47146	-0.184745	0.853429	NA	-1.39063	6.77009	-0.205407	0.837254	NA	-1.34804	6.77009	-0.199118	0.842171	NA	-0.152476	5.96575	-0.0255586	0.979609	NA	0	6.28844	0	1	NA
262	ENSG00000123505	protein_coding	AMD1	adenosylmethionine decarboxylase 1 [Source:HGNC Symbol;Acc:HGNC:457]	hsa00270 Cysteine and methionine metabolism, hsa00330 Arginine and proline metabolism, hsa01100 Metabolic pathways	TRUE	1500.61	-0.121942	0.147749	-0.825333	0.409183	0.946569	0.406314	0.154383	2.63185	0.00849208	0.0225302	0.347937	0.154476	2.25237	0.0242987	0.061181	0.469879	0.135842	3.45901	0.000542163	0.00351571	-0.0583769	0.14303	-0.408144	0.683168	0.859942
265	ENSG00000125363	protein_coding	AMELX	amelogenin X-linked [Source:HGNC Symbol;Acc:HGNC:461]	NA	FALSE	0	NA	NA	NA	NA	NA	NA	NA	NA	NA	NA	NA	NA	NA	NA	NA	NA	NA	NA	NA	NA	NA	NA	NA	NA	NA
266	ENSG00000099721	protein_coding	AMELY	amelogenin Y-linked [Source:HGNC Symbol;Acc:HGNC:462]	NA	FALSE	0	NA	NA	NA	NA	NA	NA	NA	NA	NA	NA	NA	NA	NA	NA	NA	NA	NA	NA	NA	NA	NA	NA	NA	NA	NA
267	ENSG00000159461	protein_coding	AMFR	autocrine motility factor receptor [Source:HGNC Symbol;Acc:HGNC:463]	hsa04141 Protein processing in endoplasmic reticulum	FALSE	701.062	0.00719803	0.0925612	0.0777651	0.938015	0.996426	-0.270482	0.0986526	-2.74176	0.00611111	0.0175013	-0.15378	0.0983997	-1.56281	0.118098	0.206588	-0.160978	0.0869158	-1.85211	0.06401	0.117173	0.116702	0.0933761	1.24981	0.21137	0.502958
268	ENSG00000104899	protein_coding	AMH	anti-Mullerian hormone [Source:HGNC Symbol;Acc:HGNC:464]	hsa04024 cAMP signaling pathway, hsa04060 Cytokine-cytokine receptor interaction, hsa04350 TGF-beta signaling pathway, hsa04390 Hippo signaling pathway	FALSE	3.89155	-1.30485	0.854083	-1.52778	0.126568	NA	-2.36889	1.01324	-2.33794	0.0193906	NA	-2.32727	1.01335	-2.29662	0.0216407	NA	-1.02242	0.960141	-1.06487	0.286935	0.382812	0.0416214	1.10412	0.0376965	0.96993	NA
269	ENSG00000135409	protein_coding	AMHR2	anti-Mullerian hormone receptor type 2 [Source:HGNC Symbol;Acc:HGNC:465]	hsa04060 Cytokine-cytokine receptor interaction, hsa04350 TGF-beta signaling pathway	FALSE	0.331284	0.224723	4.80183	0.0467994	0.962673	NA	-0.55421	5.02233	-0.110349	0.912133	NA	-0.511629	5.02233	-0.101871	0.918859	NA	-0.736352	4.41069	-0.166947	0.867412	NA	0	4.64979	0	1	NA
270	ENSG00000116748	protein_coding	AMPD1	adenosine monophosphate deaminase 1 [Source:HGNC Symbol;Acc:HGNC:468]	hsa00230 Purine metabolism, hsa01100 Metabolic pathways	TRUE	0.779504	0.206882	3.44556	0.060043	0.952121	NA	0.474745	3.6083	0.13157	0.895324	NA	-1.5272	3.65712	-0.417596	0.676242	NA	-1.73408	3.21375	-0.539582	0.589485	NA	-2.00194	3.38765	-0.590954	0.554551	NA
271	ENSG00000116337	protein_coding	AMPD2	adenosine monophosphate deaminase 2 [Source:HGNC Symbol;Acc:HGNC:469]	hsa00230 Purine metabolism, hsa01100 Metabolic pathways	TRUE	55.0999	-0.286302	0.697001	-0.410762	0.681247	0.991361	-1.29706	0.73631	-1.76157	0.0781419	0.130615	-0.755074	0.732864	-1.03031	0.302866	0.42321	-0.468772	0.645759	-0.725925	0.467885	0.565338	0.541988	0.688002	0.787771	0.430831	0.700684
272	ENSG00000133805	protein_coding	AMPD3	adenosine monophosphate deaminase 3 [Source:HGNC Symbol;Acc:HGNC:470]	hsa00230 Purine metabolism, hsa01100 Metabolic pathways	TRUE	170.833	0.480566	0.184282	2.60778	0.00911328	0.200141	0.186886	0.196402	0.951549	0.341326	0.429096	0.420907	0.195066	2.15777	0.030946	0.0734705	-0.0596584	0.169131	-0.352735	0.724287	0.791065	0.234021	0.182262	1.28398	0.199147	0.48831
273	ENSG00000078053	protein_coding	AMPH	amphiphysin [Source:HGNC Symbol;Acc:HGNC:471]	hsa04144 Endocytosis, hsa04666 Fc gamma R-mediated phagocytosis	FALSE	0.0485557	0	6.49465	0	1	NA	0	6.79226	0	1	NA	0	6.79226	0	1	NA	0	5.96575	0	1	NA	0	6.28844	0	1	NA
274	ENSG00000136717	protein_coding	BIN1	bridging integrator 1 [Source:HGNC Symbol;Acc:HGNC:1052]	hsa04144 Endocytosis, hsa04666 Fc gamma R-mediated phagocytosis	FALSE	87.0382	0.199334	0.379929	0.52466	0.59982	0.986353	-1.61698	0.410282	-3.94114	8.11e-05	0.000788571	-1.67833	0.411509	-4.07847	4.53e-05	0.000674962	-1.87766	0.364573	-5.15031	2.6e-07	8.61e-05	-0.0613519	0.396104	-0.154888	0.876909	0.952329
275	ENSG00000145020	protein_coding	AMT	aminomethyltransferase [Source:HGNC Symbol;Acc:HGNC:473]	hsa00260 Glycine, serine and threonine metabolism, hsa00630 Glyoxylate and dicarboxylate metabolism, hsa00670 One carbon pool by folate, hsa01100 Metabolic pathways, hsa01200 Carbon metabolism	TRUE	25.6032	0.311739	0.401914	0.775637	0.437964	0.960634	0.518461	0.422292	1.22773	0.219548	0.301091	0.498831	0.42332	1.17838	0.238646	0.354306	0.187092	0.367578	0.508986	0.610762	0.694866	-0.0196295	0.389756	-0.0503637	0.959833	0.984083
276	ENSG00000237763	protein_coding	AMY1A	amylase alpha 1A [Source:HGNC Symbol;Acc:HGNC:474]	hsa00500 Starch and sucrose metabolism, hsa01100 Metabolic pathways, hsa04970 Salivary secretion, hsa04972 Pancreatic secretion, hsa04973 Carbohydrate digestion and absorption	FALSE	0.0948397	0	6.49465	0	1	NA	1.1289	6.79226	0.166204	0.867996	NA	0	6.79226	0	1	NA	0	5.96575	0	1	NA	-0.678752	6.28844	-0.107937	0.914046	NA
277	ENSG00000174876	protein_coding	AMY1B	amylase alpha 1B [Source:HGNC Symbol;Acc:HGNC:475]	hsa00500 Starch and sucrose metabolism, hsa01100 Metabolic pathways, hsa04970 Salivary secretion, hsa04972 Pancreatic secretion, hsa04973 Carbohydrate digestion and absorption	FALSE	0.0948397	0	6.49465	0	1	NA	1.1289	6.79226	0.166204	0.867996	NA	0	6.79226	0	1	NA	0	5.96575	0	1	NA	-0.678752	6.28844	-0.107937	0.914046	NA
278	ENSG00000187733	protein_coding	AMY1C	amylase alpha 1C [Source:HGNC Symbol;Acc:HGNC:476]	hsa00500 Starch and sucrose metabolism, hsa01100 Metabolic pathways, hsa04970 Salivary secretion, hsa04972 Pancreatic secretion, hsa04973 Carbohydrate digestion and absorption	FALSE	0	NA	NA	NA	NA	NA	NA	NA	NA	NA	NA	NA	NA	NA	NA	NA	NA	NA	NA	NA	NA	NA	NA	NA	NA	NA
279	ENSG00000243480	protein_coding	AMY2A	amylase alpha 2A [Source:HGNC Symbol;Acc:HGNC:477]	hsa00500 Starch and sucrose metabolism, hsa01100 Metabolic pathways, hsa04972 Pancreatic secretion, hsa04973 Carbohydrate digestion and absorption	FALSE	0.302711	-1.75972	6.47222	-0.271889	0.785708	NA	-1.37771	6.77081	-0.203478	0.838761	NA	0.121973	6.7691	0.0180191	0.985624	NA	1.88169	5.9638	0.31552	0.752367	NA	1.49969	6.28659	0.238553	0.811452	NA
280	ENSG00000240038	protein_coding	AMY2B	amylase alpha 2B [Source:HGNC Symbol;Acc:HGNC:478]	hsa00500 Starch and sucrose metabolism, hsa01100 Metabolic pathways, hsa04972 Pancreatic secretion, hsa04973 Carbohydrate digestion and absorption	FALSE	61.5349	0.316538	0.436656	0.724914	0.468505	0.966707	1.01425	0.45468	2.23069	0.0257016	0.0537633	1.19215	0.454073	2.62545	0.00865352	0.0280278	0.875607	0.396084	2.21066	0.0270592	0.0595531	0.177896	0.415869	0.427769	0.66882	0.85327
283	ENSG00000214274	protein_coding	ANG	angiogenin [Source:HGNC Symbol;Acc:HGNC:483]	NA	FALSE	25.6497	-0.346632	0.41245	-0.840422	0.400672	0.943382	-0.359501	0.438317	-0.820185	0.412111	0.498364	-0.612248	0.444424	-1.37762	0.16832	0.271776	-0.265616	0.399024	-0.665664	0.505626	0.600745	-0.252747	0.425708	-0.593711	0.552705	0.787964
284	ENSG00000154188	protein_coding	ANGPT1	angiopoietin 1 [Source:HGNC Symbol;Acc:HGNC:484]	hsa04010 MAPK signaling pathway, hsa04014 Ras signaling pathway, hsa04015 Rap1 signaling pathway, hsa04066 HIF-1 signaling pathway, hsa04151 PI3K-Akt signaling pathway	FALSE	1.4387	-0.0535926	1.41043	-0.0379972	0.96969	NA	0.25921	1.48081	0.175047	0.861043	NA	0.710222	1.45199	0.489138	0.624744	NA	0.763814	1.27658	0.59833	0.54962	NA	0.451011	1.35393	0.333114	0.739048	NA
285	ENSG00000091879	protein_coding	ANGPT2	angiopoietin 2 [Source:HGNC Symbol;Acc:HGNC:485]	hsa04010 MAPK signaling pathway, hsa04014 Ras signaling pathway, hsa04015 Rap1 signaling pathway, hsa04066 HIF-1 signaling pathway, hsa04151 PI3K-Akt signaling pathway	FALSE	3.79129	1.00332	1.23134	0.814819	0.415176	NA	0.246513	1.33564	0.184566	0.85357	NA	1.66285	1.27498	1.30421	0.192162	NA	0.659526	1.06488	0.619344	0.53569	0.628404	1.41633	1.18393	1.1963	0.23158	NA
286	ENSG00000029534	protein_coding	ANK1	ankyrin 1 [Source:HGNC Symbol;Acc:HGNC:492]	NA	FALSE	36.7037	-0.477948	0.437357	-1.09281	0.274478	0.879584	-0.288809	0.459292	-0.628813	0.529471	0.610262	-1.28436	0.472525	-2.71808	0.00656626	0.0227963	-0.806412	0.422594	-1.90824	0.0563598	0.106102	-0.995551	0.445256	-2.23591	0.0253579	0.156577
287	ENSG00000145362	protein_coding	ANK2	ankyrin 2 [Source:HGNC Symbol;Acc:HGNC:493]	NA	FALSE	69.5443	-0.0199126	0.205568	-0.0968663	0.922833	0.996426	0.205626	0.216719	0.948814	0.342715	0.430405	0.0303334	0.21945	0.138224	0.890063	0.921805	0.050246	0.194489	0.258349	0.796137	0.848888	-0.175293	0.20624	-0.849947	0.395355	0.672903
288	ENSG00000151150	protein_coding	ANK3	ankyrin 3 [Source:HGNC Symbol;Acc:HGNC:494]	NA	FALSE	129.782	-0.579011	0.272941	-2.12137	0.0338903	0.401823	0.275349	0.283331	0.971826	0.331137	0.418802	-0.302683	0.28666	-1.0559	0.291015	0.410316	0.276328	0.255487	1.08157	0.279443	0.374779	-0.578032	0.266558	-2.1685	0.0301207	0.173592
290	ENSG00000166825	protein_coding	ANPEP	alanyl aminopeptidase, membrane [Source:HGNC Symbol;Acc:HGNC:500]	hsa00480 Glutathione metabolism, hsa01100 Metabolic pathways, hsa04614 Renin-angiotensin system, hsa04640 Hematopoietic cell lineage	FALSE	0.671158	3.19966	3.156	1.01383	0.310663	NA	0	3.39511	0	1	NA	0	3.39511	0	1	NA	-2.7495	2.88334	-0.953579	0.340297	NA	0	3.14327	0	1	NA
291	ENSG00000151729	protein_coding	SLC25A4	solute carrier family 25 member 4 [Source:HGNC Symbol;Acc:HGNC:10990]	hsa04020 Calcium signaling pathway, hsa04022 cGMP-PKG signaling pathway, hsa04217 Necroptosis, hsa04218 Cellular senescence	TRUE	176.484	-0.288982	0.176482	-1.63746	0.101535	0.634309	-0.547342	0.189471	-2.88879	0.00386733	0.0123319	-0.472789	0.189186	-2.49908	0.0124518	0.0369002	-0.183807	0.169272	-1.08587	0.277538	0.372828	0.0745533	0.182775	0.407897	0.683349	0.859942
292	ENSG00000005022	protein_coding	SLC25A5	solute carrier family 25 member 5 [Source:HGNC Symbol;Acc:HGNC:10991]	hsa04020 Calcium signaling pathway, hsa04022 cGMP-PKG signaling pathway, hsa04217 Necroptosis, hsa04218 Cellular senescence	TRUE	3410.05	-0.209423	0.115431	-1.81427	0.0696356	0.548787	-0.603343	0.121133	-4.98084	6.33e-07	5.63e-05	-0.523009	0.121108	-4.31854	1.57e-05	0.000338656	-0.313585	0.106577	-2.94233	0.00325751	0.012337	0.0803342	0.112728	0.71264	0.476068	0.733593
293	ENSG00000169100	protein_coding	SLC25A6	solute carrier family 25 member 6 [Source:HGNC Symbol;Acc:HGNC:10992]	hsa04020 Calcium signaling pathway, hsa04022 cGMP-PKG signaling pathway, hsa04217 Necroptosis, hsa04218 Cellular senescence	TRUE	302.082	0.202879	0.260237	0.779594	0.43563	0.958956	-1.26231	0.276813	-4.56017	5.11e-06	0.000145165	-0.87435	0.275436	-3.17442	0.00150135	0.00782476	-1.07723	0.242521	-4.44179	8.92e-06	0.00030356	0.387965	0.260228	1.49086	0.135997	0.404988
301	ENSG00000135046	protein_coding	ANXA1	annexin A1 [Source:HGNC Symbol;Acc:HGNC:533]	NA	FALSE	5691.44	0.14168	0.133149	1.06407	0.287296	0.890832	0.407888	0.139271	2.92873	0.00340349	0.0112265	0.757951	0.1392	5.44505	5.18e-08	7.1e-06	0.616271	0.12222	5.04231	4.6e-07	0.000103248	0.350064	0.128862	2.71657	0.00659616	0.0677105
302	ENSG00000182718	protein_coding	ANXA2	annexin A2 [Source:HGNC Symbol;Acc:HGNC:537]	NA	FALSE	22243.6	0.0497289	0.0985012	0.504856	0.61366	0.986353	0.0774664	0.103041	0.751799	0.452172	0.537009	0.271164	0.103029	2.63193	0.00849012	0.0276479	0.221435	0.0904942	2.44696	0.0144069	0.0365456	0.193698	0.0954161	2.03003	0.0423533	0.21041
306	ENSG00000138772	protein_coding	ANXA3	annexin A3 [Source:HGNC Symbol;Acc:HGNC:541]	NA	FALSE	2373.4	0.437825	0.164916	2.65484	0.00793468	0.183942	0.323494	0.172721	1.87293	0.0610783	0.106713	0.833803	0.172449	4.83505	1.33e-06	6.78e-05	0.395978	0.151206	2.6188	0.0088239	0.0254716	0.510309	0.159682	3.19578	0.00139452	0.023885
307	ENSG00000196975	protein_coding	ANXA4	annexin A4 [Source:HGNC Symbol;Acc:HGNC:542]	NA	FALSE	636.612	0.221893	0.116844	1.89905	0.0575585	0.499296	0.245463	0.122906	1.99716	0.0458075	0.0849083	0.405718	0.122627	3.30856	0.000937767	0.00563972	0.183825	0.107385	1.71183	0.0869275	0.1488	0.160255	0.11395	1.40636	0.159617	0.436933
308	ENSG00000164111	protein_coding	ANXA5	annexin A5 [Source:HGNC Symbol;Acc:HGNC:543]	NA	FALSE	3131.15	0.196499	0.138621	1.41753	0.156329	0.748951	0.443991	0.145009	3.06181	0.0022	0.00809596	0.434211	0.145031	2.99392	0.00275416	0.0120028	0.237712	0.127329	1.86691	0.0619143	0.114237	-0.00978036	0.134256	-0.0728485	0.941927	0.977766
309	ENSG00000197043	protein_coding	ANXA6	annexin A6 [Source:HGNC Symbol;Acc:HGNC:544]	NA	FALSE	793.269	-0.190559	0.172281	-1.1061	0.268685	0.878025	-0.740219	0.181364	-4.08141	4.48e-05	0.000532446	-0.834743	0.181611	-4.59633	4.3e-06	0.000146399	-0.644185	0.160106	-4.02349	5.73e-05	0.000827284	-0.0945241	0.169841	-0.556544	0.577839	0.803486
310	ENSG00000138279	protein_coding	ANXA7	annexin A7 [Source:HGNC Symbol;Acc:HGNC:545]	NA	FALSE	1201.45	0.00661676	0.114248	0.0579159	0.953816	0.996426	0.202433	0.119744	1.69055	0.0909222	0.147466	0.313338	0.119637	2.61907	0.00881688	0.0283999	0.306722	0.105175	2.9163	0.0035421	0.0131552	0.110905	0.111121	0.998064	0.318248	0.606382
311	ENSG00000122359	protein_coding	ANXA11	annexin A11 [Source:HGNC Symbol;Acc:HGNC:535]	NA	FALSE	845.611	0.112865	0.159162	0.70912	0.47825	0.966707	-0.420743	0.167708	-2.50879	0.0121147	0.0299259	-0.281297	0.167532	-1.67906	0.0931396	0.171245	-0.394162	0.147342	-2.67515	0.00746963	0.0224929	0.139446	0.156535	0.890833	0.373019	0.65481
312	ENSG00000104537	protein_coding	ANXA13	annexin A13 [Source:HGNC Symbol;Acc:HGNC:536]	NA	FALSE	0	NA	NA	NA	NA	NA	NA	NA	NA	NA	NA	NA	NA	NA	NA	NA	NA	NA	NA	NA	NA	NA	NA	NA	NA	NA
313	ENSG00000136250	protein_coding	AOAH	acyloxyacyl hydrolase [Source:HGNC Symbol;Acc:HGNC:548]	NA	FALSE	6.11082	0.142774	0.724932	0.196949	0.843868	NA	0.0115944	0.778777	0.014888	0.988122	0.990685	0.408781	0.763262	0.535572	0.592254	0.695431	0.266007	0.667108	0.398747	0.69008	0.762358	0.397187	0.725259	0.547648	0.583933	NA
314	ENSG00000131480	protein_coding	AOC2	amine oxidase copper containing 2 [Source:HGNC Symbol;Acc:HGNC:549]	hsa00260 Glycine, serine and threonine metabolism, hsa00350 Tyrosine metabolism, hsa00360 Phenylalanine metabolism, hsa00410 beta-Alanine metabolism, hsa01100 Metabolic pathways	TRUE	27.5517	0.0331312	0.338284	0.0979389	0.921981	0.996426	-0.133628	0.364082	-0.367028	0.713598	0.772775	-0.127611	0.364916	-0.3497	0.726564	0.801807	-0.160743	0.323345	-0.497124	0.619102	0.702302	0.00601684	0.350244	0.017179	0.986294	0.994937
316	ENSG00000138356	protein_coding	AOX1	aldehyde oxidase 1 [Source:HGNC Symbol;Acc:HGNC:553]	hsa00280 Valine, leucine and isoleucine degradation, hsa00350 Tyrosine metabolism, hsa00380 Tryptophan metabolism, hsa00750 Vitamin B6 metabolism, hsa00760 Nicotinate and nicotinamide metabolism, hsa00830 Retinol metabolism, hsa00982 Drug metabolism - cytochrome P450, hsa01100 Metabolic pathways, hsa04630 Jak-STAT signaling pathway	TRUE	2.80794	0.254348	1.09897	0.231443	0.816971	NA	-0.481566	1.24085	-0.388093	0.697947	NA	1.61581	1.10674	1.45997	0.144297	NA	1.36146	0.94384	1.44247	0.14917	NA	2.09737	1.10581	1.89668	0.0578699	NA
317	ENSG00000120868	protein_coding	APAF1	apoptotic peptidase activating factor 1 [Source:HGNC Symbol;Acc:HGNC:576]	hsa04115 p53 signaling pathway, hsa04210 Apoptosis, hsa04215 Apoptosis - multiple species	FALSE	334.313	-0.332021	0.174848	-1.89892	0.0575754	0.499296	0.331484	0.182167	1.81968	0.0688084	0.117629	-0.180049	0.183829	-0.979435	0.327365	0.448715	0.151972	0.16283	0.933316	0.350657	0.450665	-0.511533	0.170665	-2.99728	0.00272396	0.0386714
318	ENSG00000164978	protein_coding	NUDT2	nudix hydrolase 2 [Source:HGNC Symbol;Acc:HGNC:8049]	hsa00230 Purine metabolism, hsa00240 Pyrimidine metabolism, hsa01100 Metabolic pathways	FALSE	195.656	0.0508092	0.156732	0.324179	0.745803	0.996426	-0.32363	0.168646	-1.91899	0.0549859	0.097886	-0.026664	0.166761	-0.159893	0.872965	0.909945	-0.0774731	0.147123	-0.526586	0.598481	0.684067	0.296966	0.159756	1.85887	0.0630451	0.267793
319	ENSG00000175336	protein_coding	APOF	apolipoprotein F [Source:HGNC Symbol;Acc:HGNC:615]	NA	FALSE	0.0606573	0	6.49465	0	1	NA	0	6.79226	0	1	NA	0	6.79226	0	1	NA	0	5.96575	0	1	NA	0	6.28844	0	1	NA
320	ENSG00000107282	protein_coding	APBA1	amyloid beta precursor protein binding family A member 1 [Source:HGNC Symbol;Acc:HGNC:578]	NA	FALSE	5.41695	-0.357377	0.955456	-0.374038	0.708376	NA	1.39399	0.956829	1.45689	0.145148	0.21502	-1.00905	1.07616	-0.937634	0.348432	0.470045	-0.65167	0.981543	-0.663925	0.506739	0.601744	-2.40304	0.982879	-2.4449	0.0144893	NA
321	ENSG00000034053	protein_coding	APBA2	amyloid beta precursor protein binding family A member 2 [Source:HGNC Symbol;Acc:HGNC:579]	NA	FALSE	1.64003	-0.96928	1.248	-0.776664	0.437357	NA	-1.44987	1.42944	-1.01429	0.310443	NA	-0.684527	1.3291	-0.515029	0.606533	NA	0.284754	1.25297	0.227264	0.820219	NA	0.765342	1.43377	0.533796	0.593482	NA
322	ENSG00000166313	protein_coding	APBB1	amyloid beta precursor protein binding family B member 1 [Source:HGNC Symbol;Acc:HGNC:581]	NA	FALSE	54.9134	-0.150636	0.290668	-0.51824	0.604291	0.986353	-1.02091	0.316022	-3.23049	0.00123579	0.00532205	-1.45809	0.323924	-4.50131	6.75e-06	0.000197284	-1.30745	0.290649	-4.49838	6.85e-06	0.000272217	-0.43718	0.316004	-1.38346	0.166523	0.446318
323	ENSG00000163697	protein_coding	APBB2	amyloid beta precursor protein binding family B member 2 [Source:HGNC Symbol;Acc:HGNC:582]	NA	FALSE	1426.28	0.149408	0.107218	1.3935	0.163468	0.760682	0.241177	0.112443	2.14488	0.0319621	0.0637842	0.381809	0.112318	3.39935	0.000675468	0.00441836	0.2324	0.0985602	2.35795	0.018376	0.0441851	0.140631	0.10422	1.34937	0.17722	0.460318
324	ENSG00000134982	protein_coding	APC	APC regulator of WNT signaling pathway [Source:HGNC Symbol;Acc:HGNC:583]	hsa04310 Wnt signaling pathway, hsa04390 Hippo signaling pathway, hsa04550 Signaling pathways regulating pluripotency of stem cells, hsa04810 Regulation of actin cytoskeleton	FALSE	537.647	-0.0245817	0.167982	-0.146336	0.883656	0.996426	0.632366	0.175095	3.61157	0.000304352	0.00192841	0.200565	0.176137	1.13869	0.254834	0.371784	0.225146	0.154988	1.45267	0.146315	0.225194	-0.431801	0.16267	-2.65446	0.00794352	0.0762166
325	ENSG00000132703	protein_coding	APCS	amyloid P component, serum [Source:HGNC Symbol;Acc:HGNC:584]	NA	FALSE	0	NA	NA	NA	NA	NA	NA	NA	NA	NA	NA	NA	NA	NA	NA	NA	NA	NA	NA	NA	NA	NA	NA	NA	NA	NA
326	ENSG00000160224	protein_coding	AIRE	autoimmune regulator [Source:HGNC Symbol;Acc:HGNC:360]	hsa04120 Ubiquitin mediated proteolysis	FALSE	0	NA	NA	NA	NA	NA	NA	NA	NA	NA	NA	NA	NA	NA	NA	NA	NA	NA	NA	NA	NA	NA	NA	NA	NA	NA
327	ENSG00000164062	protein_coding	APEH	acylaminoacyl-peptide hydrolase [Source:HGNC Symbol;Acc:HGNC:586]	NA	FALSE	626.384	-0.0733728	0.391364	-0.187479	0.851285	0.996426	-1.74494	0.41124	-4.24313	2.2e-05	0.000337152	-1.63466	0.411124	-3.97609	7.01e-05	0.000904231	-1.56129	0.361624	-4.31745	1.58e-05	0.000407498	0.11028	0.383046	0.287902	0.773421	0.905652
328	ENSG00000100823	protein_coding	APEX1	apurinic/apyrimidinic endodeoxyribonuclease 1 [Source:HGNC Symbol;Acc:HGNC:587]	hsa03410 Base excision repair	FALSE	1648.47	-0.0449061	0.10837	-0.414376	0.678599	0.991017	-0.326584	0.114005	-2.86463	0.0041749	0.0130388	-0.320894	0.114053	-2.81355	0.00489985	0.0182914	-0.275988	0.100439	-2.74783	0.00599914	0.0191705	0.00568996	0.106494	0.0534297	0.95739	0.983438
329	ENSG00000110330	protein_coding	BIRC2	baculoviral IAP repeat containing 2 [Source:HGNC Symbol;Acc:HGNC:590]	hsa04064 NF-kappa B signaling pathway, hsa04120 Ubiquitin mediated proteolysis, hsa04210 Apoptosis, hsa04215 Apoptosis - multiple species, hsa04217 Necroptosis, hsa04390 Hippo signaling pathway, hsa04510 Focal adhesion, hsa04621 NOD-like receptor signaling pathway, hsa04668 TNF signaling pathway	FALSE	990.908	0.132466	0.147399	0.89869	0.368818	0.929612	0.423121	0.154218	2.74365	0.00607595	0.0174367	0.52626	0.154153	3.41388	0.000640452	0.0042677	0.393794	0.135284	2.91087	0.00360422	0.0133076	0.103138	0.142683	0.722848	0.469773	0.730579
330	ENSG00000023445	protein_coding	BIRC3	baculoviral IAP repeat containing 3 [Source:HGNC Symbol;Acc:HGNC:591]	hsa04064 NF-kappa B signaling pathway, hsa04120 Ubiquitin mediated proteolysis, hsa04210 Apoptosis, hsa04215 Apoptosis - multiple species, hsa04217 Necroptosis, hsa04390 Hippo signaling pathway, hsa04510 Focal adhesion, hsa04621 NOD-like receptor signaling pathway, hsa04668 TNF signaling pathway	FALSE	322.33	0.305917	0.265538	1.15206	0.249295	0.860724	0.207937	0.278423	0.746837	0.455162	0.539814	0.844316	0.277473	3.04287	0.0023433	0.0107487	0.538399	0.24318	2.21399	0.0268293	0.0591818	0.636379	0.257188	2.47437	0.0133472	0.106039
331	ENSG00000101966	protein_coding	XIAP	X-linked inhibitor of apoptosis [Source:HGNC Symbol;Acc:HGNC:592]	hsa04064 NF-kappa B signaling pathway, hsa04120 Ubiquitin mediated proteolysis, hsa04210 Apoptosis, hsa04215 Apoptosis - multiple species, hsa04217 Necroptosis, hsa04510 Focal adhesion, hsa04621 NOD-like receptor signaling pathway	FALSE	709.99	0.0747577	0.11436	0.653708	0.5133	0.970402	0.359266	0.119763	2.99982	0.00270142	0.00943703	0.303924	0.119984	2.53303	0.0113082	0.0342836	0.229166	0.105402	2.17422	0.0296888	0.0639868	-0.0553424	0.111241	-0.497501	0.618836	0.825237
332	ENSG00000089685	protein_coding	BIRC5	baculoviral IAP repeat containing 5 [Source:HGNC Symbol;Acc:HGNC:593]	hsa04210 Apoptosis, hsa04215 Apoptosis - multiple species, hsa04390 Hippo signaling pathway	FALSE	848.819	-0.994045	0.210492	-4.72248	2.33e-06	0.0012	-0.460869	0.220027	-2.0946	0.0362062	0.0702441	-1.11149	0.221303	-5.02249	5.1e-07	3.43e-05	-0.117445	0.196022	-0.599144	0.549077	0.640195	-0.650621	0.206227	-3.15488	0.00160562	0.0262474
333	ENSG00000105290	protein_coding	APLP1	amyloid beta precursor like protein 1 [Source:HGNC Symbol;Acc:HGNC:597]	NA	FALSE	126.158	0.0327031	0.245348	0.133293	0.893962	0.996426	-1.0723	0.264721	-4.0507	5.11e-05	0.000585776	-0.988176	0.264367	-3.73789	0.000185568	0.00180174	-1.02088	0.234213	-4.35877	1.31e-05	0.000371295	0.0841281	0.254434	0.330648	0.740911	0.888395
334	ENSG00000084234	protein_coding	APLP2	amyloid beta precursor like protein 2 [Source:HGNC Symbol;Acc:HGNC:598]	NA	FALSE	3367.81	0.125427	0.0756541	1.6579	0.0973387	0.625311	-0.0036296	0.0794599	-0.0456784	0.963567	0.971763	0.0435642	0.0794564	0.548278	0.583501	0.687343	-0.0818623	0.0698176	-1.17252	0.24099	0.33316	0.0471938	0.0739246	0.638405	0.52321	0.765972
335	ENSG00000118137	protein_coding	APOA1	apolipoprotein A1 [Source:HGNC Symbol;Acc:HGNC:600]	hsa03320 PPAR signaling pathway, hsa04975 Fat digestion and absorption, hsa04977 Vitamin digestion and absorption	FALSE	0.0528728	0	6.49465	0	1	NA	0	6.79226	0	1	NA	0	6.79226	0	1	NA	0	5.96575	0	1	NA	0	6.28844	0	1	NA
336	ENSG00000158874	protein_coding	APOA2	apolipoprotein A2 [Source:HGNC Symbol;Acc:HGNC:601]	hsa03320 PPAR signaling pathway	FALSE	0.129185	0	6.49465	0	1	NA	0	6.79226	0	1	NA	0	6.79226	0	1	NA	0	5.96575	0	1	NA	0	6.28844	0	1	NA
337	ENSG00000110244	protein_coding	APOA4	apolipoprotein A4 [Source:HGNC Symbol;Acc:HGNC:602]	hsa04975 Fat digestion and absorption, hsa04977 Vitamin digestion and absorption	FALSE	0	NA	NA	NA	NA	NA	NA	NA	NA	NA	NA	NA	NA	NA	NA	NA	NA	NA	NA	NA	NA	NA	NA	NA	NA	NA
338	ENSG00000084674	protein_coding	APOB	apolipoprotein B [Source:HGNC Symbol;Acc:HGNC:603]	hsa04975 Fat digestion and absorption, hsa04977 Vitamin digestion and absorption	FALSE	0.43342	1.18639	4.47816	0.264927	0.791066	NA	2.82375	4.62907	0.610004	0.541859	NA	2.85672	4.62946	0.617075	0.537185	NA	1.67034	4.05132	0.412295	0.680123	NA	0.0329761	4.21752	0.00781883	0.993762	NA
339	ENSG00000111701	protein_coding	APOBEC1	apolipoprotein B mRNA editing enzyme catalytic subunit 1 [Source:HGNC Symbol;Acc:HGNC:604]	NA	FALSE	0.242584	-0.936222	6.49465	-0.144153	0.88538	NA	-0.554206	6.79226	-0.0815938	0.93497	NA	1.50562	6.76709	0.222491	0.823932	NA	2.44184	5.93707	0.411287	0.680862	NA	2.05982	6.26124	0.32898	0.742171	NA
341	ENSG00000130208	protein_coding	APOC1	apolipoprotein C1 [Source:HGNC Symbol;Acc:HGNC:607]	NA	FALSE	3.29451	0.132306	1.12422	0.117687	0.906316	NA	0.172716	1.188	0.145384	0.884408	NA	-2.0252	1.39982	-1.44675	0.147966	NA	-2.1575	1.27888	-1.68703	0.0915985	0.154872	-2.19791	1.33529	-1.64601	0.0997607	NA
343	ENSG00000103375	protein_coding	AQP8	aquaporin 8 [Source:HGNC Symbol;Acc:HGNC:642]	hsa04976 Bile secretion	TRUE	0.146955	0	6.49465	0	1	NA	0	6.79226	0	1	NA	0	6.79226	0	1	NA	0	5.96575	0	1	NA	0	6.28844	0	1	NA
344	ENSG00000234906	protein_coding	APOC2	apolipoprotein C2 [Source:HGNC Symbol;Acc:HGNC:609]	NA	FALSE	0.0475236	-1.75972	6.47222	-0.271889	0.785708	NA	-1.37771	6.77081	-0.203478	0.838761	NA	-1.33513	6.77081	-0.197189	0.843679	NA	0	5.96575	0	1	NA	0	6.28844	0	1	NA
345	ENSG00000110245	protein_coding	APOC3	apolipoprotein C3 [Source:HGNC Symbol;Acc:HGNC:610]	hsa03320 PPAR signaling pathway	FALSE	0	NA	NA	NA	NA	NA	NA	NA	NA	NA	NA	NA	NA	NA	NA	NA	NA	NA	NA	NA	NA	NA	NA	NA	NA	NA
346	ENSG00000267467	protein_coding	APOC4	apolipoprotein C4 [Source:HGNC Symbol;Acc:HGNC:611]	NA	FALSE	0.0470605	0	6.49465	0	1	NA	0	6.79226	0	1	NA	0	6.79226	0	1	NA	0	5.96575	0	1	NA	0	6.28844	0	1	NA
347	ENSG00000189058	protein_coding	APOD	apolipoprotein D [Source:HGNC Symbol;Acc:HGNC:612]	NA	FALSE	4.2343	-0.460222	0.865739	-0.531594	0.595007	NA	0.522804	0.881784	0.592894	0.553252	NA	0.446288	0.886185	0.503606	0.614538	NA	0.90651	0.798466	1.13531	0.256244	0.349865	-0.0765163	0.815835	-0.093789	0.925277	NA
348	ENSG00000130203	protein_coding	APOE	apolipoprotein E [Source:HGNC Symbol;Acc:HGNC:613]	NA	FALSE	1.25107	-0.627662	1.54091	-0.407332	0.683764	NA	-2.31377	1.8015	-1.28436	0.199016	NA	-0.233917	1.61951	-0.144437	0.885156	NA	0.393745	1.47644	0.266685	0.789711	NA	2.07986	1.74667	1.19075	0.233751	NA
350	ENSG00000091583	protein_coding	APOH	apolipoprotein H [Source:HGNC Symbol;Acc:HGNC:616]	NA	FALSE	0	NA	NA	NA	NA	NA	NA	NA	NA	NA	NA	NA	NA	NA	NA	NA	NA	NA	NA	NA	NA	NA	NA	NA	NA	NA
351	ENSG00000142192	protein_coding	APP	amyloid beta precursor protein [Source:HGNC Symbol;Acc:HGNC:620]	hsa04726 Serotonergic synapse	FALSE	6999.67	0.196166	0.0851803	2.30295	0.0212817	0.318312	-0.0888167	0.0892507	-0.995137	0.319669	0.407093	0.118093	0.0891998	1.32392	0.185531	0.292293	-0.0780728	0.0783369	-0.996628	0.318945	0.417185	0.20691	0.0827447	2.50058	0.012399	0.101548
353	ENSG00000198931	protein_coding	APRT	adenine phosphoribosyltransferase [Source:HGNC Symbol;Acc:HGNC:626]	hsa00230 Purine metabolism, hsa01100 Metabolic pathways	TRUE	145.79	0.0138125	0.436356	0.0316541	0.974748	0.996669	-2.26987	0.467186	-4.8586	1.18e-06	7.06e-05	-1.97376	0.465131	-4.24345	2.2e-05	0.000421709	-1.98757	0.410835	-4.83789	1.31e-06	0.00013588	0.296109	0.443442	0.667751	0.504292	0.751838
354	ENSG00000142515	protein_coding	KLK3	kallikrein related peptidase 3 [Source:HGNC Symbol;Acc:HGNC:6364]	NA	FALSE	0.167799	1.1869	6.49432	0.18276	0.854987	NA	1.8186	6.79167	0.26777	0.788877	NA	0	6.79226	0	1	NA	-0.736748	5.96538	-0.123504	0.901708	NA	-1.36845	6.2878	-0.217636	0.827713	NA
355	ENSG00000026103	protein_coding	FAS	Fas cell surface death receptor [Source:HGNC Symbol;Acc:HGNC:11920]	hsa04010 MAPK signaling pathway, hsa04060 Cytokine-cytokine receptor interaction, hsa04115 p53 signaling pathway, hsa04210 Apoptosis, hsa04217 Necroptosis, hsa04650 Natural killer cell mediated cytotoxicity, hsa04668 TNF signaling pathway	FALSE	181.153	0.198857	0.171832	1.15728	0.247158	0.85731	0.481034	0.180103	2.67088	0.00756524	0.0206055	0.497601	0.180265	2.76039	0.00577331	0.020753	0.298743	0.157345	1.89865	0.0576104	0.107904	0.0165665	0.166338	0.0995951	0.920666	0.968808
356	ENSG00000117560	protein_coding	FASLG	Fas ligand [Source:HGNC Symbol;Acc:HGNC:11936]	hsa04010 MAPK signaling pathway, hsa04014 Ras signaling pathway, hsa04060 Cytokine-cytokine receptor interaction, hsa04068 FoxO signaling pathway, hsa04151 PI3K-Akt signaling pathway, hsa04210 Apoptosis, hsa04217 Necroptosis, hsa04650 Natural killer cell mediated cytotoxicity, hsa04722 Neurotrophin signaling pathway	FALSE	0	NA	NA	NA	NA	NA	NA	NA	NA	NA	NA	NA	NA	NA	NA	NA	NA	NA	NA	NA	NA	NA	NA	NA	NA	NA
357	ENSG00000146950	protein_coding	SHROOM2	shroom family member 2 [Source:HGNC Symbol;Acc:HGNC:630]	NA	FALSE	57.4346	0.118324	0.242997	0.486937	0.626303	0.988634	-0.130674	0.2611	-0.500475	0.61674	0.690479	-0.0396472	0.260442	-0.15223	0.879006	0.913803	-0.157971	0.229491	-0.688355	0.491229	0.587275	0.0910271	0.24858	0.366188	0.714225	0.874758
358	ENSG00000240583	protein_coding	AQP1	aquaporin 1 (Colton blood group) [Source:HGNC Symbol;Acc:HGNC:633]	hsa04924 Renin secretion, hsa04964 Proximal tubule bicarbonate reclamation, hsa04976 Bile secretion	TRUE	15.695	-0.0611997	0.455874	-0.134247	0.893207	0.996426	-0.981608	0.505953	-1.94012	0.0523656	0.0943414	-1.05465	0.50992	-2.06826	0.0386153	0.0870007	-0.993449	0.457559	-2.17119	0.0299167	0.0643941	-0.0730407	0.507472	-0.14393	0.885555	0.95454
359	ENSG00000167580	protein_coding	AQP2	aquaporin 2 [Source:HGNC Symbol;Acc:HGNC:634]	hsa04962 Vasopressin-regulated water reabsorption	TRUE	0.118512	-0.936205	6.49465	-0.14415	0.885382	NA	0.167138	6.79226	0.0246071	0.980368	NA	-0.511615	6.79226	-0.0753232	0.939958	NA	0	5.96575	0	1	NA	-0.678752	6.28844	-0.107937	0.914046	NA
360	ENSG00000165272	protein_coding	AQP3	aquaporin 3 (Gill blood group) [Source:HGNC Symbol;Acc:HGNC:636]	hsa04962 Vasopressin-regulated water reabsorption	TRUE	28.6038	-0.208809	0.398802	-0.523591	0.600563	0.986353	-0.308049	0.42668	-0.721967	0.470315	0.55366	-1.54764	0.470855	-3.28686	0.0010131	0.00598393	-1.33883	0.430167	-3.11235	0.00185606	0.00834689	-1.23959	0.456132	-2.71761	0.0065755	0.0676686
361	ENSG00000171885	protein_coding	AQP4	aquaporin 4 [Source:HGNC Symbol;Acc:HGNC:637]	hsa04962 Vasopressin-regulated water reabsorption, hsa04976 Bile secretion	TRUE	0.735737	1.68274	3.20063	0.525752	0.59906	NA	3.13809	3.27612	0.957866	0.33813	NA	1.1715	3.36856	0.347775	0.728009	NA	-0.511238	2.9365	-0.174098	0.861789	NA	-1.96658	3.0186	-0.651488	0.514731	NA
362	ENSG00000161798	protein_coding	AQP5	aquaporin 5 [Source:HGNC Symbol;Acc:HGNC:638]	hsa04970 Salivary secretion	TRUE	0.182696	1.1869	6.49432	0.182759	0.854987	NA	0	6.79226	0	1	NA	0	6.79226	0	1	NA	-0.736748	5.96538	-0.123504	0.901708	NA	0	6.28844	0	1	NA
363	ENSG00000086159	protein_coding	AQP6	aquaporin 6 [Source:HGNC Symbol;Acc:HGNC:639]	NA	FALSE	0.471125	1.52958	2.82904	0.54067	0.588735	NA	0.167133	3.03503	0.0550679	0.956084	NA	0.209714	3.03503	0.069098	0.944912	NA	-1.31986	2.58603	-0.510382	0.609784	NA	0.0425815	2.80989	0.0151541	0.987909	NA
364	ENSG00000165269	protein_coding	AQP7	aquaporin 7 [Source:HGNC Symbol;Acc:HGNC:640]	hsa03320 PPAR signaling pathway, hsa04923 Regulation of lipolysis in adipocytes	TRUE	1.11186	0.850535	2.02302	0.420428	0.674172	NA	-0.690922	2.24013	-0.30843	0.757755	NA	0.695444	2.15723	0.322378	0.747166	NA	-0.155091	1.81228	-0.0855778	0.931802	NA	1.38637	2.05181	0.675678	0.499245	NA
366	ENSG00000103569	protein_coding	AQP9	aquaporin 9 [Source:HGNC Symbol;Acc:HGNC:643]	hsa04976 Bile secretion	TRUE	0.0283321	0	6.49465	0	1	NA	0	6.79226	0	1	NA	0	6.79226	0	1	NA	0	5.96575	0	1	NA	0	6.28844	0	1	NA
367	ENSG00000169083	protein_coding	AR	androgen receptor [Source:HGNC Symbol;Acc:HGNC:644]	hsa04114 Oocyte meiosis	FALSE	0.583923	2.59666	3.21253	0.808292	0.418922	NA	2.46017	3.37909	0.728057	0.466579	NA	1.86537	3.43051	0.543758	0.586608	NA	-0.73129	2.93762	-0.24894	0.803407	NA	-0.5948	3.1189	-0.190708	0.848754	NA
368	ENSG00000091262	protein_coding	ABCC6	ATP binding cassette subfamily C member 6 [Source:HGNC Symbol;Acc:HGNC:57]	hsa02010 ABC transporters	FALSE	10.9936	0.920391	0.587625	1.56629	0.117281	NA	-1.81634	0.747174	-2.43095	0.0150593	0.0351319	-0.199164	0.648559	-0.307087	0.758777	0.826394	-1.11956	0.560357	-1.99793	0.0457242	0.0898606	1.61718	0.725924	2.22775	0.0258971	0.158861
369	ENSG00000078061	protein_coding	ARAF	A-Raf proto-oncogene, serine/threonine kinase [Source:HGNC Symbol;Acc:HGNC:646]	hsa04010 MAPK signaling pathway, hsa04012 ErbB signaling pathway, hsa04068 FoxO signaling pathway, hsa04270 Vascular smooth muscle contraction, hsa04650 Natural killer cell mediated cytotoxicity, hsa04720 Long-term potentiation, hsa04726 Serotonergic synapse, hsa04730 Long-term depression, hsa04810 Regulation of actin cytoskeleton, hsa04910 Insulin signaling pathway, hsa04914 Progesterone-mediate…	FALSE	129.199	-0.195315	0.244156	-0.79996	0.423734	0.952804	-1.13628	0.263555	-4.31136	1.62e-05	0.000278575	-1.24279	0.265012	-4.68958	2.74e-06	0.000107497	-1.04748	0.236136	-4.43592	9.17e-06	0.000305791	-0.106514	0.256143	-0.41584	0.677527	0.857087
372	ENSG00000095139	protein_coding	ARCN1	archain 1 [Source:HGNC Symbol;Acc:HGNC:649]	NA	FALSE	2566.06	0.0786387	0.108674	0.723618	0.4693	0.966707	0.252939	0.113778	2.2231	0.0262093	0.054583	0.369508	0.113726	3.24911	0.00115769	0.00658512	0.29087	0.0998801	2.91219	0.00358905	0.0132718	0.11657	0.10541	1.10587	0.268783	0.560884
373	ENSG00000113595	protein_coding	TRIM23	tripartite motif containing 23 [Source:HGNC Symbol;Acc:HGNC:660]	NA	FALSE	263.073	-0.169208	0.203508	-0.831456	0.405716	0.945134	0.495894	0.211882	2.34042	0.0192621	0.0427775	0.152959	0.213269	0.71721	0.473245	0.588827	0.322166	0.18828	1.7111	0.0870628	0.148993	-0.342935	0.197303	-1.73812	0.0821903	0.307318
374	ENSG00000109321	protein_coding	AREG	amphiregulin [Source:HGNC Symbol;Acc:HGNC:651]	hsa04010 MAPK signaling pathway, hsa04012 ErbB signaling pathway, hsa04151 PI3K-Akt signaling pathway, hsa04390 Hippo signaling pathway	FALSE	1436.93	0.00159187	0.240862	0.00660905	0.994727	0.999313	0.0655208	0.252069	0.259932	0.794916	0.840204	0.541077	0.251836	2.14853	0.0316715	0.0748141	0.539485	0.221198	2.43893	0.014731	0.0371684	0.475556	0.233352	2.03794	0.0415561	0.208036
375	ENSG00000143761	protein_coding	ARF1	ADP ribosylation factor 1 [Source:HGNC Symbol;Acc:HGNC:652]	hsa04072 Phospholipase D signaling pathway, hsa04144 Endocytosis	FALSE	1570.19	-0.049044	0.197037	-0.248908	0.803432	0.996426	-0.969452	0.206883	-4.686	2.79e-06	0.000103823	-0.898238	0.206856	-4.34234	1.41e-05	0.000316164	-0.849194	0.181929	-4.66772	3.05e-06	0.000193804	0.0712138	0.192549	0.369848	0.711495	0.873161
377	ENSG00000134287	protein_coding	ARF3	ADP ribosylation factor 3 [Source:HGNC Symbol;Acc:HGNC:654]	hsa04144 Endocytosis	FALSE	1980.28	0.177174	0.0889014	1.99293	0.0462694	0.459666	0.030406	0.0934797	0.325268	0.744978	0.799014	0.313687	0.0932122	3.3653	0.000764612	0.00484467	0.136513	0.0817942	1.66898	0.0951219	0.159306	0.283281	0.0867483	3.26555	0.00109253	0.0204033
378	ENSG00000168374	protein_coding	ARF4	ADP ribosylation factor 4 [Source:HGNC Symbol;Acc:HGNC:655]	hsa04144 Endocytosis	FALSE	1755.44	0.262199	0.14166	1.85091	0.0641827	0.528032	0.241124	0.148427	1.62452	0.104264	0.164579	0.691766	0.148114	4.67048	3e-06	0.00011296	0.429567	0.129899	3.30693	0.000943244	0.00520297	0.450642	0.137248	3.28342	0.00102556	0.0194505
379	ENSG00000175906	protein_coding	ARL4D	ADP ribosylation factor like GTPase 4D [Source:HGNC Symbol;Acc:HGNC:656]	NA	FALSE	64.6558	0.123323	0.268638	0.459067	0.646186	0.989533	-1.16272	0.299646	-3.8803	0.000104326	0.00093693	0.221664	0.283051	0.783127	0.433553	0.552067	0.0983416	0.248536	0.395684	0.692338	0.764493	1.38438	0.281765	4.91325	8.96e-07	9.23e-05
381	ENSG00000004059	protein_coding	ARF5	ADP ribosylation factor 5 [Source:HGNC Symbol;Acc:HGNC:658]	hsa04144 Endocytosis	FALSE	526.671	0.0281652	0.174628	0.161287	0.871867	0.996426	-0.841789	0.18513	-4.54701	5.44e-06	0.000148227	-0.644811	0.184692	-3.49128	0.00048072	0.00348623	-0.672977	0.162771	-4.13449	3.56e-05	0.000633004	0.196978	0.173991	1.13212	0.257586	0.550962
382	ENSG00000165527	protein_coding	ARF6	ADP ribosylation factor 6 [Source:HGNC Symbol;Acc:HGNC:659]	hsa04014 Ras signaling pathway, hsa04072 Phospholipase D signaling pathway, hsa04144 Endocytosis, hsa04666 Fc gamma R-mediated phagocytosis	FALSE	2057.59	-0.140427	0.123771	-1.13457	0.256555	0.869852	0.255172	0.129435	1.97144	0.0486739	0.0889584	0.211867	0.129494	1.63611	0.101816	0.183431	0.352294	0.113884	3.09344	0.00197851	0.00873445	-0.0433049	0.120015	-0.360829	0.718228	0.877434
383	ENSG00000118520	protein_coding	ARG1	arginase 1 [Source:HGNC Symbol;Acc:HGNC:663]	hsa00220 Arginine biosynthesis, hsa00330 Arginine and proline metabolism, hsa01100 Metabolic pathways, hsa01230 Biosynthesis of amino acids	TRUE	0.409169	-0.936221	4.55772	-0.205414	0.837249	NA	1.50968	4.72826	0.319288	0.749508	NA	-0.511625	4.76658	-0.107336	0.914522	NA	0	4.18654	0	1	NA	-2.0213	4.37159	-0.462373	0.643814	NA
384	ENSG00000081181	protein_coding	ARG2	arginase 2 [Source:HGNC Symbol;Acc:HGNC:664]	hsa00220 Arginine biosynthesis, hsa00330 Arginine and proline metabolism, hsa01100 Metabolic pathways, hsa01230 Biosynthesis of amino acids	TRUE	51.6433	-1.02742	0.4278	-2.40164	0.0163217	0.27489	0.492715	0.436106	1.1298	0.258559	0.343342	-1.03206	0.456542	-2.26061	0.0237835	0.0602248	-0.00464281	0.416443	-0.0111487	0.991105	0.993731	-1.52478	0.424971	-3.58796	0.00033328	0.00843227
387	ENSG00000067560	protein_coding	RHOA	ras homolog family member A [Source:HGNC Symbol;Acc:HGNC:667]	hsa04014 Ras signaling pathway, hsa04015 Rap1 signaling pathway, hsa04022 cGMP-PKG signaling pathway, hsa04024 cAMP signaling pathway, hsa04062 Chemokine signaling pathway, hsa04071 Sphingolipid signaling pathway, hsa04072 Phospholipase D signaling pathway, hsa04144 Endocytosis, hsa04150 mTOR signaling pathway, hsa04270 Vascular smooth muscle contraction, hsa04310 Wnt signaling pathway, hsa04350 …	FALSE	7244.48	0.0529651	0.122456	0.432523	0.665361	0.990544	0.233265	0.128107	1.82086	0.0686274	0.117389	0.368685	0.128086	2.87842	0.00399677	0.0157069	0.31572	0.112502	2.80635	0.00501067	0.0167452	0.13542	0.118628	1.14155	0.253641	0.546764
388	ENSG00000143878	protein_coding	RHOB	ras homolog family member B [Source:HGNC Symbol;Acc:HGNC:668]	NA	FALSE	536.981	0.246504	0.148367	1.66145	0.0966234	0.624441	-0.0384507	0.156542	-0.245626	0.805972	0.849036	0.286248	0.155846	1.83674	0.0662483	0.132026	0.0397437	0.136622	0.290902	0.771126	0.829353	0.324699	0.145458	2.23225	0.0255987	0.157506
389	ENSG00000155366	protein_coding	RHOC	ras homolog family member C [Source:HGNC Symbol;Acc:HGNC:669]	NA	FALSE	603.749	0.097182	0.303063	0.320666	0.748463	0.996426	-1.41739	0.318866	-4.44508	8.79e-06	0.000194318	-1.21748	0.318595	-3.82139	0.0001327	0.00143063	-1.31466	0.280222	-4.6915	2.71e-06	0.000186109	0.199908	0.297242	0.672543	0.501238	0.750126
390	ENSG00000115963	protein_coding	RND3	Rho family GTPase 3 [Source:HGNC Symbol;Acc:HGNC:671]	NA	FALSE	276.416	0.246722	0.180937	1.36358	0.1727	0.771265	0.467376	0.189722	2.46348	0.0137595	0.0329035	0.884008	0.188286	4.69504	2.67e-06	0.000105849	0.637287	0.164118	3.8831	0.000103132	0.00116245	0.416632	0.173756	2.39781	0.0164936	0.12156
391	ENSG00000177105	protein_coding	RHOG	ras homolog family member G [Source:HGNC Symbol;Acc:HGNC:672]	NA	FALSE	99.6052	0.0809327	0.348331	0.232344	0.816271	0.996426	-1.91218	0.380459	-5.02599	5.01e-07	5.23e-05	-1.11406	0.372352	-2.99195	0.00277206	0.0120522	-1.19499	0.32899	-3.6323	0.000280907	0.00225748	0.798123	0.362834	2.19969	0.0278287	0.164584
392	ENSG00000175220	protein_coding	ARHGAP1	Rho GTPase activating protein 1 [Source:HGNC Symbol;Acc:HGNC:673]	NA	FALSE	273.582	0.221637	0.348812	0.635405	0.525164	0.973437	-1.63142	0.369354	-4.41696	1e-05	0.000207505	-1.19616	0.36797	-3.25071	0.00115119	0.00656028	-1.4178	0.323827	-4.37826	1.2e-05	0.000360448	0.435257	0.345856	1.25849	0.208214	0.499051
393	ENSG00000089820	protein_coding	ARHGAP4	Rho GTPase activating protein 4 [Source:HGNC Symbol;Acc:HGNC:674]	NA	FALSE	84.011	0.148671	0.440823	0.337257	0.735923	0.996426	-1.77397	0.474747	-3.73667	0.000186476	0.0013677	-1.34814	0.470753	-2.86379	0.00418608	0.0162576	-1.49681	0.415663	-3.60101	0.000316984	0.00245361	0.425833	0.451482	0.943191	0.345583	0.631274
394	ENSG00000100852	protein_coding	ARHGAP5	Rho GTPase activating protein 5 [Source:HGNC Symbol;Acc:HGNC:675]	hsa04510 Focal adhesion, hsa04670 Leukocyte transendothelial migration	FALSE	946.227	-0.0432911	0.128888	-0.335881	0.736961	0.996426	0.586675	0.134413	4.36473	1.27e-05	0.000240284	0.412749	0.134732	3.06349	0.00218774	0.010225	0.45604	0.118474	3.84929	0.000118461	0.00127708	-0.173926	0.124461	-1.39743	0.162285	0.440183
395	ENSG00000047648	protein_coding	ARHGAP6	Rho GTPase activating protein 6 [Source:HGNC Symbol;Acc:HGNC:676]	NA	FALSE	0.533393	-2.35695	3.54562	-0.66475	0.50621	NA	0.0227398	3.67152	0.00619357	0.995058	NA	-0.517942	3.71536	-0.139406	0.88913	NA	1.83901	3.3404	0.550535	0.581952	NA	-0.540682	3.47375	-0.155648	0.87631	NA
396	ENSG00000141522	protein_coding	ARHGDIA	Rho GDP dissociation inhibitor alpha [Source:HGNC Symbol;Acc:HGNC:678]	hsa04722 Neurotrophin signaling pathway, hsa04962 Vasopressin-regulated water reabsorption	FALSE	530.466	-0.158028	0.248179	-0.636751	0.524287	0.973437	-1.23864	0.261751	-4.73213	2.22e-06	9.55e-05	-1.0501	0.261421	-4.0169	5.9e-05	0.000805432	-0.892075	0.230281	-3.87386	0.000107126	0.00119321	0.188536	0.244847	0.770016	0.44129	0.708097
397	ENSG00000111348	protein_coding	ARHGDIB	Rho GDP dissociation inhibitor beta [Source:HGNC Symbol;Acc:HGNC:679]	hsa04722 Neurotrophin signaling pathway, hsa04962 Vasopressin-regulated water reabsorption	FALSE	24.4957	0.603466	0.41749	1.44546	0.148328	0.733287	-0.170881	0.456982	-0.373934	0.708453	0.768728	0.874992	0.437387	2.0005	0.0454466	0.098535	0.271527	0.374329	0.725369	0.468226	0.565522	1.04587	0.417919	2.50257	0.0123295	0.101047
398	ENSG00000242173	protein_coding	ARHGDIG	Rho GDP dissociation inhibitor gamma [Source:HGNC Symbol;Acc:HGNC:680]	hsa04722 Neurotrophin signaling pathway, hsa04962 Vasopressin-regulated water reabsorption	FALSE	0	NA	NA	NA	NA	NA	NA	NA	NA	NA	NA	NA	NA	NA	NA	NA	NA	NA	NA	NA	NA	NA	NA	NA	NA	NA
399	ENSG00000168421	protein_coding	RHOH	ras homolog family member H [Source:HGNC Symbol;Acc:HGNC:686]	hsa04670 Leukocyte transendothelial migration	FALSE	0.209859	-0.821684	6.46081	-0.12718	0.898798	NA	-1.58271	6.76008	-0.234126	0.814887	NA	-1.54013	6.76008	-0.227827	0.819781	NA	-0.718446	5.96556	-0.120432	0.904141	NA	0	6.28844	0	1	NA
400	ENSG00000120805	protein_coding	ARL1	ADP ribosylation factor like GTPase 1 [Source:HGNC Symbol;Acc:HGNC:692]	NA	FALSE	908.807	0.268651	0.153258	1.75293	0.0796139	0.576528	0.411701	0.160536	2.56454	0.0103313	0.0263576	0.739757	0.160164	4.61874	3.86e-06	0.00013454	0.471106	0.140299	3.35787	0.000785442	0.00459673	0.328056	0.148214	2.21339	0.0268708	0.161822
401	ENSG00000165462	protein_coding	PHOX2A	paired like homeobox 2A [Source:HGNC Symbol;Acc:HGNC:691]	NA	FALSE	0	NA	NA	NA	NA	NA	NA	NA	NA	NA	NA	NA	NA	NA	NA	NA	NA	NA	NA	NA	NA	NA	NA	NA	NA	NA
402	ENSG00000213465	protein_coding	ARL2	ADP ribosylation factor like GTPase 2 [Source:HGNC Symbol;Acc:HGNC:693]	NA	FALSE	83.9527	0.166985	0.343345	0.486347	0.626721	0.988634	-1.41372	0.371954	-3.80079	0.000144238	0.00116529	-1.14444	0.369453	-3.09766	0.00195053	0.00938791	-1.31142	0.326688	-4.0143	5.96e-05	0.000840029	0.269279	0.356636	0.755052	0.450218	0.715362
403	ENSG00000138175	protein_coding	ARL3	ADP ribosylation factor like GTPase 3 [Source:HGNC Symbol;Acc:HGNC:694]	NA	FALSE	360.573	-0.304545	0.162071	-1.87909	0.0602323	0.511734	0.247863	0.168997	1.46667	0.142466	0.212022	-0.0763505	0.170343	-0.448216	0.653997	0.744446	0.228194	0.151096	1.51026	0.130978	0.206336	-0.324214	0.158504	-2.04547	0.0408088	0.206243
405	ENSG00000143437	protein_coding	ARNT	aryl hydrocarbon receptor nuclear translocator [Source:HGNC Symbol;Acc:HGNC:700]	hsa04066 HIF-1 signaling pathway	FALSE	449.828	-0.049361	0.108345	-0.45559	0.648685	0.989533	0.201563	0.113759	1.77184	0.0764213	0.128221	0.0494969	0.114516	0.432225	0.665578	0.753546	0.0988579	0.101209	0.976769	0.328683	0.427928	-0.152066	0.106985	-1.42138	0.155206	0.432131
406	ENSG00000133794	protein_coding	ARNTL	aryl hydrocarbon receptor nuclear translocator like [Source:HGNC Symbol;Acc:HGNC:701]	hsa04710 Circadian rhythm, hsa04728 Dopaminergic synapse	FALSE	217.328	-0.2661	0.149577	-1.77902	0.0752365	0.564798	0.0315824	0.157062	0.201083	0.840634	0.876669	0.158817	0.156564	1.01439	0.310395	0.43081	0.424918	0.139323	3.04987	0.00228937	0.00964955	0.127235	0.14733	0.863607	0.387804	0.666094
407	ENSG00000120500	protein_coding	ARR3	arrestin 3 [Source:HGNC Symbol;Acc:HGNC:710]	NA	FALSE	0.340916	0.564595	4.24453	0.133017	0.89418	NA	0.875024	4.4473	0.196754	0.84402	NA	0.209714	4.44856	0.0471421	0.9624	NA	-0.35488	3.89731	-0.0910578	0.927447	NA	-0.665309	4.11721	-0.161592	0.871627	NA
408	ENSG00000137486	protein_coding	ARRB1	arrestin beta 1 [Source:HGNC Symbol;Acc:HGNC:711]	hsa04010 MAPK signaling pathway, hsa04062 Chemokine signaling pathway, hsa04144 Endocytosis, hsa04340 Hedgehog signaling pathway, hsa04728 Dopaminergic synapse, hsa04740 Olfactory transduction	FALSE	110.987	0.283711	0.219641	1.2917	0.19646	0.804868	-0.656716	0.238407	-2.7546	0.00587635	0.0170078	-0.512918	0.23742	-2.16039	0.0307428	0.0730893	-0.796629	0.209262	-3.80685	0.000140748	0.00143519	0.143798	0.22888	0.628266	0.529829	0.770571
409	ENSG00000141480	protein_coding	ARRB2	arrestin beta 2 [Source:HGNC Symbol;Acc:HGNC:712]	hsa04010 MAPK signaling pathway, hsa04062 Chemokine signaling pathway, hsa04144 Endocytosis, hsa04340 Hedgehog signaling pathway, hsa04728 Dopaminergic synapse, hsa04740 Olfactory transduction	FALSE	218.569	-0.171426	0.167931	-1.02081	0.307343	0.898565	-0.454247	0.179366	-2.53251	0.0113248	0.0284088	-0.747409	0.181943	-4.10793	3.99e-05	0.000622441	-0.575983	0.162355	-3.54769	0.000388632	0.00280493	-0.293163	0.174156	-1.68333	0.0923105	0.328148
410	ENSG00000100299	protein_coding	ARSA	arylsulfatase A [Source:HGNC Symbol;Acc:HGNC:713]	hsa00600 Sphingolipid metabolism, hsa04142 Lysosome	TRUE	10.8141	-0.0170055	0.915615	-0.0185727	0.985182	NA	-2.6309	1.04741	-2.51182	0.012011	0.0297311	-1.31835	0.988133	-1.33418	0.182144	0.288273	-1.30135	0.876285	-1.48507	0.137525	0.214811	1.31255	1.0132	1.29544	0.195168	0.483658
411	ENSG00000113273	protein_coding	ARSB	arylsulfatase B [Source:HGNC Symbol;Acc:HGNC:714]	hsa00531 Glycosaminoglycan degradation, hsa01100 Metabolic pathways, hsa04142 Lysosome	TRUE	88.0456	-0.407996	0.226035	-1.80501	0.071073	0.552448	-0.154338	0.238134	-0.648114	0.516911	0.598568	-0.298245	0.240312	-1.24108	0.214577	0.326615	0.109751	0.216353	0.507276	0.611961	0.695811	-0.143907	0.228964	-0.628516	0.529666	0.770521
412	ENSG00000101846	protein_coding	STS	steroid sulfatase [Source:HGNC Symbol;Acc:HGNC:11425]	hsa00140 Steroid hormone biosynthesis	TRUE	48.285	0.0884814	0.274118	0.322785	0.746858	0.996426	0.124246	0.29068	0.427432	0.669065	0.736337	0.422347	0.287503	1.46902	0.141827	0.237558	0.333866	0.252056	1.32457	0.185314	0.270118	0.298102	0.269974	1.10418	0.269513	0.561447
414	ENSG00000006756	protein_coding	ARSD	arylsulfatase D [Source:HGNC Symbol;Acc:HGNC:717]	NA	FALSE	160.339	0.0629664	0.228615	0.275425	0.782989	0.996426	0.145239	0.240215	0.60462	0.545431	0.624971	0.35386	0.239524	1.47735	0.139582	0.234816	0.290894	0.210396	1.3826	0.166787	0.248894	0.208621	0.222946	0.935747	0.349403	0.633931
415	ENSG00000157399	protein_coding	ARSL	arylsulfatase L [Source:HGNC Symbol;Acc:HGNC:719]	NA	FALSE	0.0829334	0.602628	6.49465	0.0927883	0.926072	NA	0	6.79226	0	1	NA	0	6.79226	0	1	NA	-0.152476	5.96575	-0.0255586	0.979609	NA	0	6.28844	0	1	NA
416	ENSG00000062096	protein_coding	ARSF	arylsulfatase F [Source:HGNC Symbol;Acc:HGNC:721]	NA	FALSE	0	NA	NA	NA	NA	NA	NA	NA	NA	NA	NA	NA	NA	NA	NA	NA	NA	NA	NA	NA	NA	NA	NA	NA	NA	NA
417	ENSG00000129744	protein_coding	ART1	ADP-ribosyltransferase 1 [Source:HGNC Symbol;Acc:HGNC:723]	NA	FALSE	0	NA	NA	NA	NA	NA	NA	NA	NA	NA	NA	NA	NA	NA	NA	NA	NA	NA	NA	NA	NA	NA	NA	NA	NA	NA
419	ENSG00000156219	protein_coding	ART3	ADP-ribosyltransferase 3 [Source:HGNC Symbol;Acc:HGNC:725]	NA	FALSE	0.0557395	0	6.49465	0	1	NA	0	6.79226	0	1	NA	0	6.79226	0	1	NA	0	5.96575	0	1	NA	0	6.28844	0	1	NA
420	ENSG00000111339	protein_coding	ART4	ADP-ribosyltransferase 4 (Dombrock blood group) [Source:HGNC Symbol;Acc:HGNC:726]	NA	FALSE	0.331805	1.96693	5.34242	0.368172	0.712745	NA	1.81909	5.60947	0.324289	0.745719	NA	0	5.61019	0	1	NA	-1.51677	4.9036	-0.309318	0.757079	NA	-1.36893	5.19326	-0.263598	0.79209	NA
421	ENSG00000099889	protein_coding	ARVCF	ARVCF delta catenin family member [Source:HGNC Symbol;Acc:HGNC:728]	NA	FALSE	32.6571	-0.0667767	0.429975	-0.155304	0.876582	0.996426	-1.78692	0.484401	-3.68893	0.000225203	0.00157386	-0.905969	0.464758	-1.94933	0.0512554	0.108609	-0.839192	0.412909	-2.03239	0.0421143	0.0844541	0.88095	0.469319	1.87708	0.0605066	0.261381
427	ENSG00000104763	protein_coding	ASAH1	N-acylsphingosine amidohydrolase 1 [Source:HGNC Symbol;Acc:HGNC:735]	hsa00600 Sphingolipid metabolism, hsa01100 Metabolic pathways, hsa04071 Sphingolipid signaling pathway, hsa04142 Lysosome	TRUE	845.733	0.327592	0.147339	2.22339	0.0261892	0.353346	0.328832	0.154572	2.12737	0.0333894	0.0659906	0.830951	0.153917	5.39872	6.71e-08	8.83e-06	0.503359	0.134674	3.73761	0.000185777	0.00171588	0.50212	0.142551	3.52238	0.000427691	0.0102469
429	ENSG00000139352	protein_coding	ASCL1	achaete-scute family bHLH transcription factor 1 [Source:HGNC Symbol;Acc:HGNC:738]	NA	FALSE	0	NA	NA	NA	NA	NA	NA	NA	NA	NA	NA	NA	NA	NA	NA	NA	NA	NA	NA	NA	NA	NA	NA	NA	NA	NA
430	ENSG00000183734	protein_coding	ASCL2	achaete-scute family bHLH transcription factor 2 [Source:HGNC Symbol;Acc:HGNC:739]	NA	FALSE	0	NA	NA	NA	NA	NA	NA	NA	NA	NA	NA	NA	NA	NA	NA	NA	NA	NA	NA	NA	NA	NA	NA	NA	NA	NA
432	ENSG00000141505	protein_coding	ASGR1	asialoglycoprotein receptor 1 [Source:HGNC Symbol;Acc:HGNC:742]	hsa04918 Thyroid hormone synthesis	FALSE	1.71385	3.93784	1.7876	2.20286	0.0276046	NA	2.86921	1.92683	1.48908	0.136465	NA	3.88699	1.86022	2.08953	0.0366597	NA	-0.0508563	1.34555	-0.0377959	0.96985	NA	1.01777	1.52567	0.667101	0.504708	NA
433	ENSG00000161944	protein_coding	ASGR2	asialoglycoprotein receptor 2 [Source:HGNC Symbol;Acc:HGNC:743]	hsa04918 Thyroid hormone synthesis	FALSE	0	NA	NA	NA	NA	NA	NA	NA	NA	NA	NA	NA	NA	NA	NA	NA	NA	NA	NA	NA	NA	NA	NA	NA	NA	NA
434	ENSG00000101440	protein_coding	ASIP	agouti signaling protein [Source:HGNC Symbol;Acc:HGNC:745]	hsa04916 Melanogenesis	FALSE	0.196433	0.684881	6.48579	0.105597	0.915902	NA	-0.554196	6.79226	-0.0815922	0.934971	NA	-0.511615	6.79226	-0.0753232	0.939958	NA	-1.1965	5.95609	-0.200886	0.840788	NA	0	6.28844	0	1	NA
435	ENSG00000126522	protein_coding	ASL	argininosuccinate lyase [Source:HGNC Symbol;Acc:HGNC:746]	hsa00220 Arginine biosynthesis, hsa00250 Alanine, aspartate and glutamate metabolism, hsa01100 Metabolic pathways, hsa01230 Biosynthesis of amino acids	TRUE	65.4017	-0.0599006	0.532422	-0.112506	0.910422	0.996426	-2.30584	0.574476	-4.01381	5.97e-05	0.000651189	-2.16392	0.573097	-3.77583	0.000159473	0.00161528	-2.10402	0.507783	-4.14354	3.42e-05	0.000615392	0.141922	0.551719	0.257235	0.796997	0.918254
438	ENSG00000196433	protein_coding	ASMT	acetylserotonin O-methyltransferase [Source:HGNC Symbol;Acc:HGNC:750]	hsa00380 Tryptophan metabolism, hsa01100 Metabolic pathways	TRUE	0.0577169	-0.936205	6.49465	-0.14415	0.885382	NA	-0.554196	6.79226	-0.0815922	0.934971	NA	0.209718	6.79226	0.0308761	0.975368	NA	1.14592	5.96575	0.192084	0.847677	NA	0.763914	6.28844	0.121479	0.903312	NA
439	ENSG00000198356	protein_coding	GET3	guided entry of tail-anchored proteins factor 3, ATPase [Source:HGNC Symbol;Acc:HGNC:752]	NA	FALSE	234.4	-0.0288238	0.301261	-0.0956773	0.923777	0.996426	-1.28727	0.319814	-4.02506	5.7e-05	0.000632607	-1.40531	0.320635	-4.38288	1.17e-05	0.000278116	-1.37648	0.283176	-4.86087	1.17e-06	0.000134933	-0.118034	0.30284	-0.389757	0.696717	0.865933
440	ENSG00000070669	protein_coding	ASNS	asparagine synthetase (glutamine-hydrolyzing) [Source:HGNC Symbol;Acc:HGNC:753]	hsa00250 Alanine, aspartate and glutamate metabolism, hsa01100 Metabolic pathways, hsa01230 Biosynthesis of amino acids	TRUE	1746.8	-0.121375	0.240291	-0.505119	0.613475	0.986353	0.325814	0.251216	1.29695	0.19465	0.272858	0.267421	0.25135	1.06394	0.287356	0.406447	0.388796	0.221014	1.75915	0.0785528	0.13734	-0.0583928	0.232846	-0.250778	0.801985	0.920416
443	ENSG00000108381	protein_coding	ASPA	aspartoacylase [Source:HGNC Symbol;Acc:HGNC:756]	hsa00250 Alanine, aspartate and glutamate metabolism, hsa00340 Histidine metabolism, hsa01100 Metabolic pathways	TRUE	0.0696729	0	6.49465	0	1	NA	0	6.79226	0	1	NA	0	6.79226	0	1	NA	0	5.96575	0	1	NA	0	6.28844	0	1	NA
444	ENSG00000198363	protein_coding	ASPH	aspartate beta-hydroxylase [Source:HGNC Symbol;Acc:HGNC:757]	hsa04020 Calcium signaling pathway, hsa04260 Cardiac muscle contraction	FALSE	4272.43	0.18592	0.123585	1.50438	0.132483	0.703632	0.425987	0.129283	3.295	0.000984229	0.00452624	0.483943	0.129278	3.74343	0.000181522	0.00177491	0.298023	0.113499	2.62577	0.00864529	0.0250817	0.057956	0.119678	0.484266	0.628197	0.831438
445	ENSG00000130707	protein_coding	ASS1	argininosuccinate synthase 1 [Source:HGNC Symbol;Acc:HGNC:758]	hsa00220 Arginine biosynthesis, hsa00250 Alanine, aspartate and glutamate metabolism, hsa01100 Metabolic pathways, hsa01230 Biosynthesis of amino acids	TRUE	398.231	0.538556	0.302804	1.77856	0.0753118	0.565006	-1.37668	0.320513	-4.29525	1.74e-05	0.000291448	-0.368229	0.31813	-1.15748	0.247077	0.363386	-0.906785	0.279323	-3.24637	0.00116887	0.00601183	1.00845	0.298428	3.37922	0.000726922	0.0150762
460	ENSG00000152092	protein_coding	ASTN1	astrotactin 1 [Source:HGNC Symbol;Acc:HGNC:773]	NA	FALSE	1.25653	2.06327	2.07726	0.993266	0.32058	NA	-0.0845281	2.34378	-0.0360649	0.971231	NA	1.57623	2.19218	0.719021	0.472128	NA	-0.487048	1.78168	-0.273364	0.784574	NA	1.66075	2.08631	0.796026	0.426017	NA
462	ENSG00000117601	protein_coding	SERPINC1	serpin family C member 1 [Source:HGNC Symbol;Acc:HGNC:775]	hsa04610 Complement and coagulation cascades	FALSE	3.15634	3.79829	1.5567	2.43996	0.0146888	NA	3.5884	1.60834	2.23112	0.025673	NA	3.62521	1.60854	2.25372	0.0242136	NA	-0.173074	1.02381	-0.169049	0.865758	0.902061	0.0368133	1.10074	0.0334443	0.97332	NA
463	ENSG00000140836	protein_coding	ZFHX3	zinc finger homeobox 3 [Source:HGNC Symbol;Acc:HGNC:777]	hsa04550 Signaling pathways regulating pluripotency of stem cells	FALSE	168.866	-0.0280187	0.15131	-0.185174	0.853093	0.996426	0.145489	0.159639	0.911361	0.362105	0.449763	0.17007	0.159771	1.06446	0.287119	0.406156	0.198089	0.141158	1.40332	0.160522	0.241586	0.0245816	0.150051	0.163822	0.869872	0.949864
466	ENSG00000123268	protein_coding	ATF1	activating transcription factor 1 [Source:HGNC Symbol;Acc:HGNC:783]	hsa04925 Aldosterone synthesis and secretion	FALSE	368.227	0.102419	0.179499	0.570584	0.568282	0.979752	0.451997	0.187747	2.40748	0.0160631	0.0370295	0.4062	0.18802	2.16041	0.0307408	0.0730893	0.30378	0.165005	1.84104	0.0656157	0.119174	-0.0457973	0.173941	-0.263293	0.792325	0.915543
467	ENSG00000162772	protein_coding	ATF3	activating transcription factor 3 [Source:HGNC Symbol;Acc:HGNC:785]	NA	FALSE	247.499	-0.278795	0.186813	-1.49238	0.135601	0.708065	0.0188027	0.195857	0.096002	0.923519	0.940737	0.0156912	0.196079	0.0800251	0.936217	0.953915	0.294486	0.17386	1.69381	0.0903009	0.153307	-0.00311144	0.183543	-0.0169521	0.986475	0.99496
468	ENSG00000128272	protein_coding	ATF4	activating transcription factor 4 [Source:HGNC Symbol;Acc:HGNC:786]	hsa04010 MAPK signaling pathway, hsa04022 cGMP-PKG signaling pathway, hsa04137 Mitophagy - animal, hsa04141 Protein processing in endoplasmic reticulum, hsa04151 PI3K-Akt signaling pathway, hsa04210 Apoptosis, hsa04211 Longevity regulating pathway, hsa04261 Adrenergic signaling in cardiomyocytes, hsa04668 TNF signaling pathway, hsa04720 Long-term potentiation, hsa04722 Neurotrophin signaling path…	FALSE	2963.9	0.0203873	0.106414	0.191585	0.848067	0.996426	-0.0895978	0.111679	-0.802283	0.422389	0.508381	0.0414597	0.111597	0.371514	0.710255	0.788533	0.0210724	0.098114	0.214775	0.829943	0.873958	0.131058	0.103801	1.26259	0.206737	0.497523
471	ENSG00000138363	protein_coding	ATIC	5-aminoimidazole-4-carboxamide ribonucleotide formyltransferase/IMP cyclohydrolase [Source:HGNC Symbol;Acc:HGNC:794]	hsa00230 Purine metabolism, hsa00670 One carbon pool by folate, hsa01100 Metabolic pathways	TRUE	1094.87	-0.0152207	0.112339	-0.135489	0.892225	0.996426	0.166111	0.117827	1.40979	0.158601	0.230898	0.142405	0.117957	1.20726	0.22733	0.34183	0.157625	0.10383	1.51811	0.128986	0.203586	-0.0237064	0.109744	-0.216015	0.828976	0.934842
472	ENSG00000149311	protein_coding	ATM	ATM serine/threonine kinase [Source:HGNC Symbol;Acc:HGNC:795]	hsa03440 Homologous recombination, hsa04064 NF-kappa B signaling pathway, hsa04068 FoxO signaling pathway, hsa04110 Cell cycle, hsa04115 p53 signaling pathway, hsa04210 Apoptosis, hsa04218 Cellular senescence	FALSE	531.273	0.180213	0.160354	1.12384	0.261081	0.872184	0.75705	0.167231	4.52697	5.98e-06	0.000155236	0.450705	0.167974	2.68318	0.00729254	0.0246467	0.270493	0.147243	1.83705	0.0662032	0.119977	-0.306345	0.154704	-1.9802	0.0476814	0.226873
473	ENSG00000142599	protein_coding	RERE	arginine-glutamic acid dipeptide repeats [Source:HGNC Symbol;Acc:HGNC:9965]	NA	FALSE	328.906	0.0447565	0.127865	0.35003	0.726316	0.996426	-0.319903	0.136708	-2.34005	0.0192812	0.0428041	-0.111614	0.135901	-0.821286	0.411483	0.53163	-0.15637	0.119902	-1.30415	0.192183	0.278293	0.208289	0.129291	1.61101	0.107176	0.357304
474	ENSG00000172238	protein_coding	ATOH1	atonal bHLH transcription factor 1 [Source:HGNC Symbol;Acc:HGNC:797]	NA	FALSE	0.243181	-1.39002	6.43601	-0.215975	0.829007	NA	-2.16935	6.73653	-0.322027	0.747432	NA	-2.12677	6.73653	-0.315706	0.752225	NA	-0.736748	5.96538	-0.123504	0.901708	NA	0	6.28844	0	1	NA
475	ENSG00000177556	protein_coding	ATOX1	antioxidant 1 copper chaperone [Source:HGNC Symbol;Acc:HGNC:798]	hsa04978 Mineral absorption	FALSE	112.216	0.227983	0.259253	0.879385	0.379192	0.933259	-0.849762	0.281727	-3.01627	0.00255908	0.00906255	-0.0350911	0.274759	-0.127716	0.898374	0.928307	-0.263075	0.241271	-1.09037	0.275551	0.370949	0.814671	0.265272	3.07107	0.00213291	0.0321121
476	ENSG00000163399	protein_coding	ATP1A1	ATPase Na+/K+ transporting subunit alpha 1 [Source:HGNC Symbol;Acc:HGNC:799]	hsa04022 cGMP-PKG signaling pathway, hsa04024 cAMP signaling pathway, hsa04260 Cardiac muscle contraction, hsa04261 Adrenergic signaling in cardiomyocytes, hsa04911 Insulin secretion, hsa04918 Thyroid hormone synthesis, hsa04919 Thyroid hormone signaling pathway, hsa04925 Aldosterone synthesis and secretion, hsa04960 Aldosterone-regulated sodium reabsorption, hsa04961 Endocrine and other factor-r…	TRUE	4875.78	-0.0476352	0.0721294	-0.660413	0.508989	0.969892	-0.175422	0.0756889	-2.31767	0.0204671	0.0448651	-0.190608	0.0757245	-2.51713	0.0118317	0.0354868	-0.142973	0.0666277	-2.14585	0.0318852	0.0677068	-0.015186	0.0704657	-0.215508	0.829371	0.934859
477	ENSG00000018625	protein_coding	ATP1A2	ATPase Na+/K+ transporting subunit alpha 2 [Source:HGNC Symbol;Acc:HGNC:800]	hsa04022 cGMP-PKG signaling pathway, hsa04024 cAMP signaling pathway, hsa04260 Cardiac muscle contraction, hsa04261 Adrenergic signaling in cardiomyocytes, hsa04911 Insulin secretion, hsa04918 Thyroid hormone synthesis, hsa04919 Thyroid hormone signaling pathway, hsa04925 Aldosterone synthesis and secretion, hsa04960 Aldosterone-regulated sodium reabsorption, hsa04961 Endocrine and other factor-r…	TRUE	2.05251	-0.929674	1.84248	-0.504578	0.613855	NA	-3.3529	2.14455	-1.56345	0.117947	NA	-2.73713	2.06758	-1.32383	0.185558	NA	-1.80746	1.87097	-0.966051	0.334019	NA	0.615772	2.16908	0.283886	0.776498	NA
478	ENSG00000105409	protein_coding	ATP1A3	ATPase Na+/K+ transporting subunit alpha 3 [Source:HGNC Symbol;Acc:HGNC:801]	hsa04022 cGMP-PKG signaling pathway, hsa04024 cAMP signaling pathway, hsa04260 Cardiac muscle contraction, hsa04261 Adrenergic signaling in cardiomyocytes, hsa04911 Insulin secretion, hsa04918 Thyroid hormone synthesis, hsa04919 Thyroid hormone signaling pathway, hsa04925 Aldosterone synthesis and secretion, hsa04960 Aldosterone-regulated sodium reabsorption, hsa04961 Endocrine and other factor-r…	TRUE	112.292	0.259099	0.441591	0.586741	0.557378	0.979149	-2.06077	0.475226	-4.3364	1.45e-05	0.000261834	-1.22854	0.46856	-2.62195	0.00874292	0.0282534	-1.48764	0.412824	-3.60357	0.00031388	0.00243528	0.832229	0.448621	1.85508	0.0635843	0.268895
479	ENSG00000075673	protein_coding	ATP12A	ATPase H+/K+ transporting non-gastric alpha2 subunit [Source:HGNC Symbol;Acc:HGNC:13816]	hsa00190 Oxidative phosphorylation, hsa01100 Metabolic pathways	FALSE	4.33411	-0.0151197	1.01774	-0.0148562	0.988147	NA	0.00993427	1.0748	0.00924291	0.992625	NA	-0.955038	1.12249	-0.850822	0.394868	NA	-0.939919	1.002	-0.938044	0.348222	0.447883	-0.964973	1.0599	-0.910434	0.362593	NA
480	ENSG00000132681	protein_coding	ATP1A4	ATPase Na+/K+ transporting subunit alpha 4 [Source:HGNC Symbol;Acc:HGNC:14073]	hsa04022 cGMP-PKG signaling pathway, hsa04024 cAMP signaling pathway, hsa04260 Cardiac muscle contraction, hsa04261 Adrenergic signaling in cardiomyocytes, hsa04911 Insulin secretion, hsa04918 Thyroid hormone synthesis, hsa04919 Thyroid hormone signaling pathway, hsa04925 Aldosterone synthesis and secretion, hsa04960 Aldosterone-regulated sodium reabsorption, hsa04961 Endocrine and other factor-r…	TRUE	0.40804	-0.947279	3.96473	-0.238926	0.811163	NA	-2.48303	4.18596	-0.593181	0.55306	NA	-2.44045	4.18596	-0.583008	0.559888	NA	-1.49317	3.73743	-0.399518	0.689512	NA	0	3.97135	0	1	NA
481	ENSG00000143153	protein_coding	ATP1B1	ATPase Na+/K+ transporting subunit beta 1 [Source:HGNC Symbol;Acc:HGNC:804]	hsa04022 cGMP-PKG signaling pathway, hsa04024 cAMP signaling pathway, hsa04260 Cardiac muscle contraction, hsa04261 Adrenergic signaling in cardiomyocytes, hsa04911 Insulin secretion, hsa04918 Thyroid hormone synthesis, hsa04919 Thyroid hormone signaling pathway, hsa04925 Aldosterone synthesis and secretion, hsa04960 Aldosterone-regulated sodium reabsorption, hsa04961 Endocrine and other factor-r…	TRUE	549.118	0.102377	0.139017	0.736435	0.461466	0.966707	0.443496	0.14543	3.04955	0.00229184	0.00835482	0.482634	0.14544	3.31845	0.000905186	0.00549796	0.380257	0.127571	2.98075	0.00287544	0.0112503	0.0391383	0.13453	0.290926	0.771108	0.904981
482	ENSG00000129244	protein_coding	ATP1B2	ATPase Na+/K+ transporting subunit beta 2 [Source:HGNC Symbol;Acc:HGNC:805]	hsa04022 cGMP-PKG signaling pathway, hsa04024 cAMP signaling pathway, hsa04260 Cardiac muscle contraction, hsa04261 Adrenergic signaling in cardiomyocytes, hsa04911 Insulin secretion, hsa04918 Thyroid hormone synthesis, hsa04919 Thyroid hormone signaling pathway, hsa04925 Aldosterone synthesis and secretion, hsa04960 Aldosterone-regulated sodium reabsorption, hsa04961 Endocrine and other factor-r…	TRUE	0.343011	-0.619247	3.43509	-0.180271	0.85694	NA	-0.676064	3.59714	-0.187945	0.85092	NA	0.0755883	3.59561	0.0210224	0.983228	NA	0.694836	3.19422	0.217529	0.827796	NA	0.751652	3.36788	0.223183	0.823393	NA
483	ENSG00000069849	protein_coding	ATP1B3	ATPase Na+/K+ transporting subunit beta 3 [Source:HGNC Symbol;Acc:HGNC:806]	hsa04022 cGMP-PKG signaling pathway, hsa04024 cAMP signaling pathway, hsa04260 Cardiac muscle contraction, hsa04261 Adrenergic signaling in cardiomyocytes, hsa04911 Insulin secretion, hsa04918 Thyroid hormone synthesis, hsa04919 Thyroid hormone signaling pathway, hsa04925 Aldosterone synthesis and secretion, hsa04960 Aldosterone-regulated sodium reabsorption, hsa04961 Endocrine and other factor-r…	TRUE	1186.79	0.167618	0.144785	1.1577	0.246986	0.85731	0.338102	0.151641	2.22961	0.0257732	0.0538605	0.597698	0.151372	3.94853	7.86e-05	0.000993036	0.43008	0.132765	3.2394	0.00119783	0.00610861	0.259596	0.14021	1.85148	0.064101	0.270489
486	ENSG00000137731	protein_coding	FXYD2	FXYD domain containing ion transport regulator 2 [Source:HGNC Symbol;Acc:HGNC:4026]	hsa04022 cGMP-PKG signaling pathway, hsa04024 cAMP signaling pathway, hsa04260 Cardiac muscle contraction, hsa04261 Adrenergic signaling in cardiomyocytes, hsa04911 Insulin secretion, hsa04918 Thyroid hormone synthesis, hsa04919 Thyroid hormone signaling pathway, hsa04960 Aldosterone-regulated sodium reabsorption, hsa04961 Endocrine and other factor-regulated calcium reabsorption, hsa04964 Proxim…	FALSE	0.0792984	0	6.49465	0	1	NA	0	6.79226	0	1	NA	0	6.79226	0	1	NA	0	5.96575	0	1	NA	0	6.28844	0	1	NA
487	ENSG00000196296	protein_coding	ATP2A1	ATPase sarcoplasmic/endoplasmic reticulum Ca2+ transporting 1 [Source:HGNC Symbol;Acc:HGNC:811]	hsa04020 Calcium signaling pathway, hsa04022 cGMP-PKG signaling pathway, hsa04024 cAMP signaling pathway, hsa04260 Cardiac muscle contraction, hsa04261 Adrenergic signaling in cardiomyocytes, hsa04919 Thyroid hormone signaling pathway, hsa04972 Pancreatic secretion	FALSE	50.9927	0.184969	0.8132	0.227459	0.820067	0.996426	-1.67644	0.860621	-1.94794	0.0514221	0.0928883	-3.02384	0.881278	-3.4312	0.000600913	0.00408659	-3.20881	0.781563	-4.10563	4.03e-05	0.000685503	-1.3474	0.830792	-1.62183	0.10484	0.353455
488	ENSG00000174437	protein_coding	ATP2A2	ATPase sarcoplasmic/endoplasmic reticulum Ca2+ transporting 2 [Source:HGNC Symbol;Acc:HGNC:812]	hsa04020 Calcium signaling pathway, hsa04022 cGMP-PKG signaling pathway, hsa04024 cAMP signaling pathway, hsa04260 Cardiac muscle contraction, hsa04261 Adrenergic signaling in cardiomyocytes, hsa04919 Thyroid hormone signaling pathway, hsa04972 Pancreatic secretion	FALSE	3769.49	-0.0289182	0.0744533	-0.388408	0.697714	0.991501	-0.067807	0.0781676	-0.867457	0.385692	0.472594	-0.0206893	0.0781641	-0.26469	0.791248	0.850834	0.00822899	0.0687808	0.119641	0.904768	0.931277	0.0471178	0.0727851	0.647355	0.517402	0.7614
489	ENSG00000074370	protein_coding	ATP2A3	ATPase sarcoplasmic/endoplasmic reticulum Ca2+ transporting 3 [Source:HGNC Symbol;Acc:HGNC:813]	hsa04020 Calcium signaling pathway, hsa04022 cGMP-PKG signaling pathway, hsa04024 cAMP signaling pathway, hsa04260 Cardiac muscle contraction, hsa04261 Adrenergic signaling in cardiomyocytes, hsa04919 Thyroid hormone signaling pathway, hsa04972 Pancreatic secretion	FALSE	68.2229	-0.178644	0.292785	-0.610155	0.541759	0.976119	-1.16817	0.317884	-3.67484	0.000237998	0.00162788	-1.09018	0.317434	-3.43433	0.000594016	0.00405465	-0.911531	0.282818	-3.22303	0.0012684	0.00636008	0.0779961	0.308728	0.252637	0.800549	0.920146
490	ENSG00000070961	protein_coding	ATP2B1	ATPase plasma membrane Ca2+ transporting 1 [Source:HGNC Symbol;Acc:HGNC:814]	hsa04020 Calcium signaling pathway, hsa04022 cGMP-PKG signaling pathway, hsa04024 cAMP signaling pathway, hsa04261 Adrenergic signaling in cardiomyocytes, hsa04925 Aldosterone synthesis and secretion, hsa04961 Endocrine and other factor-regulated calcium reabsorption, hsa04970 Salivary secretion, hsa04972 Pancreatic secretion, hsa04978 Mineral absorption	TRUE	1247.7	-0.0161098	0.146817	-0.109727	0.912626	0.996426	0.386996	0.153509	2.52099	0.0117024	0.0291521	0.393671	0.153547	2.56384	0.0103521	0.0321405	0.40978	0.134933	3.03692	0.00239005	0.00993265	0.00667471	0.142186	0.0469436	0.962558	0.985352
491	ENSG00000157087	protein_coding	ATP2B2	ATPase plasma membrane Ca2+ transporting 2 [Source:HGNC Symbol;Acc:HGNC:815]	hsa04020 Calcium signaling pathway, hsa04022 cGMP-PKG signaling pathway, hsa04024 cAMP signaling pathway, hsa04261 Adrenergic signaling in cardiomyocytes, hsa04925 Aldosterone synthesis and secretion, hsa04961 Endocrine and other factor-regulated calcium reabsorption, hsa04970 Salivary secretion, hsa04972 Pancreatic secretion, hsa04978 Mineral absorption	TRUE	1.99591	-1.41948	1.3767	-1.03108	0.302506	NA	-0.378611	1.38398	-0.273568	0.784417	NA	0.384421	1.33376	0.288224	0.773175	NA	1.8039	1.2852	1.40359	0.16044	NA	0.763032	1.29299	0.590128	0.555105	NA
492	ENSG00000067842	protein_coding	ATP2B3	ATPase plasma membrane Ca2+ transporting 3 [Source:HGNC Symbol;Acc:HGNC:816]	hsa04020 Calcium signaling pathway, hsa04022 cGMP-PKG signaling pathway, hsa04024 cAMP signaling pathway, hsa04261 Adrenergic signaling in cardiomyocytes, hsa04925 Aldosterone synthesis and secretion, hsa04961 Endocrine and other factor-regulated calcium reabsorption, hsa04970 Salivary secretion, hsa04972 Pancreatic secretion, hsa04978 Mineral absorption	TRUE	0.227664	0.206896	5.89382	0.035104	0.971997	NA	-0.554208	6.1641	-0.089909	0.92836	NA	0.209709	6.1641	0.034021	0.97286	NA	0.0028123	5.41381	0.000519468	0.999586	NA	0.763917	5.70686	0.133859	0.893514	NA
493	ENSG00000058668	protein_coding	ATP2B4	ATPase plasma membrane Ca2+ transporting 4 [Source:HGNC Symbol;Acc:HGNC:817]	hsa04020 Calcium signaling pathway, hsa04022 cGMP-PKG signaling pathway, hsa04024 cAMP signaling pathway, hsa04261 Adrenergic signaling in cardiomyocytes, hsa04925 Aldosterone synthesis and secretion, hsa04961 Endocrine and other factor-regulated calcium reabsorption, hsa04970 Salivary secretion, hsa04972 Pancreatic secretion, hsa04978 Mineral absorption	TRUE	1041.74	0.00577259	0.115026	0.0501851	0.959975	0.996426	0.178033	0.120563	1.47667	0.139764	0.208602	0.226877	0.120555	1.88194	0.059844	0.122306	0.221105	0.106004	2.08582	0.0369949	0.0759981	0.0488445	0.111988	0.436158	0.662722	0.849117
495	ENSG00000105675	protein_coding	ATP4A	ATPase H+/K+ transporting subunit alpha [Source:HGNC Symbol;Acc:HGNC:819]	hsa00190 Oxidative phosphorylation, hsa01100 Metabolic pathways, hsa04966 Collecting duct acid secretion, hsa04971 Gastric acid secretion	TRUE	0.878632	-1.70281	1.90379	-0.894432	0.371091	NA	-3.38915	2.09437	-1.61822	0.105615	NA	-0.908831	1.96673	-0.462103	0.644008	NA	0.793983	1.85358	0.428351	0.668395	NA	2.48032	2.04883	1.2106	0.226048	NA
496	ENSG00000186009	protein_coding	ATP4B	ATPase H+/K+ transporting subunit beta [Source:HGNC Symbol;Acc:HGNC:820]	hsa00190 Oxidative phosphorylation, hsa01100 Metabolic pathways, hsa04966 Collecting duct acid secretion, hsa04971 Gastric acid secretion	TRUE	0	NA	NA	NA	NA	NA	NA	NA	NA	NA	NA	NA	NA	NA	NA	NA	NA	NA	NA	NA	NA	NA	NA	NA	NA	NA
498	ENSG00000152234	protein_coding	ATP5F1A	ATP synthase F1 subunit alpha [Source:HGNC Symbol;Acc:HGNC:823]	hsa00190 Oxidative phosphorylation, hsa01100 Metabolic pathways	TRUE	5499.27	-0.0886377	0.107674	-0.823203	0.410393	0.94705	0.157265	0.112655	1.39599	0.162719	0.235715	0.0281722	0.112724	0.249921	0.802648	0.859437	0.11681	0.0990869	1.17886	0.238453	0.330376	-0.129093	0.104478	-1.2356	0.216608	0.50877
501	ENSG00000164904	protein_coding	ALDH7A1	aldehyde dehydrogenase 7 family member A1 [Source:HGNC Symbol;Acc:HGNC:877]	hsa00010 Glycolysis / Gluconeogenesis, hsa00053 Ascorbate and aldarate metabolism, hsa00071 Fatty acid degradation, hsa00260 Glycine, serine and threonine metabolism, hsa00280 Valine, leucine and isoleucine degradation, hsa00310 Lysine degradation, hsa00330 Arginine and proline metabolism, hsa00340 Histidine metabolism, hsa00380 Tryptophan metabolism, hsa00410 beta-Alanine metabolism, hsa00561 Gl…	TRUE	1001.94	-0.226702	0.102519	-2.2113	0.0270147	0.359974	0.263305	0.107047	2.45972	0.0139046	0.033158	0.067876	0.107502	0.631392	0.527784	0.640012	0.294578	0.0950222	3.10009	0.0019346	0.00859506	-0.195429	0.0998901	-1.95644	0.0504128	0.234248
506	ENSG00000110955	protein_coding	ATP5F1B	ATP synthase F1 subunit beta [Source:HGNC Symbol;Acc:HGNC:830]	hsa00190 Oxidative phosphorylation, hsa01100 Metabolic pathways	TRUE	8624.91	-0.10173	0.104002	-0.978154	0.327998	0.912189	0.139504	0.108801	1.28219	0.199775	0.278867	0.0229572	0.108844	0.210919	0.83295	0.881055	0.124688	0.0956548	1.30352	0.192399	0.278453	-0.116547	0.100852	-1.15563	0.247833	0.541629
509	ENSG00000165629	protein_coding	ATP5F1C	ATP synthase F1 subunit gamma [Source:HGNC Symbol;Acc:HGNC:833]	hsa00190 Oxidative phosphorylation, hsa01100 Metabolic pathways	TRUE	1816.16	-0.00655263	0.153172	-0.0427796	0.965877	0.996426	0.314224	0.160226	1.96113	0.0498644	0.090734	0.340397	0.160239	2.1243	0.0336448	0.0781369	0.34695	0.140795	2.46422	0.013731	0.0352703	0.0261731	0.148439	0.176323	0.86004	0.946332
513	ENSG00000099624	protein_coding	ATP5F1D	ATP synthase F1 subunit delta [Source:HGNC Symbol;Acc:HGNC:837]	hsa00190 Oxidative phosphorylation, hsa01100 Metabolic pathways	TRUE	47.5396	-0.0551792	0.507304	-0.108769	0.913385	0.996426	-2.35384	0.560985	-4.1959	2.72e-05	0.000385521	-1.83407	0.551013	-3.32855	0.000872983	0.00535247	-1.7789	0.489576	-3.63354	0.000279559	0.00225349	0.519763	0.545006	0.953684	0.340244	0.626022
514	ENSG00000124172	protein_coding	ATP5F1E	ATP synthase F1 subunit epsilon [Source:HGNC Symbol;Acc:HGNC:838]	hsa00190 Oxidative phosphorylation, hsa01100 Metabolic pathways	TRUE	708.695	0.112642	0.170943	0.658947	0.50993	0.969892	-0.0245816	0.179617	-0.136855	0.891145	0.915346	0.340586	0.179034	1.90235	0.0571253	0.118173	0.227944	0.157198	1.45004	0.147047	0.226032	0.365168	0.16659	2.19202	0.028378	0.167264
515	ENSG00000116459	protein_coding	ATP5PB	ATP synthase peripheral stalk-membrane subunit b [Source:HGNC Symbol;Acc:HGNC:840]	hsa00190 Oxidative phosphorylation, hsa01100 Metabolic pathways	TRUE	2314.39	-0.0350022	0.131852	-0.265465	0.790651	0.996426	0.218864	0.137976	1.58624	0.112684	0.175181	0.176568	0.13804	1.2791	0.20086	0.310844	0.21157	0.121339	1.74363	0.0812236	0.140986	-0.0422961	0.127967	-0.330523	0.741005	0.888395
516	ENSG00000159199	protein_coding	ATP5MC1	ATP synthase membrane subunit c locus 1 [Source:HGNC Symbol;Acc:HGNC:841]	hsa00190 Oxidative phosphorylation, hsa01100 Metabolic pathways	TRUE	384.534	0.0885703	0.204799	0.432474	0.665397	0.990544	-0.785206	0.217746	-3.60606	0.000310877	0.00195821	-0.393916	0.216421	-1.82014	0.0687384	0.135833	-0.482486	0.190567	-2.53185	0.0113463	0.0306238	0.39129	0.204418	1.91417	0.0555982	0.24858
517	ENSG00000135390	protein_coding	ATP5MC2	ATP synthase membrane subunit c locus 2 [Source:HGNC Symbol;Acc:HGNC:842]	hsa00190 Oxidative phosphorylation, hsa01100 Metabolic pathways	TRUE	16.9074	1.20446	0.662086	1.81919	0.068882	0.545803	-0.676079	0.736616	-0.917817	0.358714	0.446325	0.885364	0.698751	1.26707	0.205132	0.316119	-0.319098	0.597359	-0.534181	0.593216	0.679577	1.56144	0.679032	2.29951	0.0214758	0.142931
518	ENSG00000154518	protein_coding	ATP5MC3	ATP synthase membrane subunit c locus 3 [Source:HGNC Symbol;Acc:HGNC:843]	hsa00190 Oxidative phosphorylation, hsa01100 Metabolic pathways	TRUE	1641.93	-0.0471078	0.155175	-0.303579	0.761449	0.996426	-0.0143159	0.162566	-0.0880626	0.929827	0.945594	0.0429511	0.162552	0.264229	0.791603	0.85085	0.0900589	0.142915	0.630159	0.528591	0.622282	0.057267	0.150907	0.379485	0.704327	0.869298
521	ENSG00000169020	protein_coding	ATP5ME	ATP synthase membrane subunit e [Source:HGNC Symbol;Acc:HGNC:846]	hsa00190 Oxidative phosphorylation, hsa01100 Metabolic pathways	TRUE	236.288	0.101529	0.252527	0.402055	0.687644	0.991383	-1.04839	0.269554	-3.88936	0.000100508	0.000912639	-0.569809	0.267372	-2.13115	0.033077	0.0771936	-0.671338	0.235542	-2.85019	0.00436934	0.0152285	0.478584	0.253711	1.88633	0.0592502	0.257626
522	ENSG00000154723	protein_coding	ATP5PF	ATP synthase peripheral stalk subunit F6 [Source:HGNC Symbol;Acc:HGNC:847]	hsa00190 Oxidative phosphorylation, hsa01100 Metabolic pathways	TRUE	583.798	-0.0133592	0.163601	-0.0816569	0.93492	0.996426	0.13475	0.171614	0.785194	0.43234	0.51794	0.48703	0.170917	2.84951	0.00437871	0.0167833	0.500389	0.150204	3.3314	0.000864096	0.00490741	0.35228	0.158894	2.21708	0.0266178	0.161098
523	ENSG00000114573	protein_coding	ATP6V1A	ATPase H+ transporting V1 subunit A [Source:HGNC Symbol;Acc:HGNC:851]	hsa00190 Oxidative phosphorylation, hsa01100 Metabolic pathways, hsa04145 Phagosome, hsa04150 mTOR signaling pathway, hsa04721 Synaptic vesicle cycle, hsa04966 Collecting duct acid secretion	TRUE	1016.05	0.119823	0.117565	1.01921	0.308104	0.898565	0.489966	0.122927	3.98582	6.72e-05	0.000696398	0.354978	0.123211	2.88105	0.00396354	0.0155953	0.235155	0.108148	2.17439	0.0296761	0.0639697	-0.134988	0.113954	-1.18458	0.236183	0.529321
525	ENSG00000116039	protein_coding	ATP6V1B1	ATPase H+ transporting V1 subunit B1 [Source:HGNC Symbol;Acc:HGNC:853]	hsa00190 Oxidative phosphorylation, hsa01100 Metabolic pathways, hsa04145 Phagosome, hsa04150 mTOR signaling pathway, hsa04721 Synaptic vesicle cycle, hsa04966 Collecting duct acid secretion	TRUE	1.79442	1.75437	1.35324	1.29642	0.19483	NA	0.446709	1.52089	0.293716	0.768975	NA	1.81214	1.41492	1.28073	0.200288	NA	0.0577627	1.0833	0.0533212	0.957476	NA	1.36543	1.28661	1.06126	0.288572	NA
526	ENSG00000147416	protein_coding	ATP6V1B2	ATPase H+ transporting V1 subunit B2 [Source:HGNC Symbol;Acc:HGNC:854]	hsa00190 Oxidative phosphorylation, hsa01100 Metabolic pathways, hsa04145 Phagosome, hsa04150 mTOR signaling pathway, hsa04721 Synaptic vesicle cycle, hsa04966 Collecting duct acid secretion	TRUE	773.224	-0.225589	0.154118	-1.46374	0.143264	0.722413	0.486277	0.160647	3.02699	0.00247	0.00881998	0.0900052	0.161418	0.557591	0.577123	0.682575	0.315594	0.142365	2.21679	0.0266373	0.0589153	-0.396272	0.149409	-2.65227	0.00799532	0.0765298
527	ENSG00000185883	protein_coding	ATP6V0C	ATPase H+ transporting V0 subunit c [Source:HGNC Symbol;Acc:HGNC:855]	hsa00190 Oxidative phosphorylation, hsa01100 Metabolic pathways, hsa04142 Lysosome, hsa04145 Phagosome, hsa04721 Synaptic vesicle cycle, hsa04966 Collecting duct acid secretion	TRUE	209.274	0.0883081	0.237627	0.371624	0.710173	0.994342	-1.03538	0.254413	-4.06969	4.71e-05	0.000551462	-0.565801	0.252077	-2.24456	0.0247966	0.062083	-0.654109	0.2222	-2.94378	0.00324226	0.0123074	0.469579	0.240066	1.95604	0.0504608	0.234248
528	ENSG00000155097	protein_coding	ATP6V1C1	ATPase H+ transporting V1 subunit C1 [Source:HGNC Symbol;Acc:HGNC:856]	hsa00190 Oxidative phosphorylation, hsa01100 Metabolic pathways, hsa04145 Phagosome, hsa04150 mTOR signaling pathway, hsa04721 Synaptic vesicle cycle, hsa04966 Collecting duct acid secretion	TRUE	1317.66	-0.120431	0.136028	-0.885344	0.375971	0.931098	0.313529	0.142199	2.20486	0.0274638	0.0566952	0.100913	0.142528	0.708024	0.47893	0.59401	0.221345	0.12547	1.76413	0.0777103	0.136173	-0.212616	0.132135	-1.60908	0.107599	0.357831
529	ENSG00000131100	protein_coding	ATP6V1E1	ATPase H+ transporting V1 subunit E1 [Source:HGNC Symbol;Acc:HGNC:857]	hsa00190 Oxidative phosphorylation, hsa01100 Metabolic pathways, hsa04145 Phagosome, hsa04150 mTOR signaling pathway, hsa04721 Synaptic vesicle cycle, hsa04966 Collecting duct acid secretion	TRUE	1004.72	0.0536915	0.117125	0.458412	0.646657	0.989533	0.140587	0.122956	1.1434	0.252874	0.337435	0.271739	0.122798	2.2129	0.0269043	0.0659638	0.218048	0.107913	2.02059	0.0433217	0.0862894	0.131152	0.114215	1.1483	0.250846	0.544512
533	ENSG00000117410	protein_coding	ATP6V0B	ATPase H+ transporting V0 subunit b [Source:HGNC Symbol;Acc:HGNC:861]	hsa00190 Oxidative phosphorylation, hsa01100 Metabolic pathways, hsa04142 Lysosome, hsa04145 Phagosome, hsa04721 Synaptic vesicle cycle	TRUE	270.164	-0.0500889	0.289602	-0.172958	0.862685	0.996426	-1.20596	0.306856	-3.93006	8.49e-05	0.000815729	-0.82205	0.305579	-2.69014	0.00714219	0.024303	-0.771961	0.269245	-2.86713	0.00414209	0.0146483	0.383913	0.287723	1.33432	0.1821	0.466439
534	ENSG00000213760	protein_coding	ATP6V1G2	ATPase H+ transporting V1 subunit G2 [Source:HGNC Symbol;Acc:HGNC:862]	hsa00190 Oxidative phosphorylation, hsa01100 Metabolic pathways, hsa04145 Phagosome, hsa04150 mTOR signaling pathway, hsa04721 Synaptic vesicle cycle, hsa04966 Collecting duct acid secretion	TRUE	6.72222	-0.196508	0.635305	-0.309313	0.757083	NA	0.521777	0.652827	0.799257	0.424141	0.510116	0.275466	0.663415	0.415224	0.677978	0.763413	0.471975	0.592212	0.796969	0.425469	0.5254	-0.24631	0.610971	-0.403146	0.686841	NA
535	ENSG00000033627	protein_coding	ATP6V0A1	ATPase H+ transporting V0 subunit a1 [Source:HGNC Symbol;Acc:HGNC:865]	hsa00190 Oxidative phosphorylation, hsa01100 Metabolic pathways, hsa04142 Lysosome, hsa04145 Phagosome, hsa04721 Synaptic vesicle cycle, hsa04966 Collecting duct acid secretion	TRUE	419.721	0.0440347	0.148654	0.296223	0.76706	0.996426	0.0902304	0.156319	0.577219	0.563792	0.641731	-0.10582	0.157092	-0.673617	0.500555	0.613863	-0.149854	0.138387	-1.08287	0.278868	0.374256	-0.19605	0.14659	-1.3374	0.18109	0.465514
537	ENSG00000071553	protein_coding	ATP6AP1	ATPase H+ transporting accessory protein 1 [Source:HGNC Symbol;Acc:HGNC:868]	hsa00190 Oxidative phosphorylation, hsa01100 Metabolic pathways, hsa04142 Lysosome, hsa04145 Phagosome	FALSE	478.853	-0.108636	0.195214	-0.556499	0.57787	0.98273	-1.15354	0.207141	-5.56886	2.56e-08	2.06e-05	-0.654498	0.205859	-3.17935	0.00147603	0.00775865	-0.545862	0.181451	-3.00832	0.00262699	0.0106008	0.499042	0.194225	2.5694	0.0101874	0.0893783
538	ENSG00000165240	protein_coding	ATP7A	ATPase copper transporting alpha [Source:HGNC Symbol;Acc:HGNC:869]	hsa04978 Mineral absorption	FALSE	217.193	-0.0321916	0.174354	-0.184633	0.853517	0.996426	0.504905	0.181682	2.77906	0.00545162	0.016045	0.22685	0.183075	1.23911	0.215305	0.327274	0.259042	0.161327	1.6057	0.108341	0.176925	-0.278055	0.169219	-1.64316	0.100349	0.344454
539	ENSG00000241837	protein_coding	ATP5PO	ATP synthase peripheral stalk subunit OSCP [Source:HGNC Symbol;Acc:HGNC:850]	hsa00190 Oxidative phosphorylation, hsa01100 Metabolic pathways	TRUE	1285.67	0.0109762	0.148149	0.0740894	0.940939	0.996426	0.155344	0.15517	1.00112	0.316766	0.403995	0.264402	0.155097	1.70475	0.0882408	0.164276	0.253425	0.1363	1.85932	0.0629818	0.115755	0.109057	0.143901	0.757864	0.448532	0.71372
540	ENSG00000123191	protein_coding	ATP7B	ATPase copper transporting beta [Source:HGNC Symbol;Acc:HGNC:870]	NA	FALSE	83.1938	0.458579	0.203787	2.25029	0.0244306	0.339236	0.0726616	0.219424	0.331147	0.740533	0.795372	0.255067	0.217922	1.17045	0.24182	0.357571	-0.203512	0.188877	-1.07748	0.281264	0.376878	0.182406	0.205651	0.886968	0.375096	0.656525
545	ENSG00000175054	protein_coding	ATR	ATR serine/threonine kinase [Source:HGNC Symbol;Acc:HGNC:882]	hsa03460 Fanconi anemia pathway, hsa04110 Cell cycle, hsa04115 p53 signaling pathway, hsa04218 Cellular senescence	FALSE	557.727	0.124352	0.159267	0.780778	0.434933	0.958956	0.664962	0.166147	4.00225	6.27e-05	0.000673473	0.585036	0.166416	3.51551	0.000438915	0.00328606	0.460684	0.145895	3.15764	0.0015905	0.00747719	-0.0799259	0.153376	-0.52111	0.60229	0.817036
546	ENSG00000085224	protein_coding	ATRX	ATRX chromatin remodeler [Source:HGNC Symbol;Acc:HGNC:886]	NA	FALSE	1570.77	0.130685	0.137331	0.951606	0.341297	0.919977	0.57283	0.143552	3.9904	6.6e-05	0.000691474	0.452541	0.143684	3.14956	0.00163517	0.00830074	0.321856	0.126132	2.55174	0.0107187	0.0293545	-0.120289	0.132878	-0.905256	0.36533	0.647275
547	ENSG00000130294	protein_coding	KIF1A	kinesin family member 1A [Source:HGNC Symbol;Acc:HGNC:888]	NA	FALSE	0.606013	-2.47287	2.77661	-0.890608	0.37314	NA	-2.92577	2.94018	-0.9951	0.319688	NA	-3.60454	2.94018	-1.22596	0.220215	NA	-1.13167	2.73295	-0.414083	0.678814	NA	-0.678763	2.89898	-0.234138	0.814878	NA
549	ENSG00000148090	protein_coding	AUH	AU RNA binding methylglutaconyl-CoA hydratase [Source:HGNC Symbol;Acc:HGNC:890]	hsa00280 Valine, leucine and isoleucine degradation, hsa01100 Metabolic pathways	TRUE	171.023	-0.135278	0.138458	-0.977035	0.328552	0.912189	0.212095	0.145234	1.46037	0.144189	0.214042	0.216453	0.145575	1.48688	0.137046	0.231504	0.351731	0.12957	2.7146	0.00663559	0.0206295	0.00435746	0.136787	0.0318558	0.974587	0.990177
550	ENSG00000115307	protein_coding	AUP1	AUP1 lipid droplet regulating VLDL assembly factor [Source:HGNC Symbol;Acc:HGNC:891]	NA	FALSE	477.754	-0.0792937	0.277201	-0.286052	0.774839	0.996426	-1.10035	0.292072	-3.76738	0.000164971	0.00126766	-0.99637	0.291928	-3.41307	0.000642354	0.00426934	-0.917077	0.257052	-3.56767	0.000360175	0.00265599	0.103976	0.273023	0.380833	0.703327	0.868653
551	ENSG00000101200	protein_coding	AVP	arginine vasopressin [Source:HGNC Symbol;Acc:HGNC:894]	hsa04072 Phospholipase D signaling pathway, hsa04080 Neuroactive ligand-receptor interaction, hsa04270 Vascular smooth muscle contraction, hsa04962 Vasopressin-regulated water reabsorption	FALSE	0	NA	NA	NA	NA	NA	NA	NA	NA	NA	NA	NA	NA	NA	NA	NA	NA	NA	NA	NA	NA	NA	NA	NA	NA	NA
552	ENSG00000166148	protein_coding	AVPR1A	arginine vasopressin receptor 1A [Source:HGNC Symbol;Acc:HGNC:895]	hsa04020 Calcium signaling pathway, hsa04072 Phospholipase D signaling pathway, hsa04080 Neuroactive ligand-receptor interaction, hsa04270 Vascular smooth muscle contraction	FALSE	0.724582	-2.35176	3.86818	-0.607977	0.543203	NA	0.518187	3.98639	0.129989	0.896575	NA	-1.92716	4.05308	-0.475482	0.634444	NA	0	3.6307	0	1	NA	-2.44535	3.75639	-0.650985	0.515056	NA
553	ENSG00000198049	protein_coding	AVPR1B	arginine vasopressin receptor 1B [Source:HGNC Symbol;Acc:HGNC:896]	hsa04020 Calcium signaling pathway, hsa04072 Phospholipase D signaling pathway, hsa04080 Neuroactive ligand-receptor interaction, hsa04270 Vascular smooth muscle contraction	FALSE	0.0650975	-0.936205	6.49465	-0.14415	0.885382	NA	-0.554196	6.79226	-0.0815922	0.934971	NA	-0.511615	6.79226	-0.0753232	0.939958	NA	0	5.96575	0	1	NA	0	6.28844	0	1	NA
554	ENSG00000126895	protein_coding	AVPR2	arginine vasopressin receptor 2 [Source:HGNC Symbol;Acc:HGNC:897]	hsa04072 Phospholipase D signaling pathway, hsa04080 Neuroactive ligand-receptor interaction, hsa04962 Vasopressin-regulated water reabsorption	FALSE	1.30748	1.01686	1.80575	0.563121	0.573352	NA	0.567896	1.954	0.290632	0.771333	NA	0.588488	1.95671	0.300754	0.763602	NA	-0.42837	1.62275	-0.263977	0.791797	NA	0.0205919	1.78625	0.011528	0.990802	NA
558	ENSG00000167601	protein_coding	AXL	AXL receptor tyrosine kinase [Source:HGNC Symbol;Acc:HGNC:905]	NA	FALSE	870.644	0.220358	0.100033	2.20286	0.0276046	0.364737	-0.177282	0.106251	-1.66853	0.0952111	0.153113	-0.0165854	0.105933	-0.156565	0.875587	0.911438	-0.236944	0.0930213	-2.5472	0.0108592	0.0296534	0.160697	0.0996777	1.61217	0.106926	0.356879
563	ENSG00000160862	protein_coding	AZGP1	alpha-2-glycoprotein 1, zinc-binding [Source:HGNC Symbol;Acc:HGNC:910]	NA	FALSE	2.45333	-0.0532511	1.28417	-0.0414672	0.966923	NA	-1.07623	1.41141	-0.762522	0.445749	NA	-0.10314	1.35941	-0.0758712	0.939522	NA	-0.0498891	1.2012	-0.0415326	0.966871	NA	0.973089	1.33636	0.728163	0.466514	NA
566	ENSG00000172232	protein_coding	AZU1	azurocidin 1 [Source:HGNC Symbol;Acc:HGNC:913]	NA	FALSE	0.108569	1.1869	6.49432	0.182759	0.854987	NA	0	6.79226	0	1	NA	0	6.79226	0	1	NA	-0.736746	5.96538	-0.123504	0.901708	NA	0	6.28844	0	1	NA
567	ENSG00000166710	protein_coding	B2M	beta-2-microglobulin [Source:HGNC Symbol;Acc:HGNC:914]	hsa04612 Antigen processing and presentation	FALSE	8594.13	0.168099	0.136994	1.22706	0.219801	0.837696	0.51549	0.143271	3.59801	0.000320666	0.00200226	0.609115	0.143265	4.25166	2.12e-05	0.000413919	0.441016	0.125813	3.50534	0.000456027	0.00314073	0.0936248	0.13262	0.705962	0.480212	0.736655
570	ENSG00000276559	protein_coding	BAAT	bile acid-CoA:amino acid N-acyltransferase [Source:HGNC Symbol;Acc:HGNC:932]	hsa00120 Primary bile acid biosynthesis, hsa00430 Taurine and hypotaurine metabolism, hsa01040 Biosynthesis of unsaturated fatty acids, hsa01100 Metabolic pathways, hsa04146 Peroxisome, hsa04976 Bile secretion	TRUE	1.98149	-0.656833	1.20973	-0.542958	0.587159	NA	0.398781	1.21672	0.327752	0.743099	NA	0.274609	1.2283	0.223569	0.823093	NA	0.931442	1.13215	0.822719	0.410668	NA	-0.124172	1.13961	-0.10896	0.913234	NA
571	ENSG00000156273	protein_coding	BACH1	BTB domain and CNC homolog 1 [Source:HGNC Symbol;Acc:HGNC:935]	NA	FALSE	470.279	0.147735	0.1607	0.919323	0.357927	0.926864	0.455119	0.168157	2.70651	0.0067994	0.0190094	0.447241	0.168271	2.65786	0.00786381	0.0260323	0.299506	0.147582	2.02942	0.0424153	0.084946	-0.00787776	0.155669	-0.0506059	0.95964	0.984008
572	ENSG00000002330	protein_coding	BAD	BCL2 associated agonist of cell death [Source:HGNC Symbol;Acc:HGNC:936]	hsa04012 ErbB signaling pathway, hsa04014 Ras signaling pathway, hsa04022 cGMP-PKG signaling pathway, hsa04024 cAMP signaling pathway, hsa04062 Chemokine signaling pathway, hsa04140 Autophagy - animal, hsa04151 PI3K-Akt signaling pathway, hsa04210 Apoptosis, hsa04370 VEGF signaling pathway, hsa04510 Focal adhesion, hsa04722 Neurotrophin signaling pathway, hsa04910 Insulin signaling pathway, hsa04…	FALSE	27.3874	0.238524	0.452144	0.52754	0.597819	0.986353	-1.34692	0.50485	-2.66796	0.00763123	0.0207108	-1.17396	0.501208	-2.34227	0.0191671	0.0511995	-1.41249	0.445515	-3.17045	0.00152201	0.00725009	0.172961	0.498922	0.346668	0.728841	0.88352
573	ENSG00000107262	protein_coding	BAG1	BAG cochaperone 1 [Source:HGNC Symbol;Acc:HGNC:937]	hsa04141 Protein processing in endoplasmic reticulum	FALSE	403.305	0.240118	0.114792	2.09176	0.0364598	0.413921	0.0964549	0.121797	0.791929	0.428402	0.51413	0.304984	0.121137	2.51768	0.0118131	0.0354393	0.0648657	0.105943	0.612269	0.54036	0.63209	0.208529	0.113496	1.83732	0.0661626	0.274814
575	ENSG00000181790	protein_coding	ADGRB1	adhesion G protein-coupled receptor B1 [Source:HGNC Symbol;Acc:HGNC:943]	hsa04115 p53 signaling pathway	FALSE	8.90848	-0.578532	0.656403	-0.881368	0.378119	NA	-2.55014	0.790603	-3.22556	0.00125726	0.00539113	-1.4987	0.727788	-2.05925	0.0394703	0.0884481	-0.920164	0.659532	-1.39518	0.162962	0.244619	1.05144	0.793204	1.32556	0.184984	NA
576	ENSG00000121753	protein_coding	ADGRB2	adhesion G protein-coupled receptor B2 [Source:HGNC Symbol;Acc:HGNC:944]	NA	FALSE	18.8772	-0.557691	0.569409	-0.979421	0.327372	0.912189	-2.12338	0.642479	-3.30498	0.00094983	0.00440861	-1.37141	0.618569	-2.21707	0.0266185	0.065425	-0.813718	0.555403	-1.46509	0.142895	0.221371	0.751971	0.6301	1.19342	0.232706	0.525821
577	ENSG00000135298	protein_coding	ADGRB3	adhesion G protein-coupled receptor B3 [Source:HGNC Symbol;Acc:HGNC:945]	NA	FALSE	0	NA	NA	NA	NA	NA	NA	NA	NA	NA	NA	NA	NA	NA	NA	NA	NA	NA	NA	NA	NA	NA	NA	NA	NA	NA
578	ENSG00000030110	protein_coding	BAK1	BCL2 antagonist/killer 1 [Source:HGNC Symbol;Acc:HGNC:949]	hsa04141 Protein processing in endoplasmic reticulum, hsa04210 Apoptosis, hsa04215 Apoptosis - multiple species	FALSE	153.726	0.234301	0.226268	1.0355	0.300435	0.898434	-0.994677	0.245927	-4.0446	5.24e-05	0.000597527	-0.40615	0.241557	-1.68138	0.0926883	0.170537	-0.640451	0.212672	-3.01145	0.00260002	0.0105434	0.588528	0.233478	2.52069	0.0117124	0.09751
579	ENSG00000109705	protein_coding	NKX3-2	NK3 homeobox 2 [Source:HGNC Symbol;Acc:HGNC:951]	NA	FALSE	4.07884	-0.15439	0.740722	-0.208432	0.834892	NA	-0.139107	0.791011	-0.175859	0.860404	NA	-0.748097	0.829805	-0.901534	0.367305	NA	-0.593707	0.749539	-0.792096	0.428305	0.528212	-0.608991	0.799274	-0.76193	0.446102	NA
580	ENSG00000138376	protein_coding	BARD1	BRCA1 associated RING domain 1 [Source:HGNC Symbol;Acc:HGNC:952]	hsa03440 Homologous recombination	FALSE	231.705	-0.603227	0.233003	-2.58893	0.00962754	0.204219	0.519426	0.240938	2.15585	0.0310956	0.0624292	-0.554317	0.246135	-2.25209	0.0243168	0.0612092	0.0489096	0.219829	0.222489	0.823933	0.869411	-1.07374	0.228223	-4.70479	2.54e-06	0.000207993
581	ENSG00000087088	protein_coding	BAX	BCL2 associated X, apoptosis regulator [Source:HGNC Symbol;Acc:HGNC:959]	hsa04071 Sphingolipid signaling pathway, hsa04115 p53 signaling pathway, hsa04141 Protein processing in endoplasmic reticulum, hsa04210 Apoptosis, hsa04211 Longevity regulating pathway, hsa04215 Apoptosis - multiple species, hsa04217 Necroptosis, hsa04722 Neurotrophin signaling pathway	FALSE	111.443	0.120745	0.361432	0.334075	0.738323	0.996426	-1.95649	0.392985	-4.97854	6.41e-07	5.63e-05	-1.45496	0.388037	-3.74955	0.000177152	0.00174519	-1.57571	0.343176	-4.59155	4.4e-06	0.000217515	0.501527	0.376263	1.33292	0.182559	0.466828
582	ENSG00000174483	protein_coding	BBS1	Bardet-Biedl syndrome 1 [Source:HGNC Symbol;Acc:HGNC:966]	NA	FALSE	113.427	0.311368	0.404348	0.77005	0.44127	0.961819	0.373236	0.423868	0.880549	0.378562	0.465451	0.377788	0.424028	0.890951	0.372955	0.494882	0.06642	0.371607	0.178737	0.858144	0.896173	0.00455136	0.392758	0.0115882	0.990754	0.996573
583	ENSG00000125124	protein_coding	BBS2	Bardet-Biedl syndrome 2 [Source:HGNC Symbol;Acc:HGNC:967]	NA	FALSE	370.777	0.0437474	0.158328	0.276309	0.782311	0.996426	0.385896	0.165652	2.32956	0.0198294	0.0437585	0.28186	0.166119	1.69674	0.0897461	0.166309	0.238113	0.146031	1.63057	0.102982	0.169913	-0.104036	0.153941	-0.675817	0.499157	0.749473
585	ENSG00000140463	protein_coding	BBS4	Bardet-Biedl syndrome 4 [Source:HGNC Symbol;Acc:HGNC:969]	NA	FALSE	125.54	0.0653989	0.14938	0.437801	0.66153	0.989609	0.428852	0.156336	2.74314	0.00608544	0.0174539	-0.178465	0.164329	-1.08602	0.277469	0.396332	-0.243864	0.145974	-1.67059	0.094802	0.158977	-0.607317	0.153085	-3.96719	7.27e-05	0.00269568
586	ENSG00000060982	protein_coding	BCAT1	branched chain amino acid transaminase 1 [Source:HGNC Symbol;Acc:HGNC:976]	hsa00270 Cysteine and methionine metabolism, hsa00280 Valine, leucine and isoleucine degradation, hsa00290 Valine, leucine and isoleucine biosynthesis, hsa00770 Pantothenate and CoA biosynthesis, hsa01100 Metabolic pathways, hsa01210 2-Oxocarboxylic acid metabolism, hsa01230 Biosynthesis of amino acids	TRUE	0.502093	-0.795622	4.00037	-0.198887	0.842351	NA	-1.57421	4.18906	-0.37579	0.707073	NA	-0.810284	4.18906	-0.193428	0.846623	NA	-0.0146621	3.72363	-0.00393757	0.996858	NA	0.763923	3.92565	0.194598	0.845708	NA
587	ENSG00000105552	protein_coding	BCAT2	branched chain amino acid transaminase 2 [Source:HGNC Symbol;Acc:HGNC:977]	hsa00270 Cysteine and methionine metabolism, hsa00280 Valine, leucine and isoleucine degradation, hsa00290 Valine, leucine and isoleucine biosynthesis, hsa00770 Pantothenate and CoA biosynthesis, hsa01100 Metabolic pathways, hsa01210 2-Oxocarboxylic acid metabolism, hsa01230 Biosynthesis of amino acids	TRUE	70.7198	-0.208987	0.388843	-0.537459	0.59095	0.985578	-1.76099	0.423011	-4.16298	3.14e-05	0.000424995	-1.79629	0.424215	-4.23438	2.29e-05	0.000432023	-1.5873	0.378068	-4.19846	2.69e-05	0.000542936	-0.0352979	0.413128	-0.0854405	0.931911	0.973368
590	ENSG00000114200	protein_coding	BCHE	butyrylcholinesterase [Source:HGNC Symbol;Acc:HGNC:983]	NA	TRUE	0	NA	NA	NA	NA	NA	NA	NA	NA	NA	NA	NA	NA	NA	NA	NA	NA	NA	NA	NA	NA	NA	NA	NA	NA	NA
593	ENSG00000248098	protein_coding	BCKDHA	branched chain keto acid dehydrogenase E1 subunit alpha [Source:HGNC Symbol;Acc:HGNC:986]	hsa00280 Valine, leucine and isoleucine degradation, hsa00640 Propanoate metabolism, hsa01100 Metabolic pathways	TRUE	24.1698	-0.359611	0.690854	-0.520531	0.602693	0.986353	-1.83628	0.743031	-2.47133	0.0134611	0.0323638	-2.00794	0.747467	-2.68632	0.00722435	0.024492	-1.64833	0.664977	-2.47877	0.0131836	0.034169	-0.171661	0.719034	-0.238738	0.811309	0.925356
594	ENSG00000083123	protein_coding	BCKDHB	branched chain keto acid dehydrogenase E1 subunit beta [Source:HGNC Symbol;Acc:HGNC:987]	hsa00280 Valine, leucine and isoleucine degradation, hsa00640 Propanoate metabolism, hsa01100 Metabolic pathways	TRUE	132.867	0.0694522	0.167274	0.4152	0.677995	0.991017	0.376571	0.175409	2.14681	0.0318081	0.0635472	0.456008	0.175126	2.60388	0.00921747	0.0294183	0.386556	0.153554	2.5174	0.0118225	0.0315552	0.0794369	0.162378	0.48921	0.624693	0.828869
595	ENSG00000110092	protein_coding	CCND1	cyclin D1 [Source:HGNC Symbol;Acc:HGNC:1582]	hsa04068 FoxO signaling pathway, hsa04110 Cell cycle, hsa04115 p53 signaling pathway, hsa04151 PI3K-Akt signaling pathway, hsa04152 AMPK signaling pathway, hsa04218 Cellular senescence, hsa04310 Wnt signaling pathway, hsa04340 Hedgehog signaling pathway, hsa04371 Apelin signaling pathway, hsa04390 Hippo signaling pathway, hsa04510 Focal adhesion, hsa04530 Tight junction, hsa04630 Jak-STAT signali…	FALSE	5852.37	0.960403	0.187616	5.11898	3.07e-07	0.0003639	0.0878236	0.196411	0.447142	0.654772	0.723882	1.205	0.196214	6.14126	8.19e-10	4.22e-07	0.2446	0.172177	1.42064	0.155422	0.236121	1.11718	0.18172	6.14781	7.86e-10	5.99e-07
596	ENSG00000171791	protein_coding	BCL2	BCL2 apoptosis regulator [Source:HGNC Symbol;Acc:HGNC:990]	hsa04064 NF-kappa B signaling pathway, hsa04066 HIF-1 signaling pathway, hsa04071 Sphingolipid signaling pathway, hsa04115 p53 signaling pathway, hsa04140 Autophagy - animal, hsa04141 Protein processing in endoplasmic reticulum, hsa04151 PI3K-Akt signaling pathway, hsa04210 Apoptosis, hsa04215 Apoptosis - multiple species, hsa04217 Necroptosis, hsa04261 Adrenergic signaling in cardiomyocytes, hsa…	FALSE	27.8657	-0.764091	0.368974	-2.07085	0.0383728	0.421674	-0.107901	0.381134	-0.283106	0.777095	0.825564	-0.555632	0.393979	-1.41031	0.158448	0.25894	0.208459	0.365758	0.569936	0.568721	0.657656	-0.447731	0.378021	-1.18441	0.236252	0.529321
597	ENSG00000140379	protein_coding	BCL2A1	BCL2 related protein A1 [Source:HGNC Symbol;Acc:HGNC:991]	hsa04064 NF-kappa B signaling pathway, hsa04210 Apoptosis	FALSE	0.147123	1.16861	6.49448	0.179939	0.857201	NA	1.89036	6.79008	0.278401	0.780705	NA	0	6.79226	0	1	NA	-0.718452	5.96556	-0.120433	0.90414	NA	-1.44021	6.28608	-0.229111	0.818783	NA
598	ENSG00000171552	protein_coding	BCL2L1	BCL2 like 1 [Source:HGNC Symbol;Acc:HGNC:992]	hsa04014 Ras signaling pathway, hsa04064 NF-kappa B signaling pathway, hsa04115 p53 signaling pathway, hsa04137 Mitophagy - animal, hsa04140 Autophagy - animal, hsa04151 PI3K-Akt signaling pathway, hsa04210 Apoptosis, hsa04215 Apoptosis - multiple species, hsa04621 NOD-like receptor signaling pathway, hsa04630 Jak-STAT signaling pathway	FALSE	1424.71	0.314011	0.174503	1.79946	0.0719455	0.555309	-0.714917	0.183681	-3.89217	9.94e-05	0.000904698	-0.164846	0.183106	-0.900277	0.367973	0.489796	-0.478857	0.160808	-2.97781	0.00290314	0.0113319	0.55007	0.170725	3.22198	0.0012731	0.022371
599	ENSG00000129473	protein_coding	BCL2L2	BCL2 like 2 [Source:HGNC Symbol;Acc:HGNC:995]	NA	FALSE	469.369	-0.085615	0.0976069	-0.877141	0.38041	0.934537	-0.0875195	0.10353	-0.845357	0.397911	0.484391	-0.110165	0.103813	-1.06118	0.288608	0.407815	-0.0245496	0.0920588	-0.266673	0.789721	0.844017	-0.0226451	0.0983163	-0.230329	0.817836	0.928639
602	ENSG00000069399	protein_coding	BCL3	BCL3 transcription coactivator [Source:HGNC Symbol;Acc:HGNC:998]	hsa04668 TNF signaling pathway	FALSE	27.6401	0.37698	0.497807	0.757281	0.448881	0.964508	-1.47352	0.5499	-2.67961	0.00737082	0.020202	-1.24699	0.545499	-2.28597	0.022256	0.0572107	-1.62397	0.483058	-3.36186	0.000774181	0.00455295	0.226523	0.536584	0.422157	0.67291	0.855054
604	ENSG00000113916	protein_coding	BCL6	BCL6 transcription repressor [Source:HGNC Symbol;Acc:HGNC:1001]	hsa04068 FoxO signaling pathway	FALSE	139.769	0.00189187	0.238724	0.0079249	0.993677	0.999313	-0.56551	0.254452	-2.22246	0.026252	0.0546309	0.113172	0.250887	0.451087	0.651927	0.742706	0.11128	0.220835	0.503907	0.614327	0.697783	0.678682	0.237749	2.85462	0.00430884	0.0525463
605	ENSG00000110987	protein_coding	BCL7A	BAF chromatin remodeling complex subunit BCL7A [Source:HGNC Symbol;Acc:HGNC:1004]	NA	FALSE	122.163	-0.0645387	0.196189	-0.328963	0.742184	0.996426	-0.215472	0.209059	-1.03068	0.302693	0.389736	-0.38584	0.211033	-1.82834	0.0674988	0.133917	-0.321302	0.187508	-1.71353	0.0866143	0.148379	-0.170368	0.200936	-0.847873	0.396509	0.674021
607	ENSG00000116128	protein_coding	BCL9	BCL9 transcription coactivator [Source:HGNC Symbol;Acc:HGNC:1008]	NA	FALSE	269.524	-0.224952	0.148111	-1.5188	0.128813	0.695743	-0.3264	0.156985	-2.07918	0.0376008	0.0724375	-0.54005	0.158357	-3.41032	0.000648855	0.00428603	-0.315099	0.140931	-2.23584	0.0253621	0.0566339	-0.213651	0.150229	-1.42217	0.154977	0.431987
608	ENSG00000048462	protein_coding	TNFRSF17	TNF receptor superfamily member 17 [Source:HGNC Symbol;Acc:HGNC:11913]	hsa04060 Cytokine-cytokine receptor interaction, hsa04672 Intestinal immune network for IgA production	FALSE	0.121796	0	6.49465	0	1	NA	0	6.79226	0	1	NA	1.90161	6.79077	0.280028	0.779456	NA	1.87604	5.96405	0.314559	0.753097	NA	1.49403	6.28683	0.237645	0.812156	NA
610	ENSG00000099822	protein_coding	HCN2	hyperpolarization activated cyclic nucleotide gated potassium and sodium channel 2 [Source:HGNC Symbol;Acc:HGNC:4846]	hsa04024 cAMP signaling pathway	FALSE	6.69915	1.32436	0.69344	1.90985	0.0561531	NA	-0.144071	0.808129	-0.178278	0.858505	0.89091	0.603922	0.761424	0.793148	0.427691	0.547251	-0.720442	0.618952	-1.16397	0.244436	0.336835	0.747993	0.745195	1.00376	0.315496	NA
611	ENSG00000128617	protein_coding	OPN1SW	opsin 1, short wave sensitive [Source:HGNC Symbol;Acc:HGNC:1012]	NA	FALSE	5.14455	0.0515655	0.820196	0.0628698	0.94987	NA	0.0131369	0.884884	0.0148459	0.988155	0.990685	0.174113	0.876441	0.198659	0.84253	0.888055	0.122547	0.773024	0.15853	0.874039	0.908831	0.160976	0.841347	0.191331	0.848266	NA
613	ENSG00000186716	protein_coding	BCR	BCR activator of RhoGEF and GTPase [Source:HGNC Symbol;Acc:HGNC:1014]	NA	FALSE	229.116	0.0831327	0.231485	0.359128	0.719499	0.995918	-1.00859	0.247252	-4.0792	4.52e-05	0.000535238	-0.890025	0.24684	-3.60567	0.000311346	0.00257175	-0.973157	0.217928	-4.46551	7.99e-06	0.000292243	0.118567	0.234608	0.505382	0.61329	0.823434
617	ENSG00000074582	protein_coding	BCS1L	BCS1 homolog, ubiquinol-cytochrome c reductase complex chaperone [Source:HGNC Symbol;Acc:HGNC:1020]	NA	FALSE	152.829	0.0883318	0.234704	0.376353	0.706654	0.993102	-0.401434	0.250547	-1.60223	0.109106	0.170502	-0.231643	0.249592	-0.928087	0.353362	0.475015	-0.319975	0.220041	-1.45416	0.145902	0.224715	0.16979	0.236867	0.716816	0.473487	0.732755
622	ENSG00000161267	protein_coding	BDH1	3-hydroxybutyrate dehydrogenase 1 [Source:HGNC Symbol;Acc:HGNC:1027]	hsa00072 Synthesis and degradation of ketone bodies, hsa00650 Butanoate metabolism, hsa01100 Metabolic pathways	TRUE	110.046	-0.286318	0.233091	-1.22835	0.219315	0.83746	-0.541037	0.249017	-2.17269	0.0298034	0.0602952	-0.46408	0.248685	-1.86613	0.0620227	0.125584	-0.177762	0.22177	-0.801559	0.422808	0.522974	0.0769564	0.238453	0.322732	0.746898	0.891016
623	ENSG00000100739	protein_coding	BDKRB1	bradykinin receptor B1 [Source:HGNC Symbol;Acc:HGNC:1029]	hsa04020 Calcium signaling pathway, hsa04080 Neuroactive ligand-receptor interaction, hsa04610 Complement and coagulation cascades, hsa04750 Inflammatory mediator regulation of TRP channels, hsa04810 Regulation of actin cytoskeleton	FALSE	0.397885	-0.358788	3.51533	-0.102064	0.918706	NA	-2.38625	3.74617	-0.636983	0.524136	NA	-0.887922	3.74315	-0.237213	0.812492	NA	-0.529134	3.32452	-0.159161	0.873542	NA	1.49832	3.56771	0.419967	0.674509	NA
624	ENSG00000168398	protein_coding	BDKRB2	bradykinin receptor B2 [Source:HGNC Symbol;Acc:HGNC:1030]	hsa04020 Calcium signaling pathway, hsa04022 cGMP-PKG signaling pathway, hsa04071 Sphingolipid signaling pathway, hsa04080 Neuroactive ligand-receptor interaction, hsa04610 Complement and coagulation cascades, hsa04750 Inflammatory mediator regulation of TRP channels, hsa04810 Regulation of actin cytoskeleton, hsa04961 Endocrine and other factor-regulated calcium reabsorption	FALSE	4.5138	-0.752661	0.810367	-0.928791	0.352998	NA	-0.112486	0.840577	-0.13382	0.893545	0.917262	-2.3828	1.01895	-2.33848	0.0193624	0.0515409	-1.63013	0.957235	-1.70296	0.0885752	0.151132	-2.27031	0.982942	-2.30971	0.0209042	NA
627	ENSG00000176697	protein_coding	BDNF	brain derived neurotrophic factor [Source:HGNC Symbol;Acc:HGNC:1033]	hsa04010 MAPK signaling pathway, hsa04014 Ras signaling pathway, hsa04024 cAMP signaling pathway, hsa04151 PI3K-Akt signaling pathway, hsa04722 Neurotrophin signaling pathway	FALSE	442.292	0.524702	0.219972	2.38531	0.0170647	0.27921	0.511258	0.230744	2.21569	0.0267126	0.055482	0.544037	0.230769	2.35749	0.0183989	0.0495726	0.0193353	0.201614	0.0959027	0.923598	0.944949	0.0327793	0.213315	0.153666	0.877873	0.952461
629	ENSG00000241534	protein_coding	CFB	complement factor B [Source:HGNC Symbol;Acc:HGNC:1037]	hsa04610 Complement and coagulation cascades	FALSE	182.494	1.17992	0.28516	4.13774	3.51e-05	0.00523532	0.347625	0.300996	1.15491	0.248126	0.332384	1.31879	0.298356	4.42019	9.86e-06	0.000248834	0.138871	0.258729	0.536744	0.591444	0.678131	0.971164	0.276085	3.51762	0.000435434	0.0103713
631	ENSG00000125864	protein_coding	BFSP1	beaded filament structural protein 1 [Source:HGNC Symbol;Acc:HGNC:1040]	NA	FALSE	93.688	0.253507	0.188327	1.3461	0.178271	0.782045	0.108316	0.201187	0.538388	0.590309	0.666833	0.11478	0.201558	0.569464	0.569041	0.675733	-0.138727	0.176316	-0.786808	0.431394	0.531181	0.0064634	0.18999	0.0340196	0.972861	0.989223
632	ENSG00000242252	protein_coding	BGLAP	bone gamma-carboxyglutamate protein [Source:HGNC Symbol;Acc:HGNC:1043]	NA	FALSE	0.304087	1.64926	4.87305	0.338446	0.735027	NA	0	5.10884	0	1	NA	1.90132	5.10687	0.372306	0.709665	NA	0.252055	4.47191	0.056364	0.955052	NA	1.49374	4.72775	0.315953	0.752038	NA
633	ENSG00000182492	protein_coding	BGN	biglycan [Source:HGNC Symbol;Acc:HGNC:1044]	NA	FALSE	15.2732	0.205072	0.585632	0.350172	0.726209	0.996426	-2.37548	0.689216	-3.44664	0.000567606	0.00301814	-1.38636	0.647818	-2.14004	0.0323513	0.0760094	-1.59143	0.576307	-2.76143	0.00575494	0.0185763	0.98912	0.681311	1.45179	0.14656	0.420031
634	ENSG00000079385	protein_coding	CEACAM1	CEA cell adhesion molecule 1 [Source:HGNC Symbol;Acc:HGNC:1814]	NA	FALSE	61.9752	0.716342	0.353214	2.02807	0.0425533	0.44283	-0.0147752	0.376852	-0.0392069	0.968725	0.975382	1.4718	0.367345	4.00659	6.16e-05	0.00083085	0.75546	0.317222	2.38149	0.0172428	0.0420792	1.48658	0.343347	4.32967	1.49e-05	0.000791805
635	ENSG00000145692	protein_coding	BHMT	betaine--homocysteine S-methyltransferase [Source:HGNC Symbol;Acc:HGNC:1047]	hsa00260 Glycine, serine and threonine metabolism, hsa00270 Cysteine and methionine metabolism, hsa01100 Metabolic pathways	TRUE	2.04932	1.75854	1.32533	1.32687	0.184551	NA	0.618966	1.45271	0.426078	0.670051	NA	0.643862	1.45418	0.442767	0.657935	NA	-1.11468	1.18191	-0.943119	0.34562	NA	0.0248952	1.32316	0.0188149	0.984989	NA
636	ENSG00000151746	protein_coding	BICD1	BICD cargo adaptor 1 [Source:HGNC Symbol;Acc:HGNC:1049]	NA	FALSE	305.184	0.000492087	0.126081	0.00390294	0.996886	0.999755	0.281138	0.13226	2.12564	0.033533	0.0661933	0.208386	0.132792	1.56926	0.116587	0.204443	0.207894	0.117042	1.77624	0.0756939	0.1332	-0.0727523	0.123673	-0.588262	0.556356	0.790121
637	ENSG00000015475	protein_coding	BID	BH3 interacting domain death agonist [Source:HGNC Symbol;Acc:HGNC:1050]	hsa04071 Sphingolipid signaling pathway, hsa04115 p53 signaling pathway, hsa04210 Apoptosis, hsa04215 Apoptosis - multiple species, hsa04217 Necroptosis, hsa04650 Natural killer cell mediated cytotoxicity	FALSE	263.744	0.182574	0.142414	1.282	0.199843	0.81047	0.0576913	0.151352	0.381173	0.703075	0.76432	0.441499	0.149545	2.95228	0.00315434	0.0132138	0.258925	0.130762	1.98012	0.0476904	0.0929869	0.383807	0.140444	2.73281	0.00627973	0.0661009
638	ENSG00000100290	protein_coding	BIK	BCL2 interacting killer [Source:HGNC Symbol;Acc:HGNC:1051]	NA	FALSE	342.468	0.698302	0.187512	3.72404	0.000196064	0.0157998	-0.657286	0.200003	-3.28639	0.00101482	0.00462058	0.474998	0.196944	2.41184	0.0158723	0.0444325	-0.223303	0.172037	-1.298	0.194289	0.280392	1.13228	0.185572	6.10158	1.05e-09	6.4e-07
639	ENSG00000057657	protein_coding	PRDM1	PR/SET domain 1 [Source:HGNC Symbol;Acc:HGNC:9346]	NA	FALSE	16.4368	0.310621	0.35737	0.869185	0.384746	0.935105	-0.157849	0.395187	-0.399428	0.689578	0.752171	0.797738	0.371663	2.1464	0.031841	0.0751711	0.487118	0.318767	1.52813	0.12648	0.200204	0.955587	0.360655	2.64959	0.00805901	0.0766014
640	ENSG00000285369	protein_coding	AC270286.1	BLK proto-oncogene, Src family tyrosine kinase [Source:NCBI gene;Acc:640]	NA	FALSE	1.96813	2.35283	1.51381	1.55424	0.120126	NA	1.89909	1.59231	1.19267	0.233001	NA	1.05271	1.64227	0.641013	0.521514	NA	-1.30012	1.30315	-0.997678	0.318436	NA	-0.846378	1.39356	-0.607349	0.543619	NA
641	ENSG00000197299	protein_coding	BLM	BLM RecQ like helicase [Source:HGNC Symbol;Acc:HGNC:1058]	hsa03440 Homologous recombination, hsa03460 Fanconi anemia pathway	FALSE	368.364	-0.619402	0.197764	-3.13202	0.00173606	0.0670102	0.374223	0.204805	1.82722	0.0676668	0.116039	-0.275505	0.207431	-1.32818	0.184119	0.290686	0.343896	0.185051	1.85838	0.0631144	0.115918	-0.649728	0.192558	-3.3742	0.000740295	0.0152241
642	ENSG00000108578	protein_coding	BLMH	bleomycin hydrolase [Source:HGNC Symbol;Acc:HGNC:1059]	NA	FALSE	675.403	-0.0907629	0.156845	-0.578679	0.562806	0.979149	0.356887	0.163897	2.17751	0.0294424	0.0598314	0.252951	0.164198	1.54052	0.123432	0.213773	0.343714	0.144557	2.37771	0.0174207	0.0423805	-0.103935	0.152179	-0.68298	0.49462	0.745967
643	ENSG00000160683	protein_coding	CXCR5	C-X-C motif chemokine receptor 5 [Source:HGNC Symbol;Acc:HGNC:1060]	hsa04060 Cytokine-cytokine receptor interaction, hsa04062 Chemokine signaling pathway	FALSE	1.60273	0	6.49465	0	1	NA	0	6.79226	0	1	NA	4.4629	6.72827	0.663306	0.507135	NA	4.43734	5.89278	0.753012	0.451443	NA	4.05533	6.21926	0.652059	0.514363	NA
644	ENSG00000106605	protein_coding	BLVRA	biliverdin reductase A [Source:HGNC Symbol;Acc:HGNC:1062]	hsa00860 Porphyrin and chlorophyll metabolism, hsa01100 Metabolic pathways	TRUE	154.41	-0.161838	0.123015	-1.3156	0.18831	0.795825	-0.360112	0.134301	-2.68139	0.0073318	0.0201141	-0.1567	0.132572	-1.18199	0.237208	0.352572	0.00513771	0.118977	0.0431823	0.965556	0.975202	0.203412	0.130612	1.55737	0.119383	0.379009
645	ENSG00000090013	protein_coding	BLVRB	biliverdin reductase B [Source:HGNC Symbol;Acc:HGNC:1063]	hsa00740 Riboflavin metabolism, hsa00860 Porphyrin and chlorophyll metabolism, hsa01100 Metabolic pathways	TRUE	81.1889	-0.0343481	0.444288	-0.0773104	0.938377	0.996426	-2.11609	0.480782	-4.40135	1.08e-05	0.000216915	-2.18785	0.482384	-4.5355	5.75e-06	0.000177272	-2.1535	0.4284	-5.02685	4.99e-07	0.000106508	-0.0717599	0.466139	-0.153945	0.877653	0.952392
646	ENSG00000169594	protein_coding	BNC1	basonuclin 1 [Source:HGNC Symbol;Acc:HGNC:1081]	NA	FALSE	0.0975647	0	6.49465	0	1	NA	1.86698	6.79095	0.274921	0.783377	NA	0	6.79226	0	1	NA	0	5.96575	0	1	NA	-1.41682	6.28702	-0.225357	0.821702	NA
648	ENSG00000168283	protein_coding	BMI1	BMI1 proto-oncogene, polycomb ring finger [Source:HGNC Symbol;Acc:HGNC:1066]	hsa04550 Signaling pathways regulating pluripotency of stem cells	FALSE	788.983	-0.47216	0.166374	-2.83794	0.00454053	0.126261	0.596351	0.172827	3.45057	0.000559405	0.00299666	-0.157305	0.174344	-0.902267	0.366915	0.488841	0.314856	0.154351	2.03986	0.0413638	0.0832106	-0.753656	0.161286	-4.6728	2.97e-06	0.000238383
649	ENSG00000168487	protein_coding	BMP1	bone morphogenetic protein 1 [Source:HGNC Symbol;Acc:HGNC:1067]	NA	FALSE	211.867	0.193692	0.381918	0.507155	0.612046	0.986353	-1.74336	0.405264	-4.3018	1.69e-05	0.000286297	-1.24134	0.403267	-3.0782	0.00208258	0.00982899	-1.43503	0.355004	-4.04229	5.29e-05	0.000791689	0.502029	0.380006	1.32111	0.186465	0.471871
650	ENSG00000125845	protein_coding	BMP2	bone morphogenetic protein 2 [Source:HGNC Symbol;Acc:HGNC:1069]	hsa04060 Cytokine-cytokine receptor interaction, hsa04350 TGF-beta signaling pathway, hsa04390 Hippo signaling pathway	FALSE	0.553268	1.67058	3.95344	0.422563	0.672614	NA	3.14831	4.0761	0.772382	0.439888	NA	2.97483	4.08449	0.728323	0.466416	NA	1.30425	3.55237	0.367151	0.713506	NA	-0.173473	3.68839	-0.0470323	0.962487	NA
651	ENSG00000152785	protein_coding	BMP3	bone morphogenetic protein 3 [Source:HGNC Symbol;Acc:HGNC:1070]	hsa04060 Cytokine-cytokine receptor interaction	FALSE	0.105494	-1.75972	6.47222	-0.271889	0.785708	NA	-1.37771	6.77081	-0.203478	0.838761	NA	-1.33513	6.77081	-0.197189	0.843679	NA	0	5.96575	0	1	NA	0	6.28844	0	1	NA
652	ENSG00000125378	protein_coding	BMP4	bone morphogenetic protein 4 [Source:HGNC Symbol;Acc:HGNC:1071]	hsa04060 Cytokine-cytokine receptor interaction, hsa04350 TGF-beta signaling pathway, hsa04390 Hippo signaling pathway, hsa04550 Signaling pathways regulating pluripotency of stem cells, hsa04919 Thyroid hormone signaling pathway	FALSE	1187.38	0.151347	0.13726	1.10263	0.270188	0.878809	-0.646911	0.144745	-4.46931	7.85e-06	0.000181292	-0.548461	0.144663	-3.79129	0.000149864	0.00155275	-0.699808	0.127262	-5.49896	3.82e-08	4.01e-05	0.0984503	0.135301	0.727639	0.466835	0.729051
653	ENSG00000112175	protein_coding	BMP5	bone morphogenetic protein 5 [Source:HGNC Symbol;Acc:HGNC:1072]	hsa04060 Cytokine-cytokine receptor interaction, hsa04350 TGF-beta signaling pathway, hsa04390 Hippo signaling pathway	FALSE	0.666511	-0.923929	2.81091	-0.328694	0.742387	NA	-0.739286	2.95966	-0.249787	0.802752	NA	-2.74852	3.01956	-0.910239	0.362697	NA	-1.82459	2.72676	-0.669144	0.503404	NA	-2.00924	2.87986	-0.697686	0.485373	NA
654	ENSG00000153162	protein_coding	BMP6	bone morphogenetic protein 6 [Source:HGNC Symbol;Acc:HGNC:1073]	hsa04060 Cytokine-cytokine receptor interaction, hsa04350 TGF-beta signaling pathway, hsa04390 Hippo signaling pathway, hsa04913 Ovarian steroidogenesis	FALSE	14.9316	0.170978	0.534285	0.320013	0.748959	0.996426	1.05967	0.54596	1.94093	0.0522669	0.0941768	0.356366	0.565325	0.630374	0.52845	0.640563	0.185388	0.493575	0.375602	0.707212	0.777138	-0.703304	0.506191	-1.38941	0.16471	0.443799
655	ENSG00000101144	protein_coding	BMP7	bone morphogenetic protein 7 [Source:HGNC Symbol;Acc:HGNC:1074]	hsa04060 Cytokine-cytokine receptor interaction, hsa04350 TGF-beta signaling pathway, hsa04360 Axon guidance, hsa04390 Hippo signaling pathway	FALSE	85.7482	-0.0252779	0.166736	-0.151604	0.879499	0.996426	-0.218632	0.181077	-1.2074	0.227279	0.309651	-0.245515	0.182059	-1.34855	0.177482	0.2827	-0.220237	0.162416	-1.35601	0.175096	0.2585	-0.0268829	0.177107	-0.151789	0.879353	0.952965
656	ENSG00000116985	protein_coding	BMP8B	bone morphogenetic protein 8b [Source:HGNC Symbol;Acc:HGNC:1075]	hsa04060 Cytokine-cytokine receptor interaction, hsa04350 TGF-beta signaling pathway, hsa04390 Hippo signaling pathway	FALSE	152.093	0.118288	0.188333	0.628078	0.529953	0.974515	0.0838282	0.199209	0.420806	0.673896	0.740138	0.190851	0.1988	0.960018	0.337046	0.458205	0.0725634	0.174621	0.415548	0.677741	0.75157	0.107023	0.186298	0.574473	0.565648	0.794069
657	ENSG00000107779	protein_coding	BMPR1A	bone morphogenetic protein receptor type 1A [Source:HGNC Symbol;Acc:HGNC:1076]	hsa04060 Cytokine-cytokine receptor interaction, hsa04350 TGF-beta signaling pathway, hsa04390 Hippo signaling pathway, hsa04550 Signaling pathways regulating pluripotency of stem cells	FALSE	623.649	-0.0863017	0.161131	-0.535598	0.592236	0.985618	0.507713	0.168085	3.02058	0.00252294	0.0089629	0.412568	0.168354	2.45059	0.0142621	0.0409694	0.498869	0.148129	3.36781	0.000757667	0.00448171	-0.0951455	0.155664	-0.611223	0.541052	0.778881
658	ENSG00000138696	protein_coding	BMPR1B	bone morphogenetic protein receptor type 1B [Source:HGNC Symbol;Acc:HGNC:1077]	hsa04060 Cytokine-cytokine receptor interaction, hsa04350 TGF-beta signaling pathway, hsa04360 Axon guidance, hsa04390 Hippo signaling pathway, hsa04550 Signaling pathways regulating pluripotency of stem cells	FALSE	0.23823	1.93001	6.47776	0.297945	0.765745	NA	0	6.79226	0	1	NA	0	6.79226	0	1	NA	-1.47986	5.94735	-0.248827	0.803495	NA	0	6.28844	0	1	NA
659	ENSG00000204217	protein_coding	BMPR2	bone morphogenetic protein receptor type 2 [Source:HGNC Symbol;Acc:HGNC:1078]	hsa04060 Cytokine-cytokine receptor interaction, hsa04350 TGF-beta signaling pathway, hsa04360 Axon guidance, hsa04390 Hippo signaling pathway, hsa04550 Signaling pathways regulating pluripotency of stem cells	FALSE	619.152	0.0484636	0.152189	0.318443	0.750149	0.996426	0.414821	0.159157	2.60636	0.00915093	0.0239092	0.442527	0.159182	2.78001	0.00543572	0.019771	0.394063	0.139804	2.81868	0.00482217	0.016349	0.0277058	0.147359	0.188016	0.850864	0.943431
660	ENSG00000102010	protein_coding	BMX	BMX non-receptor tyrosine kinase [Source:HGNC Symbol;Acc:HGNC:1079]	NA	FALSE	0	NA	NA	NA	NA	NA	NA	NA	NA	NA	NA	NA	NA	NA	NA	NA	NA	NA	NA	NA	NA	NA	NA	NA	NA	NA
661	ENSG00000168495	protein_coding	POLR3D	RNA polymerase III subunit D [Source:HGNC Symbol;Acc:HGNC:1080]	hsa03020 RNA polymerase, hsa04623 Cytosolic DNA-sensing pathway	FALSE	291.355	0.0816523	0.126618	0.644871	0.519011	0.972609	-0.288538	0.135982	-2.12189	0.0338471	0.0666128	-0.140912	0.135362	-1.041	0.297875	0.418023	-0.222564	0.119457	-1.86313	0.0624433	0.115005	0.147626	0.12934	1.14138	0.253713	0.546764
662	ENSG00000113734	protein_coding	BNIP1	BCL2 interacting protein 1 [Source:HGNC Symbol;Acc:HGNC:1082]	hsa04130 SNARE interactions in vesicular transport	FALSE	99.9888	-0.346033	0.180577	-1.91626	0.0553314	0.49497	-0.456607	0.19472	-2.34494	0.0190303	0.0423721	-0.209045	0.192205	-1.08762	0.276765	0.395633	0.136987	0.173206	0.790891	0.429007	0.528832	0.247561	0.187905	1.31748	0.187678	0.473429
663	ENSG00000140299	protein_coding	BNIP2	BCL2 interacting protein 2 [Source:HGNC Symbol;Acc:HGNC:1083]	NA	FALSE	966.094	0.117158	0.12884	0.909326	0.363178	0.928299	0.542283	0.134631	4.02793	5.63e-05	0.000628398	0.514762	0.134743	3.82032	0.000133277	0.00143206	0.397604	0.118203	3.36374	0.000768941	0.00453624	-0.0275214	0.12449	-0.221073	0.825035	0.932728
664	ENSG00000176171	protein_coding	BNIP3	BCL2 interacting protein 3 [Source:HGNC Symbol;Acc:HGNC:1084]	hsa04068 FoxO signaling pathway, hsa04137 Mitophagy - animal, hsa04140 Autophagy - animal	FALSE	937.206	-0.322246	0.211326	-1.52488	0.12729	0.693915	0.250898	0.220882	1.13589	0.256001	0.340563	-0.0200222	0.22113	-0.0905449	0.927854	0.949353	0.302224	0.194553	1.55343	0.120321	0.192508	-0.27092	0.204893	-1.32226	0.186083	0.471541
665	ENSG00000104765	protein_coding	BNIP3L	BCL2 interacting protein 3 like [Source:HGNC Symbol;Acc:HGNC:1085]	hsa04137 Mitophagy - animal	FALSE	2121.27	0.118094	0.195978	0.60259	0.546782	0.976119	0.544294	0.204934	2.65595	0.00790856	0.0213243	0.556405	0.204944	2.71492	0.00662924	0.0229593	0.438311	0.179972	2.43544	0.0148737	0.0374424	0.0121113	0.189686	0.0638491	0.94909	0.980084
666	ENSG00000176720	protein_coding	BOK	BCL2 family apoptosis regulator BOK [Source:HGNC Symbol;Acc:HGNC:1087]	hsa04215 Apoptosis - multiple species	FALSE	77.7116	0.0704785	0.359891	0.195833	0.844741	0.996426	-1.55892	0.39088	-3.98824	6.66e-05	0.000693863	-1.06288	0.385718	-2.75557	0.00585893	0.0209964	-1.13335	0.341065	-3.32299	0.000890594	0.00501349	0.496047	0.373619	1.32768	0.184283	0.468779
667	ENSG00000151914	protein_coding	DST	dystonin [Source:HGNC Symbol;Acc:HGNC:1090]	NA	FALSE	4543.54	-0.0376691	0.144902	-0.259963	0.794892	0.996426	0.451523	0.151517	2.98001	0.00288239	0.00992139	-0.00777733	0.151637	-0.0512891	0.959095	0.97046	0.0298918	0.133229	0.224364	0.822474	0.868648	-0.4593	0.140395	-3.27148	0.00106987	0.0201021
669	ENSG00000172331	protein_coding	BPGM	bisphosphoglycerate mutase [Source:HGNC Symbol;Acc:HGNC:1093]	hsa00010 Glycolysis / Gluconeogenesis, hsa00260 Glycine, serine and threonine metabolism, hsa01100 Metabolic pathways	TRUE	103.169	-0.390234	0.248999	-1.56721	0.117066	0.672265	0.417882	0.257014	1.62591	0.103968	0.164285	0.143334	0.25971	0.551899	0.581017	0.685483	0.533568	0.232173	2.29815	0.0215532	0.0500134	-0.274549	0.240748	-1.1404	0.254121	0.547267
670	ENSG00000137274	protein_coding	BPHL	biphenyl hydrolase like [Source:HGNC Symbol;Acc:HGNC:1094]	NA	FALSE	206.259	-0.13712	0.132712	-1.03322	0.301503	0.898434	-0.0270797	0.140437	-0.192825	0.847096	0.881839	0.0665267	0.140118	0.47479	0.634937	0.728694	0.203646	0.124386	1.63721	0.101587	0.168031	0.0936064	0.132598	0.705942	0.480224	0.736655
671	ENSG00000101425	protein_coding	BPI	bactericidal permeability increasing protein [Source:HGNC Symbol;Acc:HGNC:1095]	NA	FALSE	0.117107	0	6.49465	0	1	NA	0	6.79226	0	1	NA	0	6.79226	0	1	NA	0	5.96575	0	1	NA	0	6.28844	0	1	NA
672	ENSG00000012048	protein_coding	BRCA1	BRCA1 DNA repair associated [Source:HGNC Symbol;Acc:HGNC:1100]	hsa03440 Homologous recombination, hsa03460 Fanconi anemia pathway, hsa04120 Ubiquitin mediated proteolysis, hsa04151 PI3K-Akt signaling pathway	FALSE	607.712	-0.540891	0.140381	-3.85301	0.000116672	0.0108827	0.391448	0.145371	2.69276	0.00708642	0.0196063	-0.161558	0.147133	-1.09804	0.272187	0.390431	0.379333	0.131204	2.89117	0.00383812	0.0138772	-0.553006	0.13653	-4.05045	5.11e-05	0.00202405
673	ENSG00000157764	protein_coding	BRAF	B-Raf proto-oncogene, serine/threonine kinase [Source:HGNC Symbol;Acc:HGNC:1097]	hsa04010 MAPK signaling pathway, hsa04012 ErbB signaling pathway, hsa04015 Rap1 signaling pathway, hsa04024 cAMP signaling pathway, hsa04062 Chemokine signaling pathway, hsa04068 FoxO signaling pathway, hsa04150 mTOR signaling pathway, hsa04270 Vascular smooth muscle contraction, hsa04510 Focal adhesion, hsa04650 Natural killer cell mediated cytotoxicity, hsa04720 Long-term potentiation, hsa04722…	FALSE	538.068	-0.0667862	0.161005	-0.414808	0.678282	0.991017	0.467646	0.168078	2.78232	0.00539717	0.0159175	0.114811	0.168911	0.679712	0.496687	0.610513	0.181597	0.148738	1.22092	0.222115	0.311984	-0.352835	0.156366	-2.25646	0.0240416	0.152782
675	ENSG00000139618	protein_coding	BRCA2	BRCA2 DNA repair associated [Source:HGNC Symbol;Acc:HGNC:1101]	hsa03440 Homologous recombination, hsa03460 Fanconi anemia pathway	FALSE	344.768	-0.484032	0.150414	-3.21801	0.00129083	0.0546112	0.459963	0.155239	2.96293	0.00304725	0.0103262	-0.142674	0.157927	-0.903418	0.366304	0.488077	0.341359	0.141272	2.41632	0.0156784	0.0389578	-0.602637	0.1464	-4.11638	3.85e-05	0.00165262
676	ENSG00000137948	protein_coding	BRDT	bromodomain testis associated [Source:HGNC Symbol;Acc:HGNC:1105]	NA	FALSE	0.141688	2.27532	6.46768	0.351798	0.72499	NA	0	6.79226	0	1	NA	0	6.79226	0	1	NA	-1.82516	5.93637	-0.307454	0.758498	NA	0	6.28844	0	1	NA
677	ENSG00000185650	protein_coding	ZFP36L1	ZFP36 ring finger protein like 1 [Source:HGNC Symbol;Acc:HGNC:1107]	hsa04218 Cellular senescence	FALSE	2224.15	-0.0738562	0.150874	-0.489524	0.624471	0.988634	0.296207	0.15779	1.87723	0.0604868	0.105861	0.0687661	0.157918	0.435454	0.663233	0.751757	0.142622	0.138792	1.0276	0.304138	0.401555	-0.227441	0.14628	-1.55483	0.119986	0.379751
678	ENSG00000152518	protein_coding	ZFP36L2	ZFP36 ring finger protein like 2 [Source:HGNC Symbol;Acc:HGNC:1108]	hsa04218 Cellular senescence	FALSE	537.505	0.500495	0.270975	1.84701	0.064745	0.52931	0.383406	0.283931	1.35035	0.176903	0.252099	1.10477	0.283119	3.90214	9.53e-05	0.00113284	0.604274	0.247934	2.43724	0.0147999	0.0372856	0.721363	0.262031	2.75296	0.00590586	0.0639486
680	ENSG00000102239	protein_coding	BRS3	bombesin receptor subtype 3 [Source:HGNC Symbol;Acc:HGNC:1113]	hsa04080 Neuroactive ligand-receptor interaction	FALSE	0.258204	0.206957	5.67122	0.0364925	0.97089	NA	-0.5542	5.93131	-0.0934362	0.925557	NA	1.89404	5.88847	0.321652	0.747716	NA	1.68708	5.1605	0.326922	0.743727	NA	2.44824	5.44504	0.449627	0.652979	NA
682	ENSG00000172270	protein_coding	BSG	basigin (Ok blood group) [Source:HGNC Symbol;Acc:HGNC:1116]	NA	TRUE	968.177	0.0493241	0.276454	0.178417	0.858396	0.996426	-1.54977	0.290601	-5.333	9.66e-08	2.62e-05	-1.20693	0.290228	-4.15856	3.2e-05	0.000536296	-1.25625	0.255195	-4.92272	8.54e-07	0.000129979	0.342844	0.270456	1.26765	0.204922	0.495308
683	ENSG00000109743	protein_coding	BST1	bone marrow stromal cell antigen 1 [Source:HGNC Symbol;Acc:HGNC:1118]	hsa00760 Nicotinate and nicotinamide metabolism, hsa01100 Metabolic pathways, hsa04970 Salivary secretion, hsa04972 Pancreatic secretion	FALSE	3.78923	-0.643268	0.927794	-0.693331	0.488102	NA	-0.275987	0.976169	-0.282724	0.777388	NA	-1.24663	1.07881	-1.15556	0.247861	NA	-0.603361	1.01236	-0.595996	0.551178	0.64208	-0.970642	1.05687	-0.918413	0.358402	NA
684	ENSG00000130303	protein_coding	BST2	bone marrow stromal cell antigen 2 [Source:HGNC Symbol;Acc:HGNC:1119]	NA	FALSE	707.416	0.488308	0.247345	1.9742	0.0483594	0.468794	-0.566316	0.259772	-2.18005	0.0292539	0.0595328	-0.230249	0.259442	-0.887476	0.374823	0.496248	-0.718556	0.227793	-3.15443	0.00160814	0.00752055	0.336067	0.24123	1.39314	0.163577	0.442005
685	ENSG00000174808	protein_coding	BTC	betacellulin [Source:HGNC Symbol;Acc:HGNC:1121]	hsa04012 ErbB signaling pathway	FALSE	115.43	0.0896128	0.245667	0.364773	0.715281	0.995111	0.444566	0.256946	1.73019	0.0835958	0.137818	0.575725	0.256536	2.24423	0.0248178	0.0621119	0.486113	0.224944	2.16104	0.030692	0.0657211	0.131159	0.23721	0.552925	0.580315	0.804472
686	ENSG00000169814	protein_coding	BTD	biotinidase [Source:HGNC Symbol;Acc:HGNC:1122]	hsa00780 Biotin metabolism, hsa01100 Metabolic pathways, hsa04977 Vitamin digestion and absorption	TRUE	51.7311	-0.00918254	0.240983	-0.0381045	0.969604	0.996426	-0.312036	0.260895	-1.19602	0.231689	0.314504	-0.205008	0.259882	-0.788852	0.430199	0.549523	-0.195826	0.230745	-0.848668	0.396066	0.496451	0.107027	0.251469	0.425608	0.670393	0.85409
687	ENSG00000119138	protein_coding	KLF9	Kruppel like factor 9 [Source:HGNC Symbol;Acc:HGNC:1123]	NA	FALSE	54.2736	0.936944	0.345575	2.71126	0.00670278	0.162375	1.17636	0.361196	3.25684	0.00112661	0.00497994	1.32818	0.359865	3.69078	0.00022357	0.00204303	0.391237	0.298671	1.30992	0.190221	0.276147	0.151822	0.316615	0.479517	0.631571	0.833398
688	ENSG00000102554	protein_coding	KLF5	Kruppel like factor 5 [Source:HGNC Symbol;Acc:HGNC:6349]	NA	FALSE	999.941	0.267442	0.161108	1.66002	0.0969101	0.625078	0.346227	0.16875	2.05171	0.0401981	0.0762741	0.773581	0.168372	4.59447	4.34e-06	0.000147212	0.506139	0.147598	3.42918	0.000605405	0.00379745	0.427354	0.155904	2.74114	0.00612267	0.0652674
689	ENSG00000145741	protein_coding	BTF3	basic transcription factor 3 [Source:HGNC Symbol;Acc:HGNC:1125]	NA	FALSE	5555.75	-0.0183294	0.131262	-0.13964	0.888944	0.996426	0.15673	0.13733	1.14127	0.253758	0.338397	0.283729	0.137306	2.0664	0.0387908	0.0872742	0.302058	0.120623	2.50415	0.0122745	0.032351	0.126999	0.1272	0.998417	0.318077	0.606327
694	ENSG00000133639	protein_coding	BTG1	BTG anti-proliferation factor 1 [Source:HGNC Symbol;Acc:HGNC:1130]	hsa03018 RNA degradation	FALSE	542.062	0.0238135	0.144655	0.164623	0.86924	0.996426	0.0998708	0.151893	0.657509	0.510854	0.592712	0.392328	0.151361	2.592	0.00954203	0.0302223	0.368515	0.133001	2.77077	0.00559236	0.01818	0.292457	0.140839	2.07654	0.0378442	0.196592
695	ENSG00000010671	protein_coding	BTK	Bruton tyrosine kinase [Source:HGNC Symbol;Acc:HGNC:1133]	hsa04064 NF-kappa B signaling pathway, hsa04380 Osteoclast differentiation, hsa04611 Platelet activation, hsa04662 B cell receptor signaling pathway, hsa04664 Fc epsilon RI signaling pathway	FALSE	2.79063	-1.38798	0.847312	-1.63809	0.101403	NA	-0.586693	0.863326	-0.679574	0.496774	NA	-1.5458	0.958291	-1.61308	0.106728	NA	-0.157823	0.939495	-0.167988	0.866593	NA	-0.959105	0.953962	-1.00539	0.314708	NA
696	ENSG00000124557	protein_coding	BTN1A1	butyrophilin subfamily 1 member A1 [Source:HGNC Symbol;Acc:HGNC:1135]	NA	FALSE	6.75097	1.14074	0.671266	1.69938	0.0892476	NA	0.698856	0.720312	0.970213	0.331941	0.41959	1.01866	0.711211	1.43228	0.152062	0.250921	-0.122079	0.586811	-0.208039	0.835199	0.878165	0.3198	0.642339	0.497868	0.618577	NA
699	ENSG00000169679	protein_coding	BUB1	BUB1 mitotic checkpoint serine/threonine kinase [Source:HGNC Symbol;Acc:HGNC:1148]	hsa04110 Cell cycle, hsa04114 Oocyte meiosis, hsa04914 Progesterone-mediated oocyte maturation	FALSE	1134.3	-0.685548	0.180319	-3.80186	0.000143614	0.0124179	0.270847	0.187897	1.44147	0.149453	0.220003	-0.56285	0.189214	-2.97468	0.00293297	0.0125807	0.122698	0.167417	0.732892	0.463625	0.561625	-0.833697	0.175552	-4.749	2.04e-06	0.000183307
701	ENSG00000156970	protein_coding	BUB1B	BUB1 mitotic checkpoint serine/threonine kinase B [Source:HGNC Symbol;Acc:HGNC:1149]	hsa04110 Cell cycle	FALSE	972.505	-0.735168	0.192503	-3.81901	0.00013399	0.0120246	0.456498	0.20028	2.2793	0.0226491	0.0486567	-0.523438	0.201854	-2.59316	0.00950993	0.0301577	0.21173	0.178702	1.18482	0.236089	0.327891	-0.979936	0.187054	-5.23878	1.62e-07	2.4e-05
705	ENSG00000112578	protein_coding	BYSL	bystin like [Source:HGNC Symbol;Acc:HGNC:1157]	NA	FALSE	213.92	-0.228351	0.216307	-1.05568	0.291113	0.893815	-1.01731	0.231893	-4.38699	1.15e-05	0.000224224	-0.971218	0.23187	-4.18863	2.81e-05	0.000490331	-0.742867	0.205967	-3.60673	0.000310076	0.00241568	0.0460935	0.222279	0.207368	0.835723	0.937986
706	ENSG00000100300	protein_coding	TSPO	translocator protein [Source:HGNC Symbol;Acc:HGNC:1158]	hsa04080 Neuroactive ligand-receptor interaction	FALSE	47.8011	0.252046	0.401959	0.627044	0.53063	0.975004	-1.88387	0.449548	-4.1906	2.78e-05	0.000392925	-1.41953	0.440738	-3.2208	0.00127834	0.00705601	-1.67157	0.391151	-4.27347	1.92e-05	0.00045434	0.464344	0.439911	1.05554	0.291178	0.584417
708	ENSG00000108561	protein_coding	C1QBP	complement C1q binding protein [Source:HGNC Symbol;Acc:HGNC:1243]	NA	FALSE	3207.42	-0.0207728	0.154566	-0.134395	0.89309	0.996426	0.217613	0.161716	1.34565	0.178416	0.253841	0.364336	0.161662	2.25369	0.0242155	0.061031	0.385109	0.142028	2.71149	0.00669815	0.020747	0.146723	0.149778	0.979603	0.327282	0.614126
710	ENSG00000149131	protein_coding	SERPING1	serpin family G member 1 [Source:HGNC Symbol;Acc:HGNC:1228]	hsa04610 Complement and coagulation cascades	FALSE	126.015	0.592661	0.259765	2.28153	0.0225171	0.329306	-0.241893	0.276672	-0.874294	0.381958	0.468822	0.338712	0.273794	1.23711	0.216047	0.328117	-0.253949	0.238877	-1.06309	0.28774	0.383651	0.580605	0.257162	2.25774	0.0239616	0.152394
712	ENSG00000173372	protein_coding	C1QA	complement C1q A chain [Source:HGNC Symbol;Acc:HGNC:1241]	hsa04610 Complement and coagulation cascades	FALSE	0	NA	NA	NA	NA	NA	NA	NA	NA	NA	NA	NA	NA	NA	NA	NA	NA	NA	NA	NA	NA	NA	NA	NA	NA	NA
713	ENSG00000173369	protein_coding	C1QB	complement C1q B chain [Source:HGNC Symbol;Acc:HGNC:1242]	hsa04610 Complement and coagulation cascades	FALSE	0	NA	NA	NA	NA	NA	NA	NA	NA	NA	NA	NA	NA	NA	NA	NA	NA	NA	NA	NA	NA	NA	NA	NA	NA	NA
714	ENSG00000159189	protein_coding	C1QC	complement C1q C chain [Source:HGNC Symbol;Acc:HGNC:1245]	hsa04610 Complement and coagulation cascades	FALSE	0	NA	NA	NA	NA	NA	NA	NA	NA	NA	NA	NA	NA	NA	NA	NA	NA	NA	NA	NA	NA	NA	NA	NA	NA	NA
715	ENSG00000159403	protein_coding	C1R	complement C1r [Source:HGNC Symbol;Acc:HGNC:1246]	hsa04145 Phagosome, hsa04610 Complement and coagulation cascades	FALSE	11.3272	-0.0957032	0.767961	-0.12462	0.900825	NA	-0.298082	0.815763	-0.365403	0.714811	0.773478	0.798329	0.796082	1.00282	0.315946	0.436261	0.894033	0.699988	1.27721	0.201528	0.28845	1.09641	0.752122	1.45776	0.144907	0.417884
716	ENSG00000182326	protein_coding	C1S	complement C1s [Source:HGNC Symbol;Acc:HGNC:1247]	hsa04610 Complement and coagulation cascades	FALSE	18.3748	1.14509	0.473687	2.41739	0.0156323	0.267873	-0.0124171	0.525299	-0.0236381	0.981141	0.985344	1.11183	0.499227	2.22711	0.0259401	0.0641119	-0.0332533	0.415742	-0.0799854	0.936249	0.954629	1.12425	0.47371	2.37329	0.0176305	0.127323
717	ENSG00000226560	protein_coding	C2	complement C2 [Source:HGNC Symbol;Acc:HGNC:1248]	hsa04610 Complement and coagulation cascades	FALSE	4.19439	0.238992	0.839859	0.284562	0.77598	NA	-0.200653	0.906886	-0.221255	0.824894	NA	-1.46202	1.0006	-1.46115	0.143976	NA	-1.70101	0.902434	-1.88491	0.0594418	0.110631	-1.26136	0.965125	-1.30694	0.191232	NA
718	ENSG00000125730	protein_coding	C3	complement C3 [Source:HGNC Symbol;Acc:HGNC:1318]	hsa04080 Neuroactive ligand-receptor interaction, hsa04145 Phagosome, hsa04610 Complement and coagulation cascades	FALSE	94.5521	1.62558	0.652079	2.49291	0.01267	0.237518	-0.770406	0.691965	-1.11336	0.265554	0.350897	1.72506	0.681934	2.52966	0.0114172	0.0345327	0.0994879	0.594779	0.167269	0.867159	0.903297	2.49547	0.638257	3.90982	9.24e-05	0.00323672
719	ENSG00000171860	protein_coding	C3AR1	complement C3a receptor 1 [Source:HGNC Symbol;Acc:HGNC:1319]	hsa04080 Neuroactive ligand-receptor interaction, hsa04610 Complement and coagulation cascades	FALSE	0.573451	1.16987	3.23644	0.361467	0.71775	NA	3.13805	3.29316	0.952898	0.340642	NA	0	3.38514	0	1	NA	-0.719706	2.9728	-0.242097	0.808705	NA	-2.68789	3.03445	-0.88579	0.375731	NA
720	ENSG00000227746	protein_coding	C4A	complement C4A (Rodgers blood group) [Source:HGNC Symbol;Acc:HGNC:1323]	hsa04610 Complement and coagulation cascades	FALSE	5.285	-0.158146	0.831218	-0.190258	0.849107	NA	-2.20565	1.01872	-2.16511	0.0303793	0.0612335	-0.722629	0.905206	-0.798304	0.424694	0.544443	-0.564483	0.809237	-0.69755	0.485458	0.582163	1.48302	1.00087	1.48173	0.138412	NA
721	ENSG00000236625	protein_coding	C4B	complement C4B (Chido blood group) [Source:HGNC Symbol;Acc:HGNC:1324]	hsa04610 Complement and coagulation cascades	FALSE	9.09302	0.73814	0.715123	1.03219	0.301985	NA	-1.13176	0.820986	-1.37853	0.168039	0.241926	-0.198588	0.778169	-0.255199	0.798569	0.856208	-0.936728	0.676789	-1.38408	0.166335	0.248405	0.933168	0.78782	1.18449	0.236217	NA
722	ENSG00000123838	protein_coding	C4BPA	complement component 4 binding protein alpha [Source:HGNC Symbol;Acc:HGNC:1325]	hsa04610 Complement and coagulation cascades	FALSE	0	NA	NA	NA	NA	NA	NA	NA	NA	NA	NA	NA	NA	NA	NA	NA	NA	NA	NA	NA	NA	NA	NA	NA	NA	NA
725	ENSG00000123843	protein_coding	C4BPB	complement component 4 binding protein beta [Source:HGNC Symbol;Acc:HGNC:1328]	hsa04610 Complement and coagulation cascades	FALSE	0.276596	0	5.61791	0	1	NA	1.86677	5.87384	0.31781	0.750629	NA	1.17149	5.87535	0.199391	0.841957	NA	1.14593	5.1604	0.222063	0.824265	NA	-0.695277	5.4379	-0.127858	0.898262	NA
726	ENSG00000149260	protein_coding	CAPN5	calpain 5 [Source:HGNC Symbol;Acc:HGNC:1482]	NA	FALSE	2.78901	-1.07046	1.39062	-0.769771	0.441436	NA	-0.116134	1.43252	-0.0810699	0.935386	NA	-1.01078	1.48219	-0.681951	0.49527	NA	0.0596726	1.35659	0.0439874	0.964914	NA	-0.89465	1.39951	-0.63926	0.522654	NA
727	ENSG00000106804	protein_coding	C5	complement C5 [Source:HGNC Symbol;Acc:HGNC:1331]	hsa04080 Neuroactive ligand-receptor interaction, hsa04610 Complement and coagulation cascades	FALSE	7.89457	-0.988364	0.596092	-1.65807	0.0973026	NA	0.210617	0.599106	0.351552	0.725174	0.782002	-0.797266	0.638422	-1.24881	0.211735	0.323818	0.191098	0.599409	0.31881	0.749871	0.812375	-1.00788	0.602407	-1.67309	0.0943088	NA
728	ENSG00000197405	protein_coding	C5AR1	complement C5a receptor 1 [Source:HGNC Symbol;Acc:HGNC:1338]	hsa04080 Neuroactive ligand-receptor interaction, hsa04610 Complement and coagulation cascades	FALSE	37.3307	0.878479	0.411886	2.13282	0.0329393	0.396544	0.201666	0.440553	0.457757	0.647127	0.716865	0.979141	0.432193	2.26552	0.0234809	0.0596225	0.100662	0.370657	0.271578	0.785947	0.84107	0.777475	0.402274	1.9327	0.0532729	0.242321
729	ENSG00000039537	protein_coding	C6	complement C6 [Source:HGNC Symbol;Acc:HGNC:1339]	hsa04610 Complement and coagulation cascades	FALSE	0.30751	1.1867	5.45887	0.21739	0.827904	NA	2.77629	5.66612	0.48998	0.624148	NA	1.17149	5.70943	0.205186	0.837427	NA	-0.0152113	5.01424	-0.00303362	0.99758	NA	-1.60479	5.23911	-0.30631	0.759368	NA
730	ENSG00000112936	protein_coding	C7	complement C7 [Source:HGNC Symbol;Acc:HGNC:1346]	hsa04610 Complement and coagulation cascades	FALSE	0.298246	2.5826	4.79723	0.538352	0.590334	NA	0	5.06505	0	1	NA	0	5.06505	0	1	NA	-2.13244	4.39869	-0.48479	0.627826	NA	0	4.68934	0	1	NA
731	ENSG00000157131	protein_coding	C8A	complement C8 alpha chain [Source:HGNC Symbol;Acc:HGNC:1352]	hsa04610 Complement and coagulation cascades	FALSE	0.157442	0	6.49465	0	1	NA	3.09685	6.74782	0.458941	0.646276	NA	0	6.79226	0	1	NA	0	5.96575	0	1	NA	-2.64669	6.2404	-0.424122	0.671477	NA
732	ENSG00000021852	protein_coding	C8B	complement C8 beta chain [Source:HGNC Symbol;Acc:HGNC:1353]	hsa04610 Complement and coagulation cascades	FALSE	0.0629767	0	6.49465	0	1	NA	1.81861	6.79167	0.267771	0.788875	NA	0	6.79226	0	1	NA	0	5.96575	0	1	NA	-1.36846	6.2878	-0.217637	0.827712	NA
733	ENSG00000176919	protein_coding	C8G	complement C8 gamma chain [Source:HGNC Symbol;Acc:HGNC:1354]	hsa04610 Complement and coagulation cascades	FALSE	0.287782	2.31414	4.87814	0.474391	0.635221	NA	0	5.14042	0	1	NA	1.90134	5.13846	0.370021	0.711367	NA	-0.412807	4.47229	-0.0923034	0.926457	NA	1.49376	4.757	0.314013	0.753511	NA
734	ENSG00000164823	protein_coding	OSGIN2	oxidative stress induced growth inhibitor family member 2 [Source:HGNC Symbol;Acc:HGNC:1355]	NA	FALSE	715.421	0.0468107	0.14741	0.317555	0.750823	0.996426	0.387653	0.154211	2.51378	0.0119445	0.0296064	0.518297	0.154035	3.36479	0.000766023	0.00485123	0.471486	0.135245	3.48617	0.000489989	0.00327748	0.130644	0.142627	0.915982	0.359676	0.64258
735	ENSG00000113600	protein_coding	C9	complement C9 [Source:HGNC Symbol;Acc:HGNC:1358]	hsa04610 Complement and coagulation cascades	FALSE	0.0673202	0	6.49465	0	1	NA	1.87435	6.7907	0.276017	0.782535	NA	0	6.79226	0	1	NA	0	5.96575	0	1	NA	-1.42419	6.28675	-0.226539	0.820782	NA
738	ENSG00000149823	protein_coding	VPS51	VPS51 subunit of GARP complex [Source:HGNC Symbol;Acc:HGNC:1172]	NA	FALSE	92.4423	-0.00400968	0.290907	-0.0137834	0.989003	0.998528	-1.3332	0.316759	-4.20888	2.57e-05	0.000372222	-1.51451	0.319725	-4.73692	2.17e-06	9.3e-05	-1.5105	0.284913	-5.30163	1.15e-07	5.19e-05	-0.181312	0.311264	-0.582502	0.560229	0.792528
740	ENSG00000149792	protein_coding	MRPL49	mitochondrial ribosomal protein L49 [Source:HGNC Symbol;Acc:HGNC:1176]	NA	FALSE	523.663	-0.286474	0.19101	-1.49979	0.133669	0.705447	-0.954668	0.202098	-4.72378	2.32e-06	9.6e-05	-0.975737	0.2023	-4.82323	1.41e-06	7.06e-05	-0.689262	0.178839	-3.8541	0.000116155	0.00125683	-0.0210691	0.190636	-0.11052	0.911997	0.966609
741	ENSG00000174276	protein_coding	ZNHIT2	zinc finger HIT-type containing 2 [Source:HGNC Symbol;Acc:HGNC:1177]	NA	FALSE	3.67884	-0.0248406	0.831593	-0.0298711	0.97617	NA	-3.48896	1.30806	-2.66729	0.00764656	NA	-0.988234	0.934612	-1.05737	0.290341	NA	-0.963394	0.838827	-1.1485	0.250762	0.343615	2.50073	1.31267	1.90508	0.0567702	NA
744	ENSG00000066382	protein_coding	MPPED2	metallophosphoesterase domain containing 2 [Source:HGNC Symbol;Acc:HGNC:1180]	NA	FALSE	0.209635	1.92846	6.47781	0.297703	0.76593	NA	0	6.79226	0	1	NA	0	6.79226	0	1	NA	-1.47832	5.9474	-0.248565	0.803697	NA	0	6.28844	0	1	NA
745	ENSG00000124920	protein_coding	MYRF	myelin regulatory factor [Source:HGNC Symbol;Acc:HGNC:1181]	NA	FALSE	317.872	0.0952561	0.234693	0.405875	0.684835	0.991361	-0.715638	0.248128	-2.88414	0.00392481	0.0124708	-0.709475	0.248252	-2.85788	0.00426484	0.0164791	-0.804731	0.218678	-3.67998	0.000233257	0.00200081	0.00616239	0.233039	0.0264437	0.978903	0.992206
746	ENSG00000134825	protein_coding	TMEM258	transmembrane protein 258 [Source:HGNC Symbol;Acc:HGNC:1164]	NA	FALSE	343.704	-0.012019	0.14827	-0.0810616	0.935393	0.996426	-0.508534	0.158404	-3.21037	0.00132565	0.00560793	-0.120207	0.15684	-0.766429	0.443421	0.560921	-0.108188	0.138376	-0.781838	0.43431	0.533828	0.388328	0.149184	2.60301	0.00924099	0.0836629
747	ENSG00000134780	protein_coding	DAGLA	diacylglycerol lipase alpha [Source:HGNC Symbol;Acc:HGNC:1165]	hsa04723 Retrograde endocannabinoid signaling, hsa04925 Aldosterone synthesis and secretion	TRUE	10.8435	0.0530464	0.751348	0.0706017	0.943715	NA	-1.75513	0.837979	-2.09448	0.0362171	0.0702441	-1.36421	0.823923	-1.65575	0.0977733	0.177913	-1.41725	0.733159	-1.93308	0.0532264	0.101348	0.390924	0.82171	0.475744	0.634256	0.834948
752	ENSG00000184922	protein_coding	FMNL1	formin like 1 [Source:HGNC Symbol;Acc:HGNC:1212]	NA	FALSE	32.2506	-0.0107817	0.423781	-0.0254418	0.979703	0.997287	-1.78632	0.476342	-3.75008	0.000176776	0.00132675	-0.673398	0.454189	-1.48264	0.13817	0.232946	-0.662617	0.402123	-1.64779	0.099395	0.165002	1.11293	0.457181	2.43432	0.0149198	0.114002
753	ENSG00000168675	protein_coding	LDLRAD4	low density lipoprotein receptor class A domain containing 4 [Source:HGNC Symbol;Acc:HGNC:1224]	NA	FALSE	14.8906	0.100157	0.483759	0.207038	0.83598	0.996426	0.488411	0.505429	0.966329	0.33388	0.421485	0.3057	0.510404	0.598938	0.549215	0.659671	0.205543	0.44787	0.458935	0.646281	0.725799	-0.182711	0.471194	-0.387762	0.698192	0.866547
754	ENSG00000183255	protein_coding	PTTG1IP	PTTG1 interacting protein [Source:HGNC Symbol;Acc:HGNC:13524]	NA	FALSE	1062.75	0.130408	0.0752145	1.73381	0.0829515	0.586903	-0.0995179	0.0798787	-1.24586	0.212815	0.293882	0.164244	0.0793623	2.06955	0.0384943	0.0867735	0.0338366	0.069707	0.485411	0.627385	0.709935	0.263762	0.0747158	3.53021	0.000415232	0.0100671
755	ENSG00000160226	protein_coding	CFAP410	cilia and flagella associated protein 410 [Source:HGNC Symbol;Acc:HGNC:1260]	NA	FALSE	14.5854	0.0477348	0.762854	0.0625739	0.950106	0.996426	-1.83081	0.83994	-2.17969	0.0292801	0.0595767	-2.14328	0.854356	-2.50865	0.0121193	0.0361533	-2.19102	0.76444	-2.86617	0.00415467	0.014681	-0.312468	0.841381	-0.371375	0.710358	0.87274
757	ENSG00000263160	protein_coding	TMEM50B	transmembrane protein 50B [Source:HGNC Symbol;Acc:HGNC:1280]	NA	FALSE	421.139	0.0191971	0.137933	0.139177	0.88931	0.996426	0.351963	0.144358	2.43812	0.0147638	0.0346685	0.410778	0.144312	2.84646	0.00442078	0.0169144	0.391581	0.126832	3.08741	0.0020191	0.00883953	0.058815	0.133791	0.439605	0.660223	0.847594
758	ENSG00000186732	protein_coding	MPPED1	metallophosphoesterase domain containing 1 [Source:HGNC Symbol;Acc:HGNC:1306]	NA	FALSE	0.145813	0	6.49465	0	1	NA	1.1289	6.79226	0.166204	0.867996	NA	1.9016	6.79077	0.280028	0.779456	NA	1.87604	5.96405	0.314559	0.753097	NA	0.772699	6.28683	0.122908	0.90218	NA
759	ENSG00000133742	protein_coding	CA1	carbonic anhydrase 1 [Source:HGNC Symbol;Acc:HGNC:1368]	hsa00910 Nitrogen metabolism, hsa01100 Metabolic pathways	TRUE	0.179924	-1.18267	6.47221	-0.18273	0.85501	NA	-1.37772	6.77081	-0.20348	0.83876	NA	-1.33514	6.77081	-0.197191	0.843678	NA	-0.152473	5.96575	-0.0255581	0.97961	NA	0	6.28844	0	1	NA
760	ENSG00000104267	protein_coding	CA2	carbonic anhydrase 2 [Source:HGNC Symbol;Acc:HGNC:1373]	hsa00910 Nitrogen metabolism, hsa01100 Metabolic pathways, hsa04964 Proximal tubule bicarbonate reclamation, hsa04966 Collecting duct acid secretion, hsa04971 Gastric acid secretion, hsa04972 Pancreatic secretion, hsa04976 Bile secretion	TRUE	210.328	-0.678063	0.225584	-3.00582	0.0026487	0.0891378	0.115475	0.233161	0.495257	0.620419	0.693874	-0.302191	0.23693	-1.27545	0.202151	0.312466	0.375871	0.214185	1.75489	0.0792783	0.138298	-0.417666	0.222152	-1.88009	0.0600956	0.260251
761	ENSG00000164879	protein_coding	CA3	carbonic anhydrase 3 [Source:HGNC Symbol;Acc:HGNC:1374]	hsa00910 Nitrogen metabolism, hsa01100 Metabolic pathways	TRUE	4.08398	1.95412	0.981935	1.99007	0.0465828	NA	0.496428	1.11377	0.445717	0.655802	NA	1.07965	1.07096	1.00812	0.313395	NA	-0.874467	0.819653	-1.06687	0.286028	0.381948	0.583227	0.973718	0.598969	0.549194	NA
762	ENSG00000167434	protein_coding	CA4	carbonic anhydrase 4 [Source:HGNC Symbol;Acc:HGNC:1375]	hsa00910 Nitrogen metabolism, hsa01100 Metabolic pathways, hsa04964 Proximal tubule bicarbonate reclamation	TRUE	0	NA	NA	NA	NA	NA	NA	NA	NA	NA	NA	NA	NA	NA	NA	NA	NA	NA	NA	NA	NA	NA	NA	NA	NA	NA
763	ENSG00000174990	protein_coding	CA5A	carbonic anhydrase 5A [Source:HGNC Symbol;Acc:HGNC:1377]	hsa00910 Nitrogen metabolism, hsa01100 Metabolic pathways	TRUE	0.102623	-2.86631	6.42669	-0.446001	0.655597	NA	-2.4843	6.72731	-0.369286	0.711915	NA	-2.44172	6.72731	-0.362956	0.716637	NA	0	5.96575	0	1	NA	0	6.28844	0	1	NA
765	ENSG00000131686	protein_coding	CA6	carbonic anhydrase 6 [Source:HGNC Symbol;Acc:HGNC:1380]	hsa00910 Nitrogen metabolism, hsa01100 Metabolic pathways	TRUE	0.0584619	0.602632	6.49465	0.0927889	0.926071	NA	0	6.79226	0	1	NA	0	6.79226	0	1	NA	-0.152477	5.96575	-0.0255588	0.979609	NA	0	6.28844	0	1	NA
766	ENSG00000168748	protein_coding	CA7	carbonic anhydrase 7 [Source:HGNC Symbol;Acc:HGNC:1381]	hsa00910 Nitrogen metabolism, hsa01100 Metabolic pathways	TRUE	0.1289	1.1869	6.49432	0.18276	0.854986	NA	0	6.79226	0	1	NA	0	6.79226	0	1	NA	-0.736748	5.96538	-0.123504	0.901708	NA	0	6.28844	0	1	NA
767	ENSG00000178538	protein_coding	CA8	carbonic anhydrase 8 [Source:HGNC Symbol;Acc:HGNC:1382]	hsa00910 Nitrogen metabolism, hsa01100 Metabolic pathways	TRUE	10.056	0.164043	0.646507	0.253737	0.799698	NA	0.903933	0.660738	1.36807	0.171291	0.245649	0.496911	0.679541	0.731246	0.464629	0.580291	0.332869	0.590304	0.563893	0.572827	0.661135	-0.407022	0.605857	-0.671812	0.501704	0.750126
768	ENSG00000107159	protein_coding	CA9	carbonic anhydrase 9 [Source:HGNC Symbol;Acc:HGNC:1383]	hsa00910 Nitrogen metabolism, hsa01100 Metabolic pathways	TRUE	134.585	0.25784	0.365122	0.706175	0.480079	0.966707	-0.537717	0.384752	-1.39757	0.162243	0.23521	-0.577297	0.385065	-1.49922	0.133817	0.22742	-0.835137	0.338604	-2.46641	0.0136475	0.0350831	-0.0395799	0.359685	-0.110041	0.912377	0.966699
770	ENSG00000063180	protein_coding	CA11	carbonic anhydrase 11 [Source:HGNC Symbol;Acc:HGNC:1370]	NA	FALSE	92.77	0.0960899	0.264272	0.363603	0.716155	0.995374	-1.01962	0.288039	-3.53989	0.0004003	0.00234625	-0.41899	0.282258	-1.48442	0.137698	0.2323	-0.51508	0.249129	-2.06752	0.0386848	0.078846	0.600634	0.274211	2.1904	0.0284949	0.167629
771	ENSG00000074410	protein_coding	CA12	carbonic anhydrase 12 [Source:HGNC Symbol;Acc:HGNC:1371]	hsa00910 Nitrogen metabolism, hsa01100 Metabolic pathways	TRUE	124.814	0.198247	0.188642	1.05092	0.293295	0.894536	0.204686	0.199315	1.02695	0.304444	0.39156	0.0497151	0.200719	0.247685	0.804378	0.860934	-0.148532	0.176186	-0.84304	0.399206	0.499677	-0.154971	0.187569	-0.826206	0.408687	0.684889
773	ENSG00000141837	protein_coding	CACNA1A	calcium voltage-gated channel subunit alpha1 A [Source:HGNC Symbol;Acc:HGNC:1388]	hsa04010 MAPK signaling pathway, hsa04020 Calcium signaling pathway, hsa04721 Synaptic vesicle cycle, hsa04723 Retrograde endocannabinoid signaling, hsa04724 Glutamatergic synapse, hsa04725 Cholinergic synapse, hsa04726 Serotonergic synapse, hsa04727 GABAergic synapse, hsa04728 Dopaminergic synapse, hsa04730 Long-term depression, hsa04742 Taste transduction	FALSE	33.3777	0.106391	0.32702	0.325336	0.744927	0.996426	-0.569675	0.357302	-1.59438	0.110851	0.172768	-0.0317764	0.348714	-0.0911247	0.927393	0.949108	-0.138168	0.307191	-0.449778	0.65287	0.731462	0.537898	0.339247	1.58556	0.112838	0.366927
774	ENSG00000148408	protein_coding	CACNA1B	calcium voltage-gated channel subunit alpha1 B [Source:HGNC Symbol;Acc:HGNC:1389]	hsa04010 MAPK signaling pathway, hsa04020 Calcium signaling pathway, hsa04721 Synaptic vesicle cycle, hsa04723 Retrograde endocannabinoid signaling, hsa04725 Cholinergic synapse, hsa04726 Serotonergic synapse, hsa04727 GABAergic synapse, hsa04728 Dopaminergic synapse	FALSE	30.8846	0.299244	0.357093	0.837999	0.402031	0.943518	0.0672319	0.382089	0.175958	0.860327	0.892155	0.375654	0.377645	0.994728	0.319869	0.440734	0.0764102	0.32877	0.232412	0.816218	0.864095	0.308422	0.355762	0.866933	0.385979	0.664379
775	ENSG00000285479	protein_coding	CACNA1C	calcium voltage-gated channel subunit alpha1 C [Source:HGNC Symbol;Acc:HGNC:1390]	hsa04010 MAPK signaling pathway, hsa04020 Calcium signaling pathway, hsa04022 cGMP-PKG signaling pathway, hsa04024 cAMP signaling pathway, hsa04260 Cardiac muscle contraction, hsa04261 Adrenergic signaling in cardiomyocytes, hsa04270 Vascular smooth muscle contraction, hsa04713 Circadian entrainment, hsa04720 Long-term potentiation, hsa04723 Retrograde endocannabinoid signaling, hsa04724 Glutamat…	FALSE	2.63825	0.498772	1.42249	0.350633	0.725864	NA	-1.32954	1.57421	-0.844578	0.398347	NA	-0.507999	1.52801	-0.332459	0.739543	NA	-1.00677	1.34198	-0.750215	0.453125	NA	0.821542	1.50185	0.54702	0.584365	NA
776	ENSG00000157388	protein_coding	CACNA1D	calcium voltage-gated channel subunit alpha1 D [Source:HGNC Symbol;Acc:HGNC:1391]	hsa04010 MAPK signaling pathway, hsa04020 Calcium signaling pathway, hsa04022 cGMP-PKG signaling pathway, hsa04024 cAMP signaling pathway, hsa04218 Cellular senescence, hsa04260 Cardiac muscle contraction, hsa04261 Adrenergic signaling in cardiomyocytes, hsa04270 Vascular smooth muscle contraction, hsa04530 Tight junction, hsa04713 Circadian entrainment, hsa04723 Retrograde endocannabinoid signal…	FALSE	33.2515	0.0820954	0.3911	0.209909	0.833739	0.996426	0.337448	0.410171	0.822702	0.410677	0.497115	0.229587	0.411935	0.557337	0.577297	0.682593	0.147491	0.362041	0.407388	0.683723	0.756873	-0.107862	0.382563	-0.281945	0.777986	0.907985
777	ENSG00000198216	protein_coding	CACNA1E	calcium voltage-gated channel subunit alpha1 E [Source:HGNC Symbol;Acc:HGNC:1392]	hsa04010 MAPK signaling pathway, hsa04020 Calcium signaling pathway	FALSE	0.750335	-1.20388	3.18572	-0.377899	0.705506	NA	0.0645092	3.33309	0.0193542	0.984559	NA	2.21318	3.21355	0.688703	0.49101	NA	3.41706	2.83204	1.20657	0.227597	NA	2.14867	2.99685	0.716976	0.473389	NA
778	ENSG00000102001	protein_coding	CACNA1F	calcium voltage-gated channel subunit alpha1 F [Source:HGNC Symbol;Acc:HGNC:1393]	hsa04010 MAPK signaling pathway, hsa04020 Calcium signaling pathway, hsa04022 cGMP-PKG signaling pathway, hsa04024 cAMP signaling pathway, hsa04260 Cardiac muscle contraction, hsa04261 Adrenergic signaling in cardiomyocytes, hsa04270 Vascular smooth muscle contraction, hsa04723 Retrograde endocannabinoid signaling, hsa04725 Cholinergic synapse, hsa04726 Serotonergic synapse, hsa04727 GABAergic sy…	FALSE	0.204794	2.51747	6.46192	0.389586	0.696843	NA	0	6.79226	0	1	NA	0	6.79226	0	1	NA	-2.06732	5.93009	-0.348615	0.727378	NA	0	6.28844	0	1	NA
779	ENSG00000081248	protein_coding	CACNA1S	calcium voltage-gated channel subunit alpha1 S [Source:HGNC Symbol;Acc:HGNC:1397]	hsa04010 MAPK signaling pathway, hsa04020 Calcium signaling pathway, hsa04022 cGMP-PKG signaling pathway, hsa04024 cAMP signaling pathway, hsa04260 Cardiac muscle contraction, hsa04261 Adrenergic signaling in cardiomyocytes, hsa04270 Vascular smooth muscle contraction, hsa04723 Retrograde endocannabinoid signaling, hsa04725 Cholinergic synapse, hsa04726 Serotonergic synapse, hsa04727 GABAergic sy…	FALSE	1.9808	0.337499	1.23031	0.27432	0.783838	NA	-1.18111	1.37936	-0.856274	0.391846	NA	-1.13488	1.37906	-0.822941	0.410542	NA	-1.47238	1.22561	-1.20134	0.229618	NA	0.0462291	1.37517	0.0336169	0.973183	NA
780	ENSG00000204580	protein_coding	DDR1	discoidin domain receptor tyrosine kinase 1 [Source:HGNC Symbol;Acc:HGNC:2730]	NA	FALSE	1615.97	0.295263	0.229256	1.28792	0.197774	0.807185	-1.19552	0.240592	-4.9691	6.73e-07	5.71e-05	-0.614705	0.240232	-2.5588	0.0105034	0.0325242	-0.909968	0.211051	-4.31161	1.62e-05	0.000412779	0.580819	0.223312	2.60093	0.00929721	0.0840267
781	ENSG00000153956	protein_coding	CACNA2D1	calcium voltage-gated channel auxiliary subunit alpha2delta 1 [Source:HGNC Symbol;Acc:HGNC:1399]	hsa04010 MAPK signaling pathway, hsa04260 Cardiac muscle contraction, hsa04261 Adrenergic signaling in cardiomyocytes, hsa04921 Oxytocin signaling pathway	FALSE	4.48534	0.733565	0.880282	0.833329	0.404659	NA	0.920307	0.923794	0.996226	0.31914	NA	1.0321	0.92099	1.12064	0.262442	NA	0.29853	0.770572	0.387414	0.69845	0.769829	0.111788	0.819927	0.136339	0.891553	NA
782	ENSG00000067191	protein_coding	CACNB1	calcium voltage-gated channel auxiliary subunit beta 1 [Source:HGNC Symbol;Acc:HGNC:1401]	hsa04010 MAPK signaling pathway, hsa04260 Cardiac muscle contraction, hsa04261 Adrenergic signaling in cardiomyocytes, hsa04921 Oxytocin signaling pathway	FALSE	45.3714	0.314573	0.390676	0.805202	0.420703	0.951849	-0.679543	0.420719	-1.6152	0.106268	0.166999	-0.642048	0.420792	-1.52581	0.127058	0.218533	-0.956621	0.37087	-2.5794	0.00989717	0.0276821	0.0374942	0.402394	0.0931778	0.925762	0.971071
783	ENSG00000165995	protein_coding	CACNB2	calcium voltage-gated channel auxiliary subunit beta 2 [Source:HGNC Symbol;Acc:HGNC:1402]	hsa04010 MAPK signaling pathway, hsa04260 Cardiac muscle contraction, hsa04261 Adrenergic signaling in cardiomyocytes, hsa04921 Oxytocin signaling pathway	FALSE	18.3778	-0.172578	0.454008	-0.380121	0.703856	0.993102	0.270168	0.473944	0.570042	0.56865	0.646519	-0.280305	0.48732	-0.575198	0.565158	0.672245	-0.107727	0.435309	-0.247474	0.804542	0.855027	-0.550473	0.456063	-1.20701	0.227427	0.519701
784	ENSG00000167535	protein_coding	CACNB3	calcium voltage-gated channel auxiliary subunit beta 3 [Source:HGNC Symbol;Acc:HGNC:1403]	hsa04010 MAPK signaling pathway, hsa04260 Cardiac muscle contraction, hsa04261 Adrenergic signaling in cardiomyocytes, hsa04921 Oxytocin signaling pathway	FALSE	98.955	-0.229703	0.302355	-0.759711	0.447427	0.964263	-1.36657	0.325277	-4.20126	2.65e-05	0.000380704	-0.822921	0.321244	-2.56167	0.0104169	0.0322875	-0.593218	0.284398	-2.08587	0.0369903	0.0759981	0.54365	0.308656	1.76135	0.0781799	0.299997
785	ENSG00000182389	protein_coding	CACNB4	calcium voltage-gated channel auxiliary subunit beta 4 [Source:HGNC Symbol;Acc:HGNC:1404]	hsa04010 MAPK signaling pathway, hsa04260 Cardiac muscle contraction, hsa04261 Adrenergic signaling in cardiomyocytes, hsa04921 Oxytocin signaling pathway	FALSE	23.5008	0.10404	0.443945	0.234353	0.814711	0.996426	0.542165	0.462698	1.17175	0.241299	0.325246	1.288	0.450625	2.85825	0.00425989	0.0164726	1.18396	0.390208	3.03417	0.00241198	0.00999508	0.745833	0.411418	1.81283	0.0698574	0.283498
786	ENSG00000108878	protein_coding	CACNG1	calcium voltage-gated channel auxiliary subunit gamma 1 [Source:HGNC Symbol;Acc:HGNC:1405]	hsa04010 MAPK signaling pathway, hsa04260 Cardiac muscle contraction, hsa04261 Adrenergic signaling in cardiomyocytes, hsa04921 Oxytocin signaling pathway	FALSE	0	NA	NA	NA	NA	NA	NA	NA	NA	NA	NA	NA	NA	NA	NA	NA	NA	NA	NA	NA	NA	NA	NA	NA	NA	NA
788	ENSG00000178537	protein_coding	SLC25A20	solute carrier family 25 member 20 [Source:HGNC Symbol;Acc:HGNC:1421]	NA	TRUE	85.0775	-0.214633	0.239056	-0.897835	0.369273	0.929612	-0.00704869	0.25184	-0.0279887	0.977671	0.982694	0.12694	0.250944	0.50585	0.612962	0.711656	0.341573	0.223004	1.53169	0.125598	0.199165	0.133989	0.236657	0.566174	0.571276	0.798552
790	ENSG00000084774	protein_coding	CAD	carbamoyl-phosphate synthetase 2, aspartate transcarbamylase, and dihydroorotase [Source:HGNC Symbol;Acc:HGNC:1424]	hsa00240 Pyrimidine metabolism, hsa00250 Alanine, aspartate and glutamate metabolism, hsa01100 Metabolic pathways	TRUE	586.222	0.00423757	0.286288	0.0148018	0.98819	0.998226	-1.0238	0.301231	-3.39871	0.000677035	0.00341938	-1.05468	0.301385	-3.49943	0.00046626	0.00342562	-1.05891	0.265257	-3.99202	6.55e-05	0.000884443	-0.0308771	0.28132	-0.109758	0.912601	0.966798
793	ENSG00000104327	protein_coding	CALB1	calbindin 1 [Source:HGNC Symbol;Acc:HGNC:1434]	hsa04961 Endocrine and other factor-regulated calcium reabsorption	FALSE	24.3349	2.11596	0.534508	3.9587	7.54e-05	0.00818978	0.258364	0.591236	0.436989	0.662119	0.730939	3.13556	0.551361	5.68695	1.29e-08	2.45e-06	1.0196	0.442851	2.30236	0.0213151	0.0495432	2.8772	0.509881	5.64288	1.67e-08	4.53e-06
794	ENSG00000172137	protein_coding	CALB2	calbindin 2 [Source:HGNC Symbol;Acc:HGNC:1435]	NA	FALSE	44.7317	0.112931	0.411179	0.274651	0.783584	0.996426	-1.46704	0.450404	-3.25716	0.00112534	0.00497606	-0.515791	0.437618	-1.17863	0.238544	0.35423	-0.628722	0.385905	-1.62921	0.103268	0.1702	0.951246	0.427457	2.22536	0.0260569	0.159286
795	ENSG00000169906	protein_coding	S100G	S100 calcium binding protein G [Source:HGNC Symbol;Acc:HGNC:1436]	hsa04978 Mineral absorption	FALSE	0	NA	NA	NA	NA	NA	NA	NA	NA	NA	NA	NA	NA	NA	NA	NA	NA	NA	NA	NA	NA	NA	NA	NA	NA	NA
796	ENSG00000110680	protein_coding	CALCA	calcitonin related polypeptide alpha [Source:HGNC Symbol;Acc:HGNC:1437]	hsa04080 Neuroactive ligand-receptor interaction, hsa04270 Vascular smooth muscle contraction	FALSE	0.0901793	0	6.49465	0	1	NA	0	6.79226	0	1	NA	0	6.79226	0	1	NA	0	5.96575	0	1	NA	0	6.28844	0	1	NA
797	ENSG00000175868	protein_coding	CALCB	calcitonin related polypeptide beta [Source:HGNC Symbol;Acc:HGNC:1438]	hsa04080 Neuroactive ligand-receptor interaction, hsa04270 Vascular smooth muscle contraction	FALSE	1.11393	1.18399	2.38002	0.497472	0.618856	NA	3.85259	2.3279	1.65496	0.0979321	NA	2.44096	2.42306	1.00739	0.313748	NA	1.25697	2.10952	0.595857	0.551271	NA	-1.41162	2.05054	-0.688417	0.49119	NA
799	ENSG00000004948	protein_coding	CALCR	calcitonin receptor [Source:HGNC Symbol;Acc:HGNC:1440]	hsa04080 Neuroactive ligand-receptor interaction, hsa04380 Osteoclast differentiation	FALSE	0.4255	1.1866	5.07276	0.233916	0.81505	NA	1.12892	5.30566	0.212776	0.831502	NA	2.93415	5.25504	0.558349	0.576606	NA	1.74754	4.60185	0.379749	0.704132	NA	1.80523	4.85738	0.371647	0.710156	NA
800	ENSG00000122786	protein_coding	CALD1	caldesmon 1 [Source:HGNC Symbol;Acc:HGNC:1441]	hsa04270 Vascular smooth muscle contraction	FALSE	1556.44	-0.00126716	0.125986	-0.0100579	0.991975	0.999225	0.397982	0.131733	3.02113	0.00251829	0.00895254	0.270836	0.131884	2.05359	0.0400151	0.0892346	0.272103	0.11591	2.34753	0.0188981	0.0451537	-0.127146	0.122132	-1.04106	0.297848	0.589122
801	ENSG00000198668	protein_coding	CALM1	calmodulin 1 [Source:HGNC Symbol;Acc:HGNC:1442]	hsa04014 Ras signaling pathway, hsa04015 Rap1 signaling pathway, hsa04020 Calcium signaling pathway, hsa04022 cGMP-PKG signaling pathway, hsa04024 cAMP signaling pathway, hsa04070 Phosphatidylinositol signaling system, hsa04114 Oocyte meiosis, hsa04218 Cellular senescence, hsa04261 Adrenergic signaling in cardiomyocytes, hsa04270 Vascular smooth muscle contraction, hsa04371 Apelin signaling pathw…	FALSE	2197.82	-0.0826661	0.128995	-0.640849	0.521621	0.972924	0.199641	0.134969	1.47916	0.139098	0.207824	0.402351	0.134864	2.98338	0.00285087	0.0123146	0.485018	0.118532	4.09186	4.28e-05	0.000707957	0.202711	0.125008	1.62159	0.104892	0.353455
805	ENSG00000143933	protein_coding	CALM2	calmodulin 2 [Source:HGNC Symbol;Acc:HGNC:1445]	hsa04014 Ras signaling pathway, hsa04015 Rap1 signaling pathway, hsa04020 Calcium signaling pathway, hsa04022 cGMP-PKG signaling pathway, hsa04024 cAMP signaling pathway, hsa04070 Phosphatidylinositol signaling system, hsa04114 Oocyte meiosis, hsa04218 Cellular senescence, hsa04261 Adrenergic signaling in cardiomyocytes, hsa04270 Vascular smooth muscle contraction, hsa04371 Apelin signaling pathw…	FALSE	5202.12	-0.0863135	0.144164	-0.598719	0.54936	0.977173	0.355604	0.150753	2.35885	0.0183315	0.0411143	0.365403	0.150761	2.42372	0.0153625	0.043373	0.451716	0.132451	3.41043	0.000648607	0.00398245	0.00979928	0.139594	0.0701982	0.944036	0.978602
808	ENSG00000160014	protein_coding	CALM3	calmodulin 3 [Source:HGNC Symbol;Acc:HGNC:1449]	hsa04014 Ras signaling pathway, hsa04015 Rap1 signaling pathway, hsa04020 Calcium signaling pathway, hsa04022 cGMP-PKG signaling pathway, hsa04024 cAMP signaling pathway, hsa04070 Phosphatidylinositol signaling system, hsa04114 Oocyte meiosis, hsa04218 Cellular senescence, hsa04261 Adrenergic signaling in cardiomyocytes, hsa04270 Vascular smooth muscle contraction, hsa04371 Apelin signaling pathw…	FALSE	1486.91	-0.201012	0.196434	-1.02331	0.306163	0.898434	-0.790111	0.206053	-3.8345	0.000125819	0.0010659	-0.896431	0.20619	-4.34761	1.38e-05	0.00031239	-0.69542	0.18141	-3.83342	0.000126372	0.00134216	-0.10632	0.191784	-0.554376	0.579322	0.803945
810	ENSG00000178363	protein_coding	CALML3	calmodulin like 3 [Source:HGNC Symbol;Acc:HGNC:1452]	hsa04014 Ras signaling pathway, hsa04015 Rap1 signaling pathway, hsa04020 Calcium signaling pathway, hsa04022 cGMP-PKG signaling pathway, hsa04024 cAMP signaling pathway, hsa04070 Phosphatidylinositol signaling system, hsa04114 Oocyte meiosis, hsa04218 Cellular senescence, hsa04261 Adrenergic signaling in cardiomyocytes, hsa04270 Vascular smooth muscle contraction, hsa04371 Apelin signaling pathw…	FALSE	0	NA	NA	NA	NA	NA	NA	NA	NA	NA	NA	NA	NA	NA	NA	NA	NA	NA	NA	NA	NA	NA	NA	NA	NA	NA
811	ENSG00000179218	protein_coding	CALR	calreticulin [Source:HGNC Symbol;Acc:HGNC:1455]	hsa04141 Protein processing in endoplasmic reticulum, hsa04145 Phagosome, hsa04612 Antigen processing and presentation	FALSE	6182.42	0.0545171	0.137186	0.397396	0.691075	0.991383	-0.438738	0.143656	-3.05409	0.00225743	0.00825506	-0.206404	0.143605	-1.4373	0.150633	0.249136	-0.260921	0.126163	-2.06813	0.038628	0.0787909	0.232335	0.13317	1.74465	0.0810453	0.305577
813	ENSG00000128595	protein_coding	CALU	calumenin [Source:HGNC Symbol;Acc:HGNC:1458]	NA	FALSE	2974.53	0.329603	0.131166	2.51287	0.0119752	0.229804	0.473789	0.137262	3.4517	0.000557058	0.00299155	0.790208	0.137135	5.76227	8.3e-09	1.84e-06	0.460604	0.120278	3.82951	0.0001284	0.00135608	0.316419	0.126898	2.49349	0.0126494	0.102839
814	ENSG00000152495	protein_coding	CAMK4	calcium/calmodulin dependent protein kinase IV [Source:HGNC Symbol;Acc:HGNC:1464]	hsa04020 Calcium signaling pathway, hsa04024 cAMP signaling pathway, hsa04211 Longevity regulating pathway, hsa04371 Apelin signaling pathway, hsa04380 Osteoclast differentiation, hsa04720 Long-term potentiation, hsa04722 Neurotrophin signaling pathway, hsa04725 Cholinergic synapse, hsa04921 Oxytocin signaling pathway, hsa04925 Aldosterone synthesis and secretion	FALSE	221.56	-0.63963	0.202593	-3.15721	0.00159284	0.06406	0.541603	0.208833	2.59348	0.00950109	0.0246245	-0.325612	0.212787	-1.53022	0.125961	0.217132	0.314018	0.190439	1.64892	0.0991644	0.164702	-0.867216	0.197063	-4.40069	1.08e-05	0.000622653
815	ENSG00000070808	protein_coding	CAMK2A	calcium/calmodulin dependent protein kinase II alpha [Source:HGNC Symbol;Acc:HGNC:1460]	hsa04012 ErbB signaling pathway, hsa04020 Calcium signaling pathway, hsa04024 cAMP signaling pathway, hsa04066 HIF-1 signaling pathway, hsa04114 Oocyte meiosis, hsa04217 Necroptosis, hsa04261 Adrenergic signaling in cardiomyocytes, hsa04310 Wnt signaling pathway, hsa04360 Axon guidance, hsa04713 Circadian entrainment, hsa04720 Long-term potentiation, hsa04722 Neurotrophin signaling pathway, hsa04…	FALSE	0.575726	-0.546702	3.28701	-0.166322	0.867904	NA	-2.8659	3.52644	-0.81269	0.416396	NA	-2.82332	3.52644	-0.800615	0.423354	NA	-2.27662	3.1436	-0.724208	0.468938	NA	0	3.39317	0	1	NA
816	ENSG00000058404	protein_coding	CAMK2B	calcium/calmodulin dependent protein kinase II beta [Source:HGNC Symbol;Acc:HGNC:1461]	hsa04012 ErbB signaling pathway, hsa04020 Calcium signaling pathway, hsa04024 cAMP signaling pathway, hsa04066 HIF-1 signaling pathway, hsa04114 Oocyte meiosis, hsa04217 Necroptosis, hsa04261 Adrenergic signaling in cardiomyocytes, hsa04310 Wnt signaling pathway, hsa04360 Axon guidance, hsa04713 Circadian entrainment, hsa04720 Long-term potentiation, hsa04722 Neurotrophin signaling pathway, hsa04…	FALSE	2.04734	0.941857	1.19352	0.789142	0.430029	NA	-2.15849	1.57472	-1.37072	0.170462	NA	0.05925	1.29753	0.0456637	0.963578	NA	-0.882607	1.11626	-0.790681	0.42913	NA	2.21774	1.517	1.46193	0.14376	NA
817	ENSG00000145349	protein_coding	CAMK2D	calcium/calmodulin dependent protein kinase II delta [Source:HGNC Symbol;Acc:HGNC:1462]	hsa04012 ErbB signaling pathway, hsa04020 Calcium signaling pathway, hsa04024 cAMP signaling pathway, hsa04066 HIF-1 signaling pathway, hsa04114 Oocyte meiosis, hsa04217 Necroptosis, hsa04261 Adrenergic signaling in cardiomyocytes, hsa04310 Wnt signaling pathway, hsa04360 Axon guidance, hsa04713 Circadian entrainment, hsa04720 Long-term potentiation, hsa04722 Neurotrophin signaling pathway, hsa04…	FALSE	2273.78	-0.0694664	0.181293	-0.383171	0.701593	0.992959	0.480073	0.189542	2.5328	0.0113155	0.0283968	0.256477	0.189635	1.35248	0.176222	0.281074	0.325944	0.166612	1.95631	0.0504291	0.0972585	-0.223595	0.175552	-1.27367	0.20278	0.492879
818	ENSG00000148660	protein_coding	CAMK2G	calcium/calmodulin dependent protein kinase II gamma [Source:HGNC Symbol;Acc:HGNC:1463]	hsa04012 ErbB signaling pathway, hsa04020 Calcium signaling pathway, hsa04024 cAMP signaling pathway, hsa04066 HIF-1 signaling pathway, hsa04114 Oocyte meiosis, hsa04217 Necroptosis, hsa04261 Adrenergic signaling in cardiomyocytes, hsa04310 Wnt signaling pathway, hsa04360 Axon guidance, hsa04713 Circadian entrainment, hsa04720 Long-term potentiation, hsa04722 Neurotrophin signaling pathway, hsa04…	FALSE	305.969	-0.136083	0.129458	-1.05117	0.29318	0.894413	-0.528365	0.139145	-3.79724	0.000146316	0.00117649	-0.551924	0.139561	-3.95473	7.66e-05	0.000971441	-0.415841	0.124307	-3.34527	0.00082202	0.00473959	-0.0235589	0.134365	-0.175334	0.860817	0.946559
819	ENSG00000164615	protein_coding	CAMLG	calcium modulating ligand [Source:HGNC Symbol;Acc:HGNC:1471]	NA	FALSE	367.346	0.0277918	0.138869	0.20013	0.841379	0.996426	0.178932	0.14596	1.2259	0.220236	0.301876	0.387521	0.145394	2.66531	0.00769176	0.0256273	0.359729	0.127784	2.81514	0.0048756	0.0164684	0.208589	0.135457	1.53989	0.123586	0.3855
820	ENSG00000164047	protein_coding	CAMP	cathelicidin antimicrobial peptide [Source:HGNC Symbol;Acc:HGNC:1472]	hsa04621 NOD-like receptor signaling pathway, hsa04970 Salivary secretion	FALSE	0.157554	0	6.49465	0	1	NA	0	6.79226	0	1	NA	1.90725	6.79055	0.280868	0.778812	NA	1.88169	5.9638	0.31552	0.752367	NA	1.49968	6.28659	0.238552	0.811453	NA
821	ENSG00000127022	protein_coding	CANX	calnexin [Source:HGNC Symbol;Acc:HGNC:1473]	hsa04141 Protein processing in endoplasmic reticulum, hsa04145 Phagosome, hsa04612 Antigen processing and presentation, hsa04918 Thyroid hormone synthesis	FALSE	11325.9	0.0592942	0.108927	0.544349	0.586201	0.985403	0.407444	0.11392	3.57658	0.000348115	0.00212226	0.387678	0.11393	3.40278	0.00066703	0.00437694	0.328384	0.100066	3.28167	0.00103193	0.00549977	-0.019766	0.105479	-0.187392	0.851354	0.943438
822	ENSG00000042493	protein_coding	CAPG	capping actin protein, gelsolin like [Source:HGNC Symbol;Acc:HGNC:1474]	NA	FALSE	318.294	0.389392	0.394384	0.987341	0.323476	0.911069	-1.91849	0.417275	-4.59767	4.27e-06	0.000132019	-1.11153	0.414916	-2.67892	0.00738606	0.0248852	-1.50092	0.364785	-4.11453	3.88e-05	0.000669923	0.806964	0.38942	2.07222	0.0382448	0.197961
823	ENSG00000014216	protein_coding	CAPN1	calpain 1 [Source:HGNC Symbol;Acc:HGNC:1476]	hsa04141 Protein processing in endoplasmic reticulum, hsa04210 Apoptosis, hsa04217 Necroptosis, hsa04218 Cellular senescence	FALSE	724.525	0.142469	0.42187	0.337709	0.735582	0.996426	-1.81445	0.442869	-4.09704	4.18e-05	0.000517328	-1.42462	0.442423	-3.22005	0.00128169	0.00707151	-1.56709	0.388868	-4.02988	5.58e-05	0.000814867	0.389828	0.411554	0.947208	0.343533	0.62906
824	ENSG00000162909	protein_coding	CAPN2	calpain 2 [Source:HGNC Symbol;Acc:HGNC:1479]	hsa04141 Protein processing in endoplasmic reticulum, hsa04210 Apoptosis, hsa04217 Necroptosis, hsa04218 Cellular senescence, hsa04510 Focal adhesion	FALSE	3217.36	0.189578	0.0866342	2.18825	0.0286511	0.371335	0.0402637	0.0909149	0.442873	0.657858	0.726794	0.376207	0.0907174	4.14702	3.37e-05	0.000556106	0.186629	0.0796159	2.34412	0.0190723	0.0454713	0.335943	0.0842539	3.98727	6.68e-05	0.00253134
825	ENSG00000092529	protein_coding	CAPN3	calpain 3 [Source:HGNC Symbol;Acc:HGNC:1480]	NA	FALSE	18.2848	0.0331465	0.398151	0.083251	0.933652	0.996426	0.114046	0.422652	0.269834	0.787288	0.833607	0.0598287	0.424991	0.140776	0.888047	0.920494	0.0266822	0.375467	0.0710641	0.943347	0.959871	-0.054217	0.401355	-0.135085	0.892545	0.957743
826	ENSG00000126247	protein_coding	CAPNS1	calpain small subunit 1 [Source:HGNC Symbol;Acc:HGNC:1481]	NA	FALSE	1647.76	0.00549777	0.159514	0.0344658	0.972506	0.996562	-0.768063	0.167662	-4.58101	4.63e-06	0.000136533	-0.523823	0.167463	-3.128	0.00176002	0.00872834	-0.529321	0.147271	-3.59419	0.000325402	0.00249978	0.24424	0.15606	1.56504	0.117574	0.376429
827	ENSG00000077274	protein_coding	CAPN6	calpain 6 [Source:HGNC Symbol;Acc:HGNC:1483]	NA	FALSE	6.91978	0.0680249	0.723714	0.0939942	0.925114	NA	-0.21217	0.779039	-0.272348	0.785354	0.832349	0.01895	0.771606	0.0245592	0.980407	0.986066	-0.0490749	0.680481	-0.0721179	0.942508	0.959239	0.23112	0.73905	0.312726	0.754489	NA
828	ENSG00000105519	protein_coding	CAPS	calcyphosine [Source:HGNC Symbol;Acc:HGNC:1487]	NA	FALSE	13.8216	0.307596	0.503968	0.610349	0.541631	0.976119	-0.789085	0.557873	-1.41445	0.157229	0.229334	-0.439405	0.548659	-0.800871	0.423207	0.543076	-0.747001	0.483297	-1.54564	0.122193	0.19472	0.34968	0.539272	0.648431	0.516706	0.760916
829	ENSG00000116489	protein_coding	CAPZA1	capping actin protein of muscle Z-line subunit alpha 1 [Source:HGNC Symbol;Acc:HGNC:1488]	hsa04144 Endocytosis	FALSE	3076.77	-0.003348	0.120232	-0.0278462	0.977785	0.99701	0.579452	0.125621	4.6127	3.97e-06	0.000127805	0.455391	0.125713	3.62247	0.000291798	0.0024559	0.458739	0.110439	4.15377	3.27e-05	0.000601563	-0.124061	0.116283	-1.06689	0.286022	0.579408
830	ENSG00000198898	protein_coding	CAPZA2	capping actin protein of muscle Z-line subunit alpha 2 [Source:HGNC Symbol;Acc:HGNC:1490]	hsa04144 Endocytosis	FALSE	1473.65	-0.00793703	0.152599	-0.0520125	0.958519	0.996426	0.497828	0.159479	3.12159	0.00179878	0.0070198	0.400618	0.159593	2.51024	0.012065	0.0360357	0.408555	0.140223	2.91362	0.0035727	0.0132281	-0.0972107	0.147681	-0.658249	0.510378	0.757227
831	ENSG00000153113	protein_coding	CAST	calpastatin [Source:HGNC Symbol;Acc:HGNC:1515]	NA	FALSE	2439.95	0.113801	0.0977425	1.16429	0.244307	0.857309	0.332186	0.102318	3.2466	0.00116791	0.00511168	0.511767	0.10222	5.00652	5.54e-07	3.65e-05	0.397967	0.0897248	4.43542	9.19e-06	0.000305791	0.179582	0.0946883	1.89656	0.0578865	0.254238
832	ENSG00000077549	protein_coding	CAPZB	capping actin protein of muscle Z-line subunit beta [Source:HGNC Symbol;Acc:HGNC:1491]	hsa04144 Endocytosis	FALSE	1297.52	-0.0525448	0.0908763	-0.578201	0.563128	0.979149	-0.333544	0.0960432	-3.47285	0.000514964	0.00283274	-0.234852	0.0959397	-2.44792	0.0143684	0.0411977	-0.182308	0.0846224	-2.15437	0.0312114	0.0665322	0.0986912	0.0901485	1.09476	0.273621	0.565579
833	ENSG00000278191	protein_coding	CARS1	cysteinyl-tRNA synthetase 1 [Source:HGNC Symbol;Acc:HGNC:1493]	hsa00970 Aminoacyl-tRNA biosynthesis	FALSE	723.011	0.100549	0.166119	0.605282	0.544992	0.976119	-0.261733	0.175322	-1.49287	0.135471	0.203632	-0.10422	0.175013	-0.595498	0.55151	0.661074	-0.204769	0.153933	-1.33024	0.183438	0.268062	0.157513	0.163822	0.961489	0.336306	0.62244
834	ENSG00000137752	protein_coding	CASP1	caspase 1 [Source:HGNC Symbol;Acc:HGNC:1499]	hsa04217 Necroptosis, hsa04621 NOD-like receptor signaling pathway, hsa04623 Cytosolic DNA-sensing pathway	FALSE	3.43485	2.21108	1.13728	1.94418	0.0518734	NA	1.88385	1.19853	1.57181	0.115995	NA	3.60306	1.14276	3.15294	0.00161633	NA	1.39198	0.755731	1.8419	0.0654904	0.119077	1.7192	0.845096	2.03433	0.0419184	NA
835	ENSG00000106144	protein_coding	CASP2	caspase 2 [Source:HGNC Symbol;Acc:HGNC:1503]	hsa04210 Apoptosis	FALSE	627.625	-0.29821	0.119709	-2.49113	0.0127338	0.23755	-0.0827961	0.125667	-0.658855	0.509989	0.592089	-0.220474	0.126179	-1.74732	0.0805824	0.153234	0.0777356	0.111895	0.694718	0.487232	0.583867	-0.137678	0.118248	-1.16432	0.244294	0.537562
836	ENSG00000164305	protein_coding	CASP3	caspase 3 [Source:HGNC Symbol;Acc:HGNC:1504]	hsa04010 MAPK signaling pathway, hsa04115 p53 signaling pathway, hsa04210 Apoptosis, hsa04215 Apoptosis - multiple species, hsa04650 Natural killer cell mediated cytotoxicity, hsa04657 IL-17 signaling pathway, hsa04668 TNF signaling pathway, hsa04726 Serotonergic synapse	FALSE	218.14	-0.310665	0.209431	-1.48338	0.137973	0.715713	0.33503	0.217998	1.53685	0.124331	0.189719	0.0531589	0.219434	0.242254	0.808583	0.863569	0.363824	0.194515	1.87042	0.0614258	0.113589	-0.281871	0.203711	-1.38368	0.166456	0.446236
837	ENSG00000196954	protein_coding	CASP4	caspase 4 [Source:HGNC Symbol;Acc:HGNC:1505]	hsa04621 NOD-like receptor signaling pathway	FALSE	356.467	0.433899	0.160434	2.70453	0.00684005	0.164163	0.418135	0.168636	2.47951	0.0131562	0.0318268	0.888802	0.167553	5.30461	1.13e-07	1.29e-05	0.454903	0.145939	3.11707	0.00182655	0.0082422	0.470667	0.15491	3.03832	0.00237901	0.0349663
838	ENSG00000137757	protein_coding	CASP5	caspase 5 [Source:HGNC Symbol;Acc:HGNC:1506]	hsa04621 NOD-like receptor signaling pathway	FALSE	0.408713	-0.936231	4.57095	-0.204822	0.837711	NA	-0.554213	4.78041	-0.115934	0.907705	NA	-0.511632	4.78041	-0.107027	0.914768	NA	0	4.1987	0	1	NA	0	4.42581	0	1	NA
839	ENSG00000138794	protein_coding	CASP6	caspase 6 [Source:HGNC Symbol;Acc:HGNC:1507]	hsa04210 Apoptosis	FALSE	153.397	-0.152948	0.171976	-0.889357	0.373811	0.930799	0.307633	0.179415	1.71464	0.0864106	0.141519	0.0438396	0.181605	0.241401	0.809245	0.864132	0.196788	0.161307	1.21996	0.22248	0.312397	-0.263793	0.169216	-1.55892	0.119016	0.37846
840	ENSG00000165806	protein_coding	CASP7	caspase 7 [Source:HGNC Symbol;Acc:HGNC:1508]	hsa04210 Apoptosis, hsa04215 Apoptosis - multiple species, hsa04668 TNF signaling pathway	FALSE	588.876	0.0679	0.13084	0.518952	0.603794	0.986353	0.368696	0.136967	2.69186	0.00710551	0.0196395	0.355127	0.137094	2.59039	0.00958683	0.0303067	0.287227	0.120413	2.38536	0.0170626	0.0417703	-0.0135694	0.127043	-0.106809	0.91494	0.96759
841	ENSG00000064012	protein_coding	CASP8	caspase 8 [Source:HGNC Symbol;Acc:HGNC:1509]	hsa04115 p53 signaling pathway, hsa04210 Apoptosis, hsa04215 Apoptosis - multiple species, hsa04217 Necroptosis, hsa04620 Toll-like receptor signaling pathway, hsa04621 NOD-like receptor signaling pathway, hsa04622 RIG-I-like receptor signaling pathway, hsa04657 IL-17 signaling pathway, hsa04668 TNF signaling pathway	FALSE	437.913	0.107246	0.129827	0.826066	0.408767	0.946569	0.413114	0.135932	3.03912	0.00237269	0.00857739	0.420183	0.136042	3.08862	0.0020109	0.00960242	0.312937	0.119325	2.62256	0.00872716	0.0252584	0.00706875	0.12594	0.0561278	0.95524	0.982628
842	ENSG00000132906	protein_coding	CASP9	caspase 9 [Source:HGNC Symbol;Acc:HGNC:1511]	hsa04115 p53 signaling pathway, hsa04151 PI3K-Akt signaling pathway, hsa04210 Apoptosis, hsa04215 Apoptosis - multiple species, hsa04370 VEGF signaling pathway, hsa04919 Thyroid hormone signaling pathway	FALSE	70.7065	-0.186115	0.212905	-0.87417	0.382026	0.935105	-0.579992	0.231603	-2.50425	0.0122711	0.0301724	-0.5393	0.231632	-2.32826	0.0198981	0.0526504	-0.353185	0.207662	-1.70077	0.0889858	0.151627	0.0406922	0.226793	0.179425	0.857604	0.945956
843	ENSG00000003400	protein_coding	CASP10	caspase 10 [Source:HGNC Symbol;Acc:HGNC:1500]	hsa04210 Apoptosis, hsa04622 RIG-I-like receptor signaling pathway, hsa04668 TNF signaling pathway	FALSE	65.1513	0.136421	0.242615	0.562294	0.573916	0.981025	0.0390955	0.258343	0.151332	0.879714	0.906561	0.247243	0.256506	0.963888	0.335102	0.456359	0.110823	0.224998	0.49255	0.622331	0.705241	0.208148	0.241874	0.860563	0.389479	0.667301
844	ENSG00000143318	protein_coding	CASQ1	calsequestrin 1 [Source:HGNC Symbol;Acc:HGNC:1512]	hsa04020 Calcium signaling pathway	FALSE	4.67775	-1.24879	1.14158	-1.09392	0.273992	NA	-1.34105	1.20908	-1.10914	0.267368	0.352969	-3.51021	1.36705	-2.56774	0.0102365	0.0318816	-2.26142	1.26143	-1.79275	0.073013	0.129657	-2.16916	1.32283	-1.63979	0.101049	NA
845	ENSG00000118729	protein_coding	CASQ2	calsequestrin 2 [Source:HGNC Symbol;Acc:HGNC:1513]	hsa04020 Calcium signaling pathway, hsa04260 Cardiac muscle contraction	FALSE	0.193589	1.16859	6.49448	0.179936	0.857203	NA	0	6.79226	0	1	NA	0	6.79226	0	1	NA	-0.718443	5.96556	-0.120432	0.904141	NA	0	6.28844	0	1	NA
846	ENSG00000036828	protein_coding	CASR	calcium sensing receptor [Source:HGNC Symbol;Acc:HGNC:1514]	hsa04621 NOD-like receptor signaling pathway	FALSE	0.0470605	0	6.49465	0	1	NA	0	6.79226	0	1	NA	0	6.79226	0	1	NA	0	5.96575	0	1	NA	0	6.28844	0	1	NA
847	ENSG00000121691	protein_coding	CAT	catalase [Source:HGNC Symbol;Acc:HGNC:1516]	hsa00380 Tryptophan metabolism, hsa00630 Glyoxylate and dicarboxylate metabolism, hsa01100 Metabolic pathways, hsa01200 Carbon metabolism, hsa04068 FoxO signaling pathway, hsa04146 Peroxisome, hsa04211 Longevity regulating pathway, hsa04213 Longevity regulating pathway - multiple species	TRUE	563.797	0.0625834	0.133747	0.467925	0.639838	0.989106	0.144588	0.140506	1.02905	0.303455	0.390532	0.190812	0.140498	1.35811	0.174428	0.279215	0.128229	0.123512	1.03819	0.299183	0.396119	0.0462237	0.130802	0.353387	0.723798	0.880207
857	ENSG00000105974	protein_coding	CAV1	caveolin 1 [Source:HGNC Symbol;Acc:HGNC:1527]	hsa04144 Endocytosis, hsa04510 Focal adhesion	FALSE	11227.7	0.284473	0.131335	2.16601	0.0303101	0.383085	0.255906	0.137395	1.86256	0.0625235	0.108811	0.662102	0.137353	4.82046	1.43e-06	7.1e-05	0.377629	0.120608	3.13103	0.00174192	0.00796065	0.406196	0.12718	3.19386	0.00140383	0.0239772
858	ENSG00000105971	protein_coding	CAV2	caveolin 2 [Source:HGNC Symbol;Acc:HGNC:1528]	hsa04144 Endocytosis, hsa04510 Focal adhesion	FALSE	3981.93	0.331761	0.141597	2.34299	0.0191298	0.301345	0.391351	0.148163	2.64135	0.00825767	0.0220718	0.723194	0.148079	4.88385	1.04e-06	5.82e-05	0.391433	0.129962	3.0119	0.00259614	0.0105377	0.331843	0.137087	2.42068	0.0154915	0.116853
859	ENSG00000182533	protein_coding	CAV3	caveolin 3 [Source:HGNC Symbol;Acc:HGNC:1529]	hsa04144 Endocytosis, hsa04510 Focal adhesion	FALSE	0.496572	0.0645086	3.63201	0.0177612	0.985829	NA	0.0169477	3.82915	0.00442596	0.996469	NA	1.08257	3.76207	0.28776	0.77353	NA	1.01807	3.29239	0.309218	0.757156	NA	1.06563	3.50867	0.303713	0.761347	NA
860	ENSG00000124813	protein_coding	RUNX2	RUNX family transcription factor 2 [Source:HGNC Symbol;Acc:HGNC:10472]	NA	FALSE	23.2253	0.220022	0.357223	0.615923	0.537945	0.976119	-0.0229045	0.388239	-0.0589958	0.952955	0.96334	1.31525	0.362149	3.6318	0.000281451	0.00240016	1.09523	0.310209	3.53063	0.000414576	0.00293795	1.33816	0.345472	3.87342	0.000107317	0.00366592
861	ENSG00000159216	protein_coding	RUNX1	RUNX family transcription factor 1 [Source:HGNC Symbol;Acc:HGNC:10471]	hsa04530 Tight junction, hsa04659 Th17 cell differentiation	FALSE	857.489	-0.0291285	0.1724	-0.168959	0.865829	0.996426	0.0978152	0.180548	0.541769	0.587978	0.664801	0.281024	0.1804	1.55778	0.119286	0.208256	0.310152	0.158549	1.95619	0.0504431	0.0972585	0.183208	0.167373	1.09461	0.273686	0.565579
862	ENSG00000079102	protein_coding	RUNX1T1	RUNX1 partner transcriptional co-repressor 1 [Source:HGNC Symbol;Acc:HGNC:1535]	NA	FALSE	1.44558	0.263629	1.48594	0.177415	0.859182	NA	0.564378	1.55598	0.362716	0.716817	NA	-0.251986	1.61464	-0.156063	0.875983	NA	-0.515616	1.42053	-0.362973	0.716625	NA	-0.816364	1.49364	-0.546561	0.58468	NA
863	ENSG00000129993	protein_coding	CBFA2T3	CBFA2/RUNX1 partner transcriptional co-repressor 3 [Source:HGNC Symbol;Acc:HGNC:1537]	NA	FALSE	75.7038	0.292756	0.20995	1.39441	0.163194	0.760203	-0.183645	0.228123	-0.805028	0.420803	0.506919	0.306199	0.222871	1.37389	0.169477	0.273407	0.0134428	0.19413	0.0692464	0.944793	0.960661	0.489844	0.213653	2.29271	0.0218647	0.144208
864	ENSG00000020633	protein_coding	RUNX3	RUNX family transcription factor 3 [Source:HGNC Symbol;Acc:HGNC:10473]	hsa04658 Th1 and Th2 cell differentiation	FALSE	193.924	-0.0659605	0.148428	-0.444394	0.656758	0.989609	-0.566679	0.160672	-3.52692	0.000420427	0.00242277	-0.190397	0.15824	-1.20321	0.228893	0.34346	-0.124436	0.140264	-0.88716	0.374993	0.474754	0.376282	0.153162	2.45675	0.0140199	0.109598
865	ENSG00000067955	protein_coding	CBFB	core-binding factor subunit beta [Source:HGNC Symbol;Acc:HGNC:1539]	NA	FALSE	1382.85	-0.247679	0.168854	-1.46682	0.142424	0.721467	0.333335	0.176439	1.88923	0.0588611	0.103456	0.182341	0.176598	1.03252	0.301829	0.422331	0.43002	0.155377	2.76759	0.00564722	0.0183134	-0.150993	0.163589	-0.923006	0.356004	0.639731
866	ENSG00000277405	protein_coding	SERPINA6	serpin family A member 6 [Source:HGNC Symbol;Acc:HGNC:1540]	NA	FALSE	0.0485557	0	6.49465	0	1	NA	0	6.79226	0	1	NA	0	6.79226	0	1	NA	0	5.96575	0	1	NA	0	6.28844	0	1	NA
867	ENSG00000110395	protein_coding	CBL	Cbl proto-oncogene [Source:HGNC Symbol;Acc:HGNC:1541]	hsa04012 ErbB signaling pathway, hsa04120 Ubiquitin mediated proteolysis, hsa04144 Endocytosis, hsa04910 Insulin signaling pathway	FALSE	838.362	-0.0843122	0.131507	-0.641121	0.521444	0.972924	0.0667213	0.1379	0.483837	0.628501	0.700651	-0.107223	0.138307	-0.775253	0.43819	0.556067	-0.0229104	0.121882	-0.187972	0.850899	0.890361	-0.173944	0.128754	-1.35098	0.176701	0.459755
868	ENSG00000114423	protein_coding	CBLB	Cbl proto-oncogene B [Source:HGNC Symbol;Acc:HGNC:1542]	hsa04012 ErbB signaling pathway, hsa04120 Ubiquitin mediated proteolysis, hsa04144 Endocytosis, hsa04660 T cell receptor signaling pathway, hsa04910 Insulin signaling pathway	FALSE	57.4528	1.50789	0.7346	2.05267	0.0401046	0.431106	1.48116	0.768638	1.927	0.0539799	0.0965618	1.98519	0.767125	2.58783	0.00965825	0.0304855	0.477299	0.664954	0.717792	0.472885	0.570201	0.504027	0.702375	0.717605	0.473001	0.732474
869	ENSG00000102924	protein_coding	CBLN1	cerebellin 1 precursor [Source:HGNC Symbol;Acc:HGNC:1543]	NA	FALSE	0	NA	NA	NA	NA	NA	NA	NA	NA	NA	NA	NA	NA	NA	NA	NA	NA	NA	NA	NA	NA	NA	NA	NA	NA	NA
871	ENSG00000149257	protein_coding	SERPINH1	serpin family H member 1 [Source:HGNC Symbol;Acc:HGNC:1546]	NA	FALSE	490.218	0.160392	0.280825	0.571146	0.5679	0.979752	-1.1531	0.29609	-3.89442	9.84e-05	0.000897593	-0.646453	0.295129	-2.19041	0.0284945	0.0688674	-0.806846	0.259482	-3.10944	0.0018744	0.00839802	0.506647	0.275931	1.83614	0.066337	0.27535
873	ENSG00000159228	protein_coding	CBR1	carbonyl reductase 1 [Source:HGNC Symbol;Acc:HGNC:1548]	hsa00590 Arachidonic acid metabolism, hsa00790 Folate biosynthesis, hsa00980 Metabolism of xenobiotics by cytochrome P450, hsa01100 Metabolic pathways	TRUE	0.168463	0	6.49465	0	1	NA	0	6.79226	0	1	NA	1.90725	6.79055	0.280869	0.778811	NA	1.8817	5.9638	0.31552	0.752367	NA	1.49968	6.28659	0.238553	0.811452	NA
874	ENSG00000159231	protein_coding	CBR3	carbonyl reductase 3 [Source:HGNC Symbol;Acc:HGNC:1549]	hsa00590 Arachidonic acid metabolism, hsa00980 Metabolism of xenobiotics by cytochrome P450, hsa01100 Metabolic pathways	TRUE	5.43953	-0.842188	0.675349	-1.24704	0.212383	NA	-0.305541	0.702792	-0.434754	0.663741	0.732356	-0.624477	0.721779	-0.865192	0.386934	0.508523	0.21771	0.674444	0.3228	0.746847	0.809828	-0.318936	0.701923	-0.454374	0.649559	NA
875	ENSG00000160200	protein_coding	CBS	cystathionine beta-synthase [Source:HGNC Symbol;Acc:HGNC:1550]	hsa00260 Glycine, serine and threonine metabolism, hsa00270 Cysteine and methionine metabolism, hsa01100 Metabolic pathways, hsa01230 Biosynthesis of amino acids	TRUE	0.184328	2.08725	6.47287	0.322461	0.747103	NA	1.12891	6.79226	0.166205	0.867996	NA	0	6.79226	0	1	NA	-1.6371	5.94203	-0.275511	0.782924	NA	-0.678752	6.28844	-0.107937	0.914046	NA
881	ENSG00000185972	protein_coding	CCIN	calicin [Source:HGNC Symbol;Acc:HGNC:1568]	NA	FALSE	0.286452	-0.936222	4.34714	-0.215365	0.829483	NA	0.167134	4.54635	0.0367623	0.970675	NA	0.939355	4.54414	0.206718	0.83623	NA	1.87558	3.9906	0.469998	0.638356	NA	0.772221	4.20673	0.183568	0.854352	NA
883	ENSG00000171097	protein_coding	KYAT1	kynurenine aminotransferase 1 [Source:HGNC Symbol;Acc:HGNC:1564]	hsa00270 Cysteine and methionine metabolism, hsa00380 Tryptophan metabolism, hsa00450 Selenocompound metabolism, hsa01100 Metabolic pathways	TRUE	26.6404	-0.0836197	0.368269	-0.227062	0.820376	0.996426	-1.57145	0.43505	-3.61211	0.000303715	0.00192627	-0.904643	0.4117	-2.19733	0.0279966	0.0680083	-0.821023	0.369891	-2.21963	0.0264436	0.0585651	0.666808	0.436425	1.52789	0.126541	0.389983
885	ENSG00000187094	protein_coding	CCK	cholecystokinin [Source:HGNC Symbol;Acc:HGNC:1569]	hsa04080 Neuroactive ligand-receptor interaction, hsa04911 Insulin secretion, hsa04972 Pancreatic secretion	FALSE	0.326308	-2.54646	4.18033	-0.609152	0.542423	NA	-0.705856	4.37794	-0.16123	0.871912	NA	-2.12186	4.37994	-0.484449	0.628067	NA	0	3.92163	0	1	NA	-1.416	4.13163	-0.342723	0.731807	NA
886	ENSG00000163394	protein_coding	CCKAR	cholecystokinin A receptor [Source:HGNC Symbol;Acc:HGNC:1570]	hsa04020 Calcium signaling pathway, hsa04080 Neuroactive ligand-receptor interaction, hsa04911 Insulin secretion, hsa04972 Pancreatic secretion	FALSE	0	NA	NA	NA	NA	NA	NA	NA	NA	NA	NA	NA	NA	NA	NA	NA	NA	NA	NA	NA	NA	NA	NA	NA	NA	NA
887	ENSG00000110148	protein_coding	CCKBR	cholecystokinin B receptor [Source:HGNC Symbol;Acc:HGNC:1571]	hsa04020 Calcium signaling pathway, hsa04080 Neuroactive ligand-receptor interaction, hsa04971 Gastric acid secretion	FALSE	0.104634	-1.77263	6.47146	-0.273915	0.78415	NA	-1.39062	6.77009	-0.205407	0.837254	NA	-1.34804	6.77009	-0.199117	0.842171	NA	0	5.96575	0	1	NA	0	6.28844	0	1	NA
889	ENSG00000001631	protein_coding	KRIT1	KRIT1 ankyrin repeat containing [Source:HGNC Symbol;Acc:HGNC:1573]	hsa04015 Rap1 signaling pathway	FALSE	342.656	-0.154151	0.142059	-1.08512	0.277867	0.883493	0.444037	0.147781	3.00469	0.00265855	0.00933087	0.163641	0.149059	1.09782	0.272282	0.390523	0.317792	0.131885	2.4096	0.0159699	0.0395452	-0.280396	0.138031	-2.0314	0.042214	0.210026
890	ENSG00000145386	protein_coding	CCNA2	cyclin A2 [Source:HGNC Symbol;Acc:HGNC:1578]	hsa04110 Cell cycle, hsa04152 AMPK signaling pathway, hsa04218 Cellular senescence, hsa04914 Progesterone-mediated oocyte maturation	FALSE	1048.77	-1.0134	0.238088	-4.25642	2.08e-05	0.00378575	0.483784	0.24768	1.95326	0.0507885	0.0920403	-0.65321	0.249262	-2.62057	0.00877824	0.0283179	0.36019	0.22061	1.6327	0.102532	0.169276	-1.13699	0.230929	-4.92356	8.5e-07	8.86e-05
891	ENSG00000134057	protein_coding	CCNB1	cyclin B1 [Source:HGNC Symbol;Acc:HGNC:1579]	hsa04068 FoxO signaling pathway, hsa04110 Cell cycle, hsa04114 Oocyte meiosis, hsa04115 p53 signaling pathway, hsa04218 Cellular senescence, hsa04914 Progesterone-mediated oocyte maturation	FALSE	1941.39	-0.818876	0.206778	-3.96016	7.49e-05	0.00818978	0.238884	0.215812	1.1069	0.268335	0.353996	-0.46289	0.216376	-2.13928	0.0324127	0.0760562	0.355986	0.190767	1.86608	0.0620308	0.114404	-0.701773	0.200524	-3.4997	0.000465782	0.0108816
892	ENSG00000112237	protein_coding	CCNC	cyclin C [Source:HGNC Symbol;Acc:HGNC:1581]	NA	FALSE	1083.37	0.124406	0.157025	0.792267	0.428205	0.954749	0.501454	0.164189	3.05412	0.00225719	0.00825506	0.512738	0.164229	3.12209	0.0017957	0.00885082	0.388332	0.144126	2.69439	0.00705176	0.0215143	0.0112842	0.1519	0.0742868	0.940782	0.976994
894	ENSG00000118971	protein_coding	CCND2	cyclin D2 [Source:HGNC Symbol;Acc:HGNC:1583]	hsa04068 FoxO signaling pathway, hsa04110 Cell cycle, hsa04115 p53 signaling pathway, hsa04151 PI3K-Akt signaling pathway, hsa04218 Cellular senescence, hsa04310 Wnt signaling pathway, hsa04340 Hedgehog signaling pathway, hsa04390 Hippo signaling pathway, hsa04510 Focal adhesion, hsa04630 Jak-STAT signaling pathway, hsa04917 Prolactin signaling pathway	FALSE	2.06405	0.174354	1.27996	0.136218	0.891649	NA	-0.316896	1.38118	-0.229439	0.818528	NA	0.420849	1.34446	0.313025	0.754262	NA	0.246495	1.17628	0.209555	0.834015	NA	0.737745	1.28569	0.573814	0.566094	NA
896	ENSG00000112576	protein_coding	CCND3	cyclin D3 [Source:HGNC Symbol;Acc:HGNC:1585]	hsa04110 Cell cycle, hsa04115 p53 signaling pathway, hsa04151 PI3K-Akt signaling pathway, hsa04218 Cellular senescence, hsa04310 Wnt signaling pathway, hsa04390 Hippo signaling pathway, hsa04510 Focal adhesion, hsa04630 Jak-STAT signaling pathway	FALSE	176.352	0.0289075	0.232526	0.124319	0.901063	0.996426	-0.675495	0.248076	-2.72294	0.00647042	0.0183003	-0.266807	0.245995	-1.08461	0.278096	0.396964	-0.295715	0.21683	-1.36381	0.172628	0.255823	0.408688	0.233428	1.75081	0.0799786	0.303514
898	ENSG00000105173	protein_coding	CCNE1	cyclin E1 [Source:HGNC Symbol;Acc:HGNC:1589]	hsa04110 Cell cycle, hsa04114 Oocyte meiosis, hsa04115 p53 signaling pathway, hsa04151 PI3K-Akt signaling pathway, hsa04218 Cellular senescence	FALSE	257.06	0.288329	0.156798	1.83886	0.0659361	0.53572	-0.238518	0.16875	-1.41344	0.157527	0.229686	0.343209	0.165458	2.0743	0.0380519	0.0859375	0.05488	0.144467	0.379879	0.704035	0.774271	0.581727	0.157359	3.69681	0.000218324	0.0063335
899	ENSG00000162063	protein_coding	CCNF	cyclin F [Source:HGNC Symbol;Acc:HGNC:1591]	NA	FALSE	248.877	-0.765579	0.259057	-2.95525	0.00312414	0.0989535	-1.11829	0.273913	-4.08266	4.45e-05	0.000531564	-1.70134	0.277692	-6.12671	8.97e-10	4.22e-07	-0.935758	0.247662	-3.77837	0.000157858	0.00155209	-0.583043	0.263162	-2.21552	0.0267241	0.161098
900	ENSG00000113328	protein_coding	CCNG1	cyclin G1 [Source:HGNC Symbol;Acc:HGNC:1592]	hsa04115 p53 signaling pathway	FALSE	1897.57	-0.0716821	0.162504	-0.441111	0.659132	0.989609	0.511506	0.169811	3.01221	0.00259356	0.00915199	0.320657	0.169969	1.88656	0.059219	0.121259	0.39234	0.149382	2.62642	0.00862885	0.0250453	-0.190849	0.1573	-1.21328	0.225024	0.517376
901	ENSG00000138764	protein_coding	CCNG2	cyclin G2 [Source:HGNC Symbol;Acc:HGNC:1593]	hsa04068 FoxO signaling pathway, hsa04115 p53 signaling pathway	FALSE	654.76	0.0160243	0.200006	0.0801191	0.936143	0.996426	0.415233	0.209135	1.98548	0.0470907	0.0866667	0.285296	0.209328	1.36291	0.17291	0.277474	0.269272	0.18393	1.46399	0.143196	0.221656	-0.129937	0.193817	-0.670411	0.502596	0.750495
902	ENSG00000134480	protein_coding	CCNH	cyclin H [Source:HGNC Symbol;Acc:HGNC:1594]	hsa03022 Basal transcription factors, hsa03420 Nucleotide excision repair, hsa04110 Cell cycle	FALSE	372.551	0.153674	0.130453	1.178	0.238795	0.852551	0.356607	0.137033	2.60235	0.00925879	0.024108	0.360631	0.137198	2.62855	0.00857499	0.0278363	0.206957	0.120186	1.72197	0.0850746	0.146328	0.00402416	0.127297	0.0316123	0.974781	0.990209
904	ENSG00000129315	protein_coding	CCNT1	cyclin T1 [Source:HGNC Symbol;Acc:HGNC:1599]	NA	FALSE	1139.12	-0.0688284	0.130301	-0.528227	0.597342	0.986353	0.443842	0.136101	3.26112	0.00110973	0.0049239	0.253698	0.136403	1.85991	0.0628978	0.126882	0.322526	0.119999	2.68774	0.00719379	0.0218469	-0.190145	0.126274	-1.50582	0.132114	0.397947
905	ENSG00000082258	protein_coding	CCNT2	cyclin T2 [Source:HGNC Symbol;Acc:HGNC:1600]	NA	FALSE	594.261	-0.123969	0.126903	-0.976881	0.328628	0.912189	0.485863	0.132161	3.6763	0.000236642	0.0016209	0.299293	0.132733	2.25485	0.0241425	0.0608946	0.423263	0.117061	3.61574	0.000299494	0.00234964	-0.18657	0.122741	-1.52003	0.128505	0.392662
908	ENSG00000146731	protein_coding	CCT6A	chaperonin containing TCP1 subunit 6A [Source:HGNC Symbol;Acc:HGNC:1620]	NA	FALSE	4375.97	-0.0491703	0.133593	-0.36806	0.712828	0.994652	0.428761	0.139673	3.06976	0.00214232	0.0079468	0.345061	0.139724	2.46959	0.0135268	0.0394158	0.394231	0.122766	3.21123	0.0013217	0.00655848	-0.0837003	0.129356	-0.647055	0.517596	0.761501
909	ENSG00000158477	protein_coding	CD1A	CD1a molecule [Source:HGNC Symbol;Acc:HGNC:1634]	hsa04530 Tight junction, hsa04640 Hematopoietic cell lineage	FALSE	0.0613562	0	6.49465	0	1	NA	0	6.79226	0	1	NA	0	6.79226	0	1	NA	0	5.96575	0	1	NA	0	6.28844	0	1	NA
910	ENSG00000158485	protein_coding	CD1B	CD1b molecule [Source:HGNC Symbol;Acc:HGNC:1635]	hsa04530 Tight junction, hsa04640 Hematopoietic cell lineage	FALSE	0	NA	NA	NA	NA	NA	NA	NA	NA	NA	NA	NA	NA	NA	NA	NA	NA	NA	NA	NA	NA	NA	NA	NA	NA	NA
911	ENSG00000158481	protein_coding	CD1C	CD1c molecule [Source:HGNC Symbol;Acc:HGNC:1636]	hsa04530 Tight junction, hsa04640 Hematopoietic cell lineage	FALSE	0	NA	NA	NA	NA	NA	NA	NA	NA	NA	NA	NA	NA	NA	NA	NA	NA	NA	NA	NA	NA	NA	NA	NA	NA	NA
912	ENSG00000158473	protein_coding	CD1D	CD1d molecule [Source:HGNC Symbol;Acc:HGNC:1637]	hsa04530 Tight junction, hsa04640 Hematopoietic cell lineage	FALSE	0.389724	0.456234	4.06586	0.112211	0.910656	NA	-1.39458	4.2996	-0.324351	0.745673	NA	0.104177	4.29695	0.0242443	0.980658	NA	-0.352057	3.75875	-0.0936635	0.925376	NA	1.49875	4.01042	0.373715	0.708616	NA
913	ENSG00000158488	protein_coding	CD1E	CD1e molecule [Source:HGNC Symbol;Acc:HGNC:1638]	hsa04530 Tight junction, hsa04640 Hematopoietic cell lineage	FALSE	0.0679103	0	6.49465	0	1	NA	0	6.79226	0	1	NA	1.90161	6.79077	0.280029	0.779455	NA	1.87605	5.96405	0.314559	0.753096	NA	1.49404	6.28683	0.237646	0.812156	NA
914	ENSG00000116824	protein_coding	CD2	CD2 molecule [Source:HGNC Symbol;Acc:HGNC:1639]	hsa04514 Cell adhesion molecules (CAMs), hsa04640 Hematopoietic cell lineage	FALSE	0.126741	-1.96472	6.46099	-0.304089	0.76106	NA	-1.58271	6.76008	-0.234125	0.814888	NA	-1.54013	6.76008	-0.227827	0.819781	NA	0	5.96575	0	1	NA	0	6.28844	0	1	NA
915	ENSG00000167286	protein_coding	CD3D	CD3d molecule [Source:HGNC Symbol;Acc:HGNC:1673]	hsa04640 Hematopoietic cell lineage, hsa04658 Th1 and Th2 cell differentiation, hsa04659 Th17 cell differentiation, hsa04660 T cell receptor signaling pathway	FALSE	0	NA	NA	NA	NA	NA	NA	NA	NA	NA	NA	NA	NA	NA	NA	NA	NA	NA	NA	NA	NA	NA	NA	NA	NA	NA
916	ENSG00000198851	protein_coding	CD3E	CD3e molecule [Source:HGNC Symbol;Acc:HGNC:1674]	hsa04640 Hematopoietic cell lineage, hsa04658 Th1 and Th2 cell differentiation, hsa04659 Th17 cell differentiation, hsa04660 T cell receptor signaling pathway	FALSE	0.137911	0	6.49465	0	1	NA	1.87434	6.7907	0.276016	0.782536	NA	0	6.79226	0	1	NA	0	5.96575	0	1	NA	-1.42419	6.28675	-0.226538	0.820783	NA
917	ENSG00000160654	protein_coding	CD3G	CD3g molecule [Source:HGNC Symbol;Acc:HGNC:1675]	hsa04640 Hematopoietic cell lineage, hsa04658 Th1 and Th2 cell differentiation, hsa04659 Th17 cell differentiation, hsa04660 T cell receptor signaling pathway	FALSE	0.09196	1.51673	6.48895	0.23374	0.815186	NA	0	6.79226	0	1	NA	0	6.79226	0	1	NA	-1.06657	5.95953	-0.178969	0.857962	NA	0	6.28844	0	1	NA
919	ENSG00000198821	protein_coding	CD247	CD247 molecule [Source:HGNC Symbol;Acc:HGNC:1677]	hsa04650 Natural killer cell mediated cytotoxicity, hsa04658 Th1 and Th2 cell differentiation, hsa04659 Th17 cell differentiation, hsa04660 T cell receptor signaling pathway	FALSE	0.0917562	0	6.49465	0	1	NA	0	6.79226	0	1	NA	0	6.79226	0	1	NA	0	5.96575	0	1	NA	0	6.28844	0	1	NA
920	ENSG00000010610	protein_coding	CD4	CD4 molecule [Source:HGNC Symbol;Acc:HGNC:1678]	hsa04060 Cytokine-cytokine receptor interaction, hsa04514 Cell adhesion molecules (CAMs), hsa04612 Antigen processing and presentation, hsa04640 Hematopoietic cell lineage, hsa04658 Th1 and Th2 cell differentiation, hsa04659 Th17 cell differentiation, hsa04660 T cell receptor signaling pathway	FALSE	3.8838	1.04194	0.728563	1.43013	0.15268	NA	-0.897319	0.883517	-1.01562	0.30981	NA	-0.412149	0.843941	-0.488362	0.625293	NA	-1.45409	0.725894	-2.00317	0.0451592	0.0890411	0.48517	0.881317	0.550506	0.581973	NA
921	ENSG00000110448	protein_coding	CD5	CD5 molecule [Source:HGNC Symbol;Acc:HGNC:1685]	hsa04640 Hematopoietic cell lineage	FALSE	0.867774	-0.0166472	2.38139	-0.00699054	0.994422	NA	0.430047	2.48517	0.173045	0.862616	NA	-0.525181	2.58411	-0.203235	0.838951	NA	-0.508533	2.29785	-0.221309	0.824852	NA	-0.955228	2.40524	-0.397145	0.69126	NA
922	ENSG00000073754	protein_coding	CD5L	CD5 molecule like [Source:HGNC Symbol;Acc:HGNC:1690]	NA	FALSE	0	NA	NA	NA	NA	NA	NA	NA	NA	NA	NA	NA	NA	NA	NA	NA	NA	NA	NA	NA	NA	NA	NA	NA	NA	NA
923	ENSG00000013725	protein_coding	CD6	CD6 molecule [Source:HGNC Symbol;Acc:HGNC:1691]	hsa04514 Cell adhesion molecules (CAMs)	FALSE	0.0477652	-0.359136	6.49465	-0.0552972	0.955902	NA	-0.554196	6.79226	-0.0815922	0.934971	NA	-0.511615	6.79226	-0.0753232	0.939958	NA	-0.152479	5.96575	-0.025559	0.979609	NA	0	6.28844	0	1	NA
924	ENSG00000173762	protein_coding	CD7	CD7 molecule [Source:HGNC Symbol;Acc:HGNC:1695]	hsa04640 Hematopoietic cell lineage	FALSE	0.169528	-1.38766	6.46099	-0.214775	0.829943	NA	-0.861383	6.76008	-0.127422	0.898606	NA	-1.54014	6.76008	-0.227828	0.81978	NA	-0.152476	5.96575	-0.0255586	0.979609	NA	-0.678752	6.28844	-0.107937	0.914046	NA
925	ENSG00000153563	protein_coding	CD8A	CD8a molecule [Source:HGNC Symbol;Acc:HGNC:1706]	hsa04514 Cell adhesion molecules (CAMs), hsa04612 Antigen processing and presentation, hsa04640 Hematopoietic cell lineage, hsa04660 T cell receptor signaling pathway	FALSE	12.036	-0.330504	0.474842	-0.696028	0.486411	NA	-0.0928574	0.500984	-0.18535	0.852955	0.886578	-0.309588	0.508369	-0.608983	0.542536	0.653956	0.0209157	0.457957	0.0456717	0.963572	0.974313	-0.216731	0.48501	-0.446858	0.654978	0.84524
926	ENSG00000172116	protein_coding	CD8B	CD8b molecule [Source:HGNC Symbol;Acc:HGNC:1707]	hsa04514 Cell adhesion molecules (CAMs), hsa04612 Antigen processing and presentation, hsa04640 Hematopoietic cell lineage, hsa04660 T cell receptor signaling pathway	FALSE	0	NA	NA	NA	NA	NA	NA	NA	NA	NA	NA	NA	NA	NA	NA	NA	NA	NA	NA	NA	NA	NA	NA	NA	NA	NA
927	ENSG00000254126	protein_coding	CD8B2	CD8b2 molecule [Source:HGNC Symbol;Acc:HGNC:1708]	hsa04514 Cell adhesion molecules (CAMs), hsa04612 Antigen processing and presentation, hsa04640 Hematopoietic cell lineage, hsa04660 T cell receptor signaling pathway	FALSE	0	NA	NA	NA	NA	NA	NA	NA	NA	NA	NA	NA	NA	NA	NA	NA	NA	NA	NA	NA	NA	NA	NA	NA	NA	NA
928	ENSG00000010278	protein_coding	CD9	CD9 molecule [Source:HGNC Symbol;Acc:HGNC:1709]	hsa04640 Hematopoietic cell lineage	FALSE	1978.17	0.159015	0.112731	1.41056	0.158374	0.752877	-0.13907	0.11839	-1.17467	0.240125	0.323969	0.332965	0.118039	2.82081	0.00479019	0.0179758	0.17395	0.103629	1.67859	0.0932327	0.156996	0.472034	0.109758	4.30069	1.7e-05	0.000873231
929	ENSG00000170458	protein_coding	CD14	CD14 molecule [Source:HGNC Symbol;Acc:HGNC:1628]	hsa04010 MAPK signaling pathway, hsa04064 NF-kappa B signaling pathway, hsa04145 Phagosome, hsa04620 Toll-like receptor signaling pathway, hsa04640 Hematopoietic cell lineage	FALSE	0.312986	-1.77374	5.45096	-0.3254	0.744879	NA	-1.39173	5.70323	-0.244024	0.807212	NA	-1.34915	5.70323	-0.236558	0.813	NA	0	5.0324	0	1	NA	0	5.30461	0	1	NA
930	ENSG00000177455	protein_coding	CD19	CD19 molecule [Source:HGNC Symbol;Acc:HGNC:1633]	hsa04151 PI3K-Akt signaling pathway, hsa04640 Hematopoietic cell lineage, hsa04662 B cell receptor signaling pathway	FALSE	0.122478	-0.0727034	6.46029	-0.0112539	0.991021	NA	-1.39062	6.77009	-0.205407	0.837254	NA	-1.34804	6.77009	-0.199117	0.842171	NA	-1.27534	5.95362	-0.214212	0.830382	NA	0	6.28844	0	1	NA
931	ENSG00000156738	protein_coding	MS4A1	membrane spanning 4-domains A1 [Source:HGNC Symbol;Acc:HGNC:7315]	hsa04640 Hematopoietic cell lineage	FALSE	0.147768	0	6.49465	0	1	NA	0	6.79226	0	1	NA	0	6.79226	0	1	NA	0	5.96575	0	1	NA	0	6.28844	0	1	NA
932	ENSG00000149516	protein_coding	MS4A3	membrane spanning 4-domains A3 [Source:HGNC Symbol;Acc:HGNC:7317]	NA	FALSE	0	NA	NA	NA	NA	NA	NA	NA	NA	NA	NA	NA	NA	NA	NA	NA	NA	NA	NA	NA	NA	NA	NA	NA	NA	NA
933	ENSG00000012124	protein_coding	CD22	CD22 molecule [Source:HGNC Symbol;Acc:HGNC:1643]	hsa04514 Cell adhesion molecules (CAMs), hsa04640 Hematopoietic cell lineage, hsa04662 B cell receptor signaling pathway	FALSE	14.5811	0.765771	0.53081	1.44265	0.14912	0.734781	-0.988138	0.641855	-1.53951	0.123681	0.188928	0.147255	0.581951	0.253036	0.80024	0.8575	-0.618516	0.497357	-1.24361	0.213645	0.302589	1.13539	0.614477	1.84774	0.0646402	0.271544
939	ENSG00000139193	protein_coding	CD27	CD27 molecule [Source:HGNC Symbol;Acc:HGNC:11922]	hsa04060 Cytokine-cytokine receptor interaction	FALSE	0.112594	0	6.49465	0	1	NA	0	6.79226	0	1	NA	0	6.79226	0	1	NA	0	5.96575	0	1	NA	0	6.28844	0	1	NA
940	ENSG00000178562	protein_coding	CD28	CD28 molecule [Source:HGNC Symbol;Acc:HGNC:1653]	hsa04514 Cell adhesion molecules (CAMs), hsa04660 T cell receptor signaling pathway, hsa04672 Intestinal immune network for IgA production	FALSE	0.0651485	0	6.49465	0	1	NA	1.83597	6.79145	0.270336	0.786902	NA	0	6.79226	0	1	NA	0	5.96575	0	1	NA	-1.38582	6.28756	-0.220406	0.825555	NA
941	ENSG00000121594	protein_coding	CD80	CD80 molecule [Source:HGNC Symbol;Acc:HGNC:1700]	hsa04514 Cell adhesion molecules (CAMs), hsa04620 Toll-like receptor signaling pathway, hsa04672 Intestinal immune network for IgA production	FALSE	0.334957	0.990551	5.35289	0.18505	0.85319	NA	0.925367	5.61801	0.164714	0.869169	NA	-0.511623	5.6205	-0.091028	0.92747	NA	-1.50217	4.91332	-0.305735	0.759806	NA	-1.43699	5.2009	-0.276296	0.78232	NA
942	ENSG00000114013	protein_coding	CD86	CD86 molecule [Source:HGNC Symbol;Acc:HGNC:1705]	hsa04514 Cell adhesion molecules (CAMs), hsa04620 Toll-like receptor signaling pathway, hsa04672 Intestinal immune network for IgA production	FALSE	0	NA	NA	NA	NA	NA	NA	NA	NA	NA	NA	NA	NA	NA	NA	NA	NA	NA	NA	NA	NA	NA	NA	NA	NA	NA
943	ENSG00000120949	protein_coding	TNFRSF8	TNF receptor superfamily member 8 [Source:HGNC Symbol;Acc:HGNC:11923]	hsa04060 Cytokine-cytokine receptor interaction	FALSE	0.151574	-1.18266	6.47221	-0.182729	0.85501	NA	-1.37772	6.77081	-0.203479	0.83876	NA	-1.33514	6.77081	-0.19719	0.843679	NA	-0.152475	5.96575	-0.0255583	0.97961	NA	0	6.28844	0	1	NA
944	ENSG00000106952	protein_coding	TNFSF8	TNF superfamily member 8 [Source:HGNC Symbol;Acc:HGNC:11938]	hsa04060 Cytokine-cytokine receptor interaction	FALSE	0	NA	NA	NA	NA	NA	NA	NA	NA	NA	NA	NA	NA	NA	NA	NA	NA	NA	NA	NA	NA	NA	NA	NA	NA	NA
945	ENSG00000105383	protein_coding	CD33	CD33 molecule [Source:HGNC Symbol;Acc:HGNC:1659]	hsa04640 Hematopoietic cell lineage	FALSE	54.2819	0.613347	0.389861	1.57324	0.115662	0.668358	0.0150661	0.414334	0.0363621	0.970994	0.977208	0.819322	0.408391	2.00622	0.0448329	0.0974795	0.205976	0.354696	0.58071	0.561436	0.65128	0.804256	0.381433	2.10851	0.0349866	0.187237
946	ENSG00000105492	protein_coding	SIGLEC6	sialic acid binding Ig like lectin 6 [Source:HGNC Symbol;Acc:HGNC:10875]	NA	FALSE	0	NA	NA	NA	NA	NA	NA	NA	NA	NA	NA	NA	NA	NA	NA	NA	NA	NA	NA	NA	NA	NA	NA	NA	NA	NA
947	ENSG00000174059	protein_coding	CD34	CD34 molecule [Source:HGNC Symbol;Acc:HGNC:1662]	hsa04514 Cell adhesion molecules (CAMs), hsa04640 Hematopoietic cell lineage	FALSE	0.445759	-1.16382	3.15781	-0.368553	0.712461	NA	-1.37037	3.35787	-0.408105	0.683196	NA	-2.7418	3.35915	-0.816218	0.414375	NA	-1.57798	3.03227	-0.520397	0.602787	NA	-1.37144	3.24009	-0.423271	0.672097	NA
948	ENSG00000135218	protein_coding	CD36	CD36 molecule [Source:HGNC Symbol;Acc:HGNC:1663]	hsa03320 PPAR signaling pathway, hsa04145 Phagosome, hsa04152 AMPK signaling pathway, hsa04512 ECM-receptor interaction, hsa04640 Hematopoietic cell lineage, hsa04920 Adipocytokine signaling pathway, hsa04975 Fat digestion and absorption	TRUE	5.32782	-1.07669	0.733656	-1.46756	0.142223	NA	0.802009	0.718839	1.1157	0.26455	0.34977	-2.72302	0.996685	-2.73208	0.00629359	0.0221116	-1.64634	0.961895	-1.71155	0.0869788	0.148869	-3.52503	0.950642	-3.70805	0.000208858	NA
949	ENSG00000073060	protein_coding	SCARB1	scavenger receptor class B member 1 [Source:HGNC Symbol;Acc:HGNC:1664]	hsa04145 Phagosome, hsa04913 Ovarian steroidogenesis, hsa04925 Aldosterone synthesis and secretion, hsa04975 Fat digestion and absorption, hsa04976 Bile secretion, hsa04977 Vitamin digestion and absorption	TRUE	443.678	0.101924	0.323583	0.314988	0.752771	0.996426	-1.47506	0.341258	-4.32244	1.54e-05	0.000271167	-1.30595	0.340936	-3.83049	0.000127889	0.00138889	-1.40787	0.300055	-4.69206	2.7e-06	0.000186109	0.169114	0.319036	0.53008	0.596057	0.814583
950	ENSG00000138760	protein_coding	SCARB2	scavenger receptor class B member 2 [Source:HGNC Symbol;Acc:HGNC:1665]	hsa04142 Lysosome	FALSE	1524.47	0.0994789	0.117723	0.845024	0.398097	0.941409	0.425165	0.123143	3.4526	0.00055521	0.00298411	0.422542	0.123184	3.43016	0.000603228	0.00409308	0.323063	0.108155	2.98704	0.00281695	0.0111233	-0.00262312	0.114031	-0.0230035	0.981647	0.993048
951	ENSG00000104894	protein_coding	CD37	CD37 molecule [Source:HGNC Symbol;Acc:HGNC:1666]	hsa04640 Hematopoietic cell lineage	FALSE	41.2591	-0.109359	0.270921	-0.403656	0.686466	0.991361	-0.348341	0.293524	-1.18675	0.235325	0.318425	0.0572204	0.287163	0.199261	0.842059	0.887631	0.166579	0.255207	0.652723	0.513935	0.608761	0.405562	0.279086	1.45318	0.146174	0.419827
952	ENSG00000004468	protein_coding	CD38	CD38 molecule [Source:HGNC Symbol;Acc:HGNC:1667]	hsa00760 Nicotinate and nicotinamide metabolism, hsa01100 Metabolic pathways, hsa04020 Calcium signaling pathway, hsa04640 Hematopoietic cell lineage, hsa04921 Oxytocin signaling pathway, hsa04970 Salivary secretion, hsa04972 Pancreatic secretion	FALSE	0.836969	-0.392581	2.28304	-0.171956	0.863473	NA	1.20302	2.3071	0.521441	0.60206	NA	-0.572244	2.46052	-0.23257	0.816095	NA	-0.179663	2.22044	-0.080913	0.935511	NA	-1.77526	2.24518	-0.790699	0.42912	NA
953	ENSG00000138185	protein_coding	ENTPD1	ectonucleoside triphosphate diphosphohydrolase 1 [Source:HGNC Symbol;Acc:HGNC:3363]	hsa00230 Purine metabolism, hsa00240 Pyrimidine metabolism, hsa01100 Metabolic pathways	TRUE	55.1087	-0.277973	0.274787	-1.01159	0.311732	0.900316	0.5916	0.281215	2.10373	0.035402	0.0689865	0.781949	0.279589	2.79678	0.00516154	0.0189826	1.05992	0.248664	4.26247	2.02e-05	0.000463824	0.190349	0.255749	0.744281	0.456707	0.72023
954	ENSG00000054179	protein_coding	ENTPD2	ectonucleoside triphosphate diphosphohydrolase 2 [Source:HGNC Symbol;Acc:HGNC:3364]	hsa00230 Purine metabolism, hsa01100 Metabolic pathways, hsa04742 Taste transduction	TRUE	49.8973	-0.106609	0.49047	-0.217361	0.827927	0.996426	-2.51207	0.538883	-4.66162	3.14e-06	0.000110826	-2.25368	0.534758	-4.2144	2.5e-05	0.000460004	-2.14707	0.475698	-4.51352	6.38e-06	0.000262245	0.258384	0.525473	0.491717	0.622919	0.827776
955	ENSG00000197586	protein_coding	ENTPD6	ectonucleoside triphosphate diphosphohydrolase 6 [Source:HGNC Symbol;Acc:HGNC:3368]	hsa00230 Purine metabolism, hsa00240 Pyrimidine metabolism, hsa01100 Metabolic pathways	TRUE	254.625	0.189785	0.257064	0.738279	0.460345	0.966707	-0.783925	0.272613	-2.8756	0.00403263	0.0127256	-0.65379	0.272246	-2.40147	0.0163294	0.0453969	-0.843574	0.239693	-3.51939	0.000432535	0.00302615	0.130135	0.256298	0.507749	0.611629	0.822153
956	ENSG00000168032	protein_coding	ENTPD3	ectonucleoside triphosphate diphosphohydrolase 3 [Source:HGNC Symbol;Acc:HGNC:3365]	hsa00230 Purine metabolism, hsa00240 Pyrimidine metabolism, hsa01100 Metabolic pathways	TRUE	0.31357	0	5.44015	0	1	NA	2.40305	5.66029	0.424545	0.671169	NA	2.46993	5.65926	0.436441	0.662517	NA	2.44437	4.96272	0.492547	0.622332	NA	0.0668842	5.20309	0.0128547	0.989744	NA
957	ENSG00000187097	protein_coding	ENTPD5	ectonucleoside triphosphate diphosphohydrolase 5 (inactive) [Source:HGNC Symbol;Acc:HGNC:3367]	hsa00230 Purine metabolism, hsa00240 Pyrimidine metabolism, hsa01100 Metabolic pathways	TRUE	230.95	-0.144569	0.142935	-1.01143	0.311811	0.900316	0.347454	0.1489	2.33347	0.0196234	0.0434302	0.367004	0.149035	2.46254	0.0137957	0.0399464	0.511573	0.13197	3.87643	0.000106002	0.00118371	0.0195499	0.138409	0.141248	0.887674	0.955192
958	ENSG00000101017	protein_coding	CD40	CD40 molecule [Source:HGNC Symbol;Acc:HGNC:11919]	hsa04060 Cytokine-cytokine receptor interaction, hsa04064 NF-kappa B signaling pathway, hsa04514 Cell adhesion molecules (CAMs), hsa04620 Toll-like receptor signaling pathway, hsa04672 Intestinal immune network for IgA production	FALSE	118.51	0.153146	0.20229	0.757064	0.449012	0.964508	-0.4755	0.219067	-2.17057	0.0299636	0.060547	-0.00989105	0.215236	-0.0459544	0.963347	0.973959	-0.163037	0.189272	-0.861393	0.389022	0.489149	0.465609	0.207106	2.24817	0.0245654	0.153786
959	ENSG00000102245	protein_coding	CD40LG	CD40 ligand [Source:HGNC Symbol;Acc:HGNC:11935]	hsa04060 Cytokine-cytokine receptor interaction, hsa04064 NF-kappa B signaling pathway, hsa04514 Cell adhesion molecules (CAMs), hsa04660 T cell receptor signaling pathway, hsa04672 Intestinal immune network for IgA production	FALSE	0	NA	NA	NA	NA	NA	NA	NA	NA	NA	NA	NA	NA	NA	NA	NA	NA	NA	NA	NA	NA	NA	NA	NA	NA	NA
960	ENSG00000026508	protein_coding	CD44	CD44 molecule (Indian blood group) [Source:HGNC Symbol;Acc:HGNC:1681]	hsa04512 ECM-receptor interaction, hsa04640 Hematopoietic cell lineage	FALSE	11172	0.173001	0.157314	1.09972	0.271452	0.878826	0.447229	0.164528	2.71825	0.00656276	0.0185003	0.503556	0.164527	3.06063	0.00220872	0.0102999	0.330555	0.144495	2.28766	0.0221574	0.0511421	0.0563273	0.152318	0.369801	0.711531	0.873161
961	ENSG00000196776	protein_coding	CD47	CD47 molecule [Source:HGNC Symbol;Acc:HGNC:1682]	hsa04512 ECM-receptor interaction	FALSE	613.614	0.29385	0.136696	2.14966	0.0315822	0.390117	0.516734	0.143175	3.6091	0.00030726	0.00194397	0.909471	0.142527	6.38104	1.76e-10	1.88e-07	0.615622	0.124473	4.94584	7.58e-07	0.000125513	0.392738	0.131555	2.98534	0.00283259	0.0396141
962	ENSG00000117091	protein_coding	CD48	CD48 molecule [Source:HGNC Symbol;Acc:HGNC:1683]	hsa04650 Natural killer cell mediated cytotoxicity	FALSE	0.11489	1.1869	6.49432	0.18276	0.854986	NA	1.81861	6.79167	0.267771	0.788875	NA	0	6.79226	0	1	NA	-0.736748	5.96538	-0.123504	0.901708	NA	-1.36846	6.2878	-0.217637	0.827712	NA
963	ENSG00000143119	protein_coding	CD53	CD53 molecule [Source:HGNC Symbol;Acc:HGNC:1686]	NA	FALSE	1.06892	2.61091	2.04332	1.27778	0.201327	NA	3.83799	2.06977	1.85431	0.0636953	NA	3.48723	2.08956	1.66888	0.0951406	NA	0.876324	1.66015	0.527859	0.597597	NA	-0.350762	1.6926	-0.207232	0.835828	NA
965	ENSG00000116815	protein_coding	CD58	CD58 molecule [Source:HGNC Symbol;Acc:HGNC:1688]	hsa04514 Cell adhesion molecules (CAMs)	FALSE	158.603	0.151842	0.224609	0.676027	0.499023	0.967219	0.13597	0.236554	0.574796	0.565429	0.643254	0.579502	0.234769	2.4684	0.0135719	0.0394936	0.42766	0.205645	2.0796	0.0375621	0.0769487	0.443532	0.218629	2.0287	0.0424892	0.210975
966	ENSG00000085063	protein_coding	CD59	CD59 molecule (CD59 blood group) [Source:HGNC Symbol;Acc:HGNC:1689]	hsa04610 Complement and coagulation cascades, hsa04640 Hematopoietic cell lineage	FALSE	1926.16	0.491914	0.142177	3.45987	0.000540442	0.0317297	0.367417	0.148929	2.46706	0.0136228	0.0326669	0.911108	0.148655	6.12901	8.84e-10	4.22e-07	0.419194	0.130278	3.21768	0.00129233	0.0064346	0.543691	0.137615	3.9508	7.79e-05	0.00286968
967	ENSG00000135404	protein_coding	CD63	CD63 molecule [Source:HGNC Symbol;Acc:HGNC:1692]	hsa04142 Lysosome	FALSE	1790.3	0.113359	0.104436	1.08544	0.277725	0.883493	-0.151582	0.109784	-1.38073	0.167363	0.241143	0.180277	0.109492	1.64649	0.0996636	0.180588	0.066917	0.0961785	0.695759	0.48658	0.583244	0.331858	0.10196	3.25477	0.00113483	0.0207174
968	ENSG00000129226	protein_coding	CD68	CD68 molecule [Source:HGNC Symbol;Acc:HGNC:1693]	hsa04142 Lysosome	FALSE	48.0242	0.729333	0.734231	0.993329	0.32055	0.906963	-2.26443	0.78827	-2.87265	0.00407041	0.0127952	-1.482	0.779196	-1.90195	0.0571771	0.118223	-2.21133	0.68576	-3.22464	0.00126131	0.00633018	0.78243	0.743331	1.0526	0.292524	0.585372
969	ENSG00000110848	protein_coding	CD69	CD69 molecule [Source:HGNC Symbol;Acc:HGNC:1694]	NA	FALSE	0.0613562	0	6.49465	0	1	NA	0	6.79226	0	1	NA	0	6.79226	0	1	NA	0	5.96575	0	1	NA	0	6.28844	0	1	NA
970	ENSG00000125726	protein_coding	CD70	CD70 molecule [Source:HGNC Symbol;Acc:HGNC:11937]	hsa04060 Cytokine-cytokine receptor interaction	FALSE	9.22676	2.11597	0.944842	2.2395	0.0251234	NA	-0.0571959	1.034	-0.055315	0.955888	0.965774	1.44491	0.995669	1.45119	0.146726	0.244019	-0.671064	0.836996	-0.801752	0.422696	0.522963	1.50211	0.936481	1.60399	0.108717	NA
971	ENSG00000137101	protein_coding	CD72	CD72 molecule [Source:HGNC Symbol;Acc:HGNC:1696]	hsa04662 B cell receptor signaling pathway	FALSE	6.42402	0.256093	0.781791	0.327572	0.743235	NA	-0.799547	0.872167	-0.916735	0.359281	0.446944	-0.162986	0.842913	-0.19336	0.846677	0.891115	-0.419079	0.740692	-0.565794	0.571534	0.66016	0.636561	0.835526	0.761868	0.446139	NA
972	ENSG00000019582	protein_coding	CD74	CD74 molecule [Source:HGNC Symbol;Acc:HGNC:1697]	hsa04612 Antigen processing and presentation	FALSE	18.9146	0.909395	0.594938	1.52855	0.126375	0.691154	-0.935473	0.651292	-1.43633	0.150907	0.221819	-0.309854	0.638756	-0.48509	0.627613	0.723379	-1.21925	0.557535	-2.18686	0.0287531	0.0624617	0.625618	0.617313	1.01345	0.310843	0.600845
973	ENSG00000105369	protein_coding	CD79A	CD79a molecule [Source:HGNC Symbol;Acc:HGNC:1698]	hsa04662 B cell receptor signaling pathway	FALSE	0.397626	2.05433	4.66867	0.440025	0.659919	NA	1.87338	4.91068	0.381491	0.702839	NA	1.17149	4.9128	0.238458	0.811526	NA	-0.882838	4.28353	-0.206101	0.836712	NA	-0.701888	4.54609	-0.154394	0.877299	NA
974	ENSG00000007312	protein_coding	CD79B	CD79b molecule [Source:HGNC Symbol;Acc:HGNC:1699]	hsa04662 B cell receptor signaling pathway	FALSE	2.31743	-0.836446	1.00155	-0.83515	0.403633	NA	-1.49278	1.12204	-1.33042	0.183381	NA	-1.91086	1.17138	-1.6313	0.102828	NA	-1.07442	1.08999	-0.985711	0.324275	NA	-0.418087	1.20164	-0.34793	0.727893	NA
975	ENSG00000110651	protein_coding	CD81	CD81 molecule [Source:HGNC Symbol;Acc:HGNC:1701]	hsa04662 B cell receptor signaling pathway	FALSE	744.386	0.115001	0.274547	0.418876	0.675307	0.991017	-1.55292	0.289191	-5.36989	7.88e-08	2.44e-05	-1.01396	0.288396	-3.51586	0.000438337	0.00328409	-1.12896	0.253592	-4.45188	8.51e-06	0.000298248	0.538964	0.269378	2.00077	0.0454171	0.219874
976	ENSG00000123146	protein_coding	ADGRE5	adhesion G protein-coupled receptor E5 [Source:HGNC Symbol;Acc:HGNC:1711]	NA	FALSE	352.233	0.0428026	0.346116	0.123666	0.90158	0.996426	-1.7122	0.36571	-4.68185	2.84e-06	0.000104138	-1.40205	0.364893	-3.84237	0.000121852	0.00134106	-1.44486	0.321245	-4.49767	6.87e-06	0.000272217	0.310148	0.342267	0.906159	0.364852	0.646902
977	ENSG00000177697	protein_coding	CD151	CD151 molecule (Raph blood group) [Source:HGNC Symbol;Acc:HGNC:1630]	NA	FALSE	510.021	0.134169	0.462113	0.290337	0.771558	0.996426	-2.36522	0.48637	-4.863	1.16e-06	7.01e-05	-1.83475	0.485347	-3.78029	0.000156646	0.00159794	-1.96892	0.426783	-4.6134	3.96e-06	0.000210702	0.530467	0.452936	1.17117	0.241529	0.534497
978	ENSG00000158825	protein_coding	CDA	cytidine deaminase [Source:HGNC Symbol;Acc:HGNC:1712]	hsa00240 Pyrimidine metabolism, hsa00983 Drug metabolism - other enzymes, hsa01100 Metabolic pathways	TRUE	251.122	0.412786	0.313913	1.31497	0.18852	0.795871	-1.4955	0.33334	-4.4864	7.24e-06	0.000173607	-0.486803	0.330215	-1.4742	0.140427	0.235918	-0.899589	0.290086	-3.10111	0.00192797	0.0085771	1.00869	0.311005	3.24333	0.0011814	0.0211871
983	ENSG00000170312	protein_coding	CDK1	cyclin dependent kinase 1 [Source:HGNC Symbol;Acc:HGNC:1722]	hsa04110 Cell cycle, hsa04114 Oocyte meiosis, hsa04115 p53 signaling pathway, hsa04218 Cellular senescence, hsa04540 Gap junction, hsa04914 Progesterone-mediated oocyte maturation	FALSE	1454.65	-0.843456	0.214616	-3.93007	8.49e-05	0.00855473	0.393987	0.223781	1.76059	0.0783072	0.13084	-0.520334	0.224645	-2.31625	0.0205447	0.053842	0.323122	0.198236	1.62999	0.103104	0.170071	-0.914321	0.208123	-4.39318	1.12e-05	0.000633593
984	ENSG00000248333	protein_coding	CDK11B	cyclin dependent kinase 11B [Source:HGNC Symbol;Acc:HGNC:1729]	NA	FALSE	314.905	0.0470038	0.178695	0.263039	0.792521	0.996426	-0.420492	0.190209	-2.21069	0.0270575	0.0560628	-0.171352	0.189204	-0.905647	0.365123	0.486704	-0.218356	0.166757	-1.30942	0.190392	0.276334	0.24914	0.17904	1.39153	0.164065	0.44288
987	ENSG00000198589	protein_coding	LRBA	LPS responsive beige-like anchor protein [Source:HGNC Symbol;Acc:HGNC:1742]	NA	FALSE	2305.66	0.0590067	0.137403	0.429443	0.667601	0.990904	0.455032	0.14368	3.16698	0.00154028	0.00623866	0.17926	0.143868	1.24601	0.212761	0.325041	0.120253	0.126395	0.951411	0.341396	0.44103	-0.275772	0.133191	-2.07049	0.0384063	0.198712
988	ENSG00000096401	protein_coding	CDC5L	cell division cycle 5 like [Source:HGNC Symbol;Acc:HGNC:1743]	hsa03040 Spliceosome	FALSE	1001.18	-0.242585	0.148213	-1.63673	0.101686	0.634309	0.421807	0.15465	2.7275	0.00638168	0.0181086	0.0234676	0.15527	0.15114	0.879865	0.914254	0.266053	0.136879	1.94372	0.0519298	0.0994157	-0.398339	0.143823	-2.76965	0.00561173	0.061793
989	ENSG00000122545	protein_coding	SEPTIN7	septin 7 [Source:HGNC Symbol;Acc:HGNC:1717]	NA	FALSE	2308.08	-0.213643	0.13826	-1.54523	0.122291	0.682686	0.473187	0.14442	3.27647	0.00105112	0.00474052	0.248112	0.144577	1.71612	0.0861401	0.161184	0.461755	0.127159	3.63132	0.000281975	0.00226332	-0.225075	0.133831	-1.68179	0.0926101	0.328499
990	ENSG00000094804	protein_coding	CDC6	cell division cycle 6 [Source:HGNC Symbol;Acc:HGNC:1744]	hsa04110 Cell cycle	FALSE	947.576	-0.231759	0.157596	-1.47059	0.141403	0.721467	0.327439	0.164485	1.99069	0.0465152	0.0858404	0.0148838	0.165258	0.0900643	0.928236	0.949669	0.246642	0.14588	1.69072	0.0908903	0.154011	-0.312555	0.153297	-2.03889	0.041461	0.207769
991	ENSG00000117399	protein_coding	CDC20	cell division cycle 20 [Source:HGNC Symbol;Acc:HGNC:1723]	hsa04110 Cell cycle, hsa04114 Oocyte meiosis, hsa04120 Ubiquitin mediated proteolysis	FALSE	714.349	-0.698461	0.283546	-2.46331	0.0137661	0.248967	-1.14077	0.297602	-3.83319	0.000126492	0.0010688	-1.78408	0.299018	-5.96646	2.42e-09	7.44e-07	-1.08562	0.263878	-4.11408	3.89e-05	0.000670355	-0.643309	0.278928	-2.30636	0.0210902	0.141394
993	ENSG00000164045	protein_coding	CDC25A	cell division cycle 25A [Source:HGNC Symbol;Acc:HGNC:1725]	hsa04110 Cell cycle, hsa04218 Cellular senescence, hsa04914 Progesterone-mediated oocyte maturation	FALSE	218.282	-0.627211	0.231194	-2.71292	0.00666924	0.161893	-0.119457	0.241387	-0.494876	0.620687	0.694055	-0.706189	0.245629	-2.87502	0.00404005	0.0158191	-0.0789777	0.220249	-0.358584	0.719906	0.787775	-0.586732	0.230926	-2.54078	0.0110604	0.0943891
994	ENSG00000101224	protein_coding	CDC25B	cell division cycle 25B [Source:HGNC Symbol;Acc:HGNC:1726]	hsa04010 MAPK signaling pathway, hsa04110 Cell cycle, hsa04914 Progesterone-mediated oocyte maturation	FALSE	963.743	-0.0725243	0.162195	-0.447144	0.654771	0.989609	-0.57915	0.170848	-3.38986	0.000699275	0.00350289	-0.675081	0.171116	-3.94516	7.97e-05	0.00100219	-0.602556	0.150806	-3.99558	6.45e-05	0.000877298	-0.0959302	0.160076	-0.599281	0.548986	0.785535
995	ENSG00000158402	protein_coding	CDC25C	cell division cycle 25C [Source:HGNC Symbol;Acc:HGNC:1727]	hsa04110 Cell cycle, hsa04114 Oocyte meiosis, hsa04914 Progesterone-mediated oocyte maturation	FALSE	159.45	-1.01591	0.256906	-3.95438	7.67e-05	0.00826338	0.31552	0.262528	1.20185	0.229422	0.31201	-0.559726	0.269189	-2.0793	0.0375896	0.0852121	0.45618	0.244893	1.86278	0.0624938	0.115066	-0.875246	0.250784	-3.49004	0.000482956	0.0111758
996	ENSG00000004897	protein_coding	CDC27	cell division cycle 27 [Source:HGNC Symbol;Acc:HGNC:1728]	hsa04110 Cell cycle, hsa04114 Oocyte meiosis, hsa04120 Ubiquitin mediated proteolysis, hsa04914 Progesterone-mediated oocyte maturation	FALSE	2313.08	-0.174609	0.143143	-1.21983	0.222531	0.840057	0.367146	0.149606	2.45409	0.0141243	0.033541	0.116916	0.149798	0.78049	0.435103	0.553439	0.291525	0.131748	2.21275	0.0269151	0.0593315	-0.25023	0.138743	-1.80355	0.0713016	0.286167
997	ENSG00000099804	protein_coding	CDC34	cell division cycle 34 [Source:HGNC Symbol;Acc:HGNC:1734]	hsa04120 Ubiquitin mediated proteolysis	FALSE	128.387	-0.146575	0.325387	-0.450464	0.652376	0.989533	-1.43004	0.348571	-4.10257	4.09e-05	0.000510011	-1.39074	0.348601	-3.9895	6.62e-05	0.000870296	-1.24417	0.308837	-4.02855	5.61e-05	0.000818435	0.0392947	0.333176	0.11794	0.906115	0.963978
998	ENSG00000070831	protein_coding	CDC42	cell division cycle 42 [Source:HGNC Symbol;Acc:HGNC:1736]	hsa04010 MAPK signaling pathway, hsa04014 Ras signaling pathway, hsa04015 Rap1 signaling pathway, hsa04062 Chemokine signaling pathway, hsa04144 Endocytosis, hsa04360 Axon guidance, hsa04370 VEGF signaling pathway, hsa04510 Focal adhesion, hsa04520 Adherens junction, hsa04530 Tight junction, hsa04660 T cell receptor signaling pathway, hsa04666 Fc gamma R-mediated phagocytosis, hsa04670 Leukocyte …	FALSE	3635.7	-0.152126	0.125914	-1.20817	0.226982	0.843941	0.36682	0.13163	2.78675	0.00532395	0.0157592	0.231085	0.131703	1.75459	0.0793291	0.151694	0.383211	0.11577	3.3101	0.000932617	0.00516851	-0.135735	0.121962	-1.11293	0.265739	0.557874
999	ENSG00000039068	protein_coding	CDH1	cadherin 1 [Source:HGNC Symbol;Acc:HGNC:1748]	hsa04015 Rap1 signaling pathway, hsa04371 Apelin signaling pathway, hsa04390 Hippo signaling pathway, hsa04514 Cell adhesion molecules (CAMs), hsa04520 Adherens junction	FALSE	1243.26	0.195246	0.130495	1.49619	0.134604	0.706789	0.0618756	0.136945	0.451828	0.651393	0.720702	0.347749	0.136686	2.54415	0.0109545	0.0334788	0.152503	0.119957	1.27131	0.203617	0.290655	0.285873	0.126944	2.25197	0.0243243	0.153468
1000	ENSG00000170558	protein_coding	CDH2	cadherin 2 [Source:HGNC Symbol;Acc:HGNC:1759]	hsa04514 Cell adhesion molecules (CAMs)	FALSE	2.24799	-0.506897	1.03604	-0.489264	0.624655	NA	0.140687	1.07312	0.131101	0.895695	NA	-1.73272	1.23956	-1.39785	0.162157	NA	-1.22582	1.14911	-1.06675	0.286084	NA	-1.8734	1.18265	-1.58407	0.113177	NA
1001	ENSG00000062038	protein_coding	CDH3	cadherin 3 [Source:HGNC Symbol;Acc:HGNC:1762]	hsa04514 Cell adhesion molecules (CAMs)	FALSE	1279.76	0.124148	0.195641	0.634569	0.525709	0.973816	-0.994736	0.205642	-4.83722	1.32e-06	7.44e-05	-0.531717	0.205233	-2.59079	0.00957549	0.0302995	-0.655864	0.180384	-3.63594	0.000276967	0.00224077	0.463019	0.191185	2.42184	0.0154421	0.116659
1002	ENSG00000280641	protein_coding	CDH4	cadherin 4 [Source:HGNC Symbol;Acc:HGNC:1763]	hsa04514 Cell adhesion molecules (CAMs)	FALSE	2.18645	0.553851	1.14919	0.48195	0.629841	NA	-0.484679	1.27429	-0.380351	0.703685	NA	-1.64067	1.41745	-1.15748	0.247077	NA	-2.19452	1.277	-1.71849	0.0857066	NA	-1.15599	1.39066	-0.831255	0.405829	NA
1003	ENSG00000179776	protein_coding	CDH5	cadherin 5 [Source:HGNC Symbol;Acc:HGNC:1764]	hsa04514 Cell adhesion molecules (CAMs), hsa04670 Leukocyte transendothelial migration	FALSE	0.0278698	0	6.49465	0	1	NA	0	6.79226	0	1	NA	0	6.79226	0	1	NA	0	5.96575	0	1	NA	0	6.28844	0	1	NA
1004	ENSG00000113361	protein_coding	CDH6	cadherin 6 [Source:HGNC Symbol;Acc:HGNC:1765]	NA	FALSE	1.03195	0.283303	1.94902	0.145357	0.884429	NA	0.0509722	2.06579	0.0246745	0.980315	NA	-2.21092	2.22726	-0.992664	0.320874	NA	-2.49423	1.9922	-1.252	0.210571	NA	-2.2619	2.10657	-1.07373	0.282942	NA
1005	ENSG00000081138	protein_coding	CDH7	cadherin 7 [Source:HGNC Symbol;Acc:HGNC:1766]	NA	FALSE	0.0408546	1.16861	6.49448	0.179939	0.857201	NA	0	6.79226	0	1	NA	0	6.79226	0	1	NA	-0.718452	5.96556	-0.120433	0.90414	NA	0	6.28844	0	1	NA
1006	ENSG00000150394	protein_coding	CDH8	cadherin 8 [Source:HGNC Symbol;Acc:HGNC:1767]	NA	FALSE	0.702008	0.473385	2.42021	0.195597	0.844926	NA	-1.39621	2.61184	-0.534571	0.592946	NA	1.67605	2.47541	0.677079	0.498356	NA	1.20266	2.1098	0.570034	0.568654	NA	3.07226	2.32714	1.32019	0.186773	NA
1007	ENSG00000113100	protein_coding	CDH9	cadherin 9 [Source:HGNC Symbol;Acc:HGNC:1768]	NA	FALSE	0.0706015	-0.936209	6.49465	-0.144151	0.885381	NA	-0.554198	6.79226	-0.0815925	0.934971	NA	-0.511617	6.79226	-0.0753235	0.939957	NA	0	5.96575	0	1	NA	0	6.28844	0	1	NA
1008	ENSG00000040731	protein_coding	CDH10	cadherin 10 [Source:HGNC Symbol;Acc:HGNC:1749]	NA	FALSE	0.0926168	-1.77264	6.47146	-0.273916	0.784149	NA	-1.39063	6.77009	-0.205407	0.837254	NA	-1.34804	6.77009	-0.199118	0.842171	NA	0	5.96575	0	1	NA	0	6.28844	0	1	NA
1009	ENSG00000140937	protein_coding	CDH11	cadherin 11 [Source:HGNC Symbol;Acc:HGNC:1750]	NA	FALSE	35.8953	0.0127258	0.464456	0.0273994	0.978141	0.99701	-0.0136481	0.488929	-0.0279144	0.97773	0.982694	0.391181	0.485971	0.804948	0.42085	0.540967	0.378455	0.427119	0.886066	0.375582	0.475228	0.404829	0.453611	0.892459	0.372147	0.654032
1010	ENSG00000154162	protein_coding	CDH12	cadherin 12 [Source:HGNC Symbol;Acc:HGNC:1751]	NA	FALSE	0.0910191	0	6.49465	0	1	NA	0	6.79226	0	1	NA	0	6.79226	0	1	NA	0	5.96575	0	1	NA	0	6.28844	0	1	NA
1012	ENSG00000140945	protein_coding	CDH13	cadherin 13 [Source:HGNC Symbol;Acc:HGNC:1753]	NA	FALSE	2.65022	1.77906	1.2295	1.44698	0.147904	NA	-0.299507	1.43056	-0.209363	0.834165	NA	1.81475	1.286	1.41116	0.158198	NA	0.0356872	1.02696	0.0347504	0.972279	NA	2.11426	1.26074	1.67699	0.0935444	NA
1013	ENSG00000129910	protein_coding	CDH15	cadherin 15 [Source:HGNC Symbol;Acc:HGNC:1754]	hsa04514 Cell adhesion molecules (CAMs)	FALSE	4.81677	0.304767	0.838507	0.363464	0.716258	NA	-1.78711	1.00658	-1.77543	0.0758275	0.127423	-0.960636	0.942022	-1.01976	0.307842	0.428282	-1.2654	0.836995	-1.51184	0.130575	0.20575	0.826469	1.00532	0.822097	0.411022	NA
1014	ENSG00000166589	protein_coding	CDH16	cadherin 16 [Source:HGNC Symbol;Acc:HGNC:1755]	NA	FALSE	0.0339466	0.602635	6.49465	0.0927895	0.926071	NA	0	6.79226	0	1	NA	0	6.79226	0	1	NA	-0.152479	5.96575	-0.025559	0.979609	NA	0	6.28844	0	1	NA
1015	ENSG00000079112	protein_coding	CDH17	cadherin 17 [Source:HGNC Symbol;Acc:HGNC:1756]	NA	FALSE	0.982643	-0.36766	2.12038	-0.173393	0.862342	NA	0.706774	2.17772	0.324547	0.745524	NA	0.237322	2.20709	0.107527	0.914371	NA	0.604983	1.96654	0.307639	0.758357	NA	-0.469452	2.02823	-0.231459	0.816958	NA
1016	ENSG00000145526	protein_coding	CDH18	cadherin 18 [Source:HGNC Symbol;Acc:HGNC:1757]	NA	FALSE	0.138449	0	6.49465	0	1	NA	0	6.79226	0	1	NA	0	6.79226	0	1	NA	0	5.96575	0	1	NA	0	6.28844	0	1	NA
1017	ENSG00000123374	protein_coding	CDK2	cyclin dependent kinase 2 [Source:HGNC Symbol;Acc:HGNC:1771]	hsa04068 FoxO signaling pathway, hsa04110 Cell cycle, hsa04114 Oocyte meiosis, hsa04115 p53 signaling pathway, hsa04151 PI3K-Akt signaling pathway, hsa04218 Cellular senescence, hsa04914 Progesterone-mediated oocyte maturation	FALSE	729.783	-0.507833	0.137699	-3.68799	0.000226036	0.0173872	-0.0385768	0.143903	-0.268074	0.788642	0.834736	-0.498739	0.145263	-3.43335	0.000596166	0.00406288	0.00909353	0.129156	0.0704072	0.94387	0.960108	-0.460162	0.135751	-3.38975	0.000699573	0.0147091
1018	ENSG00000250506	protein_coding	CDK3	cyclin dependent kinase 3 [Source:HGNC Symbol;Acc:HGNC:1772]	NA	FALSE	20.1958	-0.0100372	0.523271	-0.0191816	0.984696	0.997423	-1.4608	0.58975	-2.47699	0.0132496	0.0320105	-0.736766	0.567853	-1.29746	0.194474	0.303614	-0.726729	0.504622	-1.44015	0.149826	0.229346	0.724039	0.573267	1.263	0.206587	0.497523
1019	ENSG00000135446	protein_coding	CDK4	cyclin dependent kinase 4 [Source:HGNC Symbol;Acc:HGNC:1773]	hsa04110 Cell cycle, hsa04115 p53 signaling pathway, hsa04151 PI3K-Akt signaling pathway, hsa04218 Cellular senescence, hsa04530 Tight junction, hsa04660 T cell receptor signaling pathway	FALSE	1136.21	-0.080505	0.138335	-0.581956	0.560597	0.979149	-0.510622	0.145687	-3.50492	0.000456736	0.00257844	-0.417521	0.145607	-2.86746	0.00413782	0.0161302	-0.337016	0.128256	-2.62767	0.00859707	0.0249856	0.0931013	0.136154	0.683796	0.494104	0.745956
1020	ENSG00000164885	protein_coding	CDK5	cyclin dependent kinase 5 [Source:HGNC Symbol;Acc:HGNC:1774]	hsa04360 Axon guidance	FALSE	76.1528	0.102042	0.307789	0.331532	0.740243	0.996426	-1.03878	0.334491	-3.10555	0.00189926	0.00727975	-0.661976	0.330513	-2.00287	0.0451907	0.0980999	-0.764019	0.292165	-2.61503	0.00892205	0.0256937	0.376803	0.320172	1.17687	0.239246	0.532312
1021	ENSG00000105810	protein_coding	CDK6	cyclin dependent kinase 6 [Source:HGNC Symbol;Acc:HGNC:1777]	hsa04110 Cell cycle, hsa04115 p53 signaling pathway, hsa04151 PI3K-Akt signaling pathway, hsa04218 Cellular senescence	FALSE	502.377	0.697152	0.265549	2.62533	0.00865656	0.196824	0.0229871	0.280554	0.0819344	0.934699	0.949351	1.12484	0.277464	4.054	5.04e-05	0.000729455	0.427684	0.241722	1.76932	0.0768404	0.134934	1.10185	0.258117	4.2688	1.97e-05	0.000986273
1022	ENSG00000277273	protein_coding	CDK7	cyclin dependent kinase 7 [Source:HGNC Symbol;Acc:HGNC:1778]	hsa03022 Basal transcription factors, hsa03420 Nucleotide excision repair, hsa04110 Cell cycle	FALSE	729.868	0.196705	0.159666	1.23198	0.217958	0.835847	0.294282	0.16741	1.75786	0.0787719	0.131514	0.674928	0.16684	4.04537	5.22e-05	0.000750945	0.478223	0.146207	3.27086	0.00107221	0.00564624	0.380646	0.154626	2.46173	0.013827	0.108577
1024	ENSG00000132964	protein_coding	CDK8	cyclin dependent kinase 8 [Source:HGNC Symbol;Acc:HGNC:1779]	NA	FALSE	364.738	0.0244802	0.153524	0.159455	0.87331	0.996426	0.162375	0.161361	1.00628	0.31428	0.401419	0.246857	0.161207	1.53131	0.125694	0.216786	0.222376	0.141812	1.56811	0.116856	0.187935	0.084482	0.150261	0.562235	0.573956	0.800479
1025	ENSG00000136807	protein_coding	CDK9	cyclin dependent kinase 9 [Source:HGNC Symbol;Acc:HGNC:1780]	NA	FALSE	286.003	0.128968	0.181605	0.710159	0.477606	0.966707	-0.657524	0.194178	-3.3862	0.000708674	0.00353488	-0.287857	0.192611	-1.4945	0.135045	0.228993	-0.416825	0.169616	-2.45746	0.0139922	0.0357955	0.369668	0.183014	2.01988	0.0433954	0.213217
1026	ENSG00000124762	protein_coding	CDKN1A	cyclin dependent kinase inhibitor 1A [Source:HGNC Symbol;Acc:HGNC:1784]	hsa04012 ErbB signaling pathway, hsa04066 HIF-1 signaling pathway, hsa04068 FoxO signaling pathway, hsa04110 Cell cycle, hsa04115 p53 signaling pathway, hsa04151 PI3K-Akt signaling pathway, hsa04218 Cellular senescence, hsa04630 Jak-STAT signaling pathway, hsa04921 Oxytocin signaling pathway	FALSE	893.635	-0.309095	0.161103	-1.91862	0.0550327	0.49497	-0.824327	0.169777	-4.85534	1.2e-06	7.08e-05	-0.898705	0.170009	-5.28622	1.25e-07	1.39e-05	-0.58961	0.150081	-3.92862	8.54e-05	0.00103145	-0.0743784	0.159357	-0.466742	0.640684	0.837961
1027	ENSG00000111276	protein_coding	CDKN1B	cyclin dependent kinase inhibitor 1B [Source:HGNC Symbol;Acc:HGNC:1785]	hsa04012 ErbB signaling pathway, hsa04066 HIF-1 signaling pathway, hsa04068 FoxO signaling pathway, hsa04110 Cell cycle, hsa04151 PI3K-Akt signaling pathway	FALSE	369.905	-0.346622	0.142005	-2.44091	0.0146502	0.258638	0.354888	0.147536	2.40543	0.0161535	0.0371707	-0.0117611	0.148967	-0.0789512	0.937071	0.954693	0.33486	0.132406	2.52905	0.0114371	0.0308311	-0.366649	0.138321	-2.65071	0.00803238	0.0765298
1028	ENSG00000129757	protein_coding	CDKN1C	cyclin dependent kinase inhibitor 1C [Source:HGNC Symbol;Acc:HGNC:1786]	hsa04110 Cell cycle	FALSE	38.8711	-0.189671	0.318502	-0.59551	0.551503	0.978488	0.206251	0.333121	0.619148	0.535819	0.616256	-0.166966	0.339187	-0.492252	0.622541	0.719269	0.0227056	0.302447	0.0750729	0.940157	0.957546	-0.373217	0.317806	-1.17436	0.240253	0.532894
1029	ENSG00000147889	protein_coding	CDKN2A	cyclin dependent kinase inhibitor 2A [Source:HGNC Symbol;Acc:HGNC:1787]	hsa04110 Cell cycle, hsa04115 p53 signaling pathway, hsa04218 Cellular senescence	FALSE	117.99	0.123795	0.191307	0.647099	0.517568	0.971602	-0.0442545	0.204418	-0.216491	0.828605	0.867352	-0.0185596	0.204584	-0.0907186	0.927716	0.949353	-0.142354	0.180157	-0.790169	0.429429	0.529204	0.0256949	0.194022	0.132433	0.894642	0.958104
1030	ENSG00000147883	protein_coding	CDKN2B	cyclin dependent kinase inhibitor 2B [Source:HGNC Symbol;Acc:HGNC:1788]	hsa04068 FoxO signaling pathway, hsa04110 Cell cycle, hsa04218 Cellular senescence, hsa04350 TGF-beta signaling pathway	FALSE	105.606	0.669742	0.264335	2.53369	0.011287	0.221734	0.446509	0.279263	1.59888	0.109847	0.17139	1.07399	0.276021	3.89098	9.98e-05	0.001165	0.404251	0.238233	1.69687	0.0897208	0.152576	0.627484	0.254696	2.46366	0.0137527	0.108133
1031	ENSG00000123080	protein_coding	CDKN2C	cyclin dependent kinase inhibitor 2C [Source:HGNC Symbol;Acc:HGNC:1789]	hsa04110 Cell cycle	FALSE	37.4479	-1.42632	0.414428	-3.44166	0.000578156	0.0326135	0.0538957	0.419539	0.128464	0.897782	0.92063	-1.64108	0.451809	-3.63225	0.000280961	0.00239756	-0.214761	0.421548	-0.509459	0.610431	0.694608	-1.69498	0.426574	-3.97347	7.08e-05	0.00264971
1032	ENSG00000129355	protein_coding	CDKN2D	cyclin dependent kinase inhibitor 2D [Source:HGNC Symbol;Acc:HGNC:1790]	hsa04068 FoxO signaling pathway, hsa04110 Cell cycle	FALSE	33.4149	-0.436216	0.369174	-1.1816	0.237364	0.852551	-1.11835	0.40469	-2.76348	0.00571887	0.0166454	-1.02962	0.403621	-2.55095	0.010743	0.0330676	-0.5934	0.364074	-1.62989	0.103126	0.170087	0.0887358	0.400043	0.221816	0.824457	0.932448
1033	ENSG00000100526	protein_coding	CDKN3	cyclin dependent kinase inhibitor 3 [Source:HGNC Symbol;Acc:HGNC:1791]	NA	FALSE	263.355	-0.815593	0.26199	-3.11307	0.00185155	0.0696301	0.352748	0.271225	1.30057	0.193405	0.271474	-0.453717	0.274655	-1.65195	0.0985438	0.179011	0.361875	0.245149	1.47615	0.139905	0.217629	-0.806465	0.254994	-3.16268	0.00156322	0.0257964
1036	ENSG00000129596	protein_coding	CDO1	cysteine dioxygenase type 1 [Source:HGNC Symbol;Acc:HGNC:1795]	hsa00270 Cysteine and methionine metabolism, hsa00430 Taurine and hypotaurine metabolism, hsa01100 Metabolic pathways	TRUE	0.93939	-0.181729	1.99325	-0.0911722	0.927356	NA	0.430182	2.06497	0.208324	0.834976	NA	0.399069	2.07148	0.192649	0.847234	NA	0.580798	1.83879	0.315859	0.752109	NA	-0.0311133	1.9163	-0.0162361	0.987046	NA
1039	ENSG00000140743	protein_coding	CDR2	cerebellar degeneration related protein 2 [Source:HGNC Symbol;Acc:HGNC:1799]	NA	FALSE	278.423	-0.152935	0.138948	-1.10067	0.271042	0.878809	-0.204649	0.147716	-1.38542	0.165924	0.239524	0.146007	0.145978	1.0002	0.317213	0.437777	0.298942	0.129332	2.31144	0.0208087	0.0487254	0.350656	0.138709	2.52799	0.0114718	0.0963187
1040	ENSG00000163624	protein_coding	CDS1	CDP-diacylglycerol synthase 1 [Source:HGNC Symbol;Acc:HGNC:1800]	hsa00564 Glycerophospholipid metabolism, hsa01100 Metabolic pathways, hsa04070 Phosphatidylinositol signaling system	TRUE	375.36	-0.0106264	0.144039	-0.0737745	0.94119	0.996426	0.263662	0.150979	1.74635	0.0807495	0.134225	0.388289	0.150696	2.57664	0.0099766	0.031276	0.398915	0.132558	3.00937	0.00261792	0.0105739	0.124626	0.140068	0.889757	0.373596	0.65517
1041	ENSG00000237165	protein_coding	CDSN	corneodesmosin [Source:HGNC Symbol;Acc:HGNC:1802]	NA	FALSE	1.32585	-1.84531	2.48625	-0.742206	0.457963	NA	-1.66356	2.62676	-0.633315	0.526528	NA	0.0376499	2.53554	0.0148489	0.988153	NA	1.88296	2.30756	0.815995	0.414503	NA	1.70121	2.4583	0.692028	0.48892	NA
1043	ENSG00000169442	protein_coding	CD52	CD52 molecule [Source:HGNC Symbol;Acc:HGNC:1804]	NA	FALSE	1.10785	2.29916	1.78438	1.28849	0.197574	NA	-1.98713	2.08741	-0.951959	0.341118	NA	0.795106	1.93399	0.411123	0.680982	NA	-1.50405	1.58702	-0.947722	0.343271	NA	2.78224	1.92144	1.448	0.147617	NA
1044	ENSG00000113722	protein_coding	CDX1	caudal type homeobox 1 [Source:HGNC Symbol;Acc:HGNC:1805]	NA	FALSE	0.0557395	0	6.49465	0	1	NA	0	6.79226	0	1	NA	0	6.79226	0	1	NA	0	5.96575	0	1	NA	0	6.28844	0	1	NA
1045	ENSG00000165556	protein_coding	CDX2	caudal type homeobox 2 [Source:HGNC Symbol;Acc:HGNC:1806]	NA	FALSE	46.4471	0.317149	0.289042	1.09724	0.272536	0.879261	-0.357468	0.316053	-1.13104	0.25804	0.342936	-0.197513	0.313953	-0.629117	0.529273	0.641274	-0.514662	0.275528	-1.86792	0.0617738	0.114073	0.159954	0.303743	0.526611	0.598464	0.815403
1046	ENSG00000131264	protein_coding	CDX4	caudal type homeobox 4 [Source:HGNC Symbol;Acc:HGNC:1808]	NA	FALSE	0	NA	NA	NA	NA	NA	NA	NA	NA	NA	NA	NA	NA	NA	NA	NA	NA	NA	NA	NA	NA	NA	NA	NA	NA	NA
1047	ENSG00000153132	protein_coding	CLGN	calmegin [Source:HGNC Symbol;Acc:HGNC:2060]	NA	FALSE	26.1109	-0.377522	0.459461	-0.821662	0.411269	0.947113	0.754824	0.464724	1.62424	0.104325	0.164646	-1.76495	0.575375	-3.06748	0.00215872	0.010129	-1.38743	0.536675	-2.58523	0.00973135	0.0273818	-2.51978	0.541188	-4.65601	3.22e-06	0.000256972
1048	ENSG00000105388	protein_coding	CEACAM5	CEA cell adhesion molecule 5 [Source:HGNC Symbol;Acc:HGNC:1817]	NA	FALSE	0.189975	1.1869	6.49432	0.18276	0.854986	NA	1.89037	6.79008	0.278401	0.780704	NA	1.86232	6.79169	0.274206	0.783926	NA	0.67542	5.96473	0.113236	0.909844	NA	-0.0280416	6.28546	-0.00446134	0.99644	NA
1050	ENSG00000245848	protein_coding	CEBPA	CCAAT enhancer binding protein alpha [Source:HGNC Symbol;Acc:HGNC:1833]	NA	FALSE	11.317	-0.0735286	0.663228	-0.110865	0.911724	NA	-1.7452	0.757917	-2.30262	0.0213001	0.0463534	-0.781191	0.718608	-1.08709	0.276998	0.395793	-0.707662	0.639281	-1.10697	0.268309	0.362859	0.964006	0.737053	1.30792	0.190901	0.477237
1051	ENSG00000172216	protein_coding	CEBPB	CCAAT enhancer binding protein beta [Source:HGNC Symbol;Acc:HGNC:1834]	hsa04657 IL-17 signaling pathway, hsa04668 TNF signaling pathway	FALSE	160.306	0.257943	0.247292	1.04307	0.296916	0.896597	-0.588773	0.264227	-2.22828	0.0258618	0.0540282	-0.125735	0.26171	-0.480437	0.630917	0.725622	-0.383678	0.229865	-1.66914	0.0950889	0.159271	0.463037	0.247994	1.86713	0.0618827	0.265092
1052	ENSG00000221869	protein_coding	CEBPD	CCAAT enhancer binding protein delta [Source:HGNC Symbol;Acc:HGNC:1835]	NA	FALSE	13.1706	0.484956	0.518128	0.935977	0.349285	0.921981	1.07187	0.533941	2.00747	0.0446999	0.0832891	0.829436	0.542222	1.5297	0.126092	0.217269	0.34448	0.457578	0.752834	0.45155	0.550421	-0.242433	0.475409	-0.509946	0.610089	0.821676
1053	ENSG00000092067	protein_coding	CEBPE	CCAAT enhancer binding protein epsilon [Source:HGNC Symbol;Acc:HGNC:1836]	NA	FALSE	0	NA	NA	NA	NA	NA	NA	NA	NA	NA	NA	NA	NA	NA	NA	NA	NA	NA	NA	NA	NA	NA	NA	NA	NA	NA
1054	ENSG00000153879	protein_coding	CEBPG	CCAAT enhancer binding protein gamma [Source:HGNC Symbol;Acc:HGNC:1837]	NA	FALSE	873.306	-0.0730367	0.14332	-0.509607	0.610327	0.986353	0.191803	0.1501	1.27783	0.201309	0.280523	0.411736	0.149773	2.74906	0.00597657	0.0212937	0.484772	0.131748	3.67954	0.000233651	0.0020016	0.219933	0.139094	1.58118	0.113836	0.368917
1056	ENSG00000170835	protein_coding	CEL	carboxyl ester lipase [Source:HGNC Symbol;Acc:HGNC:1848]	hsa00100 Steroid biosynthesis, hsa00561 Glycerolipid metabolism, hsa01100 Metabolic pathways, hsa04972 Pancreatic secretion, hsa04975 Fat digestion and absorption	TRUE	3.71908	-0.985082	1.173	-0.839796	0.401023	NA	-3.55262	1.45324	-2.44462	0.0145006	NA	-1.8117	1.27803	-1.41757	0.156315	NA	-0.826622	1.15561	-0.715314	0.474415	0.571559	1.74091	1.43924	1.20961	0.226429	NA
1058	ENSG00000115163	protein_coding	CENPA	centromere protein A [Source:HGNC Symbol;Acc:HGNC:1851]	NA	FALSE	135.231	-1.02577	0.303476	-3.38006	0.000724701	0.0386703	0.0336339	0.312895	0.107493	0.914398	0.933511	-0.867806	0.321001	-2.70343	0.00686274	0.0235654	0.157963	0.291023	0.542784	0.587279	0.674581	-0.901439	0.300832	-2.99649	0.00273109	0.0386825
1059	ENSG00000125817	protein_coding	CENPB	centromere protein B [Source:HGNC Symbol;Acc:HGNC:1852]	NA	FALSE	170.213	-0.117567	0.30609	-0.384093	0.70091	0.992959	-1.51564	0.327072	-4.63395	3.59e-06	0.000120731	-1.13771	0.325054	-3.50006	0.00046516	0.00342143	-1.02014	0.287115	-3.55307	0.000380764	0.00276169	0.377929	0.309386	1.22154	0.22188	0.513928
1060	ENSG00000145241	protein_coding	CENPC	centromere protein C [Source:HGNC Symbol;Acc:HGNC:1854]	NA	FALSE	250.32	-0.35412	0.163591	-2.16466	0.0304134	0.383085	0.576198	0.168606	3.41743	0.000632159	0.00325912	-0.101224	0.172322	-0.587412	0.556927	0.665525	0.252896	0.153908	1.64316	0.100349	0.166273	-0.677422	0.159228	-4.25442	2.1e-05	0.00103646
1062	ENSG00000138778	protein_coding	CENPE	centromere protein E [Source:HGNC Symbol;Acc:HGNC:1856]	NA	FALSE	581.696	-0.826686	0.182051	-4.54095	5.6e-06	0.00195114	0.420925	0.188457	2.23353	0.025514	0.0534489	-0.413348	0.190647	-2.16813	0.0301488	0.0720286	0.413337	0.169961	2.43195	0.0150178	0.0377198	-0.834273	0.176806	-4.71858	2.37e-06	0.000198376
1063	ENSG00000117724	protein_coding	CENPF	centromere protein F [Source:HGNC Symbol;Acc:HGNC:1857]	NA	FALSE	2647.23	-0.683751	0.155542	-4.39593	1.1e-05	0.00267997	0.522285	0.162249	3.21904	0.00128622	0.00547704	-0.494146	0.162894	-3.03355	0.00241695	0.0109826	0.189605	0.143609	1.32029	0.186739	0.271937	-1.01643	0.150847	-6.73814	1.6e-11	2.17e-08
1066	ENSG00000198848	protein_coding	CES1	carboxylesterase 1 [Source:HGNC Symbol;Acc:HGNC:1863]	hsa00983 Drug metabolism - other enzymes	FALSE	0.0593259	0	6.49465	0	1	NA	0	6.79226	0	1	NA	0	6.79226	0	1	NA	0	5.96575	0	1	NA	0	6.28844	0	1	NA
1068	ENSG00000177143	protein_coding	CETN1	centrin 1 [Source:HGNC Symbol;Acc:HGNC:1866]	NA	FALSE	0.0306781	0	6.49465	0	1	NA	0	6.79226	0	1	NA	0	6.79226	0	1	NA	0	5.96575	0	1	NA	0	6.28844	0	1	NA
1069	ENSG00000147400	protein_coding	CETN2	centrin 2 [Source:HGNC Symbol;Acc:HGNC:1867]	hsa03420 Nucleotide excision repair	FALSE	356.158	-0.0424012	0.18644	-0.227426	0.820093	0.996426	0.286455	0.195107	1.46819	0.142052	0.211482	0.519166	0.194615	2.66766	0.00763822	0.0255347	0.561567	0.171087	3.28236	0.00102943	0.00548864	0.232711	0.180493	1.28931	0.197292	0.486418
1070	ENSG00000153140	protein_coding	CETN3	centrin 3 [Source:HGNC Symbol;Acc:HGNC:1868]	NA	FALSE	317.229	-0.203174	0.198642	-1.02281	0.306397	0.898434	0.400662	0.206987	1.93569	0.0529061	0.0951027	0.19326	0.207904	0.929565	0.352596	0.474421	0.396434	0.183648	2.15867	0.0308761	0.0660512	-0.207402	0.192643	-1.07661	0.281654	0.574088
1071	ENSG00000087237	protein_coding	CETP	cholesteryl ester transfer protein [Source:HGNC Symbol;Acc:HGNC:1869]	NA	FALSE	0.0475236	-1.75972	6.47222	-0.271889	0.785708	NA	-1.37771	6.77081	-0.203478	0.838761	NA	-1.33513	6.77081	-0.197189	0.843679	NA	0	5.96575	0	1	NA	0	6.28844	0	1	NA
1072	ENSG00000172757	protein_coding	CFL1	cofilin 1 [Source:HGNC Symbol;Acc:HGNC:1874]	hsa04360 Axon guidance, hsa04666 Fc gamma R-mediated phagocytosis, hsa04810 Regulation of actin cytoskeleton	FALSE	4528.73	-0.130421	0.124801	-1.04503	0.296009	0.895676	-0.634946	0.130831	-4.85317	1.22e-06	7.09e-05	-0.557973	0.130816	-4.26535	2e-05	0.000398383	-0.427553	0.115022	-3.71715	0.000201486	0.00180838	0.0769727	0.121538	0.633321	0.526524	0.768298
1073	ENSG00000165410	protein_coding	CFL2	cofilin 2 [Source:HGNC Symbol;Acc:HGNC:1875]	hsa04360 Axon guidance, hsa04666 Fc gamma R-mediated phagocytosis, hsa04810 Regulation of actin cytoskeleton	FALSE	528.763	-0.234544	0.191152	-1.227	0.219822	0.837696	0.475124	0.199124	2.38607	0.0170295	0.0387878	0.00292591	0.200513	0.0145921	0.988358	0.991665	0.23747	0.177078	1.34104	0.179906	0.264067	-0.472198	0.185656	-2.54341	0.0109777	0.0940699
1075	ENSG00000109861	protein_coding	CTSC	cathepsin C [Source:HGNC Symbol;Acc:HGNC:2528]	hsa04142 Lysosome, hsa04210 Apoptosis	FALSE	389.853	0.142534	0.173369	0.822141	0.410997	0.947113	0.184257	0.18225	1.01101	0.31201	0.399311	0.575766	0.18121	3.17735	0.00148627	0.00779023	0.433232	0.158808	2.72803	0.00637147	0.0200294	0.391509	0.168458	2.32407	0.0201216	0.137309
1080	ENSG00000001626	protein_coding	CFTR	CF transmembrane conductance regulator [Source:HGNC Symbol;Acc:HGNC:1884]	hsa02010 ABC transporters, hsa04024 cAMP signaling pathway, hsa04152 AMPK signaling pathway, hsa04530 Tight junction, hsa04971 Gastric acid secretion, hsa04972 Pancreatic secretion, hsa04976 Bile secretion	TRUE	1.02951	-1.19956	2.01244	-0.596074	0.551126	NA	-0.60367	2.09431	-0.288243	0.77316	NA	-2.99856	2.2146	-1.354	0.175737	NA	-1.799	2.05962	-0.873459	0.382413	NA	-2.39489	2.13969	-1.11927	0.263024	NA
1081	ENSG00000135346	protein_coding	CGA	glycoprotein hormones, alpha polypeptide [Source:HGNC Symbol;Acc:HGNC:1885]	hsa04024 cAMP signaling pathway, hsa04080 Neuroactive ligand-receptor interaction, hsa04912 GnRH signaling pathway, hsa04913 Ovarian steroidogenesis, hsa04917 Prolactin signaling pathway, hsa04918 Thyroid hormone synthesis, hsa04923 Regulation of lipolysis in adipocytes	FALSE	0.0623095	0	6.49465	0	1	NA	0	6.79226	0	1	NA	0	6.79226	0	1	NA	0	5.96575	0	1	NA	0	6.28844	0	1	NA
1082	ENSG00000104827	protein_coding	CGB3	chorionic gonadotropin subunit beta 3 [Source:HGNC Symbol;Acc:HGNC:1886]	NA	FALSE	0.369685	0	5.93274	0	1	NA	0	6.2046	0	1	NA	1.17148	6.2046	0.188808	0.850243	NA	1.14594	5.44959	0.21028	0.833449	NA	0.763917	5.74436	0.132985	0.894205	NA
1084	ENSG00000170956	protein_coding	CEACAM3	CEA cell adhesion molecule 3 [Source:HGNC Symbol;Acc:HGNC:1815]	NA	FALSE	0.0235303	0	6.49465	0	1	NA	0	6.79226	0	1	NA	0	6.79226	0	1	NA	0	5.96575	0	1	NA	0	6.28844	0	1	NA
1087	ENSG00000280501	protein_coding	CEACAM7	CEA cell adhesion molecule 7 [Source:HGNC Symbol;Acc:HGNC:1819]	NA	FALSE	0.0920343	0	6.49465	0	1	NA	0	6.79226	0	1	NA	0	6.79226	0	1	NA	0	5.96575	0	1	NA	0	6.28844	0	1	NA
1088	ENSG00000124469	protein_coding	CEACAM8	CEA cell adhesion molecule 8 [Source:HGNC Symbol;Acc:HGNC:1820]	NA	FALSE	0.102109	1.1869	6.49432	0.18276	0.854986	NA	0	6.79226	0	1	NA	0	6.79226	0	1	NA	-0.736748	5.96538	-0.123504	0.901708	NA	0	6.28844	0	1	NA
1089	ENSG00000105352	protein_coding	CEACAM4	CEA cell adhesion molecule 4 [Source:HGNC Symbol;Acc:HGNC:1816]	NA	FALSE	0	NA	NA	NA	NA	NA	NA	NA	NA	NA	NA	NA	NA	NA	NA	NA	NA	NA	NA	NA	NA	NA	NA	NA	NA	NA
1101	ENSG00000136457	protein_coding	CHAD	chondroadherin [Source:HGNC Symbol;Acc:HGNC:1909]	hsa04151 PI3K-Akt signaling pathway, hsa04510 Focal adhesion, hsa04512 ECM-receptor interaction	FALSE	2.53994	-1.00999	1.09258	-0.924408	0.355274	NA	-1.37237	1.19236	-1.15097	0.249746	NA	-1.71646	1.22608	-1.39995	0.161527	NA	-0.706467	1.13445	-0.622737	0.533457	NA	-0.344087	1.23085	-0.279553	0.77982	NA
1102	ENSG00000136161	protein_coding	RCBTB2	RCC1 and BTB domain containing protein 2 [Source:HGNC Symbol;Acc:HGNC:1914]	NA	FALSE	44.7673	-0.0461899	0.271929	-0.16986	0.86512	0.996426	0.567537	0.281394	2.01688	0.0437084	0.0817724	0.0954294	0.288796	0.330438	0.741069	0.811977	0.141619	0.255984	0.553236	0.580102	0.668134	-0.472108	0.266016	-1.77473	0.0759419	0.295977
1103	ENSG00000070748	protein_coding	CHAT	choline O-acetyltransferase [Source:HGNC Symbol;Acc:HGNC:1912]	hsa00564 Glycerophospholipid metabolism, hsa04725 Cholinergic synapse	TRUE	0.122712	0	6.49465	0	1	NA	0	6.79226	0	1	NA	0	6.79226	0	1	NA	0	5.96575	0	1	NA	0	6.28844	0	1	NA
1104	ENSG00000180198	protein_coding	RCC1	regulator of chromosome condensation 1 [Source:HGNC Symbol;Acc:HGNC:1913]	NA	FALSE	980.688	-0.110013	0.158286	-0.69503	0.487037	0.966771	-0.557196	0.166711	-3.34228	0.000830919	0.0039873	-0.505421	0.166695	-3.03201	0.00242927	0.011014	-0.395407	0.146884	-2.69197	0.00710303	0.0216355	0.051775	0.155926	0.332047	0.739854	0.888218
1105	ENSG00000153922	protein_coding	CHD1	chromodomain helicase DNA binding protein 1 [Source:HGNC Symbol;Acc:HGNC:1915]	NA	FALSE	930.533	-0.219115	0.14207	-1.5423	0.123	0.684709	0.598339	0.147888	4.04588	5.21e-05	0.000595628	0.15158	0.148708	1.01931	0.308055	0.428428	0.370695	0.131165	2.82617	0.00471081	0.0160965	-0.446759	0.137446	-3.25044	0.00115227	0.0208821
1106	ENSG00000173575	protein_coding	CHD2	chromodomain helicase DNA binding protein 2 [Source:HGNC Symbol;Acc:HGNC:1917]	NA	FALSE	1437.79	0.161966	0.0962169	1.68335	0.0923083	0.613283	0.338116	0.100825	3.35351	0.000797946	0.00386714	0.241358	0.101004	2.38959	0.0168674	0.0465349	0.0793921	0.0886584	0.895484	0.370529	0.470632	-0.0967576	0.0936388	-1.03331	0.30146	0.593335
1107	ENSG00000170004	protein_coding	CHD3	chromodomain helicase DNA binding protein 3 [Source:HGNC Symbol;Acc:HGNC:1918]	NA	FALSE	538.926	-0.149037	0.155377	-0.959195	0.33746	0.917743	-0.0950188	0.163168	-0.582338	0.560339	0.638534	-0.492303	0.164326	-2.9959	0.0027364	0.0119572	-0.343266	0.145168	-2.36461	0.0180491	0.0435748	-0.397284	0.153478	-2.58854	0.00963845	0.0859846
1108	ENSG00000111642	protein_coding	CHD4	chromodomain helicase DNA binding protein 4 [Source:HGNC Symbol;Acc:HGNC:1919]	NA	FALSE	3840.12	-0.0119344	0.077451	-0.154089	0.877539	0.996426	-0.024577	0.0812393	-0.302526	0.762251	0.812914	-0.13601	0.0813553	-1.67181	0.0945626	0.173318	-0.124076	0.071581	-1.73336	0.0830313	0.143522	-0.111433	0.0756638	-1.47274	0.140821	0.411546
1109	ENSG00000198610	protein_coding	AKR1C4	aldo-keto reductase family 1 member C4 [Source:HGNC Symbol;Acc:HGNC:387]	hsa00120 Primary bile acid biosynthesis, hsa00140 Steroid hormone biosynthesis, hsa01100 Metabolic pathways	TRUE	0.14285	0	6.49465	0	1	NA	0	6.79226	0	1	NA	0	6.79226	0	1	NA	0	5.96575	0	1	NA	0	6.28844	0	1	NA
1111	ENSG00000149554	protein_coding	CHEK1	checkpoint kinase 1 [Source:HGNC Symbol;Acc:HGNC:1925]	hsa04110 Cell cycle, hsa04115 p53 signaling pathway, hsa04218 Cellular senescence	FALSE	634.976	-0.325801	0.159633	-2.04093	0.0412577	0.436886	0.421233	0.166176	2.53486	0.0112491	0.0282574	-0.0127142	0.167309	-0.0759921	0.939425	0.956411	0.313087	0.147999	2.11546	0.0343904	0.0716593	-0.433947	0.155033	-2.79906	0.00512511	0.0581944
1112	ENSG00000053254	protein_coding	FOXN3	forkhead box N3 [Source:HGNC Symbol;Acc:HGNC:1928]	NA	FALSE	349.009	0.00641279	0.156363	0.0410124	0.967286	0.996426	0.258782	0.163878	1.57912	0.11431	0.177344	0.128024	0.16445	0.778498	0.436275	0.554275	0.121611	0.144785	0.839939	0.400942	0.501471	-0.130758	0.152871	-0.85535	0.392357	0.669577
1113	ENSG00000100604	protein_coding	CHGA	chromogranin A [Source:HGNC Symbol;Acc:HGNC:1929]	NA	FALSE	0.046375	1.1869	6.49432	0.18276	0.854986	NA	0	6.79226	0	1	NA	0	6.79226	0	1	NA	-0.736748	5.96538	-0.123504	0.901708	NA	0	6.28844	0	1	NA
1114	ENSG00000089199	protein_coding	CHGB	chromogranin B [Source:HGNC Symbol;Acc:HGNC:1930]	NA	FALSE	2.41636	2.01579	1.72988	1.16527	0.243908	NA	3.59982	1.72651	2.08502	0.0370672	NA	3.08612	1.74804	1.76548	0.0774834	NA	1.07033	1.27819	0.837385	0.402376	NA	-0.513694	1.27362	-0.403334	0.686703	NA
1116	ENSG00000133048	protein_coding	CHI3L1	chitinase 3 like 1 [Source:HGNC Symbol;Acc:HGNC:1932]	NA	FALSE	3.19352	2.13382	1.07924	1.97715	0.0480244	NA	-1.20772	1.37311	-0.879554	0.379101	NA	1.56773	1.14157	1.37331	0.169655	NA	-0.566084	0.916857	-0.617419	0.536959	0.629502	2.77546	1.24952	2.22122	0.0263362	NA
1117	ENSG00000064886	protein_coding	CHI3L2	chitinase 3 like 2 [Source:HGNC Symbol;Acc:HGNC:1933]	NA	FALSE	1.3409	0.788358	2.23444	0.352822	0.724222	NA	0.976203	2.3398	0.417217	0.67652	NA	1.0118	2.34016	0.432365	0.665476	NA	0.223446	2.00639	0.111367	0.911326	NA	0.0356005	2.1231	0.0167681	0.986622	NA
1118	ENSG00000133063	protein_coding	CHIT1	chitinase 1 [Source:HGNC Symbol;Acc:HGNC:1936]	hsa00520 Amino sugar and nucleotide sugar metabolism, hsa01100 Metabolic pathways	FALSE	0.31756	1.7754	5.42762	0.327104	0.743589	NA	1.86672	5.69043	0.328045	0.742877	NA	2.40748	5.66454	0.425008	0.670831	NA	0.63208	4.95168	0.127649	0.898426	NA	0.540757	5.23842	0.103229	0.917781	NA
1119	ENSG00000110721	protein_coding	CHKA	choline kinase alpha [Source:HGNC Symbol;Acc:HGNC:1937]	hsa00564 Glycerophospholipid metabolism, hsa01100 Metabolic pathways	TRUE	247.906	-0.153402	0.141345	-1.0853	0.277789	0.883493	-0.0489059	0.149558	-0.327003	0.743666	0.797895	0.0416021	0.149248	0.278744	0.780441	0.842516	0.195004	0.132551	1.47116	0.141249	0.219359	0.090508	0.141277	0.640644	0.521754	0.764943
1120	ENSG00000100288	protein_coding	CHKB	choline kinase beta [Source:HGNC Symbol;Acc:HGNC:1938]	hsa00564 Glycerophospholipid metabolism, hsa01100 Metabolic pathways	TRUE	165.911	0.471071	0.24273	1.94072	0.0522926	0.482925	0.122757	0.256793	0.478038	0.632623	0.704408	0.433859	0.255424	1.69858	0.089398	0.165808	-0.0372115	0.222795	-0.167022	0.867353	0.903297	0.311102	0.238038	1.30695	0.191231	0.477375
1121	ENSG00000188419	protein_coding	CHM	CHM Rab escort protein [Source:HGNC Symbol;Acc:HGNC:1940]	NA	FALSE	411.056	-0.0344189	0.158659	-0.216937	0.828258	0.996426	0.501875	0.165503	3.03243	0.00242591	0.00871782	0.175888	0.166547	1.05608	0.29093	0.410287	0.210306	0.146671	1.43386	0.151612	0.231571	-0.325988	0.154049	-2.11614	0.0343333	0.185181
1122	ENSG00000203668	protein_coding	CHML	CHM like Rab escort protein [Source:HGNC Symbol;Acc:HGNC:1941]	NA	FALSE	498.185	-0.0935706	0.149449	-0.626104	0.531247	0.975077	0.601344	0.155593	3.86486	0.000111154	0.000980315	0.412141	0.156099	2.64025	0.00828446	0.0270979	0.505712	0.13742	3.68005	0.000233186	0.00200081	-0.189203	0.144077	-1.3132	0.189115	0.475124
1123	ENSG00000128656	protein_coding	CHN1	chimerin 1 [Source:HGNC Symbol;Acc:HGNC:1943]	NA	FALSE	34.999	-0.625886	0.386896	-1.61771	0.105725	0.644913	0.759937	0.389666	1.95023	0.0511493	0.092538	-0.703701	0.418987	-1.67953	0.0930492	0.171103	-0.0778151	0.384212	-0.202532	0.839501	0.881569	-1.46364	0.387001	-3.78201	0.00015557	0.00492397
1124	ENSG00000285162	protein_coding	AC004593.2	chimerin 2 [Source:NCBI gene;Acc:1124]	NA	FALSE	26.9701	-0.219224	0.334416	-0.655541	0.512119	0.970286	0.343864	0.346803	0.991525	0.321429	0.40893	0.122532	0.351903	0.3482	0.72769	0.802638	0.341756	0.314771	1.08573	0.277599	0.372873	-0.221331	0.327901	-0.674994	0.499679	0.749879
1128	ENSG00000168539	protein_coding	CHRM1	cholinergic receptor muscarinic 1 [Source:HGNC Symbol;Acc:HGNC:1950]	hsa04020 Calcium signaling pathway, hsa04024 cAMP signaling pathway, hsa04080 Neuroactive ligand-receptor interaction, hsa04151 PI3K-Akt signaling pathway, hsa04725 Cholinergic synapse, hsa04810 Regulation of actin cytoskeleton	FALSE	0.497843	-0.898328	3.14613	-0.285535	0.775235	NA	-2.7095	3.35832	-0.806801	0.419781	NA	-2.66692	3.35832	-0.794122	0.427125	NA	-1.76859	3.0171	-0.586188	0.557749	NA	0	3.23777	0	1	NA
1129	ENSG00000181072	protein_coding	CHRM2	cholinergic receptor muscarinic 2 [Source:HGNC Symbol;Acc:HGNC:1951]	hsa04020 Calcium signaling pathway, hsa04024 cAMP signaling pathway, hsa04080 Neuroactive ligand-receptor interaction, hsa04151 PI3K-Akt signaling pathway, hsa04725 Cholinergic synapse, hsa04810 Regulation of actin cytoskeleton	FALSE	0.122712	0	6.49465	0	1	NA	0	6.79226	0	1	NA	0	6.79226	0	1	NA	0	5.96575	0	1	NA	0	6.28844	0	1	NA
1130	ENSG00000143669	protein_coding	LYST	lysosomal trafficking regulator [Source:HGNC Symbol;Acc:HGNC:1968]	NA	FALSE	149.675	-0.173573	0.182025	-0.953565	0.340304	0.919977	0.478875	0.188865	2.53554	0.0112275	0.0282199	0.0218713	0.192028	0.113896	0.90932	0.936708	0.195444	0.170499	1.14631	0.251668	0.344577	-0.457004	0.177783	-2.57057	0.0101532	0.0892063
1131	ENSG00000133019	protein_coding	CHRM3	cholinergic receptor muscarinic 3 [Source:HGNC Symbol;Acc:HGNC:1952]	hsa04020 Calcium signaling pathway, hsa04080 Neuroactive ligand-receptor interaction, hsa04725 Cholinergic synapse, hsa04742 Taste transduction, hsa04810 Regulation of actin cytoskeleton, hsa04911 Insulin secretion, hsa04970 Salivary secretion, hsa04971 Gastric acid secretion, hsa04972 Pancreatic secretion	FALSE	0.303376	-1.76007	6.14981	-0.286199	0.774725	NA	-1.37806	6.43374	-0.214193	0.830397	NA	-1.33548	6.43374	-0.207575	0.835561	NA	0	5.6707	0	1	NA	0	5.97743	0	1	NA
1132	ENSG00000180720	protein_coding	CHRM4	cholinergic receptor muscarinic 4 [Source:HGNC Symbol;Acc:HGNC:1953]	hsa04080 Neuroactive ligand-receptor interaction, hsa04725 Cholinergic synapse, hsa04810 Regulation of actin cytoskeleton	FALSE	1.79944	0.140521	1.27965	0.109813	0.912558	NA	-2.71737	1.62693	-1.67025	0.0948702	NA	-1.94743	1.62105	-1.20134	0.229619	NA	-2.08795	1.48478	-1.40623	0.159655	NA	0.769945	1.79276	0.429475	0.667578	NA
1133	ENSG00000184984	protein_coding	CHRM5	cholinergic receptor muscarinic 5 [Source:HGNC Symbol;Acc:HGNC:1954]	hsa04020 Calcium signaling pathway, hsa04080 Neuroactive ligand-receptor interaction, hsa04725 Cholinergic synapse, hsa04810 Regulation of actin cytoskeleton	FALSE	0.181446	1.16859	6.49448	0.179936	0.857203	NA	0	6.79226	0	1	NA	0	6.79226	0	1	NA	-0.718443	5.96556	-0.120432	0.904141	NA	0	6.28844	0	1	NA
1134	ENSG00000138435	protein_coding	CHRNA1	cholinergic receptor nicotinic alpha 1 subunit [Source:HGNC Symbol;Acc:HGNC:1955]	hsa04080 Neuroactive ligand-receptor interaction	FALSE	0.372708	1.03527	6.43237	0.160946	0.872136	NA	-1.39063	6.77009	-0.205408	0.837253	NA	-1.34805	6.77009	-0.199118	0.84217	NA	-2.38332	5.92332	-0.402362	0.687418	NA	0	6.28844	0	1	NA
1135	ENSG00000120903	protein_coding	CHRNA2	cholinergic receptor nicotinic alpha 2 subunit [Source:HGNC Symbol;Acc:HGNC:1956]	hsa04080 Neuroactive ligand-receptor interaction	FALSE	0.109066	-0.936212	6.49465	-0.144151	0.885381	NA	-0.5542	6.79226	-0.0815929	0.93497	NA	-0.51162	6.79226	-0.0753239	0.939957	NA	0	5.96575	0	1	NA	0	6.28844	0	1	NA
1136	ENSG00000080644	protein_coding	CHRNA3	cholinergic receptor nicotinic alpha 3 subunit [Source:HGNC Symbol;Acc:HGNC:1957]	hsa04080 Neuroactive ligand-receptor interaction, hsa04725 Cholinergic synapse	FALSE	8.77526	0.0632393	0.570041	0.110938	0.911665	NA	0.914296	0.582024	1.57089	0.116208	0.179706	-0.282718	0.629687	-0.448981	0.653445	0.744107	-0.345957	0.560248	-0.617507	0.536901	0.629489	-1.19701	0.572436	-2.09109	0.0365202	NA
1137	ENSG00000101204	protein_coding	CHRNA4	cholinergic receptor nicotinic alpha 4 subunit [Source:HGNC Symbol;Acc:HGNC:1958]	hsa04080 Neuroactive ligand-receptor interaction, hsa04725 Cholinergic synapse	FALSE	0	NA	NA	NA	NA	NA	NA	NA	NA	NA	NA	NA	NA	NA	NA	NA	NA	NA	NA	NA	NA	NA	NA	NA	NA	NA
1138	ENSG00000169684	protein_coding	CHRNA5	cholinergic receptor nicotinic alpha 5 subunit [Source:HGNC Symbol;Acc:HGNC:1959]	hsa04080 Neuroactive ligand-receptor interaction	FALSE	121.852	-0.157313	0.268309	-0.586314	0.557664	0.979149	0.344418	0.279874	1.23062	0.218466	0.299925	0.212581	0.281046	0.756393	0.449413	0.566113	0.369894	0.248395	1.48914	0.13645	0.21351	-0.131837	0.260844	-0.505425	0.613261	0.823434
1139	ENSG00000282088	protein_coding	AC254952.1	cholinergic receptor nicotinic alpha 7 subunit [Source:NCBI gene;Acc:1139]	hsa04020 Calcium signaling pathway, hsa04080 Neuroactive ligand-receptor interaction, hsa04725 Cholinergic synapse	FALSE	62.8585	-0.0515393	0.446149	-0.11552	0.908033	0.996426	0.658118	0.464309	1.41741	0.156362	0.228354	0.203473	0.467923	0.434844	0.663676	0.75217	0.255013	0.412106	0.618803	0.536046	0.62871	-0.454644	0.431701	-1.05315	0.292274	0.585372
1140	ENSG00000283946	protein_coding	CHRNB1	cholinergic receptor nicotinic beta 1 subunit [Source:HGNC Symbol;Acc:HGNC:1961]	hsa04080 Neuroactive ligand-receptor interaction	FALSE	107.68	0.0934043	0.200924	0.464874	0.642022	0.989533	-0.576897	0.218555	-2.63959	0.00830052	0.0221542	-0.127312	0.214544	-0.593407	0.552909	0.662074	-0.220716	0.189212	-1.1665	0.243411	0.335771	0.449585	0.207839	2.16314	0.0305307	0.174768
1141	ENSG00000160716	protein_coding	CHRNB2	cholinergic receptor nicotinic beta 2 subunit [Source:HGNC Symbol;Acc:HGNC:1962]	hsa04080 Neuroactive ligand-receptor interaction, hsa04725 Cholinergic synapse	FALSE	0.517361	-1.77845	3.45869	-0.514198	0.607113	NA	-0.998426	3.60072	-0.277285	0.781561	NA	-0.9872	3.60284	-0.274006	0.78408	NA	0.791251	3.25828	0.242843	0.808127	NA	0.011226	3.40867	0.00329337	0.997372	NA
1142	ENSG00000147432	protein_coding	CHRNB3	cholinergic receptor nicotinic beta 3 subunit [Source:HGNC Symbol;Acc:HGNC:1963]	hsa04080 Neuroactive ligand-receptor interaction	FALSE	0	NA	NA	NA	NA	NA	NA	NA	NA	NA	NA	NA	NA	NA	NA	NA	NA	NA	NA	NA	NA	NA	NA	NA	NA	NA
1143	ENSG00000117971	protein_coding	CHRNB4	cholinergic receptor nicotinic beta 4 subunit [Source:HGNC Symbol;Acc:HGNC:1964]	hsa04080 Neuroactive ligand-receptor interaction, hsa04725 Cholinergic synapse	FALSE	9.38119	-0.172575	0.600178	-0.287541	0.773698	NA	-1.14874	0.667399	-1.72122	0.0852116	0.139911	-1.15577	0.669599	-1.72606	0.0843366	0.158681	-0.983192	0.602312	-1.63236	0.102603	0.169351	-0.00702914	0.669319	-0.0105019	0.991621	NA
1144	ENSG00000135902	protein_coding	CHRND	cholinergic receptor nicotinic delta subunit [Source:HGNC Symbol;Acc:HGNC:1965]	hsa04080 Neuroactive ligand-receptor interaction	FALSE	0.20136	0.602615	6.49465	0.0927864	0.926073	NA	0	6.79226	0	1	NA	0	6.79226	0	1	NA	-0.152471	5.96575	-0.0255578	0.97961	NA	0	6.28844	0	1	NA
1145	ENSG00000108556	protein_coding	CHRNE	cholinergic receptor nicotinic epsilon subunit [Source:HGNC Symbol;Acc:HGNC:1966]	hsa04080 Neuroactive ligand-receptor interaction	FALSE	0.677616	-0.58339	1.98079	-0.294525	0.768357	NA	0.069082	2.05165	0.0336715	0.973139	NA	-0.301206	2.09266	-0.143935	0.885552	NA	0.282184	1.90113	0.148429	0.882004	NA	-0.370288	1.97485	-0.187502	0.851267	NA
1146	ENSG00000196811	protein_coding	CHRNG	cholinergic receptor nicotinic gamma subunit [Source:HGNC Symbol;Acc:HGNC:1967]	hsa04080 Neuroactive ligand-receptor interaction	FALSE	0	NA	NA	NA	NA	NA	NA	NA	NA	NA	NA	NA	NA	NA	NA	NA	NA	NA	NA	NA	NA	NA	NA	NA	NA	NA
1147	ENSG00000213341	protein_coding	CHUK	component of inhibitor of nuclear factor kappa B kinase complex [Source:HGNC Symbol;Acc:HGNC:1974]	hsa04010 MAPK signaling pathway, hsa04014 Ras signaling pathway, hsa04062 Chemokine signaling pathway, hsa04064 NF-kappa B signaling pathway, hsa04068 FoxO signaling pathway, hsa04150 mTOR signaling pathway, hsa04151 PI3K-Akt signaling pathway, hsa04210 Apoptosis, hsa04380 Osteoclast differentiation, hsa04620 Toll-like receptor signaling pathway, hsa04621 NOD-like receptor signaling pathway, hsa0…	FALSE	863.289	-0.0940874	0.155566	-0.604807	0.545307	0.976119	0.31737	0.162641	1.95135	0.0510154	0.0923606	0.243745	0.162843	1.49681	0.134443	0.228183	0.337833	0.14332	2.35719	0.018414	0.0442523	-0.0736242	0.15097	-0.487673	0.625781	0.829452
1149	ENSG00000176194	protein_coding	CIDEA	cell death inducing DFFA like effector a [Source:HGNC Symbol;Acc:HGNC:1976]	NA	FALSE	0	NA	NA	NA	NA	NA	NA	NA	NA	NA	NA	NA	NA	NA	NA	NA	NA	NA	NA	NA	NA	NA	NA	NA	NA	NA
1152	ENSG00000166165	protein_coding	CKB	creatine kinase B [Source:HGNC Symbol;Acc:HGNC:1991]	hsa00330 Arginine and proline metabolism, hsa01100 Metabolic pathways	TRUE	327.044	0.148979	0.325585	0.457573	0.64726	0.989533	-1.60081	0.345312	-4.63584	3.55e-06	0.000120307	-1.23191	0.34405	-3.5806	0.000342808	0.00274532	-1.38088	0.302975	-4.55774	5.17e-06	0.000238333	0.368907	0.324082	1.13831	0.254989	0.548526
1153	ENSG00000099622	protein_coding	CIRBP	cold inducible RNA binding protein [Source:HGNC Symbol;Acc:HGNC:1982]	NA	FALSE	1217.59	-0.017133	0.114369	-0.149805	0.880919	0.996426	-0.0856462	0.12017	-0.712708	0.476027	0.559108	-0.350804	0.120677	-2.90698	0.00364937	0.0147116	-0.333671	0.10634	-3.13778	0.00170231	0.00782825	-0.265158	0.112556	-2.3558	0.018483	0.130864
1154	ENSG00000114737	protein_coding	CISH	cytokine inducible SH2 containing protein [Source:HGNC Symbol;Acc:HGNC:1984]	hsa04630 Jak-STAT signaling pathway, hsa04917 Prolactin signaling pathway	FALSE	12.4082	-0.649298	0.399791	-1.6241	0.104355	NA	-1.19558	0.454089	-2.63292	0.00846554	0.0224887	-1.38456	0.466012	-2.97108	0.00296754	0.0126658	-0.735262	0.435505	-1.6883	0.0913537	0.154618	-0.188981	0.485828	-0.388988	0.697285	0.866351
1155	ENSG00000105254	protein_coding	TBCB	tubulin folding cofactor B [Source:HGNC Symbol;Acc:HGNC:1989]	NA	TRUE	181.099	-0.0880399	0.274563	-0.320655	0.748472	0.996426	-1.28244	0.293717	-4.36624	1.26e-05	0.000239333	-1.06092	0.292575	-3.62614	0.000287686	0.00242852	-0.972878	0.258695	-3.76071	0.000169431	0.00161901	0.221521	0.278941	0.794149	0.427109	0.698296
1158	ENSG00000104879	protein_coding	CKM	creatine kinase, M-type [Source:HGNC Symbol;Acc:HGNC:1994]	hsa00330 Arginine and proline metabolism, hsa01100 Metabolic pathways	TRUE	0.687063	-0.381345	2.22747	-0.171201	0.864066	NA	0.0270217	2.32991	0.0115977	0.990747	NA	-2.70757	2.46096	-1.10021	0.271242	NA	-2.32622	2.21877	-1.04843	0.29444	NA	-2.73459	2.32158	-1.1779	0.238838	NA
1159	ENSG00000237289	protein_coding	CKMT1B	creatine kinase, mitochondrial 1B [Source:HGNC Symbol;Acc:HGNC:1995]	hsa00330 Arginine and proline metabolism, hsa01100 Metabolic pathways	TRUE	123.65	-0.421387	0.185669	-2.26956	0.0232344	0.332966	-0.247835	0.196116	-1.26371	0.206332	0.286563	-0.625596	0.200216	-3.12461	0.0017804	0.0087956	-0.204209	0.180563	-1.13096	0.258073	0.351855	-0.37776	0.191289	-1.97481	0.0482896	0.228518
1160	ENSG00000131730	protein_coding	CKMT2	creatine kinase, mitochondrial 2 [Source:HGNC Symbol;Acc:HGNC:1996]	hsa00330 Arginine and proline metabolism, hsa01100 Metabolic pathways	TRUE	1.01629	-0.161754	2.14625	-0.0753658	0.939924	NA	0.558602	2.22492	0.251067	0.801762	NA	0.793812	2.21522	0.358344	0.720086	NA	0.955566	1.95248	0.489411	0.624551	NA	0.23521	2.03864	0.115376	0.908147	NA
1161	ENSG00000049167	protein_coding	ERCC8	ERCC excision repair 8, CSA ubiquitin ligase complex subunit [Source:HGNC Symbol;Acc:HGNC:3439]	hsa03420 Nucleotide excision repair, hsa04120 Ubiquitin mediated proteolysis	FALSE	151.754	-0.130077	0.182968	-0.710926	0.47713	0.966707	0.461912	0.189826	2.43334	0.01496	0.0349758	0.233796	0.191947	1.21802	0.223216	0.336862	0.363873	0.170187	2.13808	0.0325106	0.0686496	-0.228117	0.177539	-1.28488	0.198835	0.487792
1163	ENSG00000173207	protein_coding	CKS1B	CDC28 protein kinase regulatory subunit 1B [Source:HGNC Symbol;Acc:HGNC:19083]	NA	FALSE	1136.44	-0.0462264	0.135293	-0.341675	0.732596	0.996426	0.135759	0.14177	0.957595	0.338267	0.42598	0.237437	0.141682	1.67585	0.0937682	0.172232	0.283663	0.124622	2.27618	0.0228351	0.0523324	0.101678	0.131625	0.772481	0.439829	0.707662
1164	ENSG00000123975	protein_coding	CKS2	CDC28 protein kinase regulatory subunit 2 [Source:HGNC Symbol;Acc:HGNC:2000]	NA	FALSE	785.734	-0.310965	0.165844	-1.87504	0.060787	0.513207	-0.0379037	0.173684	-0.218234	0.827247	0.86614	-0.0210349	0.173735	-0.121075	0.903632	0.932338	0.28993	0.153314	1.89109	0.0586128	0.109446	0.0168688	0.161762	0.104282	0.916946	0.967674
1173	ENSG00000161203	protein_coding	AP2M1	adaptor related protein complex 2 subunit mu 1 [Source:HGNC Symbol;Acc:HGNC:564]	hsa04144 Endocytosis, hsa04721 Synaptic vesicle cycle, hsa04961 Endocrine and other factor-regulated calcium reabsorption	FALSE	1980.43	-0.0607796	0.218425	-0.278262	0.780811	0.996426	-0.935923	0.229	-4.08701	4.37e-05	0.000526078	-0.876187	0.228988	-3.82634	0.000130063	0.00140873	-0.815407	0.2013	-4.05071	5.11e-05	0.000780361	0.0597362	0.212727	0.280812	0.778855	0.908329
1174	ENSG00000106367	protein_coding	AP1S1	adaptor related protein complex 1 subunit sigma 1 [Source:HGNC Symbol;Acc:HGNC:559]	hsa04142 Lysosome	FALSE	316.05	-0.0973613	0.199741	-0.487437	0.625948	0.988634	-0.655604	0.212315	-3.08789	0.00201585	0.00761571	-0.7926	0.213254	-3.71669	0.000201852	0.00190366	-0.695238	0.18881	-3.68221	0.00023122	0.00199262	-0.136996	0.202065	-0.67798	0.497784	0.748853
1175	ENSG00000042753	protein_coding	AP2S1	adaptor related protein complex 2 subunit sigma 1 [Source:HGNC Symbol;Acc:HGNC:565]	hsa04144 Endocytosis, hsa04721 Synaptic vesicle cycle, hsa04961 Endocrine and other factor-regulated calcium reabsorption	FALSE	489.376	-0.00624067	0.136571	-0.0456956	0.963553	0.996426	-0.547358	0.145864	-3.75251	0.000175073	0.00131934	-0.381046	0.145338	-2.6218	0.00874677	0.0282588	-0.374805	0.128421	-2.91857	0.00351641	0.0130745	0.166312	0.138264	1.20286	0.22903	0.521671
1176	ENSG00000177879	protein_coding	AP3S1	adaptor related protein complex 3 subunit sigma 1 [Source:HGNC Symbol;Acc:HGNC:2013]	hsa04142 Lysosome	FALSE	3411.93	0.457572	0.145702	3.14045	0.00168687	0.0657322	0.584453	0.152461	3.83346	0.000126353	0.00106833	0.858419	0.152355	5.63432	1.76e-08	3.02e-06	0.400847	0.13358	3.0008	0.00269269	0.0108001	0.273966	0.140921	1.94411	0.0518817	0.238664
1178	ENSG00000105205	protein_coding	CLC	Charcot-Leyden crystal galectin [Source:HGNC Symbol;Acc:HGNC:2014]	NA	TRUE	0.124727	1.63587	6.48611	0.252211	0.800878	NA	0	6.79226	0	1	NA	0	6.79226	0	1	NA	-1.18572	5.95644	-0.199064	0.842212	NA	0	6.28844	0	1	NA
1179	ENSG00000016490	protein_coding	CLCA1	chloride channel accessory 1 [Source:HGNC Symbol;Acc:HGNC:2015]	hsa04924 Renin secretion, hsa04972 Pancreatic secretion	FALSE	0.082399	1.51672	6.48895	0.23374	0.815187	NA	0	6.79226	0	1	NA	0	6.79226	0	1	NA	-1.06657	5.95953	-0.178969	0.857962	NA	0	6.28844	0	1	NA
1180	ENSG00000188037	protein_coding	CLCN1	chloride voltage-gated channel 1 [Source:HGNC Symbol;Acc:HGNC:2019]	NA	FALSE	3.44498	-0.181225	0.862704	-0.210066	0.833616	NA	-2.23273	1.04707	-2.13236	0.0329773	NA	-2.20428	1.04869	-2.10194	0.0355586	NA	-2.02305	0.960613	-2.106	0.0352042	0.0730562	0.0284492	1.1291	0.0251963	0.979898	NA
1181	ENSG00000114859	protein_coding	CLCN2	chloride voltage-gated channel 2 [Source:HGNC Symbol;Acc:HGNC:2020]	hsa04978 Mineral absorption	FALSE	59.5195	-0.172444	0.373739	-0.461402	0.64451	0.989533	-1.24103	0.40386	-3.07292	0.00211974	0.00788119	-1.09131	0.402422	-2.71186	0.00669064	0.0230913	-0.918869	0.357564	-2.56981	0.0101755	0.0282289	0.149718	0.38894	0.384938	0.700283	0.867441
1182	ENSG00000109572	protein_coding	CLCN3	chloride voltage-gated channel 3 [Source:HGNC Symbol;Acc:HGNC:2021]	NA	FALSE	1624.48	0.0760065	0.143629	0.529186	0.596676	0.986353	0.329118	0.15029	2.18989	0.0285325	0.0584191	0.318418	0.150333	2.11809	0.0341676	0.0790238	0.242412	0.132043	1.83585	0.0663804	0.1202	-0.0106995	0.13926	-0.0768315	0.938758	0.976471
1183	ENSG00000073464	protein_coding	CLCN4	chloride voltage-gated channel 4 [Source:HGNC Symbol;Acc:HGNC:2022]	NA	FALSE	67.5532	-0.45376	0.210888	-2.15167	0.0314235	0.389375	0.0400761	0.219719	0.182397	0.855271	0.88826	-0.46867	0.228115	-2.05454	0.0399238	0.0890773	-0.0149096	0.208347	-0.0715613	0.942951	0.959616	-0.508746	0.217282	-2.34141	0.019211	0.133797
1184	ENSG00000171365	protein_coding	CLCN5	chloride voltage-gated channel 5 [Source:HGNC Symbol;Acc:HGNC:2023]	NA	FALSE	140.6	-0.213522	0.169486	-1.25982	0.207735	0.822112	0.232131	0.176896	1.31224	0.189438	0.266923	-0.0201092	0.17957	-0.111985	0.910835	0.937811	0.193413	0.160485	1.20518	0.228135	0.319322	-0.25224	0.168291	-1.49883	0.133918	0.401064
1185	ENSG00000011021	protein_coding	CLCN6	chloride voltage-gated channel 6 [Source:HGNC Symbol;Acc:HGNC:2024]	NA	FALSE	95.4242	-0.225353	0.184324	-1.22259	0.221484	0.83926	-0.278464	0.197708	-1.40847	0.158993	0.231408	-0.558346	0.202152	-2.762	0.00574477	0.0206619	-0.332993	0.182301	-1.82661	0.0677589	0.122145	-0.279882	0.195823	-1.42926	0.152931	0.428726
1186	ENSG00000103249	protein_coding	CLCN7	chloride voltage-gated channel 7 [Source:HGNC Symbol;Acc:HGNC:2025]	NA	FALSE	67.9086	0.310222	0.426964	0.726577	0.467485	0.966707	-1.30914	0.461709	-2.83542	0.0045765	0.0139601	-1.13465	0.459947	-2.4669	0.0136287	0.0396054	-1.44487	0.406223	-3.55683	0.000375353	0.00273004	0.174496	0.4426	0.394252	0.693395	0.864219
1187	ENSG00000186510	protein_coding	CLCNKA	chloride voltage-gated channel Ka [Source:HGNC Symbol;Acc:HGNC:2026]	NA	FALSE	1.01871	-1.25864	2.46923	-0.509729	0.610242	NA	-2.98594	2.70869	-1.10236	0.270307	NA	-1.21971	2.61077	-0.467183	0.640369	NA	0.0389328	2.35169	0.0165553	0.986791	NA	1.76624	2.60199	0.678803	0.497263	NA
1188	ENSG00000184908	protein_coding	CLCNKB	chloride voltage-gated channel Kb [Source:HGNC Symbol;Acc:HGNC:2027]	hsa04966 Collecting duct acid secretion	FALSE	6.14346	-0.316515	0.685558	-0.461689	0.644304	NA	-2.93882	0.907821	-3.23722	0.00120702	0.00523135	-1.65887	0.787848	-2.10557	0.0352416	0.0808839	-1.34236	0.716146	-1.87441	0.0608733	0.112725	1.27995	0.931137	1.3746	0.169254	NA
1191	ENSG00000120885	protein_coding	CLU	clusterin [Source:HGNC Symbol;Acc:HGNC:2095]	hsa04610 Complement and coagulation cascades	FALSE	428.159	-0.0923163	0.235988	-0.39119	0.695657	0.991383	-0.824196	0.249555	-3.30266	0.000957721	0.00443247	-0.852954	0.249815	-3.41434	0.00063936	0.00426483	-0.760637	0.220435	-3.45061	0.000559311	0.00359763	-0.0287572	0.234902	-0.122422	0.902565	0.962047
1192	ENSG00000213719	protein_coding	CLIC1	chloride intracellular channel 1 [Source:HGNC Symbol;Acc:HGNC:2062]	NA	FALSE	2442.5	-0.201548	0.171591	-1.17458	0.240163	0.853768	-0.828443	0.179933	-4.60417	4.14e-06	0.000130554	-0.681958	0.179868	-3.79144	0.000149776	0.00155275	-0.48041	0.158172	-3.03726	0.00238739	0.00993047	0.146485	0.167185	0.876185	0.38093	0.660488
1193	ENSG00000155962	protein_coding	CLIC2	chloride intracellular channel 2 [Source:HGNC Symbol;Acc:HGNC:2063]	NA	FALSE	14.2652	0.899409	0.440631	2.04118	0.0412325	0.436886	1.19312	0.459401	2.59711	0.00940108	0.0244046	1.23441	0.459434	2.6868	0.00721406	0.0244755	0.334997	0.370755	0.903554	0.366232	0.466337	0.0412894	0.392878	0.105095	0.916301	0.96767
1195	ENSG00000013441	protein_coding	CLK1	CDC like kinase 1 [Source:HGNC Symbol;Acc:HGNC:2068]	NA	FALSE	580.56	-0.164551	0.222959	-0.73803	0.460496	0.966707	0.44932	0.232911	1.92915	0.0537126	0.0961769	0.317509	0.233111	1.36205	0.173182	0.277722	0.482059	0.205008	2.35141	0.0187023	0.0447907	-0.131812	0.21579	-0.610833	0.54131	0.779003
1196	ENSG00000176444	protein_coding	CLK2	CDC like kinase 2 [Source:HGNC Symbol;Acc:HGNC:2069]	NA	FALSE	280.51	-0.284627	0.189902	-1.49881	0.133923	0.705447	-0.0550497	0.199289	-0.276231	0.782371	0.829732	-0.2157	0.200203	-1.07741	0.281299	0.400373	0.0689268	0.177503	0.388314	0.697784	0.769223	-0.16065	0.187512	-0.856749	0.391584	0.669188
1198	ENSG00000179335	protein_coding	CLK3	CDC like kinase 3 [Source:HGNC Symbol;Acc:HGNC:2071]	NA	FALSE	298.492	0.0378854	0.182197	0.207936	0.835279	0.996426	-0.489316	0.193251	-2.53202	0.0113409	0.0284435	-0.401521	0.193073	-2.07964	0.0375587	0.085201	-0.439407	0.170239	-2.58111	0.00984829	0.0275985	0.0877944	0.182021	0.482331	0.629571	0.832295
1200	ENSG00000166340	protein_coding	TPP1	tripeptidyl peptidase 1 [Source:HGNC Symbol;Acc:HGNC:2073]	hsa04142 Lysosome	FALSE	650.79	0.098656	0.127147	0.775919	0.437797	0.960634	0.0152107	0.133813	0.113671	0.909499	0.929466	0.146319	0.133624	1.095	0.273515	0.391986	0.0476629	0.117425	0.405901	0.684815	0.757813	0.131108	0.124612	1.05214	0.292737	0.585372
1201	ENSG00000188603	protein_coding	CLN3	CLN3 lysosomal/endosomal transmembrane protein, battenin [Source:HGNC Symbol;Acc:HGNC:2074]	hsa04142 Lysosome	FALSE	59.1678	-0.310929	0.392885	-0.791401	0.42871	0.954749	-1.42404	0.423891	-3.35944	0.000780995	0.00381338	-1.35867	0.423586	-3.20755	0.00133871	0.00726794	-1.04774	0.377009	-2.7791	0.00545101	0.0178387	0.0653658	0.40922	0.159733	0.873092	0.950926
1203	ENSG00000102805	protein_coding	CLN5	CLN5 intracellular trafficking protein [Source:HGNC Symbol;Acc:HGNC:2076]	hsa04142 Lysosome	FALSE	379.549	0.0875316	0.170826	0.512401	0.60837	0.986353	0.429549	0.178696	2.4038	0.0162257	0.0372865	0.380159	0.178938	2.12452	0.0336263	0.0781362	0.292627	0.157103	1.86264	0.0625122	0.115084	-0.0493902	0.165626	-0.298203	0.765548	0.901357
1207	ENSG00000074201	protein_coding	CLNS1A	chloride nucleotide-sensitive channel 1A [Source:HGNC Symbol;Acc:HGNC:2080]	hsa03013 RNA transport	FALSE	1123.12	0.222822	0.143451	1.55329	0.120353	0.67826	0.462268	0.150147	3.07877	0.00207859	0.00778431	0.663822	0.149956	4.42679	9.56e-06	0.000244665	0.441	0.131433	3.35531	0.000792753	0.00462505	0.201554	0.138711	1.45305	0.14621	0.419832
1208	ENSG00000137392	protein_coding	CLPS	colipase [Source:HGNC Symbol;Acc:HGNC:2085]	hsa04975 Fat digestion and absorption	FALSE	0	NA	NA	NA	NA	NA	NA	NA	NA	NA	NA	NA	NA	NA	NA	NA	NA	NA	NA	NA	NA	NA	NA	NA	NA	NA
1209	ENSG00000104853	protein_coding	CLPTM1	CLPTM1 regulator of GABA type A receptor forward trafficking [Source:HGNC Symbol;Acc:HGNC:2087]	NA	FALSE	338.889	-0.0996359	0.327384	-0.30434	0.760869	0.996426	-1.33843	0.345237	-3.87684	0.000105821	0.000946224	-1.43247	0.345656	-4.14421	3.41e-05	0.000559906	-1.33283	0.304588	-4.37585	1.21e-05	0.000360448	-0.0940411	0.323701	-0.290519	0.771419	0.904993
1211	ENSG00000122705	protein_coding	CLTA	clathrin light chain A [Source:HGNC Symbol;Acc:HGNC:2090]	hsa04142 Lysosome, hsa04144 Endocytosis, hsa04721 Synaptic vesicle cycle, hsa04961 Endocrine and other factor-regulated calcium reabsorption	FALSE	677.706	-0.0890239	0.111086	-0.801396	0.422902	0.952804	-0.328841	0.117776	-2.79209	0.00523695	0.0155552	-0.0871002	0.11719	-0.74324	0.457336	0.573405	0.00192375	0.103483	0.0185901	0.985168	0.989276	0.241741	0.110634	2.18506	0.0288842	0.169348
1212	ENSG00000175416	protein_coding	CLTB	clathrin light chain B [Source:HGNC Symbol;Acc:HGNC:2091]	hsa04142 Lysosome, hsa04144 Endocytosis, hsa04721 Synaptic vesicle cycle, hsa04961 Endocrine and other factor-regulated calcium reabsorption	FALSE	86.975	0.197537	0.36503	0.541154	0.588401	0.985578	-1.19266	0.39237	-3.03963	0.00236866	0.00856999	-0.835864	0.38943	-2.14637	0.0318431	0.0751711	-1.0334	0.343438	-3.00899	0.00262117	0.0105805	0.356796	0.372366	0.958187	0.337968	0.623529
1213	ENSG00000141367	protein_coding	CLTC	clathrin heavy chain [Source:HGNC Symbol;Acc:HGNC:2092]	hsa04142 Lysosome, hsa04144 Endocytosis, hsa04721 Synaptic vesicle cycle, hsa04961 Endocrine and other factor-regulated calcium reabsorption	FALSE	10440.1	-0.0197138	0.115274	-0.171016	0.864211	0.996426	0.467126	0.120536	3.87539	0.000106452	0.000949943	0.344226	0.120565	2.8551	0.00430237	0.0165893	0.363939	0.105909	3.43635	0.000589613	0.00372595	-0.122901	0.111613	-1.10113	0.270841	0.563137
1215	ENSG00000092009	protein_coding	CMA1	chymase 1 [Source:HGNC Symbol;Acc:HGNC:2097]	hsa04614 Renin-angiotensin system	FALSE	0.283947	1.65853	6.31638	0.262576	0.792877	NA	-0.554196	6.64315	-0.0834237	0.933515	NA	-0.511615	6.64315	-0.077014	0.938612	NA	-2.17015	5.79589	-0.374428	0.708086	NA	0	6.15038	0	1	NA
1230	ENSG00000163823	protein_coding	CCR1	C-C motif chemokine receptor 1 [Source:HGNC Symbol;Acc:HGNC:1602]	hsa04060 Cytokine-cytokine receptor interaction, hsa04062 Chemokine signaling pathway	FALSE	10.6659	0.98796	0.872997	1.13169	0.257766	NA	-0.407102	0.943024	-0.431698	0.665961	0.733949	1.28856	0.912467	1.41218	0.157898	0.258389	0.300604	0.786961	0.38198	0.702476	0.773045	1.69567	0.863989	1.9626	0.0496927	0.232363
1232	ENSG00000183625	protein_coding	CCR3	C-C motif chemokine receptor 3 [Source:HGNC Symbol;Acc:HGNC:1604]	hsa04060 Cytokine-cytokine receptor interaction, hsa04062 Chemokine signaling pathway	FALSE	2.91451	1.81238	1.0772	1.6825	0.0924719	NA	0.747354	1.17348	0.636867	0.524212	NA	1.72852	1.13022	1.52937	0.126174	NA	-0.0838676	0.894779	-0.09373	0.925324	NA	0.981162	1.00864	0.972762	0.330672	NA
1233	ENSG00000183813	protein_coding	CCR4	C-C motif chemokine receptor 4 [Source:HGNC Symbol;Acc:HGNC:1605]	hsa04060 Cytokine-cytokine receptor interaction, hsa04062 Chemokine signaling pathway	FALSE	0.263144	-1.96472	6.46099	-0.30409	0.761059	NA	-1.58271	6.76008	-0.234126	0.814887	NA	-1.54013	6.76008	-0.227827	0.819781	NA	0	5.96575	0	1	NA	0	6.28844	0	1	NA
1234	ENSG00000160791	protein_coding	CCR5	C-C motif chemokine receptor 5 (gene/pseudogene) [Source:HGNC Symbol;Acc:HGNC:1606]	hsa04060 Cytokine-cytokine receptor interaction, hsa04062 Chemokine signaling pathway, hsa04144 Endocytosis	FALSE	0.313585	-0.229066	4.77215	-0.0480007	0.961716	NA	0.464022	4.97658	0.0932411	0.925712	NA	-0.814489	5.01199	-0.162508	0.870906	NA	-0.585423	4.42227	-0.132381	0.894683	NA	-1.27851	4.64214	-0.275414	0.782998	NA
1235	ENSG00000112486	protein_coding	CCR6	C-C motif chemokine receptor 6 [Source:HGNC Symbol;Acc:HGNC:1607]	hsa04060 Cytokine-cytokine receptor interaction, hsa04062 Chemokine signaling pathway	FALSE	1.05409	-0.892311	3.19422	-0.279352	0.779975	NA	0.536488	3.28102	0.163513	0.870115	NA	-1.39438	3.37174	-0.413549	0.679204	NA	-0.50207	3.03666	-0.165336	0.868679	NA	-1.93087	3.12783	-0.617318	0.537025	NA
1236	ENSG00000126353	protein_coding	CCR7	C-C motif chemokine receptor 7 [Source:HGNC Symbol;Acc:HGNC:1608]	hsa04060 Cytokine-cytokine receptor interaction, hsa04062 Chemokine signaling pathway	FALSE	0.141636	-1.19103	6.44328	-0.184849	0.853347	NA	-1.97036	6.74348	-0.292188	0.770143	NA	-1.92778	6.74348	-0.285873	0.774975	NA	-0.736746	5.96538	-0.123504	0.901708	NA	0	6.28844	0	1	NA
1237	ENSG00000179934	protein_coding	CCR8	C-C motif chemokine receptor 8 [Source:HGNC Symbol;Acc:HGNC:1609]	hsa04060 Cytokine-cytokine receptor interaction, hsa04062 Chemokine signaling pathway	FALSE	0	NA	NA	NA	NA	NA	NA	NA	NA	NA	NA	NA	NA	NA	NA	NA	NA	NA	NA	NA	NA	NA	NA	NA	NA	NA
1238	ENSG00000144648	protein_coding	ACKR2	atypical chemokine receptor 2 [Source:HGNC Symbol;Acc:HGNC:1565]	NA	FALSE	1.99857	0.00334004	1.25367	0.00266422	0.997874	NA	1.03557	1.27276	0.813642	0.41585	NA	-0.911754	1.46118	-0.623985	0.532638	NA	-0.915094	1.32181	-0.692304	0.488746	NA	-1.94733	1.33994	-1.4533	0.14614	NA
1240	ENSG00000174600	protein_coding	CMKLR1	chemerin chemokine-like receptor 1 [Source:HGNC Symbol;Acc:HGNC:2121]	NA	FALSE	0.848068	0.281802	2.33091	0.120898	0.903772	NA	-0.0292196	2.47569	-0.0118026	0.990583	NA	-0.366406	2.507	-0.146153	0.8838	NA	-0.648208	2.20627	-0.293802	0.768909	NA	-0.337186	2.35871	-0.142954	0.886327	NA
1241	ENSG00000213903	protein_coding	LTB4R	leukotriene B4 receptor [Source:HGNC Symbol;Acc:HGNC:6713]	hsa04080 Neuroactive ligand-receptor interaction	FALSE	85.2881	0.112218	0.245822	0.456501	0.64803	0.989533	0.138693	0.260391	0.532635	0.594286	0.670639	0.0216401	0.262244	0.0825192	0.934234	0.952975	-0.090578	0.23089	-0.3923	0.694837	0.766549	-0.117053	0.246343	-0.475163	0.634671	0.834994
1244	ENSG00000023839	protein_coding	ABCC2	ATP binding cassette subfamily C member 2 [Source:HGNC Symbol;Acc:HGNC:53]	hsa02010 ABC transporters, hsa04976 Bile secretion	TRUE	5.44793	0.388213	1.41977	0.273434	0.784519	NA	1.30355	1.46703	0.888561	0.374239	0.461456	2.25092	1.45066	1.55165	0.120746	0.210193	1.8627	1.24875	1.49166	0.135789	0.212802	0.947367	1.30224	0.727492	0.466925	NA
1258	ENSG00000070729	protein_coding	CNGB1	cyclic nucleotide gated channel subunit beta 1 [Source:HGNC Symbol;Acc:HGNC:2151]	hsa04022 cGMP-PKG signaling pathway, hsa04024 cAMP signaling pathway, hsa04740 Olfactory transduction, hsa04744 Phototransduction	FALSE	1.44909	-0.789768	1.46412	-0.539414	0.589601	NA	-1.71202	1.6669	-1.02707	0.304388	NA	-0.0866527	1.51925	-0.0570365	0.954516	NA	0.703115	1.37749	0.510431	0.609749	NA	1.62537	1.59134	1.02138	0.307075	NA
1259	ENSG00000198515	protein_coding	CNGA1	cyclic nucleotide gated channel subunit alpha 1 [Source:HGNC Symbol;Acc:HGNC:2148]	hsa04022 cGMP-PKG signaling pathway, hsa04024 cAMP signaling pathway, hsa04744 Phototransduction	FALSE	6.49277	-1.2586	0.860022	-1.46346	0.143343	NA	-0.545693	0.884713	-0.616801	0.537366	0.617705	-0.762079	0.902146	-0.84474	0.398256	0.519486	0.496524	0.863971	0.5747	0.565494	0.654783	-0.216386	0.888553	-0.243526	0.807598	NA
1260	ENSG00000183862	protein_coding	CNGA2	cyclic nucleotide gated channel subunit alpha 2 [Source:HGNC Symbol;Acc:HGNC:2149]	hsa04024 cAMP signaling pathway, hsa04740 Olfactory transduction	FALSE	0	NA	NA	NA	NA	NA	NA	NA	NA	NA	NA	NA	NA	NA	NA	NA	NA	NA	NA	NA	NA	NA	NA	NA	NA	NA
1261	ENSG00000144191	protein_coding	CNGA3	cyclic nucleotide gated channel subunit alpha 3 [Source:HGNC Symbol;Acc:HGNC:2150]	hsa04024 cAMP signaling pathway, hsa04740 Olfactory transduction	FALSE	0.112981	-0.936205	6.49465	-0.14415	0.885382	NA	-0.554196	6.79226	-0.0815922	0.934971	NA	-0.511615	6.79226	-0.0753232	0.939958	NA	0	5.96575	0	1	NA	0	6.28844	0	1	NA
1262	ENSG00000132259	protein_coding	CNGA4	cyclic nucleotide gated channel subunit alpha 4 [Source:HGNC Symbol;Acc:HGNC:2152]	hsa04024 cAMP signaling pathway, hsa04740 Olfactory transduction	FALSE	0.587771	1.34226	2.56415	0.523471	0.600647	NA	-0.554212	2.75447	-0.201205	0.840539	NA	1.897	2.66072	0.712965	0.475868	NA	0.554744	2.23235	0.248502	0.803746	NA	2.45121	2.44859	1.00107	0.316792	NA
1263	ENSG00000173846	protein_coding	PLK3	polo like kinase 3 [Source:HGNC Symbol;Acc:HGNC:2154]	hsa04068 FoxO signaling pathway	FALSE	78.6069	0.0298793	0.316749	0.0943312	0.924846	0.996426	-1.36601	0.346474	-3.94261	8.06e-05	0.000784929	-1.25981	0.345566	-3.64564	0.000266732	0.00231443	-1.28969	0.307192	-4.1983	2.69e-05	0.000542936	0.106206	0.337759	0.314444	0.753184	0.893784
1264	ENSG00000130176	protein_coding	CNN1	calponin 1 [Source:HGNC Symbol;Acc:HGNC:2155]	NA	FALSE	0.671323	0.6171	2.21471	0.278637	0.780524	NA	0.380247	2.35035	0.161783	0.871477	NA	-1.99778	2.45689	-0.813131	0.416143	NA	-2.61488	2.15376	-1.2141	0.224711	NA	-2.37802	2.29301	-1.03707	0.299702	NA
1265	ENSG00000064666	protein_coding	CNN2	calponin 2 [Source:HGNC Symbol;Acc:HGNC:2156]	NA	FALSE	560.316	-0.199537	0.291892	-0.683599	0.494228	0.96712	-1.52877	0.307469	-4.97212	6.62e-07	5.69e-05	-1.29144	0.307072	-4.20568	2.6e-05	0.000467846	-1.09191	0.270345	-4.03894	5.37e-05	0.000798993	0.237329	0.287094	0.826661	0.408429	0.684645
1266	ENSG00000117519	protein_coding	CNN3	calponin 3 [Source:HGNC Symbol;Acc:HGNC:2157]	NA	FALSE	2078.92	0.158057	0.146747	1.07707	0.281448	0.885788	0.357741	0.15356	2.32965	0.0198248	0.0437557	0.68548	0.153396	4.46871	7.87e-06	0.000216809	0.527424	0.134632	3.91751	8.95e-05	0.00106748	0.32774	0.142028	2.30757	0.021023	0.141021
1267	ENSG00000173786	protein_coding	CNP	2',3'-cyclic nucleotide 3' phosphodiesterase [Source:HGNC Symbol;Acc:HGNC:2158]	NA	FALSE	392.55	0.0187537	0.184344	0.101732	0.918969	0.996426	-0.635262	0.195182	-3.25472	0.00113503	0.00500341	-0.552295	0.195053	-2.83151	0.00463291	0.0174981	-0.571048	0.171945	-3.32111	0.000896589	0.00503606	0.0829673	0.183517	0.452097	0.651199	0.843481
1268	ENSG00000118432	protein_coding	CNR1	cannabinoid receptor 1 [Source:HGNC Symbol;Acc:HGNC:2159]	hsa04015 Rap1 signaling pathway, hsa04080 Neuroactive ligand-receptor interaction, hsa04723 Retrograde endocannabinoid signaling	FALSE	0.0408546	1.16861	6.49448	0.179939	0.857201	NA	0	6.79226	0	1	NA	0	6.79226	0	1	NA	-0.718452	5.96556	-0.120433	0.90414	NA	0	6.28844	0	1	NA
1269	ENSG00000188822	protein_coding	CNR2	cannabinoid receptor 2 [Source:HGNC Symbol;Acc:HGNC:2160]	hsa04080 Neuroactive ligand-receptor interaction	FALSE	0.734201	0.356269	2.80433	0.127043	0.898907	NA	1.65387	2.87599	0.575062	0.565249	NA	0.131223	2.98896	0.0439026	0.964982	NA	-0.225045	2.60895	-0.0862589	0.931261	NA	-1.52265	2.68583	-0.566919	0.570769	NA
1270	ENSG00000242689	protein_coding	CNTF	ciliary neurotrophic factor [Source:HGNC Symbol;Acc:HGNC:2169]	hsa04060 Cytokine-cytokine receptor interaction, hsa04630 Jak-STAT signaling pathway	FALSE	11.9934	-0.489597	0.575524	-0.850698	0.394937	NA	0.961097	0.565728	1.69887	0.0893442	0.145418	0.0974261	0.59692	0.163215	0.870349	0.907878	0.587023	0.547339	1.0725	0.283494	0.379099	-0.863671	0.537029	-1.60824	0.107783	0.357956
1271	ENSG00000122756	protein_coding	CNTFR	ciliary neurotrophic factor receptor [Source:HGNC Symbol;Acc:HGNC:2170]	hsa04060 Cytokine-cytokine receptor interaction, hsa04630 Jak-STAT signaling pathway	FALSE	0.0469878	0.602632	6.49465	0.0927889	0.926071	NA	0	6.79226	0	1	NA	0	6.79226	0	1	NA	-0.152477	5.96575	-0.0255588	0.979609	NA	0	6.28844	0	1	NA
1272	ENSG00000018236	protein_coding	CNTN1	contactin 1 [Source:HGNC Symbol;Acc:HGNC:2171]	hsa04514 Cell adhesion molecules (CAMs)	FALSE	78.1713	-0.0677807	0.240519	-0.28181	0.778089	0.996426	0.297812	0.251655	1.18342	0.236644	0.319942	0.260974	0.252246	1.0346	0.300856	0.421198	0.328755	0.222561	1.47714	0.139637	0.217316	-0.0368385	0.234551	-0.15706	0.875198	0.95176
1277	ENSG00000108821	protein_coding	COL1A1	collagen type I alpha 1 chain [Source:HGNC Symbol;Acc:HGNC:2197]	hsa04151 PI3K-Akt signaling pathway, hsa04510 Focal adhesion, hsa04512 ECM-receptor interaction, hsa04611 Platelet activation, hsa04974 Protein digestion and absorption	FALSE	474.412	-0.0136041	0.423301	-0.0321382	0.974362	0.996669	-2.14949	0.445485	-4.82506	1.4e-06	7.6e-05	-0.852799	0.443523	-1.92278	0.0545071	0.114048	-0.839195	0.389792	-2.15293	0.0313241	0.0667186	1.29669	0.413776	3.13381	0.00172554	0.0276003
1278	ENSG00000164692	protein_coding	COL1A2	collagen type I alpha 2 chain [Source:HGNC Symbol;Acc:HGNC:2198]	hsa04151 PI3K-Akt signaling pathway, hsa04510 Focal adhesion, hsa04512 ECM-receptor interaction, hsa04611 Platelet activation, hsa04974 Protein digestion and absorption	FALSE	87.5634	-0.137639	0.338653	-0.406432	0.684425	0.991361	-1.35178	0.363568	-3.71809	0.000200733	0.00144514	-0.0379832	0.355366	-0.106885	0.91488	0.940174	0.0996562	0.313065	0.318325	0.750239	0.812641	1.3138	0.339861	3.86569	0.000110778	0.00377355
1280	ENSG00000139219	protein_coding	COL2A1	collagen type II alpha 1 chain [Source:HGNC Symbol;Acc:HGNC:2200]	hsa04151 PI3K-Akt signaling pathway, hsa04510 Focal adhesion, hsa04512 ECM-receptor interaction, hsa04974 Protein digestion and absorption	FALSE	0.16389	0.602616	6.49465	0.0927865	0.926073	NA	0	6.79226	0	1	NA	0	6.79226	0	1	NA	-0.152472	5.96575	-0.0255579	0.97961	NA	0	6.28844	0	1	NA
1281	ENSG00000168542	protein_coding	COL3A1	collagen type III alpha 1 chain [Source:HGNC Symbol;Acc:HGNC:2201]	hsa04611 Platelet activation, hsa04974 Protein digestion and absorption	FALSE	169.842	-0.210496	0.288423	-0.729818	0.465502	0.966707	-0.834917	0.30495	-2.73788	0.00618359	0.0176592	0.209399	0.301673	0.694125	0.487604	0.602219	0.419895	0.26558	1.58105	0.113867	0.184246	1.04432	0.283442	3.68441	0.000229233	0.00650211
1282	ENSG00000187498	protein_coding	COL4A1	collagen type IV alpha 1 chain [Source:HGNC Symbol;Acc:HGNC:2202]	hsa04151 PI3K-Akt signaling pathway, hsa04510 Focal adhesion, hsa04512 ECM-receptor interaction, hsa04974 Protein digestion and absorption	FALSE	5.68422	0.30577	0.878282	0.348146	0.727731	NA	-0.720174	0.960752	-0.749594	0.453499	0.538387	0.179388	0.929914	0.192908	0.847031	0.891133	-0.126382	0.813535	-0.15535	0.876546	0.910865	0.899562	0.901945	0.997358	0.318591	NA
1284	ENSG00000134871	protein_coding	COL4A2	collagen type IV alpha 2 chain [Source:HGNC Symbol;Acc:HGNC:2203]	hsa04151 PI3K-Akt signaling pathway, hsa04510 Focal adhesion, hsa04512 ECM-receptor interaction, hsa04974 Protein digestion and absorption	FALSE	0.125962	-1.77263	6.47146	-0.273915	0.78415	NA	-1.39062	6.77009	-0.205407	0.837254	NA	-1.34804	6.77009	-0.199117	0.842171	NA	0	5.96575	0	1	NA	0	6.28844	0	1	NA
1285	ENSG00000169031	protein_coding	COL4A3	collagen type IV alpha 3 chain [Source:HGNC Symbol;Acc:HGNC:2204]	hsa04151 PI3K-Akt signaling pathway, hsa04510 Focal adhesion, hsa04512 ECM-receptor interaction, hsa04974 Protein digestion and absorption	FALSE	66.4224	-0.410677	0.301267	-1.36317	0.172829	0.771265	0.0497445	0.314751	0.158044	0.874422	0.90263	-0.143816	0.31659	-0.454264	0.649639	0.740852	0.266861	0.281781	0.947053	0.343612	0.443331	-0.19356	0.296153	-0.653581	0.513382	0.759244
1286	ENSG00000081052	protein_coding	COL4A4	collagen type IV alpha 4 chain [Source:HGNC Symbol;Acc:HGNC:2206]	hsa04151 PI3K-Akt signaling pathway, hsa04510 Focal adhesion, hsa04512 ECM-receptor interaction, hsa04974 Protein digestion and absorption	FALSE	116.777	-0.266289	0.203092	-1.31117	0.1898	0.797012	-0.0337175	0.213456	-0.15796	0.874488	0.90263	-0.184927	0.214813	-0.860877	0.389306	0.510828	0.0813612	0.19113	0.425686	0.670336	0.745439	-0.15121	0.202108	-0.748165	0.45436	0.718016
1287	ENSG00000188153	protein_coding	COL4A5	collagen type IV alpha 5 chain [Source:HGNC Symbol;Acc:HGNC:2207]	hsa04151 PI3K-Akt signaling pathway, hsa04510 Focal adhesion, hsa04512 ECM-receptor interaction, hsa04974 Protein digestion and absorption	FALSE	166.418	0.168265	0.211273	0.796434	0.42578	0.953277	-0.0509902	0.223742	-0.227897	0.819726	0.859872	0.129715	0.222965	0.581771	0.560721	0.668819	-0.0385498	0.195751	-0.196932	0.843881	0.885045	0.180705	0.209148	0.864003	0.387586	0.666001
1288	ENSG00000197565	protein_coding	COL4A6	collagen type IV alpha 6 chain [Source:HGNC Symbol;Acc:HGNC:2208]	hsa04151 PI3K-Akt signaling pathway, hsa04510 Focal adhesion, hsa04512 ECM-receptor interaction, hsa04974 Protein digestion and absorption	FALSE	9.99176	-0.141285	0.511261	-0.276346	0.782282	NA	-0.478385	0.561434	-0.852077	0.394171	0.4807	-0.35922	0.558039	-0.643718	0.519758	0.632839	-0.217935	0.5011	-0.434913	0.663626	0.739758	0.119166	0.552197	0.215803	0.829142	0.934854
1289	ENSG00000130635	protein_coding	COL5A1	collagen type V alpha 1 chain [Source:HGNC Symbol;Acc:HGNC:2209]	hsa04974 Protein digestion and absorption	FALSE	23.7872	-0.0850306	0.481959	-0.176427	0.859959	0.996426	-2.0962	0.547387	-3.82947	0.000128422	0.00107945	-0.974833	0.519605	-1.8761	0.060641	0.123543	-0.889802	0.46133	-1.92877	0.0537589	0.102194	1.12137	0.529315	2.11853	0.0341303	0.184904
1290	ENSG00000204262	protein_coding	COL5A2	collagen type V alpha 2 chain [Source:HGNC Symbol;Acc:HGNC:2210]	hsa04974 Protein digestion and absorption	FALSE	37.0433	-0.13828	0.349092	-0.396113	0.692022	0.991383	-0.437598	0.373943	-1.17023	0.24191	0.325865	-0.0226964	0.368666	-0.0615635	0.95091	0.964525	0.115584	0.326637	0.353859	0.723444	0.790686	0.414901	0.353072	1.17512	0.239947	0.532894
1291	ENSG00000142156	protein_coding	COL6A1	collagen type VI alpha 1 chain [Source:HGNC Symbol;Acc:HGNC:2211]	hsa04151 PI3K-Akt signaling pathway, hsa04510 Focal adhesion, hsa04512 ECM-receptor interaction, hsa04974 Protein digestion and absorption	FALSE	404.33	0.302045	0.279114	1.08216	0.279183	0.883493	-1.51588	0.295486	-5.1301	2.9e-07	4.38e-05	-0.891562	0.293956	-3.03297	0.00242158	0.0109943	-1.19361	0.258489	-4.61763	3.88e-06	0.000209264	0.624314	0.276087	2.26129	0.0237412	0.151662
1292	ENSG00000142173	protein_coding	COL6A2	collagen type VI alpha 2 chain [Source:HGNC Symbol;Acc:HGNC:2212]	hsa04151 PI3K-Akt signaling pathway, hsa04510 Focal adhesion, hsa04512 ECM-receptor interaction, hsa04974 Protein digestion and absorption	FALSE	180.607	0.222192	0.462272	0.480651	0.630765	0.988634	-2.03245	0.489988	-4.14797	3.35e-05	0.000443019	-1.69118	0.488532	-3.46175	0.000536679	0.00376922	-1.91337	0.430206	-4.44756	8.68e-06	0.00029891	0.341276	0.459858	0.742133	0.458007	0.721347
1293	ENSG00000163359	protein_coding	COL6A3	collagen type VI alpha 3 chain [Source:HGNC Symbol;Acc:HGNC:2213]	hsa04151 PI3K-Akt signaling pathway, hsa04510 Focal adhesion, hsa04512 ECM-receptor interaction, hsa04974 Protein digestion and absorption	FALSE	53.2589	0.165415	0.491222	0.336742	0.736311	0.996426	-0.160552	0.519066	-0.309309	0.757087	0.808973	0.324813	0.515295	0.630344	0.52847	0.640563	0.159398	0.45209	0.352581	0.724403	0.791126	0.485365	0.482199	1.00657	0.314144	0.603114
1294	ENSG00000114270	protein_coding	COL7A1	collagen type VII alpha 1 chain [Source:HGNC Symbol;Acc:HGNC:2214]	hsa04974 Protein digestion and absorption	FALSE	16.8007	0.416973	0.62275	0.669567	0.503134	0.968504	-1.27427	0.686822	-1.85531	0.063552	0.110155	-0.730324	0.673151	-1.08493	0.277951	0.396845	-1.1473	0.592999	-1.93474	0.0530226	0.101055	0.543943	0.659965	0.824199	0.409826	0.686139
1295	ENSG00000144810	protein_coding	COL8A1	collagen type VIII alpha 1 chain [Source:HGNC Symbol;Acc:HGNC:2215]	NA	FALSE	1.32202	0.0648428	1.66491	0.0389468	0.968933	NA	-3.09417	1.95614	-1.58177	0.113702	NA	0.225364	1.75437	0.128459	0.897786	NA	0.160521	1.54276	0.104048	0.917131	NA	3.31954	1.85329	1.79116	0.0732682	NA
1296	ENSG00000171812	protein_coding	COL8A2	collagen type VIII alpha 2 chain [Source:HGNC Symbol;Acc:HGNC:2216]	NA	FALSE	0.484072	-2.28669	3.17837	-0.719455	0.471861	NA	-2.48175	3.33637	-0.743848	0.456968	NA	-0.988846	3.33341	-0.296647	0.766736	NA	1.29785	3.04044	0.426862	0.66948	NA	1.4929	3.20524	0.465769	0.641381	NA
1297	ENSG00000112280	protein_coding	COL9A1	collagen type IX alpha 1 chain [Source:HGNC Symbol;Acc:HGNC:2217]	hsa04151 PI3K-Akt signaling pathway, hsa04510 Focal adhesion, hsa04512 ECM-receptor interaction, hsa04974 Protein digestion and absorption	FALSE	0.125504	1.16859	6.49448	0.179936	0.857203	NA	0	6.79226	0	1	NA	0	6.79226	0	1	NA	-0.718443	5.96556	-0.120432	0.904141	NA	0	6.28844	0	1	NA
1298	ENSG00000049089	protein_coding	COL9A2	collagen type IX alpha 2 chain [Source:HGNC Symbol;Acc:HGNC:2218]	hsa04151 PI3K-Akt signaling pathway, hsa04510 Focal adhesion, hsa04512 ECM-receptor interaction, hsa04974 Protein digestion and absorption	FALSE	13.0971	0.130102	0.513444	0.25339	0.799967	NA	-0.948866	0.57515	-1.64977	0.0989898	0.158031	-0.963316	0.577508	-1.66806	0.0953047	0.174455	-1.09342	0.515717	-2.12019	0.0339899	0.0709364	-0.0144501	0.57718	-0.0250356	0.980027	0.992206
1299	ENSG00000092758	protein_coding	COL9A3	collagen type IX alpha 3 chain [Source:HGNC Symbol;Acc:HGNC:2219]	hsa04151 PI3K-Akt signaling pathway, hsa04510 Focal adhesion, hsa04512 ECM-receptor interaction, hsa04974 Protein digestion and absorption	FALSE	41.0054	-0.362931	0.265157	-1.36874	0.17108	0.769995	-0.607021	0.288143	-2.10666	0.0351466	0.068591	-0.472804	0.286362	-1.65107	0.0987234	0.179204	-0.109873	0.258891	-0.424401	0.671273	0.74621	0.134217	0.282388	0.475294	0.634578	0.834994
1300	ENSG00000123500	protein_coding	COL10A1	collagen type X alpha 1 chain [Source:HGNC Symbol;Acc:HGNC:2185]	hsa04974 Protein digestion and absorption	FALSE	0.553461	1.18611	3.96229	0.299349	0.764674	NA	1.82039	4.14341	0.439346	0.660411	NA	3.40755	4.06203	0.838878	0.401538	NA	2.22144	3.5454	0.626569	0.530942	NA	1.58715	3.74673	0.423611	0.67185	NA
1301	ENSG00000060718	protein_coding	COL11A1	collagen type XI alpha 1 chain [Source:HGNC Symbol;Acc:HGNC:2186]	hsa04974 Protein digestion and absorption	FALSE	2.20796	0.383842	1.2204	0.31452	0.753126	NA	-0.245254	1.34128	-0.182851	0.854915	NA	1.4006	1.25021	1.12029	0.26259	NA	1.01676	1.0689	0.951218	0.341494	NA	1.64585	1.20507	1.36578	0.172009	NA
1302	ENSG00000227801	protein_coding	COL11A2	collagen type XI alpha 2 chain [Source:HGNC Symbol;Acc:HGNC:2187]	hsa04974 Protein digestion and absorption	FALSE	22.4424	0.320579	0.478931	0.669364	0.503263	0.968504	-1.24315	0.534317	-2.32662	0.0199856	0.0440277	-0.620811	0.519438	-1.19516	0.232025	0.346868	-0.94139	0.458044	-2.05524	0.0398558	0.0807624	0.62234	0.515677	1.20684	0.227494	0.519724
1303	ENSG00000111799	protein_coding	COL12A1	collagen type XII alpha 1 chain [Source:HGNC Symbol;Acc:HGNC:2188]	hsa04974 Protein digestion and absorption	FALSE	1439.03	-0.142067	0.13881	-1.02347	0.306088	0.898434	0.240046	0.145174	1.6535	0.0982284	0.157024	-0.0186039	0.145607	-0.127768	0.898333	0.928307	0.123463	0.128259	0.96261	0.335743	0.435214	-0.25865	0.135121	-1.91421	0.0555933	0.24858
1305	ENSG00000197467	protein_coding	COL13A1	collagen type XIII alpha 1 chain [Source:HGNC Symbol;Acc:HGNC:2190]	hsa04974 Protein digestion and absorption	FALSE	39.5858	0.43288	0.292445	1.48021	0.138817	0.717181	-1.02872	0.338623	-3.03795	0.0023819	0.00859082	0.0378814	0.315439	0.120091	0.904411	0.932993	-0.394999	0.274717	-1.43784	0.15048	0.230097	1.0666	0.323436	3.29772	0.000974729	0.0187786
1306	ENSG00000204291	protein_coding	COL15A1	collagen type XV alpha 1 chain [Source:HGNC Symbol;Acc:HGNC:2192]	hsa04974 Protein digestion and absorption	FALSE	2.24947	-0.728508	0.881001	-0.826909	0.408289	NA	-4.00071	1.32653	-3.01591	0.00256205	NA	-1.64842	1.03201	-1.59729	0.110202	NA	-0.919908	0.962821	-0.95543	0.33936	NA	2.3523	1.38223	1.70182	0.0887899	NA
1307	ENSG00000084636	protein_coding	COL16A1	collagen type XVI alpha 1 chain [Source:HGNC Symbol;Acc:HGNC:2193]	NA	FALSE	16.5028	0.278521	0.495118	0.562535	0.573752	0.981025	-1.47239	0.570151	-2.58246	0.00980994	0.0252323	-0.621866	0.541418	-1.14859	0.250726	0.367538	-0.900387	0.478276	-1.88257	0.0597589	0.111111	0.850525	0.555588	1.53086	0.125805	0.388757
1308	ENSG00000065618	protein_coding	COL17A1	collagen type XVII alpha 1 chain [Source:HGNC Symbol;Acc:HGNC:2194]	hsa04974 Protein digestion and absorption	FALSE	23.3732	0.485504	0.656091	0.739994	0.459303	0.966707	0.834272	0.685603	1.21684	0.223663	0.305641	1.66029	0.678598	2.44664	0.0144195	0.0413167	1.17478	0.587141	2.00085	0.0454086	0.0893598	0.826013	0.619944	1.3324	0.182729	0.467165
1310	ENSG00000082293	protein_coding	COL19A1	collagen type XIX alpha 1 chain [Source:HGNC Symbol;Acc:HGNC:2196]	NA	FALSE	0.241386	0	6.49465	0	1	NA	2.361	6.76941	0.348775	0.727259	NA	0	6.79226	0	1	NA	0	5.96575	0	1	NA	-1.91085	6.26375	-0.305065	0.760317	NA
1311	ENSG00000105664	protein_coding	COMP	cartilage oligomeric matrix protein [Source:HGNC Symbol;Acc:HGNC:2227]	hsa04145 Phagosome, hsa04151 PI3K-Akt signaling pathway, hsa04510 Focal adhesion, hsa04512 ECM-receptor interaction	FALSE	0.0706924	0	6.49465	0	1	NA	0	6.79226	0	1	NA	0	6.79226	0	1	NA	0	5.96575	0	1	NA	0	6.28844	0	1	NA
1312	ENSG00000093010	protein_coding	COMT	catechol-O-methyltransferase [Source:HGNC Symbol;Acc:HGNC:2228]	hsa00140 Steroid hormone biosynthesis, hsa00350 Tyrosine metabolism, hsa01100 Metabolic pathways, hsa04728 Dopaminergic synapse	TRUE	93.5178	0.267505	0.365975	0.730939	0.464816	0.966707	-1.68725	0.397364	-4.24611	2.18e-05	0.00033508	-1.23385	0.392869	-3.1406	0.00168602	0.00845241	-1.50135	0.346955	-4.32722	1.51e-05	0.000397903	0.453407	0.379919	1.19343	0.232701	0.525821
1314	ENSG00000122218	protein_coding	COPA	COPI coat complex subunit alpha [Source:HGNC Symbol;Acc:HGNC:2230]	NA	FALSE	2912.17	0.151856	0.109357	1.38862	0.164949	0.762717	0.162552	0.114546	1.4191	0.155869	0.227762	0.205713	0.114546	1.7959	0.0725103	0.141809	0.0538572	0.100594	0.535393	0.592378	0.678958	0.0431604	0.106211	0.406364	0.684475	0.860445
1315	ENSG00000129083	protein_coding	COPB1	COPI coat complex subunit beta 1 [Source:HGNC Symbol;Acc:HGNC:2231]	NA	FALSE	2233.4	0.0150137	0.132755	0.113093	0.909956	0.996426	0.498276	0.138763	3.59084	0.000329613	0.00203936	0.444053	0.138824	3.19867	0.00138063	0.00741743	0.429039	0.121949	3.5182	0.000434485	0.00303207	-0.0542235	0.128464	-0.422092	0.672958	0.855054
1316	ENSG00000067082	protein_coding	KLF6	Kruppel like factor 6 [Source:HGNC Symbol;Acc:HGNC:2235]	NA	FALSE	1967.75	-0.187166	0.159175	-1.17586	0.239653	0.853556	0.0146914	0.166555	0.0882075	0.929712	0.945552	0.105807	0.166532	0.635359	0.525194	0.637831	0.292974	0.146391	2.00131	0.0453591	0.0892846	0.091116	0.154384	0.590191	0.555063	0.789479
1317	ENSG00000136868	protein_coding	SLC31A1	solute carrier family 31 member 1 [Source:HGNC Symbol;Acc:HGNC:11016]	hsa04978 Mineral absorption	FALSE	654.58	0.0313815	0.10307	0.304468	0.760771	0.996426	0.19609	0.108371	1.80944	0.070383	0.119678	0.395633	0.107919	3.666	0.000246371	0.00218835	0.364251	0.0948405	3.84067	0.000122697	0.00130943	0.199543	0.100576	1.984	0.0472554	0.225816
1318	ENSG00000136867	protein_coding	SLC31A2	solute carrier family 31 member 2 [Source:HGNC Symbol;Acc:HGNC:11017]	NA	FALSE	39.2228	-0.382066	0.314762	-1.21382	0.224815	0.843038	-0.721038	0.344157	-2.09508	0.0361637	0.0701954	-0.393975	0.33769	-1.16668	0.243341	0.359244	-0.011909	0.304994	-0.0390468	0.968853	0.976967	0.327063	0.335246	0.97559	0.329268	0.615994
1325	ENSG00000241563	protein_coding	CORT	cortistatin [Source:HGNC Symbol;Acc:HGNC:2257]	hsa04080 Neuroactive ligand-receptor interaction	FALSE	2.50186	2.44157	1.84414	1.32397	0.185515	NA	2.91269	1.89882	1.53395	0.125042	NA	2.7263	1.91038	1.4271	0.153552	NA	0.284724	1.42581	0.199693	0.841721	NA	-0.186393	1.49587	-0.124605	0.900836	NA
1326	ENSG00000107968	protein_coding	MAP3K8	mitogen-activated protein kinase kinase kinase 8 [Source:HGNC Symbol;Acc:HGNC:6860]	hsa04010 MAPK signaling pathway, hsa04620 Toll-like receptor signaling pathway, hsa04660 T cell receptor signaling pathway, hsa04668 TNF signaling pathway	FALSE	27.9693	0.123946	0.354918	0.349226	0.72692	0.996426	0.13277	0.376023	0.353089	0.724021	0.781151	0.316373	0.373941	0.84605	0.397525	0.518794	0.192426	0.327902	0.586841	0.55731	0.647501	0.183603	0.350637	0.523627	0.600538	0.816086
1327	ENSG00000131143	protein_coding	COX4I1	cytochrome c oxidase subunit 4I1 [Source:HGNC Symbol;Acc:HGNC:2265]	hsa00190 Oxidative phosphorylation, hsa01100 Metabolic pathways, hsa04260 Cardiac muscle contraction	TRUE	1363.12	0.0334428	0.268864	0.124386	0.90101	0.996426	-1.52042	0.282365	-5.38457	7.26e-08	2.43e-05	-1.12445	0.282017	-3.98718	6.69e-05	0.000876505	-1.1579	0.247919	-4.67047	3.01e-06	0.000193201	0.395964	0.2625	1.50843	0.131444	0.397066
1329	ENSG00000135940	protein_coding	COX5B	cytochrome c oxidase subunit 5B [Source:HGNC Symbol;Acc:HGNC:2269]	hsa00190 Oxidative phosphorylation, hsa01100 Metabolic pathways, hsa04260 Cardiac muscle contraction	TRUE	294.622	0.0107202	0.161347	0.0664421	0.947026	0.996426	-0.627008	0.173094	-3.62235	0.000291942	0.00187746	-0.207533	0.171117	-1.21281	0.225202	0.339263	-0.218253	0.151005	-1.44533	0.148365	0.227714	0.419476	0.163498	2.56563	0.0102987	0.0898378
1337	ENSG00000111775	protein_coding	COX6A1	cytochrome c oxidase subunit 6A1 [Source:HGNC Symbol;Acc:HGNC:2277]	hsa00190 Oxidative phosphorylation, hsa01100 Metabolic pathways, hsa04260 Cardiac muscle contraction	TRUE	691.055	0.048673	0.120751	0.403084	0.686886	0.991361	-0.117955	0.127537	-0.92487	0.355033	0.442946	0.0433128	0.127217	0.340463	0.733508	0.806639	-0.00536013	0.11196	-0.0478753	0.961816	0.973429	0.161268	0.119247	1.35238	0.176252	0.459469
1339	ENSG00000156885	protein_coding	COX6A2	cytochrome c oxidase subunit 6A2 [Source:HGNC Symbol;Acc:HGNC:2279]	hsa00190 Oxidative phosphorylation, hsa01100 Metabolic pathways, hsa04260 Cardiac muscle contraction	TRUE	0	NA	NA	NA	NA	NA	NA	NA	NA	NA	NA	NA	NA	NA	NA	NA	NA	NA	NA	NA	NA	NA	NA	NA	NA	NA
1340	ENSG00000126267	protein_coding	COX6B1	cytochrome c oxidase subunit 6B1 [Source:HGNC Symbol;Acc:HGNC:2280]	hsa00190 Oxidative phosphorylation, hsa01100 Metabolic pathways, hsa04260 Cardiac muscle contraction	TRUE	429.324	-0.142198	0.369475	-0.384866	0.700337	0.992959	-1.6158	0.388904	-4.15474	3.26e-05	0.000433799	-1.21983	0.388156	-3.14261	0.00167447	0.00841739	-1.07763	0.341509	-3.15548	0.00160232	0.0075066	0.39597	0.362441	1.09251	0.274609	0.56626
1345	ENSG00000164919	protein_coding	COX6C	cytochrome c oxidase subunit 6C [Source:HGNC Symbol;Acc:HGNC:2285]	hsa00190 Oxidative phosphorylation, hsa01100 Metabolic pathways, hsa04260 Cardiac muscle contraction	TRUE	961.519	0.207471	0.161597	1.28388	0.199185	0.809814	0.181513	0.169513	1.07079	0.284262	0.370267	0.512326	0.169102	3.02969	0.00244802	0.0110623	0.304855	0.14831	2.05552	0.0398288	0.0807304	0.330813	0.156897	2.10846	0.0349908	0.187237
1346	ENSG00000161281	protein_coding	COX7A1	cytochrome c oxidase subunit 7A1 [Source:HGNC Symbol;Acc:HGNC:2287]	hsa00190 Oxidative phosphorylation, hsa01100 Metabolic pathways, hsa04260 Cardiac muscle contraction	TRUE	0.105683	0.225132	6.49432	0.0346659	0.972346	NA	0.167138	6.79226	0.0246071	0.980368	NA	-0.511615	6.79226	-0.0753232	0.939958	NA	-0.736746	5.96538	-0.123504	0.901708	NA	-0.678752	6.28844	-0.107937	0.914046	NA
1347	ENSG00000112695	protein_coding	COX7A2	cytochrome c oxidase subunit 7A2 [Source:HGNC Symbol;Acc:HGNC:2288]	hsa00190 Oxidative phosphorylation, hsa01100 Metabolic pathways, hsa04260 Cardiac muscle contraction	TRUE	1041.42	-0.0439578	0.172397	-0.25498	0.798739	0.996426	0.12679	0.180536	0.702296	0.482495	0.565777	0.262429	0.180422	1.45452	0.145801	0.242951	0.306387	0.158607	1.93174	0.0533916	0.101568	0.135639	0.167417	0.810184	0.417834	0.691188
1349	ENSG00000131174	protein_coding	COX7B	cytochrome c oxidase subunit 7B [Source:HGNC Symbol;Acc:HGNC:2291]	hsa00190 Oxidative phosphorylation, hsa01100 Metabolic pathways, hsa04260 Cardiac muscle contraction	TRUE	403.714	0.0866169	0.233723	0.370596	0.710938	0.994652	0.270976	0.244849	1.10671	0.268421	0.353996	0.438312	0.244545	1.79236	0.0730754	0.142698	0.351695	0.2147	1.63808	0.101406	0.167793	0.167336	0.226762	0.737939	0.460551	0.723579
1350	ENSG00000127184	protein_coding	COX7C	cytochrome c oxidase subunit 7C [Source:HGNC Symbol;Acc:HGNC:2292]	hsa00190 Oxidative phosphorylation, hsa01100 Metabolic pathways, hsa04260 Cardiac muscle contraction	TRUE	1319.01	0.154657	0.130129	1.18849	0.234642	0.84875	-0.246102	0.136992	-1.79647	0.0724193	0.122639	0.161849	0.136496	1.18574	0.235724	0.351135	0.00719215	0.119871	0.0599992	0.952156	0.966163	0.407952	0.127288	3.20496	0.00135083	0.0232675
1351	ENSG00000176340	protein_coding	COX8A	cytochrome c oxidase subunit 8A [Source:HGNC Symbol;Acc:HGNC:2294]	hsa00190 Oxidative phosphorylation, hsa01100 Metabolic pathways, hsa04260 Cardiac muscle contraction	TRUE	229.216	-0.227032	0.320468	-0.708441	0.478671	0.966707	-1.52548	0.340393	-4.48153	7.41e-06	0.000175657	-1.57376	0.340884	-4.61669	3.9e-06	0.000134954	-1.34672	0.301339	-4.46914	7.85e-06	0.000292169	-0.0482736	0.322449	-0.149709	0.880994	0.953525
1352	ENSG00000006695	protein_coding	COX10	cytochrome c oxidase assembly factor heme A:farnesyltransferase COX10 [Source:HGNC Symbol;Acc:HGNC:2260]	hsa00190 Oxidative phosphorylation, hsa00860 Porphyrin and chlorophyll metabolism, hsa01100 Metabolic pathways	FALSE	191.81	0.203298	0.1284	1.58332	0.113348	0.663568	0.259234	0.136677	1.89669	0.0578683	0.102115	0.0979109	0.138593	0.706462	0.479901	0.59487	-0.105387	0.121376	-0.868265	0.385249	0.485465	-0.161323	0.130101	-1.23998	0.214982	0.507296
1353	ENSG00000166260	protein_coding	COX11	cytochrome c oxidase copper chaperone COX11 [Source:HGNC Symbol;Acc:HGNC:2261]	hsa00190 Oxidative phosphorylation, hsa01100 Metabolic pathways	FALSE	671.563	0.028681	0.129111	0.222142	0.824203	0.996426	0.376113	0.135074	2.7845	0.00536106	0.0158399	0.489876	0.134908	3.63119	0.000282112	0.00240392	0.461195	0.118491	3.89225	9.93e-05	0.00113494	0.113763	0.124961	0.910386	0.362619	0.645274
1355	ENSG00000014919	protein_coding	COX15	cytochrome c oxidase assembly homolog COX15 [Source:HGNC Symbol;Acc:HGNC:2263]	hsa00190 Oxidative phosphorylation, hsa00860 Porphyrin and chlorophyll metabolism, hsa01100 Metabolic pathways	FALSE	939.71	0.0555288	0.0881093	0.630227	0.528546	0.973936	0.159557	0.0927445	1.72039	0.0853619	0.140068	0.133309	0.092921	1.43465	0.151387	0.250158	0.0777803	0.0817743	0.951159	0.341524	0.44111	-0.0262475	0.0867487	-0.302569	0.762218	0.899831
1356	ENSG00000047457	protein_coding	CP	ceruloplasmin [Source:HGNC Symbol;Acc:HGNC:2295]	hsa00860 Porphyrin and chlorophyll metabolism, hsa04216 Ferroptosis	TRUE	3.61209	1.44375	1.17259	1.23125	0.218229	NA	1.89598	1.21608	1.55909	0.118974	NA	1.55496	1.22728	1.26699	0.205158	NA	0.111213	1.00279	0.110904	0.911693	0.936077	-0.341019	1.05331	-0.323759	0.746121	NA
1357	ENSG00000091704	protein_coding	CPA1	carboxypeptidase A1 [Source:HGNC Symbol;Acc:HGNC:2296]	hsa04972 Pancreatic secretion, hsa04974 Protein digestion and absorption	FALSE	0	NA	NA	NA	NA	NA	NA	NA	NA	NA	NA	NA	NA	NA	NA	NA	NA	NA	NA	NA	NA	NA	NA	NA	NA	NA
1358	ENSG00000158516	protein_coding	CPA2	carboxypeptidase A2 [Source:HGNC Symbol;Acc:HGNC:2297]	hsa04972 Pancreatic secretion, hsa04974 Protein digestion and absorption	FALSE	0.028985	0	6.49465	0	1	NA	0	6.79226	0	1	NA	0	6.79226	0	1	NA	0	5.96575	0	1	NA	0	6.28844	0	1	NA
1359	ENSG00000163751	protein_coding	CPA3	carboxypeptidase A3 [Source:HGNC Symbol;Acc:HGNC:2298]	hsa04614 Renin-angiotensin system, hsa04972 Pancreatic secretion, hsa04974 Protein digestion and absorption	FALSE	0	NA	NA	NA	NA	NA	NA	NA	NA	NA	NA	NA	NA	NA	NA	NA	NA	NA	NA	NA	NA	NA	NA	NA	NA	NA
1360	ENSG00000153002	protein_coding	CPB1	carboxypeptidase B1 [Source:HGNC Symbol;Acc:HGNC:2299]	hsa04972 Pancreatic secretion, hsa04974 Protein digestion and absorption	FALSE	0.154383	1.55981	6.48797	0.240416	0.810008	NA	0	6.79226	0	1	NA	0	6.79226	0	1	NA	-1.10965	5.95847	-0.186231	0.852263	NA	0	6.28844	0	1	NA
1361	ENSG00000080618	protein_coding	CPB2	carboxypeptidase B2 [Source:HGNC Symbol;Acc:HGNC:2300]	hsa04610 Complement and coagulation cascades, hsa04972 Pancreatic secretion, hsa04974 Protein digestion and absorption	FALSE	0.388925	0.47922	4.0637	0.117927	0.906126	NA	-1.38251	4.29773	-0.321685	0.747691	NA	0.158794	4.2925	0.0369934	0.97049	NA	-0.320425	3.75273	-0.0853846	0.931956	NA	1.54131	4.00497	0.384848	0.70035	NA
1362	ENSG00000108582	protein_coding	CPD	carboxypeptidase D [Source:HGNC Symbol;Acc:HGNC:2301]	NA	FALSE	1579.95	0.0868957	0.13667	0.635808	0.524902	0.973437	0.496301	0.142883	3.47347	0.000513774	0.0028274	0.424603	0.142992	2.96941	0.0029837	0.0127137	0.337708	0.12556	2.68962	0.00715332	0.021739	-0.0716978	0.132296	-0.54195	0.587853	0.809402
1363	ENSG00000109472	protein_coding	CPE	carboxypeptidase E [Source:HGNC Symbol;Acc:HGNC:2303]	NA	FALSE	463.82	-0.0279412	0.17746	-0.157451	0.874889	0.996426	0.492937	0.185298	2.66024	0.00780851	0.0211208	0.20556	0.185993	1.1052	0.269072	0.387244	0.233501	0.163626	1.42704	0.153567	0.233964	-0.287377	0.172095	-1.66987	0.0949447	0.332811
1364	ENSG00000189143	protein_coding	CLDN4	claudin 4 [Source:HGNC Symbol;Acc:HGNC:2046]	hsa04514 Cell adhesion molecules (CAMs), hsa04530 Tight junction, hsa04670 Leukocyte transendothelial migration	FALSE	427.743	0.0367075	0.312752	0.11737	0.906567	0.996426	-1.47893	0.329918	-4.48272	7.37e-06	0.000175323	-1.10665	0.329126	-3.3624	0.000772673	0.00488854	-1.14336	0.28961	-3.94793	7.88e-05	0.000983068	0.372277	0.308068	1.20842	0.226884	0.519207
1365	ENSG00000165215	protein_coding	CLDN3	claudin 3 [Source:HGNC Symbol;Acc:HGNC:2045]	hsa04514 Cell adhesion molecules (CAMs), hsa04530 Tight junction, hsa04670 Leukocyte transendothelial migration	FALSE	3.98146	0.184952	0.748791	0.247001	0.804908	NA	-0.496668	0.834412	-0.595231	0.551689	NA	-0.448631	0.834046	-0.537897	0.590648	NA	-0.633583	0.739459	-0.85682	0.391545	0.491761	0.0480363	0.826048	0.058152	0.953628	NA
1366	ENSG00000181885	protein_coding	CLDN7	claudin 7 [Source:HGNC Symbol;Acc:HGNC:2049]	hsa04514 Cell adhesion molecules (CAMs), hsa04530 Tight junction, hsa04670 Leukocyte transendothelial migration	FALSE	606.228	0.102163	0.199252	0.512731	0.60814	0.986353	-0.861165	0.210595	-4.08919	4.33e-05	0.000523337	-0.206534	0.209321	-0.986685	0.323797	0.444768	-0.308697	0.184023	-1.67749	0.0934466	0.157296	0.654631	0.196249	3.33572	0.000850779	0.0169808
1368	ENSG00000135678	protein_coding	CPM	carboxypeptidase M [Source:HGNC Symbol;Acc:HGNC:2311]	NA	FALSE	24.8301	0.383543	0.342929	1.11843	0.263383	0.872633	0.863834	0.355204	2.43193	0.0150185	0.0350539	0.409847	0.368043	1.11358	0.265458	0.383294	0.026304	0.315053	0.0834908	0.933461	0.952374	-0.453987	0.328372	-1.38254	0.166806	0.446361
1369	ENSG00000120054	protein_coding	CPN1	carboxypeptidase N subunit 1 [Source:HGNC Symbol;Acc:HGNC:2312]	NA	FALSE	0.580086	2.17015	3.31411	0.654822	0.512583	NA	0	3.51529	0	1	NA	0	3.51529	0	1	NA	-1.71999	3.03611	-0.56651	0.571047	NA	0	3.25453	0	1	NA
1370	ENSG00000178772	protein_coding	CPN2	carboxypeptidase N subunit 2 [Source:HGNC Symbol;Acc:HGNC:2313]	NA	FALSE	0	NA	NA	NA	NA	NA	NA	NA	NA	NA	NA	NA	NA	NA	NA	NA	NA	NA	NA	NA	NA	NA	NA	NA	NA	NA
1371	ENSG00000080819	protein_coding	CPOX	coproporphyrinogen oxidase [Source:HGNC Symbol;Acc:HGNC:2321]	hsa00860 Porphyrin and chlorophyll metabolism, hsa01100 Metabolic pathways	TRUE	53.6716	-0.414815	0.431654	-0.96099	0.336557	0.917743	0.856847	0.442875	1.93474	0.0530224	0.0952453	-0.161306	0.454362	-0.355017	0.722577	0.79831	0.253508	0.405748	0.624792	0.532108	0.62542	-1.01815	0.417666	-2.43772	0.0147802	0.113077
1373	ENSG00000021826	protein_coding	CPS1	carbamoyl-phosphate synthase 1 [Source:HGNC Symbol;Acc:HGNC:2323]	hsa00220 Arginine biosynthesis, hsa00250 Alanine, aspartate and glutamate metabolism, hsa00910 Nitrogen metabolism, hsa01100 Metabolic pathways, hsa01200 Carbon metabolism, hsa01230 Biosynthesis of amino acids	TRUE	580.703	0.207758	0.171378	1.21228	0.225404	0.843544	0.545281	0.179237	3.04223	0.00234834	0.00850976	0.532538	0.179336	2.96951	0.0029828	0.0127137	0.32478	0.157201	2.06602	0.0388265	0.0790983	-0.0127433	0.165734	-0.0768901	0.938711	0.976471
1374	ENSG00000110090	protein_coding	CPT1A	carnitine palmitoyltransferase 1A [Source:HGNC Symbol;Acc:HGNC:2328]	hsa00071 Fatty acid degradation, hsa01212 Fatty acid metabolism, hsa03320 PPAR signaling pathway, hsa04152 AMPK signaling pathway, hsa04920 Adipocytokine signaling pathway, hsa04922 Glucagon signaling pathway	TRUE	854.52	0.232054	0.101623	2.28349	0.0224017	0.328429	-0.0393366	0.107602	-0.365573	0.714684	0.773428	0.252849	0.106997	2.36315	0.0181205	0.0490748	0.0207941	0.0937639	0.221771	0.824492	0.86967	0.292185	0.100214	2.91563	0.00354977	0.0461508
1375	ENSG00000205560	protein_coding	CPT1B	carnitine palmitoyltransferase 1B [Source:HGNC Symbol;Acc:HGNC:2329]	hsa00071 Fatty acid degradation, hsa01212 Fatty acid metabolism, hsa03320 PPAR signaling pathway, hsa04152 AMPK signaling pathway, hsa04920 Adipocytokine signaling pathway, hsa04922 Glucagon signaling pathway	TRUE	89.6502	0.238352	0.409443	0.582136	0.560475	0.979149	-1.00656	0.438098	-2.29756	0.0215869	0.0468587	-0.32105	0.432786	-0.741822	0.458195	0.574035	-0.559402	0.3805	-1.47018	0.141514	0.219668	0.685506	0.411176	1.66718	0.0954783	0.334106
1376	ENSG00000157184	protein_coding	CPT2	carnitine palmitoyltransferase 2 [Source:HGNC Symbol;Acc:HGNC:2330]	hsa00071 Fatty acid degradation, hsa01212 Fatty acid metabolism, hsa03320 PPAR signaling pathway	TRUE	172.818	-0.110284	0.150991	-0.7304	0.465145	0.966707	-0.11689	0.160852	-0.726691	0.467415	0.551176	-0.168494	0.161669	-1.04221	0.297314	0.417417	-0.05821	0.143954	-0.404365	0.685944	0.758761	-0.0516041	0.154266	-0.334514	0.737992	0.888151
1378	ENSG00000203710	protein_coding	CR1	complement C3b/C4b receptor 1 (Knops blood group) [Source:HGNC Symbol;Acc:HGNC:2334]	hsa04610 Complement and coagulation cascades, hsa04640 Hematopoietic cell lineage	FALSE	0.145756	1.87061	6.47965	0.28869	0.772819	NA	0	6.79226	0	1	NA	0	6.79226	0	1	NA	-1.42045	5.94941	-0.238755	0.811296	NA	0	6.28844	0	1	NA
[truncated: 18,330 more rows]

## Sheet: ex vivo
NCBI gene	Gene stable ID	Gene type	Gene name	Gene description	KEGG Pathway(s)	Metabolic Gene	Gene Counts Mean	Palbociclib vs Control: log2FoldChange	Palbociclib vs Control: lfcSE	Palbociclib vs Control: Z-score	Palbociclib vs Control: P Value	Palbociclib vs Control: FDR-adjusted P Value	Telaglenestat vs Control: log2FoldChange	Telaglenestat vs Control: lfcSE	Telaglenestat vs Control: Z-score	Telaglenestat vs Control: P Value	Telaglenestat vs Control: FDR-adjusted P Value	Combination vs Control: log2FoldChange	Combination vs Control: lfcSE	Combination vs Control: Z-score	Combination vs Control: P Value	Combination vs Control: FDR-adjusted P Value	Combination vs Palbociclib: log2FoldChange	Combination vs Palbociclib: lfcSE	Combination vs Palbociclib: Z-score	Combination vs Palbociclib: P Value	Combination vs Palbociclib: FDR-adjusted P Value	Combination vs Telaglenestat: log2FoldChange	Combination vs Telaglenestat: lfcSE	Combination vs Telaglenestat: Z-score	Combination vs Telaglenestat: P Value	Combination vs Telaglenestat: FDR-adjusted P Value
[truncated: 19,291 more rows]
