# Supplementary material for: Glutaminase as a metabolic target of choice to counter acquired resistance to Palbociclib by colorectal cancer cells
Source: Oncogene. 2025 Jul 22;44(36):3386–406. doi: 10.1038/s41388-025-03495-w (PMC12399431; doi:10.1038/s41388-025-03495-w)
Supplement: Supplementary file 4 — Supplementary Table 2 [file 41388_2025_3495_MOESM4_ESM.xlsx]

## Sheet: Correlation
PRMT gene	Pathway	PALOMA2 Pearson correlation	PALOMA2 Pearson FDR	PALOMA3 Pearson correlation	PALOMA3 Pearson FDR
PRMT1	HALLMARK_PI3K_AKT_MTOR_SIGNALING	0.453279	1.71474e-23	0.572657	1.88895e-26
CARM1	HALLMARK_PI3K_AKT_MTOR_SIGNALING	0.462012	2.83929e-24	0.565834	6.44032e-26
PRMT1	HALLMARK_OXIDATIVE_PHOSPHORYLATION	0.388728	4.01877e-17	0.490337	6.21777e-19
CARM1	HALLMARK_OXIDATIVE_PHOSPHORYLATION	0.370663	1.41248e-15	0.468464	3.43523e-17
PRMT1	HALLMARK_MYC_TARGETS_V1	0.458126	5.9983e-24	0.545202	7.72936e-24
CARM1	HALLMARK_MYC_TARGETS_V1	0.357735	1.39885e-14	0.417001	1.01155e-13
PRMT1	HALLMARK_MYC_TARGETS_V2	0.399366	4.72386e-18	0.4224	5.31604e-14
CARM1	HALLMARK_MYC_TARGETS_V2	0.291092	7.20473e-10	0.223537	0.000170638
PRMT1	HALLMARK_MTORC1_SIGNALING	0.351284	4.26816e-14	0.504125	5.24956e-20
CARM1	HALLMARK_MTORC1_SIGNALING	0.362538	6.17336e-15	0.450524	6.71294e-16
PRMT1	HALLMARK_HYPOXIA	0.323886	4.48217e-12	0.417827	9.46419e-14
CARM1	HALLMARK_HYPOXIA	0.462257	2.83929e-24	0.571796	1.88895e-26
PRMT1	HALLMARK_GLYCOLYSIS	0.43949	4.79169e-22	0.460331	1.33369e-16
CARM1	HALLMARK_GLYCOLYSIS	0.529345	1.40775e-32	0.587935	8.02156e-28
PRMT1	HALLMARK_E2F_TARGETS	0.332641	1.0934e-12	0.369127	8.57442e-11
CARM1	HALLMARK_E2F_TARGETS	0.205953	1.98717e-05	0.246492	3.08407e-05
