# Supplementary material for: Glutaminase as a metabolic target of choice to counter acquired resistance to Palbociclib by colorectal cancer cells
Source: Oncogene. 2025 Jul 22;44(36):3386–406. doi: 10.1038/s41388-025-03495-w (PMC12399431; doi:10.1038/s41388-025-03495-w)
Supplement: Supplementary file 5 — Supplementary Table 3 [file 41388_2025_3495_MOESM5_ESM.xlsx]

## Sheet: Correlation with genes
PRMT gene	PALOMA2 gene id	PALOMA2 Pearson correlation	PALOMA2 Pearson FDR	PALOMA3 Pearson correlation	PALOMA3 Pearson FDR	Type
CARM1	ENO1	0.509693	7.34975e-29	0.561011	1.91042e-24	Resistance genes
CARM1	TNFRSF21	0.404583	8.44163e-18	0.523272	7.01459e-21	Resistance genes
CARM1	GPI	0.394647	5.82997e-17	0.450285	2.85588e-15	Resistance genes
CARM1	ASPM	0.32247	1.96322e-11	0.349262	2.86984e-09	Resistance genes
CARM1	GSR	0.320748	2.41253e-11	0.3896	2.04365e-11	Resistance genes
CARM1	EPS8	0.302788	3.51358e-10	0.388377	2.36884e-11	Resistance genes
CARM1	ALDH4A1	0.298208	6.78566e-10	0.290901	1.19847e-06	Resistance genes
CARM1	MTOR	0.282841	6.00895e-09	0.2973	6.55595e-07	Resistance genes
CARM1	AKT1	0.282026	6.62362e-09	0.30871	2.09449e-07	Resistance genes
CARM1	CCNE1	0.247121	5.85786e-07	0.277496	4.06206e-06	Resistance genes
CARM1	NCK2	0.243523	8.44604e-07	0.381758	5.52443e-11	Resistance genes
CARM1	ACSL5	0.233956	2.34375e-06	0.242353	6.80006e-05	Resistance genes
CARM1	EGFR	0.231846	2.91662e-06	0.0995287	0.132031	Resistance genes
CARM1	ERBB2	0.223126	7.59929e-06	0.394573	1.0892e-11	Resistance genes
CARM1	CDCA7	0.214436	1.83197e-05	0.256278	2.43524e-05	Resistance genes
CARM1	ALDOC	0.211703	2.33251e-05	0.264649	1.19504e-05	Resistance genes
CARM1	SLC15A2	0.159614	0.00185057	0.19644	0.0015388	Resistance genes
CARM1	FANCA	0.158129	0.00203634	0.157368	0.0125239	Resistance genes
CARM1	GTSE1	0.140199	0.00684826	0.229668	0.000174543	Resistance genes
CARM1	HIF1A	0.138933	0.00739314	0.124063	0.0540002	Resistance genes
CARM1	NES	0.127872	0.0138968	0.413965	7.16952e-13	Resistance genes
CARM1	EAF2	0.12604	0.0154736	0.186657	0.00280125	Resistance genes
CARM1	EXO1	0.122086	0.0194715	0.323339	4.83146e-08	Resistance genes
CARM1	ODC1	0.117692	0.0236287	-0.0247831	0.739006	Resistance genes
CARM1	CDH2	0.111874	0.0315338	0.163784	0.00940938	Resistance genes
CARM1	SLC7A5	0.00905421	0.878648	0.2329	0.000138193	Resistance genes
CARM1	FMO5	-0.112119	0.0312319	-0.1441	0.0237531	Sensitivity genes
CARM1	PDZK1	-0.119812	0.0216812	-0.0931157	0.158584	Sensitivity genes
CARM1	HHAT	-0.150254	0.00353291	-0.156688	0.0129212	Sensitivity genes
CARM1	RUNDC1	-0.158356	0.00202683	-0.202716	0.00106099	Sensitivity genes
CARM1	SP1	-0.182427	0.000339623	-0.183841	0.00322347	Sensitivity genes
CARM1	IL12B	-0.185017	0.000276187	-0.360943	7.45398e-10	Sensitivity genes
CARM1	DNAJC17	-0.20137	6.27561e-05	-0.296241	7.20895e-07	Sensitivity genes
CARM1	PTEN	-0.212179	2.2444e-05	-0.348699	3.02277e-09	Tumor suppressor
CARM1	CYP2U1	-0.213025	2.07717e-05	-0.473542	5.19204e-17	Sensitivity genes
CARM1	NAIP	-0.236463	1.79902e-06	-0.343132	5.81933e-09	Sensitivity genes
CARM1	ATF6	-0.298797	6.33565e-10	-0.473511	5.19204e-17	Sensitivity genes
CARM1	CREB5	-0.40423	8.44163e-18	-0.440984	1.22248e-14	Sensitivity genes
CARM1	NF1	-0.42098	2.7958e-19	-0.577175	4.17899e-26	Tumor suppressor
PRMT1	ALDH4A1	0.388502	1.87719e-16	0.28506	2.02436e-06	Resistance genes
PRMT1	EPS8	0.379525	1.12859e-15	0.431847	5.09096e-14	Resistance genes
PRMT1	ERBB2	0.365358	1.59717e-14	0.501257	3.87143e-19	Resistance genes
PRMT1	ENO1	0.363268	2.27664e-14	0.483546	8.6784e-18	Resistance genes
PRMT1	GPI	0.355205	1.00181e-13	0.487501	4.27635e-18	Resistance genes
PRMT1	ASPM	0.352049	1.59083e-13	0.431625	5.10084e-14	Resistance genes
PRMT1	AKT1	0.31759	3.852e-11	0.414691	6.61348e-13	Resistance genes
PRMT1	GSR	0.31361	7.16014e-11	0.315619	1.06757e-07	Resistance genes
PRMT1	MTOR	0.311904	8.98131e-11	0.380277	6.61516e-11	Resistance genes
PRMT1	EXO1	0.266377	5.42015e-08	0.384187	4.04703e-11	Resistance genes
PRMT1	TNFRSF21	0.242866	8.87866e-07	0.254726	2.72869e-05	Resistance genes
PRMT1	FANCA	0.222862	7.72674e-06	0.219267	0.000352465	Resistance genes
PRMT1	GTSE1	0.209158	3.00605e-05	0.322154	5.43526e-08	Resistance genes
PRMT1	NES	0.194051	0.000125723	0.275516	4.78194e-06	Resistance genes
PRMT1	MYBL2	0.18996	0.00017937	0.109139	0.096619	Resistance genes
PRMT1	RRM2	0.170504	0.000844208	0.197955	0.00140163	Resistance genes
PRMT1	NCK2	0.167493	0.00103551	0.288445	1.47411e-06	Resistance genes
PRMT1	ALDOC	0.163404	0.00142756	0.252849	3.14119e-05	Resistance genes
PRMT1	CCNE1	0.16058	0.00175045	0.246915	4.97508e-05	Resistance genes
PRMT1	BUB1B	0.15828	0.00202683	0.0193772	0.789722	Resistance genes
PRMT1	TPX2	0.157245	0.00213629	0.13686	0.0324971	Resistance genes
PRMT1	ESR1	0.152534	0.0029923	0.378023	8.43717e-11	Resistance genes
PRMT1	SLC15A2	0.131492	0.0116541	0.099471	0.132031	Resistance genes
PRMT1	ACSL5	0.10721	0.0389984	0.121033	0.0613439	Resistance genes
PRMT1	SLC7A5	0.0841579	0.114782	0.185793	0.00292795	Resistance genes
PRMT1	PRKAR2A	-0.106657	0.0400525	0.0137471	0.855596	Sensitivity genes
PRMT1	SP1	-0.130702	0.012068	0.0954017	0.149423	Sensitivity genes
PRMT1	CX3CR1	-0.13317	0.0107301	-0.188764	0.00247632	Sensitivity genes
PRMT1	DNAJC17	-0.160638	0.00175045	-0.203418	0.00102152	Sensitivity genes
PRMT1	NAIP	-0.176737	0.000533221	-0.134567	0.0357059	Sensitivity genes
PRMT1	IL12B	-0.178423	0.000475987	-0.275801	4.70666e-06	Sensitivity genes
PRMT1	PTEN	-0.205999	4.11145e-05	-0.223658	0.000262292	Tumor suppressor
PRMT1	ATF6	-0.235121	2.07671e-06	-0.386245	3.1146e-11	Sensitivity genes
PRMT1	NF1	-0.326935	9.57402e-12	-0.512325	5.11886e-20	Tumor suppressor
PRMT1	CYP2U1	-0.34688	3.64605e-13	-0.491587	2.1677e-18	Sensitivity genes
PRMT1	CREB5	-0.377212	1.703e-15	-0.378204	8.40133e-11	Sensitivity genes
