# Supplementary material for: Glutaminase as a metabolic target of choice to counter acquired resistance to Palbociclib by colorectal cancer cells
Source: Oncogene. 2025 Jul 22;44(36):3386–406. doi: 10.1038/s41388-025-03495-w (PMC12399431; doi:10.1038/s41388-025-03495-w)
Supplement: Supplementary file 6 — Supplementary Table 4 [file 41388_2025_3495_MOESM6_ESM.xlsx]

## Sheet: qMTA Reaction Flux
Reaction ID (Recon3D)	Reaction Name (Recon3D)	Reaction (Recon3D)	Flux in Control	Flux in Palbociclib	log2FoldChange (Palbociclib vs Control)	Flux in Telaglenastat	log2FoldChange (Telaglenastat vs Control)	Flux in Combination	log2FoldChange (Combination vs Control)
GAPD	Glyceraldehyde-3-phosphate dehydrogenase	g3p_c + nad_c + pi_c <=> 13dpg_c + h_c + nadh_c	0.350798	0.359938	0.0371067	0.24311	-0.529034	0.226209	-0.632986
PGK	Phosphoglycerate kinase	3pg_c + atp_c <=> 13dpg_c + adp_c	-0.350762	-0.359899	0.0370979	-0.24307	-0.529119	-0.226133	-0.633325
ENO	Enolase	2pg_c <=> h2o_c + pep_c	0.350052	0.359247	0.0374058	0.242668	-0.52859	0.225845	-0.632241
PGM	Phosphoglycerate mutase	2pg_c <=> 3pg_c	-0.349706	-0.358885	0.037378	-0.242689	-0.527036	-0.225872	-0.630636
EX_h_e	H+ exchange	h_e -->	0.343473	0.351962	0.0352234	0.262061	-0.390291	0.235518	-0.54436
L_LACt2r	L lactate reversible transport via proton symport	h_e + lac__L_e <=> h_c + lac__L_c	-0.343324	-0.350743	0.0308439	-0.152775	-1.16816	-0.165083	-1.05638
PYK	Pyruvate kinase	adp_c + h_c + pep_c --> atp_c + pyr_c	0.341434	0.350544	0.0379916	0.238421	-0.518094	0.22103	-0.62736
LDH_L	L-lactate dehydrogenase	lac__L_c + nad_c <=> h_c + nadh_c + pyr_c	-0.339262	-0.351916	0.0528326	-0.242549	-0.484121	-0.232721	-0.543798
EX_lac__L_e	L-Lactate exchange	lac__L_e -->	0.331943	0.341569	0.0412389	0.233903	-0.505027	0.22144	-0.584022
GLCt1	Glucose transport uniport	glc__D_e <=> glc__D_c	0.207368	0.236448	0.189331	0.124374	-0.737504	0.165142	-0.328481
EX_glc__D_e	D-Glucose exchange	glc__D_e <=>	-0.183696	-0.191559	0.0604629	-0.127773	-0.523745	-0.11907	-0.625518
PFK	Phosphofructokinase	atp_c + f6p_c --> adp_c + fdp_c + h_c	0.174661	0.179797	0.0418138	0.123183	-0.503762	0.116315	-0.586518
FBA	Fructose-bisphosphate aldolase	fdp_c <=> dhap_c + g3p_c	0.174653	0.179787	0.041797	0.123124	-0.504384	0.116184	-0.588075
TPI	Triose-phosphate isomerase	dhap_c <=> g3p_c	0.17257	0.177216	0.0383257	0.11683	-0.562777	0.108553	-0.668788
PGI	Glucose-6-phosphate isomerase	g6p_c <=> f6p_c	0.15798	0.16417	0.0554482	0.109961	-0.522749	0.0880742	-0.842951
HEX1	Hexokinase (D-glucose:ATP)	atp_c + glc__D_c --> adp_c + g6p_c + h_c	0.146082	0.15114	0.0491027	0.0963415	-0.600552	0.0740289	-0.98062
EX_o2_e	O2 exchange	o2_e <=>	-0.05287	-0.0512478	-0.0449591	-0.052316	-0.0151962	-0.055401	0.0674638
O2t	O2 transport diffusion	o2_e <=> o2_c	0.0525366	0.0507324	-0.0504152	0.0520415	-0.013661	0.0547123	0.058543
EX_gln__L_e	L-Glutamine exchange	gln__L_e <=>	-0.0516294	-0.0533021	0.0459997	-0.0507843	-0.0238102	-0.05346	0.0502676
NAt	Sodium transport (uniport)	na1_e <=> na1_c	-0.0438763	-0.0426831	-0.0397772	-0.0590376	0.428193	-0.0600307	0.452257
EX_nh4_e	Ammonia exchange	nh4_e -->	0.0351391	0.0390777	0.153267	0.0347508	-0.0160315	0.0452136	0.363679
NKCC2t	Na+-K+-Cl- cotransport (NH4+)	2.0 cl_e + na1_e + nh4_e <=> 2.0 cl_c + na1_c + nh4_c	-0.0341476	-0.0464818	0.444885	-0.0463944	0.442167	-0.0538723	0.657761
NCKt	Na+/Ca2+-K+ exchange	ca2_e + k_e + 4.0 na1_c <=> ca2_c + k_c + 4.0 na1_e	0.0321859	0.0303108	-0.0865978	0.027684	-0.217377	0.0239522	-0.426269
CYStec	L-cysteine transport via diffusion (extracellular to cytosol)	cys__L_e <=> cys__L_c	0.0314479	0.0312434	-0.0094106	0.0126819	-1.31019	0.0134836	-1.22176
ATPS4mi	ATP synthase (four protons for one ATP)	adp_m + 4.0 h_i + pi_m --> atp_m + h2o_m + 3.0 h_m	0.0312966	0.0383172	0.291984	0.0246554	-0.344105	0.0326803	0.0624135
ILEtec	L-isoleucine transport via diffusion (extracellular to cytosol)	ile__L_e <=> ile__L_c	0.0310027	0.0308373	-0.00771951	0.0124802	-1.31275	0.0132805	-1.22308
r2534	Major Facilitator(MFS) TCDB:2.A.1.44.1	thr__L_e <=> thr__L_c	0.0293847	0.0291717	-0.0104956	0.0188475	-0.640695	0.0285021	-0.0439958
CA2t	Calcium (Ca+2) transport via diffusion (extracellular to periplasm)	ca2_e <=> ca2_c	-0.0292606	-0.0275869	-0.0849776	-0.0294593	0.00976089	-0.0244676	-0.258089
ATPtm	ADP/ATP transporter, mitochondrial	adp_c + atp_m --> adp_m + atp_c	0.0291629	0.0327941	0.169301	0.0187707	-0.635652	0.0211393	-0.464208
CO2t	CO2 transporter via diffusion	co2_e <=> co2_c	-0.0272434	-0.0292125	0.100682	-0.0215968	-0.335089	-0.0243187	-0.16384
CLOHtex2_1	Chloride Transport via Hydroxide Antiport (2:1)	2.0 cl_e + h2o_c --> 2.0 cl_c + h2o_e	0.0264088	0.0262262	-0.0100071	0.0118249	-1.15919	0.0115558	-1.1924
CLHCO3tex2	Chloride transport via bicarbonate countertransport (2:1)	2.0 cl_e + hco3_c --> 2.0 cl_c + hco3_e	0.0256948	0.0294755	0.198042	0.0117667	-1.12677	0.0127475	-1.01126
ADK1	Adenylate kinase	amp_c + atp_c <=> 2.0 adp_c	0.0249485	0.0257747	0.0470053	0.0266481	0.0950811	0.027545	0.14284
KCCt	K+-Cl- cotransport	cl_e + k_e <=> cl_c + k_c	-0.0247084	-0.0217419	-0.184528	-0.0191936	-0.364379	-0.0102176	-1.27394
LYSt5r	LYStiDF	lys__L_e --> lys__L_c	0.0238928	0.0241165	0.0134453	0.0332312	0.475963	0.021834	-0.129996
r1581	Amino Acid-Polyamine-Organocation (APC) TCDB:2.A.3.8.1	gln__L_e + val__L_c <=> gln__L_c + val__L_e	0.0229598	0.0232213	0.0163409	0.0219782	-0.0630328	0.0218735	-0.0699272
EX_hco3_e	EX hco3 LPAREN e RPAREN	hco3_e <=>	0.0228244	0.0139101	-0.714444	0.0316079	0.469704	0.0437425	0.938455
Ht	Proton diffusion	h_e <=> h_c	-0.0218627	-0.01968	-0.151738	-0.0442536	1.01732	-0.0213269	-0.0357978
KCC2t	K+-Cl- cotransporter (NH4+)	cl_e + nh4_e <=> cl_c + nh4_c	-0.0209879	-0.0153435	-0.451937	-0.0162305	-0.370852	-0.00862638	-1.28273
ALAtN1	Alanine transport (Na, H coupled)	ala__L_e + h_c + 2.0 na1_e <=> ala__L_c + h_e + 2.0 na1_c	-0.0206989	-0.0217459	0.0711929	-0.0104052	-0.992247	-0.00689418	-1.5861
GLNtm	L-glutamine transport via electroneutral transporter	gln__L_c --> gln__L_m	0.0202093	0.0195421	-0.0484352	0.0265227	0.392209	0.01893	-0.0943464
PPAm	Inorganic diphosphatase	h2o_m + ppi_m --> h_m + 2.0 pi_m	0.0199132	0.0217284	0.125856	0.017366	-0.197457	0.0230182	0.20905
r1574	Amino Acid-Polyamine-Organocation (APC) TCDB:2.A.3.8.1	gln__L_e + trp__L_c <=> gln__L_c + trp__L_e	0.0198796	0.0200448	0.0119363	0.0209797	0.0777061	0.0196823	-0.0143906
TYRt	L-tyrosine transport	tyr__L_e <=> tyr__L_c	0.0197442	0.0195557	-0.0138363	0.0262281	0.409685	0.0192609	-0.0357506
PPItm	Diphopshate transporter, mitochondrial	ppi_c <=> ppi_m	0.0190286	0.0206693	0.119322	0.0101968	-0.900053	0.0219689	0.207297
NDPK3	Nucleoside-diphosphate kinase (ATP:CDP)	atp_c + cdp_c <=> adp_c + ctp_c	0.018821	0.0196278	0.0605568	0.0171112	-0.137401	0.0226929	0.269896
ACt2r	Acetate reversible transport via proton symport	ac_e + h_e <=> ac_c + h_c	-0.0186635	-0.0187099	0.00358298	-0.0578031	1.63093	-0.0392085	1.07095
r1576	Amino Acid-Polyamine-Organocation (APC) TCDB:2.A.3.8.1	gln__L_e + tyr__L_c <=> gln__L_c + tyr__L_e	0.0181969	0.0184109	0.0168608	0.0185938	0.0311237	0.0173832	-0.066003
NAt3_1	Sodium proton antiporter HNA is 11	h_e + na1_c <=> h_c + na1_e	0.0181393	0.0194569	0.101165	0.00660695	-1.45706	0.00816602	-1.15141
TRPt	L-tryptophan transport	trp__L_e <=> trp__L_c	0.0180763	0.0179661	-0.00882316	0.027506	0.605645	0.0219338	0.279056
PIt2r	Phosphate reversible transport via symport	h_e + pi_e <=> h_c + pi_c	0.0177276	0.0189644	0.0972989	0.0114212	-0.634278	0.018548	0.0652676
NH4tm	NH3 mitochondrial transport	nh4_c <=> nh4_m	-0.0175184	-0.0214052	0.289089	-0.0205728	0.231866	-0.017976	0.0371992
NDPK2	Nucleoside-diphosphate kinase (ATP:UDP)	atp_c + udp_c <=> adp_c + utp_c	0.0169902	0.0181275	0.0934754	0.0154456	-0.13751	0.0204904	0.27024
EX_pi_e	Phosphate exchange	pi_e <=>	-0.0169642	-0.017679	0.0595428	-0.0118338	-0.519581	-0.0122688	-0.467504
TAURt4_2_r	TAURt4 LPAREN 2 RPAREN r	2.0 na1_e + taur_e <=> 2.0 na1_c + taur_c	-0.0167004	-0.0173664	0.0564165	-0.0143744	-0.216382	-0.0137126	-0.284376
CYOR_u10mi	CYOR u10mi	2.0 ficytC_m + 2.0 h_m + q10h2_m --> 2.0 focytC_m + 4.0 h_i + q10_m	0.0166624	0.0191167	0.198241	0.0126363	-0.399018	0.0166724	0.00087086
r1583	Amino Acid-Polyamine-Organocation (APC) TCDB:2.A.3.8.1	gln__L_e + hom__L_c <=> gln__L_c + hom__L_e	0.0166151	0.0168508	0.0203274	0.0151585	-0.132364	0.0152174	-0.126773
3AIBSYMPt	3-Amino-Isobutyrate Transport, Sodium Symport	3aib_e + 2.0 na1_e <=> 3aib_c + 2.0 na1_c	-0.0161131	-0.0164638	0.031067	-0.013968	-0.206107	-0.0196833	0.288738
3AIBt1	3-Amino-Isobutyrate Transport, Proton Symport	3aib_e + h_e <=> 3aib_c + h_c	0.0160529	0.016433	0.0337609	0.0139723	-0.200271	0.0197156	0.296501
ORNt	Ornithine transport via diffusion	orn_e --> orn_c	0.0159738	0.0160992	0.0112779	0.0222645	0.479037	0.0145467	-0.135012
GALt1r	Galactose transport (uniport)	gal_e <=> gal_c	0.0159324	0.0209267	0.393376	0.00895264	-0.831581	0.0123297	-0.369828
BALAPAT1tc2	Transport of 3-Ureidopropionate	cala_e + cl_e + 2.0 na1_e <=> cala_c + cl_c + 2.0 na1_c	-0.0158858	-0.0146141	-0.120374	0.0323736	1.02708	0.0370591	1.22209
SINK_taur	sink oftaur	reporter_taurine -->	0.015808	0.0158158	0.000708214	0.0176858	0.161935	0.0188841	0.25652
PAN4PP	Phosphatase (pan4p)	h2o_c + pan4p_c --> pi_c + ptth_c	0.0155496	0.0155793	0.00274682	0.0178049	0.195391	0.0190661	0.294131
SERtN1	Serine transport (Na, H coupled)	h_c + 2.0 na1_e + ser__L_e <=> h_e + 2.0 na1_c + ser__L_c	-0.0154654	-0.0164597	0.0898984	-0.00776868	-0.993302	-0.022389	0.533746
CYSAMO_cho	Cysteamine oxygenase	cysam_c + o2_c --> h_c + hyptaur_c	0.0153592	0.0153606	0.000126049	0.0175682	0.193861	0.0187621	0.288717
PNTEH	Hydrolase Class RXN R02973	h2o_c + ptth_c --> cysam_c + pnto__R_c	0.0153592	0.0153606	0.000126049	0.0175682	0.193861	0.0187621	0.288717
PNTK	Pantothenate kinase	atp_c + pnto__R_c --> 4ppan_c + adp_c + h_c	0.0153592	0.0153606	0.00012774	0.0175682	0.193863	0.0187621	0.288718
PPCDC	Phosphopantothenoylcysteine decarboxylase	4ppcys_c + h_c --> co2_c + pan4p_c	0.0153592	0.0153606	0.00012774	0.0175682	0.193863	0.0187621	0.288718
r1585	Amino Acid-Polyamine-Organocation (APC) TCDB:2.A.3.8.1	met__L_c + ser__L_e <=> met__L_e + ser__L_c	0.015299	0.0151305	-0.0159781	0.0153006	0.000148515	0.0159075	0.0562717
ADRNt	Fatty acid transport via diffusion	adrn_e <=> adrn_c	0.0147284	0.0145281	-0.0197516	0.017532	0.251392	0.0162941	0.145751
FATP6t	Fatty acid electroneutral transport	adrn_c + na1_c <=> adrn_e + na1_e	0.0147284	0.0145281	-0.0197515	0.017532	0.251392	0.0162941	0.145751
GLCt2_2	D-glucose transport in via proton symport	glc__D_e + 2.0 h_e <=> glc__D_c + 2.0 h_c	-0.0146704	-0.0257814	0.813422	0.00413069	-1.82845	-0.0300716	1.03549
FUMm	Fumarase mitochondrial	fum_m + h2o_m <=> mal__L_m	0.0146431	0.0155556	0.0872147	0.00703789	-1.057	0.0205628	0.489821
HDCAt	Hexadecanoate n C160 transport in via uniport	hdca_e <=> hdca_c	0.0145939	0.014401	-0.0191931	0	-Inf	0.0164398	0.171829
GLNt4	L-glutamine reversible transport via sodium symport	gln__L_e + na1_e --> gln__L_c + na1_c	0.0145408	0.0149684	0.0418117	0.00292888	-2.31169	0.0104431	-0.477559
EX_co2_e	CO2 exchange	co2_e <=>	0.0142673	0.0211074	0.565031	0.00424005	-1.75056	0.000536743	-4.73234
CYSPHELAT2tc	Transport of L-Cysteine into the cell and efflux of L-Phenylalanine out of the cell by LAT2 on the basolateral surfaces of kidney and intestine and Amino Acid-Polyamine-Organocation (APC) TCDB:2.A.3.8.1	cys__L_e + phe__L_c <=> cys__L_c + phe__L_e	-0.0141325	-0.014115	-0.00178461	-0.0124833	-0.179016	-0.0126531	-0.159523
PPA	Inorganic diphosphatase	h2o_c + ppi_c --> h_c + 2.0 pi_c	0.0141109	0.0135762	-0.0557233	0.0138499	-0.0269305	0.0155534	0.14042
FATP8t	Fatty acid electroneutral transport	lgnc_c + na1_c <=> lgnc_e + na1_e	0.0140675	0.0138762	-0.0197516	0.0167453	0.251392	0.015563	0.145751
LGNCt	Fatty acid transport via diffusion	lgnc_e <=> lgnc_c	0.0140675	0.0138762	-0.0197516	0.0167453	0.251392	0.015563	0.145751
GLNtN1	Glutamine transport (Na, H coupled)	gln__L_e + h_c + 2.0 na1_e <=> gln__L_c + h_e + 2.0 na1_c	-0.0140427	-0.0146499	0.0610626	-0.00705337	-0.99344	-0.0046001	-1.61009
FATP1t	Fatty acid electroneutral transport	hdca_c + na1_c <=> hdca_e + na1_e	0.0140288	0.0138327	-0.0203101	-0.000508914	-4.78483	0.0152371	0.119193
FATP7t	Fatty acid electroneutral transport	crvnc_c + na1_c <=> crvnc_e + na1_e	0.0138285	0.0136403	-0.0197655	0.0164597	0.251293	0.0152978	0.14568
CRVNCtr	Fatty acid transport via diffusion	crvnc_e <=> crvnc_c	0.0138284	0.0136405	-0.0197376	0.0164619	0.251491	0.0152992	0.145822
r0355	Glycolysis / Glyconeogenesis EC:2.7.1.1	datp_c + glc__D_c --> dadp_c + g6p_c + h_c	0.0138031	0.0155703	0.173797	0.0114954	-0.263937	0.00841901	-0.713273
ASNtN1	Asparagine transport (Na, H coupled)	asn__L_e + h_c + 2.0 na1_e <=> asn__L_c + h_e + 2.0 na1_c	-0.0137899	-0.0145055	0.0729973	-0.00692581	-0.993553	-0.00451559	-1.61062
EX_ser__L_e	L-Serine exchange	ser__L_e <=>	-0.0137691	-0.0114115	-0.270949	-0.0120295	-0.194852	-0.0108017	-0.350172
NAt5	Sodium/ammonium proton antiporter	na1_c + nh4_e <=> na1_e + nh4_c	0.0136521	0.0152221	0.157045	0.00607734	-1.16761	0.00664747	-1.03824
ARGLYSex	Arginine/Lysine exchanger (Arg in)	arg__L_e + lys__L_c --> arg__L_c + lys__L_e	0.0135479	0.0135919	0.00467694	0.014338	0.0817688	0.0116853	-0.213378
r1589	Amino Acid-Polyamine-Organocation (APC) TCDB:2.A.3.8.1	cys__L_c + ser__L_e <=> cys__L_e + ser__L_c	0.0135424	0.0133752	-0.0179265	0.0116952	-0.21157	0.0125849	-0.105796
NDPK9	Nucleoside diphosphate kinase ATPIDP	atp_c + idp_c <=> adp_c + itp_c	0.013305	0.0135068	0.0217097	0.0120661	-0.141009	0.0160432	0.269985
r1594	Amino Acid-Polyamine-Organocation (APC) TCDB:2.A.3.8.1	ser__L_e + thr__L_c <=> ser__L_c + thr__L_e	0.0132951	0.0131408	-0.016836	0.0124678	-0.0926842	0.0137217	0.0455629
r0819	Mitochondrial Carrier (MC) TCDB:2.A.29.2.2	akg_c + succ_m <=> akg_m + succ_c	0.0131847	0.013461	0.0299211	0	-Inf	0.0133835	0.0215879
FATP9t	Fatty acid electroneutral transport	na1_c + nrvnc_c <=> na1_e + nrvnc_e	0.0131627	0.0129845	-0.0196665	0.0156712	0.25166	0.0145636	0.145912
NRVNCt	Fatty acid transport via diffusion	nrvnc_e <=> nrvnc_c	0.0131573	0.0129776	-0.0198366	0.015659	0.251124	0.0145544	0.14559
r1635	Amino Acid-Polyamine-Organocation (APC) TCDB:2.A.3.8.1	cys__L_e + leu__L_c <=> cys__L_c + leu__L_e	-0.0131427	-0.0130944	-0.00531481	-0.0119314	-0.139495	-0.012015	-0.129423
HCO3Ee	HCO3 equilibration reaction, extracellular	co2_e + h2o_e <=> h_e + hco3_e	0.0131164	0.00824762	-0.669327	0.0174488	0.411751	0.0239408	0.868094
GALt2_2	D-galactose transport via proton symport	gal_e + 2.0 h_e <=> gal_c + 2.0 h_c	-0.0131	-0.0158575	0.275606	-0.0104167	-0.33066	-0.00932949	-0.489692
r0354	Glycolysis / Glyconeogenesis EC:2.7.1.1	glc__D_c + itp_c --> g6p_c + h_c + idp_c	0.0129653	0.0132176	0.0278045	0.0108445	-0.257696	0.0136564	0.0749156
ADNt	Adenosine facilated transport in cytosol	adn_e <=> adn_c	0.0127593	0.0122012	-0.0645304	0.00527174	-1.2752	0.00659388	-0.952349
r1649	Amino Acid-Polyamine-Organocation (APC) TCDB:2.A.3.8.1	pro__L_e + val__L_c <=> pro__L_c + val__L_e	-0.0127179	-0.0127668	0.00553458	-0.0132588	0.0600901	-0.0133521	0.0702082
CALAtr	Transport of 3-Ureidopropionate	cala_e <=> cala_c	0.0125393	0.0112718	-0.153738	-0.0228484	0.86564	-0.029317	1.22528
OCDCAt	Octadecanoate n C180 transport in via uniport	ocdca_e <=> ocdca_c	0.0124191	0.0122538	-0.0193254	0	-Inf	0.0137647	0.148422
ARACHt	Fatty acid transport via diffusion	arach_e <=> arach_c	0.0122475	0.0120809	-0.0197515	0	-Inf	0.0135495	0.145751
FATP4t	Fatty acid electroneutral transport	arach_c + na1_c <=> arach_e + na1_e	0.0122475	0.0120809	-0.0197515	0	-Inf	0.0135495	0.145751
r1608	Amino Acid-Polyamine-Organocation (APC) TCDB:2.A.3.8.1	phe__L_c + trp__L_e <=> phe__L_e + trp__L_c	-0.0122045	-0.0121845	-0.00236922	-0.0130843	0.10043	-0.0125383	0.0389266
SUCOAS1m	Succinyl-CoA ligase (GDP-forming)	coa_m + gtp_m + succ_m <=> gdp_m + pi_m + succoa_m	-0.0120968	-0.0118533	-0.0293349	-0.0117528	-0.0416286	-0.0107868	-0.165362
VALLAT1tc	Transport of L-Valine by LAT1 in association with 4F2hc, across the apical surface of the memebranes and Amino Acid-Polyamine-Organocation (APC) TCDB:2.A.3.8.1	leu__L_c + val__L_e <=> leu__L_e + val__L_c	0.0120547	0.0120668	0.00144021	0.0120724	0.00211162	0.0119482	-0.0128043
r1621	Amino Acid-Polyamine-Organocation (APC) TCDB:2.A.3.8.1	phe__L_e + pro__L_c <=> phe__L_c + pro__L_e	-0.0120243	-0.0119607	-0.00764614	-0.0118255	-0.0240537	-0.0115454	-0.058636
r1629	Amino Acid-Polyamine-Organocation (APC) TCDB:2.A.3.8.1	pro__L_c + tyr__L_e <=> pro__L_e + tyr__L_c	0.0119309	0.0119724	0.00501061	0.0116681	-0.0321336	0.0124949	0.066638
r1600	Amino Acid-Polyamine-Organocation (APC) TCDB:2.A.3.8.1	cys__L_c + met__L_e <=> cys__L_e + met__L_c	0.011919	0.0119031	-0.00192681	0.010292	-0.211742	0.0106022	-0.168906
GLYt7_211_r	GLYt7 LPAREN 211 RPAREN r	cl_e + gly_e + 2.0 na1_e <=> cl_c + gly_c + 2.0 na1_c	-0.0119111	-0.0100618	-0.243407	0	-Inf	-0.00402347	-1.56579
HCO3_CLt	Bicarbonate transport (Cl-/HCO3- exchange)	cl_c + hco3_e <=> cl_e + hco3_c	0.0118804	0.0116381	-0.0297309	0.00323742	-1.87567	0.00306681	-1.95378
r1564	Amino Acid-Polyamine-Organocation (APC) TCDB:2.A.3.8.1	ala__L_e + cys__L_c <=> ala__L_c + cys__L_e	-0.0118695	-0.0118533	-0.00196541	-0.0141793	0.256532	-0.01434	0.272782
r1560	Amino Acid-Polyamine-Organocation (APC) TCDB:2.A.3.8.1	ala__L_e + met__L_c <=> ala__L_c + met__L_e	0.0118627	0.0118947	0.0038844	0.0111735	-0.0863506	0.0107043	-0.148244
FATP3t	Fatty acid electroneutral transport	na1_c + ocdca_c <=> na1_e + ocdca_e	0.0118427	0.0116782	-0.0201779	-0.000310435	-5.25356	0.0130774	0.143075
BIOMASS_reaction	Generic Human Biomass Reaction	0.505626 ala__L_c + 0.35926 arg__L_c + 0.279425 asn__L_c + 0.352607 asp__L_c + 20.704451 atp_c + 0.020401 chsterol_c + 0.011658 clpn_hs_c + 0.039036 ctp_c + 0.046571 cys__L_c + 0.013183 datp_n + 0.009442 dctp_n + 0.009898 dgtp_n + 0.013091 dttp_n + 0.275194 g6p_c + 0.325996 gln__L_c + 0.385872 glu__L_c + 0.538891 gly_c + 0.036117 gtp_c + 20.650823 h2o_c + 0.126406 his__L_c + 0.286078 ile__L_c + 0…	0.0118408	0.012266	0.0508974	0.00595495	-0.991603	0.00499166	-1.24617
AKGDm	2-oxoglutarate dehydrogenase	akg_m + coa_m + nad_m --> co2_m + nadh_m + succoa_m	0.0117732	0.0112463	-0.0660464	0.0111916	-0.0730855	0.0103476	-0.186204
THRPHELAT2tc	Transport of L-Threonine into the cell and efflux of L-Phenylalanine out of the cell by LAT2 on the basolateral surfaces of kidney and intestine and Amino Acid-Polyamine-Organocation (APC) TCDB:2.A.3.8.1	phe__L_c + thr__L_e <=> phe__L_e + thr__L_c	0.01174	0.0117457	0.000705814	0.0122391	0.0600685	0.0117621	0.00271742
SINK_glu__L	sink ofglu__L	reporter_glu -->	0.0117054	0.0124395	0.087759	0.00985846	-0.247739	0.00741089	-0.659454
CYTK13	Cytidylate kinase (dCMP,dATP)	datp_c + dcmp_c <=> dadp_c + dcdp_c	-0.011653	-0.0109463	-0.090254	-0.0123147	0.079679	-0.0134269	0.204433
OXAHCOtex	Oxalate transport via bicarbonate countertransport	2.0 hco3_c + oxa_e --> 2.0 hco3_e + oxa_c	0.0116493	0.0116945	0.00558656	0.0086736	-0.425536	0.00833115	-0.483651
HCO3E	HCO3 equilibration reaction	co2_c + h2o_c <=> h_c + hco3_c	0.0115977	0.00728806	-0.670232	0.0153097	0.40061	0.0207864	0.8418
GLUt2m	Amino acid transporter (glu-L), mitochondrial	glu__L_c + h_c <=> glu__L_m + h_m	-0.0115409	-0.0114836	-0.00717785	-0.0122752	0.0889867	-0.0119296	0.0477886
EX_leu__L_e	L-Leucine exchange	leu__L_e <=>	-0.0115339	-0.0115034	-0.0038137	-0.01196	0.0523426	-0.01196	0.0523426
r1579	Amino Acid-Polyamine-Organocation (APC) TCDB:2.A.3.8.1	gln__L_e + pro__L_c <=> gln__L_c + pro__L_e	-0.011443	-0.0112687	-0.0221481	-0.0114455	0.000316544	-0.0114138	-0.00368968
r1588	Amino Acid-Polyamine-Organocation (APC) TCDB:2.A.3.8.1	ser__L_e + tyr__L_c <=> ser__L_c + tyr__L_e	0.011425	0.0113187	-0.0134884	0.0116404	0.0269464	0.0117281	0.0377708
METLEUex	Methionine/Leucine exchange (Met in)	leu__L_c + met__L_e --> leu__L_e + met__L_c	0.0113244	0.0113509	0.00337551	0.0108222	-0.0654348	0.0110449	-0.036052
r1590	Amino Acid-Polyamine-Organocation (APC) TCDB:2.A.3.8.1	leu__L_c + ser__L_e <=> leu__L_e + ser__L_c	-0.011323	-0.0114212	0.0124566	-0.0118239	0.0624531	-0.0111521	-0.0219443
r1578	Amino Acid-Polyamine-Organocation (APC) TCDB:2.A.3.8.1	gln__L_e + leu__L_c <=> gln__L_c + leu__L_e	-0.0112942	-0.0111543	-0.0179863	-0.0117605	0.0583657	-0.0119284	0.0788148
ILEPHELAT2tc	Transport of L-Isoleucine into the cell and efflux of L-Phenylalanine out of the cell by LAT2 on the basolateral surfaces of kidney and intestine and Amino Acid-Polyamine-Organocation (APC) TCDB:2.A.3.8.1	ile__L_e + phe__L_c <=> ile__L_c + phe__L_e	0.0111743	0.0112012	0.00346033	0.0116071	0.0548212	0.0119405	0.095678
HC00900t2	Transport of Methylmalonate, Antiport with Sulphate	HC00900_c + so4_e <=> HC00900_e + so4_c	-0.0110523	-0.0105012	-0.0737906	-0.00990662	-0.15788	-0.00934601	-0.241922
FATP5t	Fatty acid electroneutral transport	arachd_c + na1_c <=> arachd_e + na1_e	0.0110329	0.010883	-0.0197391	0	-Inf	0.0122112	0.146389
ARACHDt2	Fatty acid transport via diffusion	arachd_e <=> arachd_c	0.0110317	0.0108816	-0.0197639	0	-Inf	0.012199	0.145114
RE1342C	Aldehyde Reductase	nad_c + sbt__D_c <=> glc__D_c + h_c + nadh_c	-0.0109716	-0.0119863	0.127608	-0.0092079	-0.252835	-0.0229686	1.06588
SBTD_D2	D sorbitol dehydrogenase D fructose producing	nad_c + sbt__D_c --> fru_c + h_c + nadh_c	0.0109716	0.0119863	0.127608	0.0092079	-0.252835	0.0229686	1.06588
r1611	Amino Acid-Polyamine-Organocation (APC) TCDB:2.A.3.8.1	leu__L_c + trp__L_e <=> leu__L_e + trp__L_c	0.0109188	0.0109633	0.0058769	0.00986376	-0.146602	0.0104141	-0.0682788
OCDCEAt	Octadecenoate n C181 transport in via uniport	ocdcea_e <=> ocdcea_c	0.0108934	0.0107714	-0.0162514	0	-Inf	0.0118118	0.116776
r1612	Amino Acid-Polyamine-Organocation (APC) TCDB:2.A.3.8.1	pro__L_c + trp__L_e <=> pro__L_e + trp__L_c	0.0108752	0.0109505	0.00995881	0.010271	-0.0824661	0.0110109	0.0178926
ADNt2	Adenosine transport in via proton symport	adn_e + h_e <=> adn_c + h_c	-0.0108292	-0.0102217	-0.0832802	-0.00243711	-2.15168	-0.00403896	-1.42286
r1628	Amino Acid-Polyamine-Organocation (APC) TCDB:2.A.3.8.1	leu__L_c + tyr__L_e <=> leu__L_e + tyr__L_c	0.0108219	0.0108287	0.000914769	0.0101391	-0.0940226	0.0106982	-0.0165863
EX_ac_e	Acetate exchange	ac_e -->	0.0108188	0.0115604	0.0956502	0.015699	0.537135	0.00848009	-0.351385
r1641	Amino Acid-Polyamine-Organocation (APC) TCDB:2.A.3.8.1	cys__L_e + ile__L_c <=> cys__L_c + ile__L_e	0.0106669	0.0106545	-0.001682	0.0114985	0.10831	0.0110521	0.0511791
GLUNm	Glutaminase (mitochondrial)	gln__L_m + h2o_m --> glu__L_m + nh4_m	0.0106091	0.0112211	0.0809026	0.00530457	-1	0.00530457	-1
O2tm	O2 transport diffusion	o2_c <=> o2_m	0.0106088	0.0125585	0.243399	0.00666341	-0.670933	0.0137022	0.369141
PPNCL3	4'-Phosphopantothenate:L-cysteine ligase	4ppan_c + atp_c + cys__L_c --> 4ppcys_c + amp_c + h_c + ppi_c	0.0104867	0.0104681	-0.00257092	0.0124894	0.252136	0.0121978	0.218052
r1597	Amino Acid-Polyamine-Organocation (APC) TCDB:2.A.3.8.1	met__L_e + trp__L_c <=> met__L_c + trp__L_e	0.0104462	0.010428	-0.00251159	0.0109923	0.0735206	0.0106713	0.0307529
HISSNAT5tc	Transport of L-Histidine with Symport of Sodium And Antiport of Proton by Snat5 Transporter	h_c + his__L_e + na1_e <=> h_e + his__L_c + na1_c	0.0104039	0.00974678	-0.0941197	0.00522748	-0.992931	0.00750977	-0.470277
r1652	Amino Acid-Polyamine-Organocation (APC) TCDB:2.A.3.8.1	ile__L_c + pro__L_e <=> ile__L_e + pro__L_c	0.0103983	0.0103184	-0.0111333	0.00982364	-0.0820183	0.00927117	-0.165525
SINK_glu__L_c	sink ofglu__L_c	glu__L_c --> reporter_glu	0.0103723	0.0106878	0.0432178	0.00985846	-0.0733069	0.00741089	-0.485022
ICDHym	Isocitrate dehydrogenase NADP	icit_m + nadp_m <=> akg_m + co2_m + nadph_m	-0.0103569	-0.0106434	0.0393691	-0.0119383	0.205003	-0.0059199	-0.806948
r1557	Amino Acid-Polyamine-Organocation (APC) TCDB:2.A.3.8.1	gly_e + ile__L_c <=> gly_c + ile__L_e	0.0102989	0.0100873	-0.0299477	0.00826913	-0.316688	0.00892369	-0.206782
PROt2r	L proline reversible transport via proton symport	h_e + pro__L_e <=> h_c + pro__L_c	-0.010289	-0.00939577	-0.131014	-0.00792817	-0.376038	-0.010775	0.066594
r1554	Amino Acid-Polyamine-Organocation (APC) TCDB:2.A.3.8.1	gly_e + val__L_c <=> gly_c + val__L_e	0.010285	0.0101132	-0.0242973	0.0083889	-0.293987	0.00951356	-0.112482
ALAt2r	L alanine reversible transport via proton symport	ala__L_e + h_e <=> ala__L_c + h_c	-0.0102747	-0.00930174	-0.143523	-0.00791835	-0.375824	-0.0114138	0.151689
r1653	Amino Acid-Polyamine-Organocation (APC) TCDB:2.A.3.8.1	asn__L_e + val__L_c <=> asn__L_c + val__L_e	0.0102661	0.0102941	0.00392611	0.00996011	-0.0436584	0.00976198	-0.0726468
r2117	Major Facilitator(MFS) TCDB:2.A.1.13.1	for_e + lac__L_c <=> for_c + lac__L_e	0.0102528	0.0108059	0.0758008	0.0234299	1.19233	0.0198397	0.952373
r1565	Amino Acid-Polyamine-Organocation (APC) TCDB:2.A.3.8.1	ala__L_e + leu__L_c <=> ala__L_c + leu__L_e	-0.0102243	-0.0101728	-0.00728766	-0.0112717	0.140701	-0.0114751	0.166499
r1637	Amino Acid-Polyamine-Organocation (APC) TCDB:2.A.3.8.1	asn__L_c + cys__L_e <=> asn__L_e + cys__L_c	-0.010199	-0.0101995	6.7189e-05	-0.00896999	-0.185256	-0.00873296	-0.223892
FATP2t	Fatty acid electroneutral transport	na1_c + ocdcea_c <=> na1_e + ocdcea_e	0.010129	0.00996699	-0.0232602	-0.000195469	-5.69541	0.0114286	0.174156
r1561	Amino Acid-Polyamine-Organocation (APC) TCDB:2.A.3.8.1	ala__L_e + trp__L_c <=> ala__L_c + trp__L_e	0.0100815	0.0100911	0.00137958	0.0100228	-0.00841553	0.00931419	-0.114202
r2083	Major Facilitator(MFS) TCDB:2.A.1.13.1	acac_c + lac__L_e <=> acac_e + lac__L_c	0.0100437	0.00969582	-0.0508514	-0.00422823	-1.24816	-0.000392879	-4.67606
r1642	Amino Acid-Polyamine-Organocation (APC) TCDB:2.A.3.8.1	leu__L_e + pro__L_c <=> leu__L_c + pro__L_e	-0.00989054	-0.0098624	-0.00411023	-0.00948437	-0.0604967	-0.00930992	-0.0872801
r1544	Amino Acid-Polyamine-Organocation (APC) TCDB:2.A.3.8.1	gln__L_c + gly_e <=> gln__L_e + gly_c	-0.00986902	-0.0101463	0.0399686	-0.0112665	0.191063	-0.0101423	0.039406
r1617	Amino Acid-Polyamine-Organocation (APC) TCDB:2.A.3.8.1	ile__L_c + trp__L_e <=> ile__L_e + trp__L_c	0.00985127	0.00984378	-0.00109775	0.00875953	-0.169457	0.00890637	-0.145472
r0086	2-Oxoglutaramate amidohydrolase Glutamate metabolism EC:3.5.1.3	HC00591_m + h2o_m --> akg_m + nh4_m	0.00982545	0.00995956	0.0195575	0.0174828	0.831344	0.0132286	0.42906
r0157	L-Glutamine:pyruvate aminotransferase Glutamate metabolism EC:2.6.1.15	gln__L_m + pyr_m --> HC00591_m + ala__L_m	0.00982545	0.00995956	0.0195575	0.0174828	0.831344	0.0132286	0.42906
CPK1	Adenylate kinase	cmp_c + ctp_c <=> 2.0 cdp_c	0.00982269	0.00924797	-0.0869819	0.00981305	-0.00141671	0.011746	0.257979
GLYtm	Glycine passive transport to mitochondria	gly_c <=> gly_m	-0.00981191	-0.00643921	-0.607652	-0.00830408	-0.240714	-0.00937025	-0.0664467
r1627	Amino Acid-Polyamine-Organocation (APC) TCDB:2.A.3.8.1	cys__L_c + tyr__L_e <=> cys__L_e + tyr__L_c	-0.00978917	-0.00981896	0.00438353	-0.011309	0.208213	-0.010741	0.133872
UMPK5	UMP kinase (dATP)	datp_c + ump_c <=> dadp_c + udp_c	-0.00971926	-0.00907752	-0.0985484	-0.0117315	0.271469	-0.0101786	0.0666175
r1658	Amino Acid-Polyamine-Organocation (APC) TCDB:2.A.3.8.1	hom__L_c + val__L_e <=> hom__L_e + val__L_c	-0.00971484	-0.00968765	-0.00404305	-0.0101512	0.0633848	-0.0100724	0.0521489
r1587	Amino Acid-Polyamine-Organocation (APC) TCDB:2.A.3.8.1	phe__L_c + ser__L_e <=> phe__L_e + ser__L_c	0.00969474	0.009587	-0.0161219	0.00950367	-0.028717	0.0100241	0.048196
CYOOm3i	CYOOm3i	4.0 focytC_m + 7.92 h_m + o2_m --> 4.0 ficytC_m + 1.96 h2o_m + 4.0 h_i + 0.02 o2s_m	0.00968144	0.0141926	0.551844	0.00870908	-0.152701	0.0117967	0.285096
NDPK5	Nucleoside-diphosphate kinase (ATP:dGDP)	atp_c + dgdp_c <=> adp_c + dgtp_c	-0.00966896	-0.0103519	0.098464	-0.00878544	-0.138247	-0.0116651	0.270764
r1659	Amino Acid-Polyamine-Organocation (APC) TCDB:2.A.3.8.1	ile__L_c + val__L_e <=> ile__L_e + val__L_c	-0.00958879	-0.00962565	0.00553459	-0.0097109	0.0182555	-0.01015	0.0820593
EX_lys__L_e	L-Lysine exchange	lys__L_e <=>	-0.00953175	-0.00968671	0.0232652	-0.00749987	-0.345876	-0.0100454	0.0757284
r1656	Amino Acid-Polyamine-Organocation (APC) TCDB:2.A.3.8.1	asn__L_e + ile__L_c <=> asn__L_c + ile__L_e	-0.00953096	-0.00954162	0.001613	-0.00993643	0.0601062	-0.0105568	0.147484
r1633	Amino Acid-Polyamine-Organocation (APC) TCDB:2.A.3.8.1	hom__L_c + tyr__L_e <=> hom__L_e + tyr__L_c	0.00949103	0.00951413	0.00350723	0.00845203	-0.167267	0.00911706	-0.0579966
UMPK4	UMP kinase (GTP)	gtp_c + ump_c <=> gdp_c + udp_c	0.00947344	0.00914821	-0.0504	0.0115694	0.288353	0.010006	0.0788988
CYSt4	L-cysteine reversible transport via sodium symport	cys__L_e + na1_e --> cys__L_c + na1_c	0.00945069	0.00964626	0.0295493	0.00316478	-1.57831	0.00812897	-0.217348
r1598	Amino Acid-Polyamine-Organocation (APC) TCDB:2.A.3.8.1	met__L_e + phe__L_c <=> met__L_c + phe__L_e	-0.00942453	-0.00942546	0.00014205	-0.00961124	0.028302	-0.00947923	0.0083492
r0381	Hypotaurine:NAD+ oxidoreductase Taurine and hypotaurine metabolism EC:1.8.1.3	h2o_c + hyptaur_c + nad_c <=> h_c + nadh_c + taur_c	0.00941846	0.0102037	0.115532	0.0146753	0.639826	0.0187253	0.991428
r1657	Amino Acid-Polyamine-Organocation (APC) TCDB:2.A.3.8.1	thr__L_c + val__L_e <=> thr__L_e + val__L_c	0.00941514	0.00939696	-0.00278936	0.00925962	-0.0240309	0.00949192	0.0117163
r1571	Amino Acid-Polyamine-Organocation (APC) TCDB:2.A.3.8.1	ala__L_e + ile__L_c <=> ala__L_c + ile__L_e	0.00933148	0.00933331	0.0002829	0.00824307	-0.178925	0.00772625	-0.272339
r2112	Major Facilitator(MFS) TCDB:2.A.1.13.1	ac_e + lac__L_c <=> ac_c + lac__L_e	0.00926477	0.00944194	0.0273281	0.0279884	1.595	0.0226699	1.29095
r0085	2-Oxoglutaramate amidohydrolase Glutamate metabolism EC:3.5.1.3	HC00591_c + h2o_c --> akg_c + nh4_c	0.00925062	0.00920041	-0.00785206	0.00617688	-0.582672	0.0123597	0.418025
r0156	L-Glutamine:pyruvate aminotransferase Glutamate metabolism EC:2.6.1.15	gln__L_c + pyr_c --> HC00591_c + ala__L_c	0.00925062	0.00920041	-0.00785206	0.00617688	-0.582672	0.0123597	0.418025
CYTK12	Cytidylate kinase (dCMP,dCTP)	dcmp_c + dctp_c <=> 2.0 dcdp_c	0.00922254	0.00974141	0.0789658	0.00774719	-0.251491	0.0107419	0.220007
r2127	Major Facilitator(MFS) TCDB:2.A.1.13.1	but_c + lac__L_e <=> but_e + lac__L_c	0.00920381	0.00881641	-0.0620396	-0.00708004	-0.378474	-0.0027025	-1.76793
PYK6	RE2954	dtdp_c + h_c + pep_c --> dttp_c + pyr_c	0.00918228	0.00925322	0.0111031	0.00473117	-0.956655	0.00504543	-0.863875
CITtbm	Citrate transport mitochondrial	cit_c + pep_m <=> cit_m + pep_c	0.00916467	0.00908876	-0.0119987	0.00931259	0.0231008	0.00872986	-0.0701241
ACONT	Aconitate hydratase	cit_c <=> icit_c	-0.00914543	-0.00954331	0.0614397	-0.0118029	0.368021	-0.00569038	-0.684525
r2088	Major Facilitator(MFS) TCDB:2.A.1.13.1	2hb_c + for_e <=> 2hb_e + for_c	-0.00908474	-0.00891044	-0.0279471	-0.0105483	0.215493	-0.0102861	0.179178
r1648	Amino Acid-Polyamine-Organocation (APC) TCDB:2.A.3.8.1	asn__L_c + pro__L_e <=> asn__L_e + pro__L_c	0.00904203	0.00898263	-0.00950799	0.00892699	-0.0184722	0.00903516	-0.00109703
r2535	Major Facilitator(MFS) TCDB:2.A.1.44.1	hom__L_e <=> hom__L_c	0.00902782	0.00891968	-0.017386	0.00604683	-0.578199	0.00916258	0.0213759
SINK_gly	sink ofgly	reporter_gly -->	0.00897256	0.00344151	-1.38248	0.0123262	0.45814	0.00668931	-0.423662
r1625	Amino Acid-Polyamine-Organocation (APC) TCDB:2.A.3.8.1	hom__L_c + phe__L_e <=> hom__L_e + phe__L_c	0.00884776	0.00888528	0.00610532	0.00822036	-0.106111	0.00843326	-0.0692212
r1638	Amino Acid-Polyamine-Organocation (APC) TCDB:2.A.3.8.1	cys__L_e + val__L_c <=> cys__L_c + val__L_e	-0.00884673	-0.00882304	-0.00386928	-0.00804435	-0.137169	-0.00800948	-0.143435
r1721	Y+LAT2 Utilized transport	na1_e + ser__L_e + trp__L_c --> na1_c + ser__L_c + trp__L_e	0.00883698	0.0089646	0.0206856	0.00593557	-0.574167	0.00750001	-0.236661
r1549	Amino Acid-Polyamine-Organocation (APC) TCDB:2.A.3.8.1	gly_e + tyr__L_c <=> gly_c + tyr__L_e	0.00881186	0.00866791	-0.0237626	0.00775623	-0.184092	0.0081738	-0.10844
r2082	Major Facilitator(MFS) TCDB:2.A.1.13.1	acac_c + ppa_e <=> acac_e + ppa_c	-0.00881155	-0.00867044	-0.0232909	-0.00695613	-0.341112	-0.0070056	-0.330888
CYTK1	Cytidylate kinase (CMP)	atp_c + cmp_c <=> adp_c + cdp_c	0.00879735	0.00865975	-0.0227441	0.0115624	0.394304	0.0066274	-0.408626
r1569	Amino Acid-Polyamine-Organocation (APC) TCDB:2.A.3.8.1	ala__L_e + thr__L_c <=> ala__L_c + thr__L_e	0.0087805	0.00879901	0.00303844	0.00772312	-0.18512	0.00785555	-0.160591
G6PDH2r	Glucose 6-phosphate dehydrogenase	g6p_c + nadp_c --> 6pgl_c + h_c + nadph_c	0.00878004	0.00901979	0.0388659	0.00507998	-0.789404	0.00441739	-0.991034
r2098	Major Facilitator(MFS) TCDB:2.A.1.13.1	but_c + pyr_e <=> but_e + pyr_c	0.00877299	0.00865944	-0.0187937	0.0068697	-0.352821	0.00760481	-0.206156
RNDR1	Ribonucleoside-diphosphate reductase (ADP)	adp_c + trdrd_c --> dadp_c + h2o_c + trdox_c	0.00875088	0.00473939	-0.884727	0.0124332	0.506693	0.00583787	-0.583985
ASCBt4	L-ascorbate transport via proton symport	ascb__L_e + na1_e <=> ascb__L_c + na1_c	-0.00874551	-0.00882066	0.0123441	-0.0102843	0.233827	-0.0100086	0.194622
EX_arg__L_e	L-Arginine exchange	arg__L_e <=>	-0.00873513	-0.00860345	-0.0219144	-0.00711493	-0.29598	-0.00512322	-0.769779
r1553	Amino Acid-Polyamine-Organocation (APC) TCDB:2.A.3.8.1	asn__L_c + gly_e <=> asn__L_e + gly_c	-0.00869351	-0.00886238	0.0277564	-0.0100371	0.207326	-0.00891863	0.036885
PGL	6-phosphogluconolactonase	6pgl_c + h2o_c --> 6pgc_c + h_c	0.00866327	0.00889598	0.038242	0.00503875	-0.781845	0.00428804	-1.01459
r1567	Amino Acid-Polyamine-Organocation (APC) TCDB:2.A.3.8.1	ala__L_e + asn__L_c <=> ala__L_c + asn__L_e	-0.00866123	-0.00864984	-0.00189814	-0.009303	0.103124	-0.00921891	0.0900238
RNTR1	Ribonucleoside triphosphate reductase ATP	atp_c + trdrd_c <-- datp_c + h2o_c + trdox_c	-0.0086065	-0.00462145	-0.89708	-0.0123326	0.518977	-0.00576642	-0.57775
LEUPHELAT2tc	Transport of L-Leucine into the cell and efflux of L-Phenylalanine out of the cell by LAT2 on the basolateral surfaces of kidney and intestine and Amino Acid-Polyamine-Organocation (APC) TCDB:2.A.3.8.1	leu__L_e + phe__L_c <=> leu__L_c + phe__L_e	0.00853332	0.00851249	-0.00352595	0.00874266	0.0349643	0.00869439	0.0269778
r1599	Amino Acid-Polyamine-Organocation (APC) TCDB:2.A.3.8.1	met__L_e + tyr__L_c <=> met__L_c + tyr__L_e	0.00849839	0.0085129	0.00246232	0.00865773	0.0268006	0.00838579	-0.0192417
CYTK8	Cytidylate kinase (CMP,dATP)	cmp_c + datp_c <=> cdp_c + dadp_c	-0.00847585	-0.00781676	-0.116787	-0.00969177	0.193402	-0.00969202	0.19344
r1632	Amino Acid-Polyamine-Organocation (APC) TCDB:2.A.3.8.1	thr__L_c + tyr__L_e <=> thr__L_e + tyr__L_c	0.0084366	0.00841723	-0.00331651	0.00775259	-0.121984	0.0084835	0.00799823
ASNPHELAT2tc	Transport of L-Asparagine into the cell and efflux of L-Phenylalanine out of the cell by LAT2 on the basolateral surfaces of kidney and intestine and Amino Acid-Polyamine-Organocation (APC) TCDB:2.A.3.8.1	asn__L_e + phe__L_c <=> asn__L_c + phe__L_e	-0.00842025	-0.00840945	-0.00185196	-0.00845235	0.00548927	-0.00874922	0.0552907
PPAtr	Propionate transport, diffusion	ppa_e --> ppa_c	0.00838051	0.0077872	-0.105933	0	-Inf	0	-Inf
r1640	Amino Acid-Polyamine-Organocation (APC) TCDB:2.A.3.8.1	cys__L_e + hom__L_c <=> cys__L_c + hom__L_e	0.00836748	0.00841331	0.00788014	0.00875058	0.0645851	0.00885138	0.0811095
SINK_taur_x	sink oftaur_x	taur_x --> reporter_taurine	0.00833288	0.00833482	0.000334973	0.00716397	-0.218057	0.00684041	-0.284733
r0934	Neurotransmitter:Sodium Symporter (NSS) TCDB:2.A.22.3.3	taur_c --> taur_x	0.00827209	0.00827662	0.000789665	0.00711545	-0.217296	0.00679101	-0.284625
r2081	Major Facilitator(MFS) TCDB:2.A.1.13.1	acac_c + for_e <=> acac_e + for_c	0.00824606	0.00840531	0.0275963	0.00712655	-0.210501	0.00738794	-0.158532
r0817	Amino Acid-Polyamine-Organocation (APC) TCDB:2.A.3.3.2	citr__L_c <=> citr__L_e	-0.00823901	-0.00830446	0.0114155	-0.0114979	0.480833	-0.00755897	-0.124281
BUTt	Butyrate transport (diffusion)	but_e <=> but_c	0.00821928	0.00756705	-0.11928	-0.00266845	-1.62301	-0.00228974	-1.84383
r2091	Major Facilitator(MFS) TCDB:2.A.1.13.1	2hb_c + but_e <=> 2hb_e + but_c	0.00821621	0.00827644	0.0105368	0.0108695	0.403735	0.0100758	0.294356
HC00900t4	Transport of Methylmalonate, Antiport with Phsophate	HC00900_c + pi_e <=> HC00900_e + pi_c	0.00821491	0.00774203	-0.0855323	0.00750578	-0.130242	0.00643162	-0.353061
r1666	Y+LAT2 Utilized transport	citr__L_c + lys__L_e <=> citr__L_e + lys__L_c	0.00818999	0.00820161	0.00204598	0.00633903	-0.369599	0.00816028	-0.00524268
HDCECRNte	Transport of Palmitoleoyl-Carnitine	hdcecrn_c + na1_c --> hdcecrn_e + na1_e	0.00818322	0.00807195	-0.0197516	0.00974094	0.251392	0.00905315	0.145751
HDCECRNtr	Transport of Palmitoleoyl-Carnitine	hdcecrn_e <=> hdcecrn_c	0.00818322	0.00807195	-0.0197516	0.00974094	0.251392	0.00905315	0.145751
HC02149td	Transport of O-Propanoylcarnitine, Sodium Symport	pcrn_c <=> pcrn_e	-0.0081813	-0.00807006	-0.0197516	-0.00973865	0.251392	-0.00905103	0.145751
PCRNte	Transport of O-Propanoylcarnitine	na1_c + pcrn_c --> na1_e + pcrn_e	0.0081813	0.00807006	-0.0197516	0.00973865	0.251392	0.00905103	0.145751
LNELDCCRNte	Transport of 6Z,9Z-Octadecadienoylcarnitine	lneldccrn_c + na1_c --> lneldccrn_e + na1_e	0.00818127	0.00807003	-0.0197517	0.00973862	0.251392	0.009051	0.145751
LNELDCCRNtr	Transport of 6Z,9Z-Octadecadienoylcarnitine	lneldccrn_e <=> lneldccrn_c	0.00818127	0.00807003	-0.0197517	0.00973862	0.251392	0.009051	0.145751
ODECRNte	Transport of L-Oleoylcarnitine	na1_c + odecrn_c --> na1_e + odecrn_e	0.00818094	0.0080697	-0.0197516	0.00973822	0.251392	0.00905062	0.145751
ODECRNtr	Transport of L-Oleoylcarnitine	odecrn_e <=> odecrn_c	0.00818094	0.0080697	-0.0197516	0.00973822	0.251392	0.00905062	0.145751
STCRNte	Transport of O-Octadecanoyl-R-Carnitine	na1_c + stcrn_c --> na1_e + stcrn_e	0.00818089	0.00806965	-0.0197515	0.00973816	0.251392	0.00905057	0.145751
STCRNtr	Transport of O-Octadecanoyl-R-Carnitine	stcrn_e <=> stcrn_c	0.00818089	0.00806965	-0.0197515	0.00973816	0.251392	0.00905057	0.145751
PMTCRNte	Transport of L-Palmitoylcarnitine	na1_c + pmtcrn_c --> na1_e + pmtcrn_e	0.00818046	0.00806923	-0.0197515	0.00973766	0.251392	0.0090501	0.145751
PMTCRNtr	Transport of L-Palmitoylcarnitine	pmtcrn_e <=> pmtcrn_c	0.00818046	0.00806923	-0.0197515	0.00973766	0.251392	0.0090501	0.145751
r1593	Amino Acid-Polyamine-Organocation (APC) TCDB:2.A.3.8.1	ser__L_e + val__L_c <=> ser__L_c + val__L_e	-0.00810883	-0.00818725	0.0138845	-0.00847944	0.0644754	-0.00791477	-0.0349458
SINK_ala__L	sink ofala__L	reporter_ala -->	0.00810088	0.00795863	-0.0255583	0.0157763	0.961607	0.00582196	-0.476575
ASCBt	L-ascorbate transport via facilitated diffusion	ascb__L_e <=> ascb__L_c	0.00807718	0.00778811	-0.0525775	0.00973106	0.268746	0.00862795	0.0951663
r2106	Major Facilitator(MFS) TCDB:2.A.1.13.1	akg_e + but_c <=> akg_c + but_e	-0.00806388	-0.00809714	0.0059379	-0.00869672	0.108998	-0.00853341	0.0816492
r1616	Amino Acid-Polyamine-Organocation (APC) TCDB:2.A.3.8.1	hom__L_c + trp__L_e <=> hom__L_e + trp__L_c	0.00800259	0.00804966	0.00846049	0.0068582	-0.222638	0.00740882	-0.111223
HISt4	L-histidine transport in via sodium symport	his__L_e + na1_e --> his__L_c + na1_c	0.00797868	0.00827132	0.051968	0.00222908	-1.8397	0.00595476	-0.422107
r2394	Mitochondrial Carrier (MC) TCDB:2.A.29.7.2	HC00342_m + pep_c --> HC00342_c + pep_m	0.00796229	0.00790844	-0.0097901	0.00810593	0.0257945	0.00790991	-0.00952141
r1563	Amino Acid-Polyamine-Organocation (APC) TCDB:2.A.3.8.1	ala__L_e + tyr__L_c <=> ala__L_c + tyr__L_e	0.00794331	0.0079783	0.00634016	0.00763077	-0.057913	0.00706239	-0.169584
ACRNte	Transport of O-Acetylcarnitine	acrn_c + na1_c <=> acrn_e + na1_e	0.00793966	0.0078317	-0.0197516	0.00945101	0.251392	0.00878369	0.145751
ACRNtr	Transport of Acetyl Carnitine	acrn_e <=> acrn_c	0.00793966	0.0078317	-0.0197516	0.00945101	0.251392	0.00878369	0.145751
NDPK4	Nucleoside-diphosphate kinase (ATP:dTDP)	atp_c + dtdp_c <=> adp_c + dttp_c	-0.0079372	-0.00808767	0.0270945	-0.00720909	-0.138813	-0.0095516	0.267113
GLNt	L-glutamine transport via diffusion	gln__L_e <=> gln__L_c	0.00793378	0.00795132	0.00318599	0.00461853	-0.780575	0.0073848	-0.103449
r1872	Y+LAT2 Utilized transport	na1_e + thr__L_e + trp__L_c --> na1_c + thr__L_c + trp__L_e	0.00791445	0.00812057	0.0370917	0.0058084	-0.446349	0.00646311	-0.292261
THRGLNNaEx	L-threonine/L-glutamine Na-dependent exchange (Thr-L in)	gln__L_c + na1_e + thr__L_e --> gln__L_e + na1_c + thr__L_c	0.0079071	0.00804734	0.0253626	0.00536544	-0.559453	0.00653559	-0.274832
TCHOLAte	Bile acid intracellular transport	tchola_e <=> tchola_c	0.00788177	0.00830094	0.0747551	0.00510335	-0.627075	0.00719761	-0.131002
TCHOLAt	Taurocholate transport via bicarbonate countertransport	hco3_c + tchola_e <=> hco3_e + tchola_c	-0.00787566	-0.00829436	0.07473	-0.0050818	-0.632062	-0.00718014	-0.13339
DUTCP	DUTP:cytidine 5'-phosphotransferase	cytd_c + dutp_c <=> cmp_c + dudp_c + h_c	-0.00783139	-0.00586405	-0.41737	-0.00765468	-0.0329269	-0.00570547	-0.456922
r1650	Amino Acid-Polyamine-Organocation (APC) TCDB:2.A.3.8.1	pro__L_e + thr__L_c <=> pro__L_c + thr__L_e	0.00781729	0.00777215	-0.00835592	0.00735568	-0.0878096	0.0074912	-0.0614717
r2100	Major Facilitator(MFS) TCDB:2.A.1.13.1	bhb_c + pyr_e <=> bhb_e + pyr_c	-0.00779351	-0.00787622	0.0152285	-0.00807984	0.0520533	-0.00780595	0.0022997
THRSERNaEx	L-serine/L-threonine Na-dependent exchange (Thr-L in)	na1_e + ser__L_c + thr__L_e --> na1_c + ser__L_e + thr__L_c	0.00777918	0.00808099	0.0549134	0.00530162	-0.553186	0.00587562	-0.404876
EX_pyr_e	Pyruvate exchange	pyr_e -->	0.00775863	0.00804542	0.0523653	0	-Inf	0	-Inf
CLOXAtex2	Chloride transport via oxalate countertransport (2:1)	2.0 cl_e + oxa_c --> 2.0 cl_c + oxa_e	0.00775768	0.00804404	0.0522965	0.00641333	-0.274551	0.00611919	-0.342283
CYTK11	Cytidylate kinase (dCMP,dGTP)	dcmp_c + dgtp_c <=> dcdp_c + dgdp_c	-0.00775738	-0.00746358	-0.0557011	-0.00766104	-0.0180289	-0.00816148	0.0732619
r2085	Major Facilitator(MFS) TCDB:2.A.1.13.1	2hb_e + acac_c <=> 2hb_c + acac_e	0.00768076	0.00768174	0.0001835	0.00787538	0.0360995	0.00789717	0.0400857
CYTK7	Cytidylate kinase (CMP,UTP)	cmp_c + utp_c <=> cdp_c + udp_c	0.00767775	0.00704373	-0.124344	0.00797336	0.0545042	0.00770565	0.00523345
r2118	Major Facilitator(MFS) TCDB:2.A.1.13.1	but_c + for_e <=> but_e + for_c	-0.00765781	-0.00756703	-0.0172049	-0.0113644	0.56952	-0.0104037	0.442095
HEX7	Hexokinase (D-fructose:ATP)	atp_c + fru_c --> adp_c + f6p_c + h_c	0.00764813	0.00679797	-0.170002	0.00648135	-0.238812	0.0145444	0.927284
r1706	Y+LAT2 Utilized transport	gln__L_e + na1_e + trp__L_c --> gln__L_c + na1_c + trp__L_e	0.00761963	0.00789015	0.0503314	0.00514042	-0.567835	0.00592397	-0.363156
r2372	Mitochondrial Carrier (MC) TCDB:2.A.29.7.2	HC00342_c + icit_m <=> HC00342_m + icit_c	0.00761809	0.00752847	-0.0170719	0.00845015	0.149548	0.00697089	-0.128087
CRNtuNa	L-carnitine inward transport by Na+ symport	crn_e + na1_e --> crn_c + na1_c	0.00761368	0.00773979	0.0237005	0.00703867	-0.113291	0.00791162	0.0553803
r1540	Neurotransmitter:Sodium Symporter (Nss) Tcdb:2.A.22.3.3	cl_e + na1_e + taur_e --> cl_c + na1_c + taur_c	0.00760348	0.00805717	0.0836134	0.00658003	-0.208565	0.00626831	-0.278583
3MHISt1	Transport of Methyl-Histidine by System N Transport	3mhis_c + na1_c <=> 3mhis_e + na1_e	0.00757831	0.00751758	-0.011608	0.0111885	0.562071	0.00872966	0.204048
r2079	Major Facilitator(MFS) TCDB:2.A.1.13.1	acac_c + pyr_e <=> acac_e + pyr_c	-0.0075336	-0.00757492	0.00789122	-0.0065443	-0.2031	-0.00661935	-0.186649
r2116	Major Facilitator(MFS) TCDB:2.A.1.13.1	for_e + ppa_c <=> for_c + ppa_e	0.00753047	0.00755531	0.00474989	0.00492244	-0.613366	0.00520343	-0.533278
SINK_taur_c	sink oftaur_c	taur_c --> reporter_taurine	0.00747512	0.00748094	0.00112436	0.0105218	0.493214	0.0120437	0.688114
GLYt2r	Glycine reversible transport via proton symport	gly_e + h_e <=> gly_c + h_c	-0.00740191	-0.00685452	-0.110844	-0.00569924	-0.37713	-0.00793765	0.100813
CYSGLYex	L-cysteine/glycine exchanger	cys__L_c + gly_e <=> cys__L_e + gly_c	0.0073585	0.0072159	-0.0282324	0.00435864	-0.755534	0.00394514	-0.899335
SINK_ala__L_m	sink ofala__L_m	ala__L_m --> reporter_ala	0.00733986	0.00725217	-0.0173392	0.0150127	1.03235	0.00582196	-0.334248
r1595	Amino Acid-Polyamine-Organocation (APC) TCDB:2.A.3.8.1	hom__L_c + ser__L_e <=> hom__L_e + ser__L_c	-0.00732229	-0.0073726	0.00987995	-0.00798583	0.125147	-0.00741657	0.0184582
VALPHELAT2tc	Transport of L-Valine into the cell and efflux of L-Phenylalanine out of the cell by LAT2 on the basolateral surfaces of kidney and intestine and Amino Acid-Polyamine-Organocation (APC) TCDB:2.A.3.8.1	phe__L_c + val__L_e <=> phe__L_e + val__L_c	-0.00728295	-0.00729346	0.00207926	-0.00709363	-0.0380007	-0.00720984	-0.0145573
r1566	Amino Acid-Polyamine-Organocation (APC) TCDB:2.A.3.8.1	ala__L_e + pro__L_c <=> ala__L_c + pro__L_e	-0.00728052	-0.00722313	-0.0114186	-0.00772736	0.0859335	-0.00774376	0.0889931
r2114	Major Facilitator(MFS) TCDB:2.A.1.13.1	ac_e + retn_c <=> ac_c + retn_e	0.00726737	0.00708869	-0.0359143	0.00916873	0.335288	0.00818062	0.170777
GCC2am	Glycine cleavage complex lipoamide mitochondrial	gly_m + h_m + lpam_m <=> alpam_m + co2_m	-0.00723713	-0.00376277	-0.943622	-0.00727027	0.00659105	-0.00674813	-0.100932
GCC2bim	Glycine cleavage system lipoamide irreversible mitochondrial	alpam_m + thf_m <=> dhlam_m + mlthf_m + nh4_m	-0.00723713	-0.00376277	-0.943622	-0.00727027	0.00659105	-0.00674813	-0.100932
CYTK14	Cytidylate kinase (dCMP,UTP)	dcmp_c + utp_c <=> dcdp_c + udp_c	0.00721912	0.0064994	-0.151518	0.00812279	0.170151	0.00718222	-0.00739414
r1606	Amino Acid-Polyamine-Organocation (APC) TCDB:2.A.3.8.1	hom__L_c + met__L_e <=> hom__L_e + met__L_c	0.00721721	0.0072471	0.00596376	0.00656245	-0.137206	0.00683721	-0.0780331
BUTt2r	Butyrate transport via proton symport, reversible	but_e + h_e <=> but_c + h_c	-0.00717792	-0.00703091	-0.0298554	-0.0240376	1.74365	-0.0161796	1.17253
r2130	Major Facilitator(MFS) TCDB:2.A.1.13.1	but_e + retn_c <=> but_c + retn_e	0.00714067	0.00712911	-0.00233706	0.00721161	0.0142619	0.00694363	-0.0403675
r1773	Y+LAT2 Utilized transport	na1_e + phe__L_e + val__L_c --> na1_c + phe__L_c + val__L_e	0.00713098	0.00733519	0.0407342	0.00423077	-0.753182	0.00554325	-0.363368
r1881	Y+LAT2 Utilized transport	ile__L_c + na1_e + thr__L_e --> ile__L_e + na1_c + thr__L_c	0.00711072	0.0072905	0.0360219	0.00443051	-0.682523	0.00512473	-0.47252
r1819	Y+LAT2 Utilized transport	leu__L_e + na1_e + thr__L_c --> leu__L_c + na1_c + thr__L_e	0.00711055	0.00728308	0.0345883	0.00427561	-0.733829	0.00571956	-0.314056
SUCD1m	Succinate dehydrogenase	fad_m + succ_m <=> fadh2_m + fum_m	0.00709938	0.00670617	-0.0822034	0.00703789	-0.0125495	0.00619576	-0.196411
r1812	Y+LAT2 Utilized transport	leu__L_e + na1_e + trp__L_c --> leu__L_c + na1_c + trp__L_e	0.0070902	0.00725407	0.0329656	0.00507597	-0.482142	0.00591047	-0.262552
TAUPAT1c	Transport of taurine into the intestinal cells by PAT1	h_e + taur_e --> h_c + taur_c	0.00708849	0.00712794	0.00800645	0.00543471	-0.383276	0.00671154	-0.0788351
GND	Phosphogluconate dehydrogenase	6pgc_c + nadp_c --> co2_c + nadph_c + ru5p__D_c	0.00707891	0.00674525	-0.0696547	0.00482832	-0.552006	0.00473903	-0.578935
TAUBETAtc	Transport of taurine into the intestinal cells by beta transport system	cl_e + 2.0 na1_e + taur_e --> cl_c + 2.0 na1_c + taur_c	0.00706908	0.00768312	0.120171	0.00611304	-0.209633	0.00582498	-0.279269
r1806	Y+LAT2 Utilized transport	cys__L_e + ile__L_c + na1_e --> cys__L_c + ile__L_e + na1_c	0.00706803	0.00725201	0.0370723	0.00492821	-0.520244	0.00582051	-0.280162
r0801	Mitochondrial Carrier (MC) TCDB:2.A.29.21.1	gdp_m + gtp_c <=> gdp_c + gtp_m	-0.0070626	-0.00723128	0.0340519	-0.00724408	0.0366025	-0.00562773	-0.327646
r1613	Amino Acid-Polyamine-Organocation (APC) TCDB:2.A.3.8.1	asn__L_c + trp__L_e <=> asn__L_e + trp__L_c	0.00705928	0.00706181	0.000516347	0.00657727	-0.102032	0.00714201	0.0168091
RNTR4	Ribonucleoside triphosphate reductase UTP	trdrd_c + utp_c <=> dutp_c + h2o_c + trdox_c	-0.00704224	-0.00379209	-0.893043	-0.00997488	0.502263	-0.00494342	-0.510527
r1609	Amino Acid-Polyamine-Organocation (APC) TCDB:2.A.3.8.1	trp__L_e + tyr__L_c <=> trp__L_c + tyr__L_e	0.0070055	0.00702966	0.00496525	0.0067706	-0.0492047	0.00676176	-0.0510909
FADH2ETC	Complex II reaction for respiratory chain	fadh2_m + q10_m --> fad_m + q10h2_m	0.00698681	0.00750504	0.103225	0.00620012	-0.172339	0.00473904	-0.560039
r1767	Y+LAT2 Utilized transport	na1_e + phe__L_e + trp__L_c --> na1_c + phe__L_c + trp__L_e	0.00697334	0.00715154	0.0364033	0.00482125	-0.532444	0.00568143	-0.295595
r1676	Y+LAT2 Utilized transport	gly_e + na1_e + trp__L_c --> gly_c + na1_c + trp__L_e	0.00693894	0.00699036	0.0106527	0.00369862	-0.907728	0.00520261	-0.415478
r2090	Major Facilitator(MFS) TCDB:2.A.1.13.1	2hb_c + lac__L_e <=> 2hb_e + lac__L_c	0.00693787	0.0066967	-0.0510416	-0.00309653	-1.16384	-0.000466862	-3.89342
r1857	Y+LAT2 Utilized transport	na1_e + trp__L_c + val__L_e --> na1_c + trp__L_e + val__L_c	0.00693123	0.00709835	0.0343731	0.00497232	-0.479193	0.00571671	-0.277926
r1797	Y+LAT2 Utilized transport	cys__L_e + na1_e + trp__L_c --> cys__L_c + na1_c + trp__L_e	0.00691539	0.00710066	0.0381415	0.00558817	-0.307435	0.00635812	-0.121212
r1736	Y+LAT2 Utilized transport	met__L_e + na1_e + trp__L_c --> met__L_c + na1_c + trp__L_e	0.00688532	0.00706059	0.0362648	0.00462398	-0.574388	0.00556976	-0.30591
CYTK9	Cytidylate kinase (CMP,dCTP)	cmp_c + dctp_c <=> cdp_c + dcdp_c	-0.00685999	-0.00635661	-0.109949	-0.00855198	0.318052	-0.00566988	-0.274888
r1901	Y+LAT2 Utilized transport	ile__L_e + met__L_c + na1_e --> ile__L_c + met__L_e + na1_c	0.00685513	0.00705869	0.0422169	0.00464662	-0.561002	0.00590747	-0.214644
r1821	Y+LAT2 Utilized transport	ile__L_c + leu__L_e + na1_e --> ile__L_e + leu__L_c + na1_c	0.00679184	0.00694366	0.0318928	0.00410968	-0.724776	0.00501031	-0.438903
PYRt2	Pyruvate transport in via proton symport	h_e + pyr_e <=> h_c + pyr_c	-0.00678156	-0.00673043	-0.0109181	-0.00139131	-2.28518	-0.00173717	-1.96488
INSTt2	Inositol transport in via proton symport	h_e + inost_e <=> h_c + inost_c	0.0067629	0.00697459	0.0444653	0.00865317	0.355585	0.0100255	0.567959
r2087	Major Facilitator(MFS) TCDB:2.A.1.13.1	2hb_c + ac_e <=> 2hb_e + ac_c	-0.00673877	-0.00684415	0.0223861	-0.00286652	-1.23319	-0.00418077	-0.688717
ASPTAm	Aspartate transaminase	akg_m + asp__L_m <=> glu__L_m + oaa_m	-0.00673779	-0.00747045	0.148919	-0.00793593	0.236124	-0.00795188	0.23902
r1791	Y+LAT2 Utilized transport	ile__L_c + na1_e + tyr__L_e --> ile__L_e + na1_c + tyr__L_c	0.00671868	0.00687312	0.0327871	0.00364151	-0.883642	0.00487953	-0.461434
GLYtp	Glycine passive transport to peroxisome	gly_c <=> gly_x	0.00671441	0.00347903	-0.948577	0.00909022	0.437054	0.00548522	-0.291712
RIBt	D-ribose transport via diffusion	rib__D_e <=> rib__D_c	-0.00671008	-0.00704502	0.0702755	-0.00327398	-1.03528	-0.0067923	0.0175711
RIBt2	Ribose transport in via proton symporter	h_e + rib__D_e --> h_c + rib__D_c	0.00671008	0.00704502	0.0702755	0.00327398	-1.03528	0.0067923	0.0175711
CYSSNAT5tc	Transport of L-Cysteine into the cell coupled with co-transport with Sodium and counter transport with proton by SNAT5 transporter.	cys__L_e + h_c + na1_e <=> cys__L_c + h_e + na1_c	-0.00670985	-0.00724088	0.109884	-0.00336465	-0.995823	-0.0078127	0.21954
SINK_gly_x	sink ofgly_x	gly_x --> reporter_gly	0.00666211	0.00344132	-0.953017	0.00880823	0.402872	0.0053579	-0.314311
r1858	Y+LAT2 Utilized transport	na1_e + phe__L_c + val__L_e --> na1_c + phe__L_e + val__L_c	0.00663152	0.00680229	0.0366829	0.00427923	-0.631989	0.00528815	-0.326576
ACt2m	Acetate mitochondrial transport via proton symport	ac_c + h_c <=> ac_m + h_m	-0.00657507	-0.00680447	0.0494778	-0.00736121	0.162936	-0.00578248	-0.185317
r1861	Y+LAT2 Utilized transport	leu__L_c + na1_e + val__L_e --> leu__L_e + na1_c + val__L_c	0.00657089	0.00675615	0.0401119	0.00407891	-0.687905	0.00511577	-0.361137
r2080	Major Facilitator(MFS) TCDB:2.A.1.13.1	ac_e + acac_c <=> ac_c + acac_e	-0.00656929	-0.00667118	0.0222054	-0.00262797	-1.32179	-0.00389053	-0.755769
NH4t	Ammonia reversible transport	nh4_e <=> nh4_c	0.00656697	0.00750076	0.19181	0.0175631	1.41925	0.0102308	0.639626
r1435	Transport reaction	ser__L_c --> ser__L_m	0.00656663	0.00430153	-0.610304	0.00600247	-0.129595	0.00557736	-0.235571
r1866	Y+LAT2 Utilized transport	ile__L_c + na1_e + val__L_e --> ile__L_e + na1_c + val__L_c	0.00655358	0.00670662	0.0333013	0.00397511	-0.721288	0.00477664	-0.456288
r2110	Major Facilitator(MFS) TCDB:2.A.1.13.1	ac_e + for_c <=> ac_c + for_e	0.00654656	0.00631859	-0.0511343	0.011363	0.795538	0.00989732	0.596299
PIt8	Phosphate transport in/out via Na+ symporter	1.5 na1_e + pi_e <=> 1.5 na1_c + pi_c	-0.00653063	-0.00646058	-0.0155587	-0.00589482	-0.147774	-0.00984097	0.591579
r1109	Citrate oxaloacetate-lyase ((pro-3S)-CH2COO- -->acetate) Citrate cycle (TCA cycle) EC:4.1.3.6	cit_m --> ac_m + oaa_m	0.00652565	0.00676522	0.0520146	0.00736121	0.17382	0.00578248	-0.174433
ORNt3m	Ornithine mitochondrial transport via proton antiport	h_c + orn_m <=> h_m + orn_c	-0.00650775	-0.00630972	-0.0445842	-0.00959296	0.559816	-0.00630361	-0.0459823
GLYSNAT5tc	Transport of Glycine into the cell coupled with co-transport with Sodium and counter transport with proton by SNAT5 transporter.	gly_e + h_c + na1_e <=> gly_c + h_e + na1_c	-0.00650514	-0.00714602	0.135562	-0.00326419	-0.994855	-0.00867789	0.415766
GF6PTA	Glutamine-fructose-6-phosphate transaminase	f6p_c + gln__L_c --> gam6p_c + glu__L_c	0.00650417	0.00697315	0.100445	0.00783656	0.268854	0.0101334	0.639687
r1879	Y+LAT2 Utilized transport	na1_e + thr__L_e + val__L_c --> na1_c + thr__L_c + val__L_e	0.0065024	0.00669179	0.0414203	0.00413428	-0.653335	0.00506688	-0.359874
MLTHFtm	5,10-Methylenetetrahydrofolate transport from the cytosol to the mitochondria	mlthf_c <=> mlthf_m	0.00649056	0.00623226	-0.058586	0.00853989	0.395875	0.00749587	0.207755
RNDR4	Ribonucleoside-diphosphate reductase (UDP)	trdrd_c + udp_c --> dudp_c + h2o_c + trdox_c	0.00647832	0.003499	-0.888678	0.00847964	0.388383	0.00436224	-0.570548
G6PDA	Glucosamine-6-phosphate deaminase	gam6p_c + h2o_c --> f6p_c + nh4_c	0.00647299	0.00693009	0.0984408	0.0077772	0.264818	0.0100311	0.631976
r1596	Amino Acid-Polyamine-Organocation (APC) TCDB:2.A.3.8.1	ile__L_c + ser__L_e <=> ile__L_e + ser__L_c	-0.00646566	-0.00655304	0.019366	-0.00684351	0.0819377	-0.00668935	0.0490679
ALA_DTDe	Exit of D-alanine from the enterocytes	ala__D_c --> ala__D_e	0.00645681	0.00674999	0.0640646	0.00510236	-0.339658	0.00658687	0.0287713
r1691	Y+LAT2 Utilized transport	ala__L_e + na1_e + trp__L_c --> ala__L_c + na1_c + trp__L_e	0.00645647	0.00663824	0.040053	0.00396088	-0.704927	0.00459236	-0.491511
CHSTEROLt3	Cholesterol intracellular transport	chsterol_c <=> chsterol_m	0.00644038	0.00643721	-0.000711175	0.00431683	-0.577174	0.00433169	-0.572215
EX_thr__L_e	L-Threonine exchange	thr__L_e <=>	-0.00644028	-0.006445	0.00105784	-0.0062631	-0.0402461	-0.0054671	-0.236347
r1748	Y+LAT2 Utilized transport	ala__L_c + na1_e + trp__L_e --> ala__L_e + na1_c + trp__L_c	0.00643377	0.00660258	0.0373655	0.00402179	-0.677828	0.00555552	-0.211742
SERGLNNaEx	L-serine/L-glutamine Na-dependent exchange (Ser-L in)	gln__L_c + na1_e + ser__L_e --> gln__L_e + na1_c + ser__L_c	0.00642343	0.00646283	0.00882172	0.00395899	-0.698212	0.00551537	-0.219887
r1776	Y+LAT2 Utilized transport	ile__L_c + na1_e + phe__L_e --> ile__L_e + na1_c + phe__L_c	0.00642204	0.00658126	0.0353331	0.00372837	-0.784484	0.00461628	-0.476299
r2089	Major Facilitator(MFS) TCDB:2.A.1.13.1	2hb_c + ppa_e <=> 2hb_e + ppa_c	0.00641375	0.00651564	0.0227403	0.00760176	0.245166	0.00754756	0.234842
r1907	Y+LAT2 Utilized transport	ile__L_e + na1_e + pro__L_c --> ile__L_c + na1_c + pro__L_e	0.00640478	0.00662819	0.0494666	0.00432037	-0.567992	0.00573729	-0.158779
5AOPt	Transport of 5-Amino-4-Oxopentanoate, Proton Symport	5aop_c + 2.0 h_c <=> 5aop_e + 2.0 h_e	0.00639146	0.00604142	-0.0812565	0.00961507	0.589153	0.00628092	-0.0251694
r1902	Y+LAT2 Utilized transport	ile__L_e + na1_e + trp__L_c --> ile__L_c + na1_c + trp__L_e	0.00636252	0.00654039	0.0397777	0.00464536	-0.453809	0.00562003	-0.179019
ACRNtp	Acetylcarnitine transport out of peroxisome	acrn_x <=> acrn_c	-0.00635091	-0.00629654	-0.0124029	-0.00622476	-0.0289442	-0.00626886	-0.0187604
HMR_4782	HMR 4782	4hpro_LT_c + h_c + o2_c --> 1p3h5c_c + 2.0 h2o_c	0.00633776	0.0047298	-0.422195	0.00301532	-1.07166	0.00398924	-0.667859
HPROx	Trans-4-Hydroxy-L-proline:NAD+ 5-oxidoreductase Arginine and proline metabolism EC:1.5.1.2	4hpro_LT_c + nad_c <=> 1p3h5c_c + 2.0 h_c + nadh_c	-0.00633776	-0.0047298	-0.422195	-0.00301532	-1.07166	-0.00398924	-0.667859
5AOPt2	5 Aminolevulinate transport in via proton symport	5aop_e + h_e --> 5aop_c + h_c	0.00632655	0.00604142	-0.0665306	0.00961507	0.603879	0.00628092	-0.0104435
GTHOr	Glutathione oxidoreductase	gthox_c + h_c + nadph_c --> 2.0 gthrd_c + nadp_c	0.00632511	0.00655028	0.0504647	0.00727844	0.202539	0.00759462	0.263887
r1979	Y+LAT2 Utilized transport	na1_e + orn_c + thr__L_e --> na1_c + orn_e + thr__L_c	0.0063176	0.00639404	0.0173496	0.00849331	0.42695	0.00534905	-0.240095
r1756	Y+LAT2 Utilized transport	na1_e + pro__L_c + trp__L_e --> na1_c + pro__L_e + trp__L_c	0.00631093	0.00652627	0.0484058	0.00355767	-0.82692	0.0050479	-0.322169
AKGICITtm	Dicarboxylate/tricarboxylate carrier (akg:icit), mitochondrial	akg_c + icit_m <=> akg_m + icit_c	0.00630544	0.00706025	0.163122	0.0079051	0.326186	0.00632273	0.00395011
r1842	Y+LAT2 Utilized transport	asn__L_e + na1_e + trp__L_c --> asn__L_c + na1_c + trp__L_e	0.00629586	0.00646482	0.0382069	0.00432885	-0.540421	0.0048835	-0.366489
H2O2tm	Hydrogen peroxide transport via diffusion, mitochondria	h2o2_c --> h2o2_m	0.00628001	0.00538302	-0.222351	0.0101531	0.693081	0.00378588	-0.730137
INSTt4	Inositol transport via sodium symport	inost_e + na1_e <=> inost_c + na1_c	-0.00627162	-0.00653088	0.0584395	-0.00847407	0.434218	-0.00890857	0.506356
r1782	Y+LAT2 Utilized transport	na1_e + trp__L_c + tyr__L_e --> na1_c + trp__L_e + tyr__L_c	0.00626592	0.00641472	0.0338595	0.00409052	-0.615241	0.00515172	-0.282473
FUM	Fumarase	fum_c + h2o_c <=> mal__L_c	-0.00624795	-0.00743681	0.251302	-0.00406431	-0.620371	-0.00961881	0.622476
r1836	Y+LAT2 Utilized transport	ile__L_c + na1_e + pro__L_e --> ile__L_e + na1_c + pro__L_c	0.00624452	0.00636633	0.0278724	0.00352206	-0.826169	0.00423997	-0.558536
CRNCARtp	Carnitine acetylcarnitine carrier peroxisomal	acrn_x + crn_c --> acrn_c + crn_x	0.0062351	0.00634183	0.024487	0.00619973	-0.00820661	0.00622233	-0.00295802
THMt3	Thiamine transport in via proton antiport	h_c + thm_e <=> h_e + thm_c	0.00623168	0.00430063	-0.535074	0.00946166	0.602471	0.00624095	0.00214357
GLCt4	Glucose transport via sodium symport	glc__D_e + na1_e <=> glc__D_c + na1_c	-0.00622506	-0.0120134	0.948488	-0.00817617	0.393337	-0.00851459	0.45185
EX_cys__L_e	L-Cysteine exchange	cys__L_e <=>	-0.00620241	-0.00633669	0.0309022	-0.00667	0.104859	-0.00667	0.104859
EX_val__L_e	L-Valine exchange	val__L_e <=>	-0.00619489	-0.00637113	0.0404713	-0.00428153	-0.532951	-0.00316218	-0.970161
EX_ile__L_e	L-Isoleucine exchange	ile__L_e <=>	-0.00619439	-0.00643761	0.0555632	-0.00543757	-0.188	-0.00649021	0.0673016
r1758	Y+LAT2 Utilized transport	na1_e + trp__L_e + val__L_c --> na1_c + trp__L_c + val__L_e	0.00617118	0.00635803	0.0430337	0.00321643	-0.940088	0.00462837	-0.415041
MALICITtm	Dicarboxylate/tricarboxylate carrier (mal:icit), mitochondrial	icit_m + mal__L_c <=> icit_c + mal__L_m	0.00616665	0.00697494	0.177695	0.00519317	-0.247871	0.00630553	0.0321318
r1903	Y+LAT2 Utilized transport	ile__L_e + na1_e + phe__L_c --> ile__L_c + na1_c + phe__L_e	0.00615368	0.00633581	0.0420789	0.00404925	-0.603797	0.00526727	-0.224394
THMtrbc	Thiamine transprot (passive - red blood cell)	thm_e <=> thm_c	-0.00615112	-0.00422483	-0.541955	-0.00926263	0.590574	-0.00599122	-0.0379984
CITt2r	Citrate reversible transport via symport	cit_e + h_e <=> cit_c + h_c	-0.006106	-0.00604764	-0.0138534	-0.00754684	0.305646	-0.0050653	-0.269578
DALAt2r	D-alanine transport via proton symport	ala__D_e + h_e <=> ala__D_c + h_c	0.00608689	0.00641819	0.07646	0.0046677	-0.382993	0.00611346	0.00628359
HDCAter	Palmitate ER export	hdca_r --> hdca_c	0.00607859	0.00607112	-0.00177402	0.00630182	0.0520328	0.00600596	-0.0173418
ASPte	Diffusion of aspartate into blood	asp__L_c --> asp__L_e	0.0060719	0.00636986	0.0691134	0.00543748	-0.159211	0.00478196	-0.344548
CYSALANaEx	L-alanine/L-cysteine Na-dependent exchange (Cys-L in)	ala__L_c + cys__L_e + na1_e --> ala__L_e + cys__L_c + na1_c	0.00606475	0.00622142	0.0367964	0.00493606	-0.297088	0.00603759	-0.00647467
r1752	Y+LAT2 Utilized transport	na1_e + phe__L_c + trp__L_e --> na1_c + phe__L_e + trp__L_c	0.00606444	0.00623931	0.0410125	0.00331844	-0.869868	0.0046092	-0.395857
r1905	Y+LAT2 Utilized transport	cys__L_c + ile__L_e + na1_e --> cys__L_e + ile__L_c + na1_c	0.00604507	0.00621651	0.0403456	0.00327235	-0.885432	0.00454152	-0.412586
r2093	Major Facilitator(MFS) TCDB:2.A.1.13.1	akg_c + pyr_e <=> akg_e + pyr_c	0.00601016	0.00595717	-0.0127782	0.00517794	-0.215026	0.00555983	-0.112364
r1755	Y+LAT2 Utilized transport	leu__L_c + na1_e + trp__L_e --> leu__L_e + na1_c + trp__L_c	0.00600692	0.0061948	0.0444316	0.00313961	-0.93604	0.0044521	-0.432138
r1761	Y+LAT2 Utilized transport	ile__L_c + na1_e + trp__L_e --> ile__L_e + na1_c + trp__L_c	0.00600584	0.0061646	0.0376412	0.00305377	-0.975775	0.00415286	-0.532261
r1751	Y+LAT2 Utilized transport	met__L_c + na1_e + trp__L_e --> met__L_e + na1_c + trp__L_c	0.00597459	0.00614746	0.0411507	0.00338764	-0.818558	0.00457559	-0.384882
r1851	Y+LAT2 Utilized transport	asn__L_e + ile__L_c + na1_e --> asn__L_c + ile__L_e + na1_c	0.00596343	0.00611893	0.037138	0.00343939	-0.793989	0.00405365	-0.556922
r1754	Y+LAT2 Utilized transport	cys__L_c + na1_e + trp__L_e --> cys__L_e + na1_c + trp__L_c	0.00595889	0.00612335	0.039278	0.00256532	-1.21591	0.00390521	-0.609643
r1863	Y+LAT2 Utilized transport	asn__L_c + na1_e + val__L_e --> asn__L_e + na1_c + val__L_c	0.00594993	0.00609552	0.0348773	0.00386209	-0.623491	0.00497709	-0.257571
CYSGLTH	Glutathione:cystine oxidoreductase	cysi__L_c + 2.0 gthrd_c --> 2.0 cys__L_c + gthox_c	0.00594623	0.00597179	0.0061872	0.00673	0.178631	0.00673	0.178631
CYSTGLUex	L-cystine/L-glutamate exchanger	cysi__L_e + glu__L_c --> cysi__L_c + glu__L_e	0.00594623	0.00597179	0.0061872	0.00673	0.178631	0.00673	0.178631
EX_cysi__L_e	L Cystine exchange	cysi__L_e <=>	-0.00594623	-0.00597179	0.0061872	-0.00673	0.178631	-0.00673	0.178631
NDPK7	Nucleoside-diphosphate kinase (ATP:dCDP)	atp_c + dcdp_c <=> adp_c + dctp_c	0.00592045	0.00539341	-0.134509	0.00541545	-0.128627	0.00714085	0.270389
ARGt5r	ARGtiDF	arg__L_e <=> arg__L_c	0.00590765	0.00598214	0.018079	0.00824633	0.481169	0.0045864	-0.365223
r1789	Y+LAT2 Utilized transport	na1_e + thr__L_c + tyr__L_e --> na1_c + thr__L_e + tyr__L_c	0.00589227	0.00603898	0.0354813	0.0031713	-0.893751	0.00467226	-0.334705
r2122	Major Facilitator(MFS) TCDB:2.A.1.13.1	but_c + ppa_e <=> but_e + ppa_c	0.00588662	0.00593699	0.0122924	0.00507604	-0.213737	0.00559489	-0.0733313
CRNt	L carnitine reversible transport	crn_e <=> crn_c	-0.00588662	-0.0059492	0.0152567	-0.0040901	-0.525304	-0.00440469	-0.4184
r1884	Y+LAT2 Utilized transport	gln__L_c + hom__L_e + na1_e --> gln__L_e + hom__L_c + na1_c	0.00588417	0.0059607	0.0186416	0.00415984	-0.500311	0.00512811	-0.198413
r2132	Major Facilitator(MFS) TCDB:2.A.1.13.1	bhb_c + retn_e <=> bhb_e + retn_c	0.00585613	0.00587926	0.00568651	0.00685328	0.226847	0.00678816	0.213072
r2124	Major Facilitator(MFS) TCDB:2.A.1.13.1	bhb_c + ppa_e <=> bhb_e + ppa_c	0.00585583	0.00591959	0.0156231	0.00610476	0.0600614	0.00633602	0.113703
r1938	Y+LAT2 Utilized transport	arg__L_c + na1_e + trp__L_e --> arg__L_e + na1_c + trp__L_c	0.00580425	0.00585351	0.0121936	0.00816503	0.492349	0.0055243	-0.0713178
GCHOLAte	Bile acid intracellular transport	gchola_e <=> gchola_c	0.00578882	0.00609666	0.0747508	0.00605051	0.063788	0.00528275	-0.131979
GCHOLAt	Glycocholate transport via bicarbonate countertransport	gchola_e + hco3_c <=> gchola_c + hco3_e	-0.00578862	-0.00609639	0.0747343	-0.00604805	0.0632499	-0.00528099	-0.132412
r1887	Y+LAT2 Utilized transport	hom__L_e + na1_e + trp__L_c --> hom__L_c + na1_c + trp__L_e	0.00577353	0.00589658	0.0304253	0.00440112	-0.391583	0.00497438	-0.214937
CRNCARtm	Carnithine acetylcarnithine carrier mitochondrial	acrn_c + crn_m <=> acrn_m + crn_c	-0.00574626	-0.00475861	-0.272082	-0.00136397	-2.07481	-0.00404476	-0.506566
HMR_2644	HMR 2644	crn_c + hpdcacrn_m <=> crn_m + hpdcacrn_c	0.00573894	0.00570136	-0.00947894	0.00586367	0.0310191	0.0058029	0.0159895
HPDCACRNt	Heptadecanoate transport into the mitochondria	hpdcacrn_c <=> hpdcacrn_m	0.00572393	0.00568604	-0.00957976	0.00586367	0.0347996	0.00579963	0.0189548
EX_h2o_e	H2O exchange	h2o_e <=>	0.00572297	0.00858871	0.585678	-0.0198151	1.79177	-0.0293552	2.35878
CRNtp	Carnitine transport into peroxsiome	crn_c <=> crn_x	-0.00571835	-0.00566941	-0.0123996	-0.00586436	0.0363762	-0.00580394	0.0214339
r1899	Y+LAT2 Utilized transport	gln__L_c + ile__L_e + na1_e --> gln__L_e + ile__L_c + na1_c	0.00568076	0.00579238	0.0280705	0.00383323	-0.567523	0.00507422	-0.162898
ALAPAT4te	Transport of Alanine via Pat4	ala__L_e <=> ala__L_c	0.00567986	0.00565067	-0.00743496	0.00871094	0.616973	0.00689245	0.279162
r1834	Y+LAT2 Utilized transport	na1_e + pro__L_e + thr__L_c --> na1_c + pro__L_c + thr__L_e	0.00567686	0.00579845	0.0305759	0.0031804	-0.835883	0.00423308	-0.423385
SERt2r	L serine reversible transport via proton symport	h_e + ser__L_e --> h_c + ser__L_c	0.00567561	0.00613524	0.112345	0.00434886	-0.384137	0.00582634	0.0378157
r0358	Glycolysis / Glyconeogenesis EC:2.7.1.1	datp_c + fru_c --> dadp_c + f6p_c + h_c	0.00566659	0.00556597	-0.0258472	0.00479987	-0.239485	0.0113607	1.00351
r1603	Amino Acid-Polyamine-Organocation (APC) TCDB:2.A.3.8.1	asn__L_c + met__L_e <=> asn__L_e + met__L_c	-0.00566019	-0.00566801	0.00199157	-0.00575075	0.0228991	-0.00547191	-0.0488068
r0822	Mitochondrial Carrier (MC) TCDB:2.A.29.2.2	fum_c + mal__L_m <=> fum_m + mal__L_c	0.00563453	0.0063947	0.182582	0	-Inf	0.00771567	0.453497
HMR_0771	HMR 0771	sphmyln_hs_c <=> sphmyln_hs_r	-0.0056231	-0.00562684	0.00095975	-0.00556668	-0.0145491	-0.00567696	0.0137534
r1760	Y+LAT2 Utilized transport	hom__L_c + na1_e + trp__L_e --> hom__L_e + na1_c + trp__L_c	0.00560631	0.00579175	0.0469473	0.00267021	-1.0701	0.00399837	-0.487641
GLUSIDEte	Vesicle Transport of Glucosylceramide from Golgi to Extracellular	gluside_hs_g --> gluside_hs_e	0.0055751	0.00557322	-0.000488131	0.00780015	0.484503	0.00720765	0.37053
HMR_0770	HMR 0770	gluside_hs_c <=> gluside_hs_e	-0.00557171	-0.00557467	0.000765718	-0.00776814	0.479449	-0.00709284	0.348244
CERT2gt	Ceramide transport protein	gluside_hs_c <=> gluside_hs_g	0.00557013	0.00556905	-0.00027794	0.00778084	0.482215	0.00724686	0.379645
HMR_9605	HMR 9605	ala__L_e + h_c + na1_e --> ala__L_c + h_e + na1_c	0.00555638	0.0051242	-0.116817	0.00278958	-0.994097	0.00348664	-0.672307
GHMT2rm	Glycine hydroxymethyltransferase reversible mitochondrial	ser__L_m + thf_m <=> gly_m + h2o_m + mlthf_m	0.00553673	0.00293669	-0.91484	0.00462799	-0.258648	0.00433302	-0.353661
GLNtm_1	Vacuolar amino acid transporter (gln-L), mitochondrial	gln__L_c + h_c --> gln__L_m + h_m	0.00551215	0.00692131	0.328429	0.0061835	0.165808	0.0069282	0.329866
r1950	Y+LAT2 Utilized transport	his__L_c + na1_e + tyr__L_e --> his__L_e + na1_c + tyr__L_c	0.00547711	0.00552184	0.0117345	0.00284551	-0.944728	0.0044034	-0.314797
r1896	Y+LAT2 Utilized transport	hom__L_e + ile__L_c + na1_e --> hom__L_c + ile__L_e + na1_c	0.00547024	0.00558266	0.0293504	0.00356369	-0.61823	0.00418838	-0.385211
CYTK2_1	Adenylate kinase	ctp_c + dcmp_c <=> cdp_c + dcdp_c	0.005469	0.0050554	-0.113454	0.00593766	0.118616	0.00649202	0.247388
r1757	Y+LAT2 Utilized transport	asn__L_c + na1_e + trp__L_e --> asn__L_e + na1_c + trp__L_c	0.00544191	0.00559185	0.0392126	0.00299854	-0.859852	0.00434866	-0.323541
r1759	Y+LAT2 Utilized transport	na1_e + thr__L_c + trp__L_e --> na1_c + thr__L_e + trp__L_c	0.00544186	0.00559611	0.0403263	0.0027464	-0.986554	0.00412576	-0.39944
ASNGLNNaEx	L-glutamine/L-asparagine Na-dependent exchange (Asn-L in)	asn__L_e + gln__L_c + na1_e --> asn__L_c + gln__L_e + na1_c	0.00543458	0.00553528	0.026487	0.00343591	-0.661475	0.00426937	-0.348146
G3PD1ir	Glycerol 3 phosphate dehydrogenase NAD	dhap_c + h_c + nadh_c <=> glyc3p_c + nad_c	0.00542812	0.00544346	0.00407001	0.00417715	-0.377934	0.00488527	-0.152014
r1753	Y+LAT2 Utilized transport	na1_e + trp__L_e + tyr__L_c --> na1_c + trp__L_c + tyr__L_e	0.00539997	0.00556544	0.0435441	0.00316308	-0.771622	0.00406398	-0.410058
ACGAMtly	N-acetyl-glucosamine lysosomal efflux	acgam_l --> acgam_c	0.00539515	0.00539819	0.000813487	0.00538164	-0.00361504	0.00538165	-0.00361343
HMR_5249	HMR 5249	sphmyln_hs_l --> sphmyln_hs_r	0.00539054	0.00538877	-0.000474059	0.00541699	0.00706376	0.00536463	-0.00694925
SPHMYLNtl	Sphingomyelin intracellular transport	sphmyln_hs_c <=> sphmyln_hs_l	0.00539036	0.00538855	-0.000486122	0.00541799	0.00737583	0.00536463	-0.00690322
r1859	Y+LAT2 Utilized transport	na1_e + tyr__L_c + val__L_e --> na1_c + tyr__L_e + val__L_c	0.00538	0.00552827	0.0392219	0.0036791	-0.548253	0.00425011	-0.340108
THRt4	L-threonine via sodium symport	na1_e + thr__L_e --> na1_c + thr__L_c	0.00537652	0.00548376	0.0284933	0.00140163	-1.93957	0.00407192	-0.400964
r0908	Postulated transport reaction	acgam_c <=> acgam_r	0.00537073	0.00536921	-0.000406751	0.00537745	0.00180428	0.00537745	0.00180347
r0909	Transport Reaction	acgam_l <=> acgam_r	-0.00537073	-0.00536921	-0.000406751	-0.00537745	0.00180428	-0.00537745	0.00180347
L_LACDcm	L-Lactate dehydrogenase, cytosolic/mitochondrial	2.0 ficytC_m + lac__L_c --> 2.0 focytC_m + 2.0 h_c + pyr_c	0.00535751	0.00887143	0.727605	0.00612299	0.192675	0.00873306	0.704927
r2103	Major Facilitator(MFS) TCDB:2.A.1.13.1	akg_e + ppa_c <=> akg_c + ppa_e	0.00532236	0.00525487	-0.0184124	0.00563755	0.0830022	0.00527623	-0.0125597
r1615	Amino Acid-Polyamine-Organocation (APC) TCDB:2.A.3.8.1	thr__L_c + trp__L_e <=> thr__L_e + trp__L_c	-0.00531575	-0.00530963	-0.0016622	-0.00592498	0.156537	-0.00547115	0.0415717
r2381	Mitochondrial Carrier (MC) TCDB:2.A.29.7.2	akg_m + cit_c + h_c --> akg_c + cit_m + h_m	0.00530873	0.00606333	0.191745	0.00371134	-0.516428	0.00625623	0.236928
r0002	Active transport	crn_c <=> crn_r	-0.00530656	-0.00530301	-0.000966006	-0.00448237	-0.243516	-0.00535817	0.013965
SINK_gln__L	sink ofgln__L	reporter_gln -->	0.00529401	0.00528968	-0.00118238	0.00993447	0.908081	0.00733452	0.47034
r2084	Major Facilitator(MFS) TCDB:2.A.1.13.1	acac_c + retn_e <=> acac_e + retn_c	0.00528721	0.0053352	0.0130349	0.00707604	0.420436	0.00677876	0.358514
SINK_gln__L_m	sink ofgln__L_m	gln__L_m --> reporter_gln	0.00528686	0.00528276	-0.00111789	0.0099188	0.907756	0.00732505	0.470429
ARACHDtr	Intracellular transport	arachd_c <=> arachd_r	-0.00527295	-0.00527132	-0.000445768	-0.00488876	-0.109142	-0.00528951	0.00452377
r1671	Y+LAT2 Utilized transport	citr__L_c + his__L_e <=> citr__L_e + his__L_c	-0.00526361	-0.0052555	-0.00222238	-0.00129985	-2.01771	-0.00504524	-0.061128
EX_fru_e	D-Fructose exchange	fru_e <=>	-0.00526259	-0.00334364	-0.654356	-0.00316525	-0.733454	-0.00301371	-0.804235
FRUt1r	D-fructose transport in via uniport	fru_e <=> fru_c	0.00526259	0.00334364	-0.654356	0.00316525	-0.733454	0.00301371	-0.804235
4TMEABUTNt1	Transport of 4- (Trimethylammonio)Butanoate, Sodium Symport	4tmeabutn_c + na1_c <=> 4tmeabutn_e + na1_e	0.0052228	0.00541249	0.0514693	0.0035425	-0.560058	0.00584202	0.161643
4TMEABUTNt2	Transport of 4- (Trimethylammonio)Butanoate, Proton Symport	4tmeabutn_c + h_c <=> 4tmeabutn_e + h_e	-0.0052228	-0.00541249	0.0514693	-0.0035425	-0.560058	-0.00584202	0.161643
RETNt	Retinoic acid transport	retn_c <=> retn_e	-0.00518738	-0.00478415	-0.116745	0.00173566	-1.57952	0.00130197	-1.99431
UMPK3	UMP kinase (UTP)	ump_c + utp_c <=> 2.0 udp_c	0.00517587	0.00468772	-0.142914	0.00504607	-0.0366409	0.00569274	0.137323
SSALxm	Succinate-semialdehyde:NAD+ oxidoreductase, mitochondria	h2o_m + nad_m + sucsal_m <=> 2.0 h_m + nadh_m + succ_m	-0.00517181	-0.00528253	0.0305606	-0.00592509	0.196167	-0.00570087	0.140513
ALAGLNNaEx	L-alanine/L-glutamine Na-dependent exchange (Ala-L in)	ala__L_e + gln__L_c + na1_e --> ala__L_c + gln__L_e + na1_c	0.00513647	0.0052384	0.0283482	0.00286684	-0.841314	0.00370445	-0.471518
r1987	Y+LAT2 Utilized transport	ile__L_e + lys__L_c + na1_e --> ile__L_c + lys__L_e + na1_c	0.00511653	0.00518046	0.0179151	0.00806299	0.65615	0.00465707	-0.135744
HMR_2673	HMR 2673	crn_m + lneldccrn_c <=> crn_c + lneldccrn_m	0.00511512	0.0051494	0.00963681	0.00512577	0.00299925	0.00504418	-0.0201483
LNELDCCRNt	Transport into the mitochondria (carnitine)	lneldccrn_c <=> lneldccrn_m	-0.00509771	-0.00513067	0.0092968	-0.00485185	-0.071314	-0.00504418	-0.0152298
UREAt	Urea transport via facilitate diffusion	urea_e <=> urea_c	-0.00508928	-0.00557056	0.13036	-0.00840009	0.722942	-0.0154769	1.60458
r1910	Y+LAT2 Utilized transport	ile__L_e + na1_e + thr__L_c --> ile__L_c + na1_c + thr__L_e	0.00506866	0.00521619	0.0413928	0.00311978	-0.700158	0.00432899	-0.227575
r1908	Y+LAT2 Utilized transport	asn__L_c + ile__L_e + na1_e --> asn__L_e + ile__L_c + na1_c	0.00506432	0.0052077	0.0402803	0.00335173	-0.595462	0.00453268	-0.160003
CLFORtex2	Chloride transport via formate countertransport (2:1)	2.0 cl_e + for_c --> 2.0 cl_c + for_e	0.00505963	0.0066837	0.401613	0.001927	-1.39268	0.00204453	-1.30726
r1604	Amino Acid-Polyamine-Organocation (APC) TCDB:2.A.3.8.1	met__L_e + val__L_c <=> met__L_c + val__L_e	-0.00503765	-0.00503088	-0.00193983	-0.00526842	0.0646175	-0.00511747	0.0226784
CITt4_1	Citrate transport via sodium symport	cit_e + na1_e --> cit_c + na1_c	0.00501114	0.00469502	-0.0940069	0.00705307	0.493113	0.00467698	-0.0995607
r2387	Mitochondrial Carrier (MC) TCDB:2.A.29.7.2	h_c + icit_c + mal__L_m --> h_m + icit_m + mal__L_c	0.00498851	0.00577463	0.211119	0.00482516	-0.0480328	0.00647348	0.375932
r1559	Amino Acid-Polyamine-Organocation (APC) TCDB:2.A.3.8.1	ala__L_e + ser__L_c <=> ala__L_c + ser__L_e	0.00498148	0.00504978	0.0196455	0.00469155	-0.086508	0.00429689	-0.213282
r1891	Y+LAT2 Utilized transport	hom__L_e + leu__L_c + na1_e --> hom__L_c + leu__L_e + na1_c	0.00496563	0.00509173	0.03618	0.00330546	-0.587124	0.00404877	-0.294493
10FTHFtm	10-Formyltetrahydrofolate mitochondrial transport via diffusion	10fthf_c <=> 10fthf_m	-0.0049589	-0.00536855	0.114513	-0.00635433	0.357719	-0.00543934	0.133412
r1895	Y+LAT2 Utilized transport	hom__L_e + na1_e + thr__L_c --> hom__L_c + na1_c + thr__L_e	0.00495835	0.00506973	0.0320511	0.00321145	-0.626636	0.00412708	-0.264739
ASPGLUm	Aspartate-glutamate mitochondrial shuttle	asp__L_m + glu__L_c + h_c --> asp__L_c + glu__L_m + h_m	0.00494582	0.00551921	0.158253	0.0061187	0.307018	0.00636131	0.363117
r2374	Mitochondrial Carrier (MC) TCDB:2.A.29.7.2	cit_m + oxa_c <=> cit_c + oxa_m	0.00493872	0.00525481	0.0895006	0.00499908	0.0175251	0.00502827	0.0259258
GLUPROASCT1	Glutamate intake by system ASCT-1 transporter	glu__L_e + na1_e + pro__L_c --> glu__L_c + na1_c + pro__L_e	0.00492372	0.00489596	-0.00815754	0.00527386	0.0991089	0	-Inf
G6Pt6er	Glucose 6-phosphate, inorganic phosphate antiport, endoplasmic reticular transport	g6p_c + pi_r --> g6p_r + pi_c	0.00489224	0.00487557	-0.00492428	0.00234076	-1.06352	0.00210248	-1.21841
r1052	Vesicular transport	chsterol_l --> chsterol_c	0.0048784	0.00488059	0.000647505	0.00242131	-1.01062	0.00242948	-1.00576
PPNCL2	Phosphopantothenate-cysteine ligase	4ppan_c + ctp_c + cys__L_c --> 4ppcys_c + cmp_c + h_c + ppi_c	0.00487247	0.0048925	0.00591884	0.00507883	0.0598423	0.00656434	0.429997
r1848	Y+LAT2 Utilized transport	asn__L_e + na1_e + val__L_c --> asn__L_c + na1_c + val__L_e	0.00486853	0.0050142	0.0425324	0.00286991	-0.762482	0.00359434	-0.437762
CHSTEROLt1	Cholesterol intracellular transport	chsterol_l <=> chsterol_m	-0.00486508	-0.0048653	6.34583e-05	-0.00242287	-1.00575	-0.00243108	-1.00087
GLCMter	Glucose transport via membrane vesicle	glc__D_r --> glc__D_e	0.00485078	0.00727315	0.584363	0	-Inf	0.00745149	0.619313
GLCter	Glucose transport, endoplasmic reticulum	glc__D_c <=> glc__D_r	0.00484035	0.00705562	0.543661	-2.64698e-05	-7.51462	0.00756396	0.64403
r2507	Utilized transport	arachd_c + crn_r <=> arachd_r + crn_c	0.00480525	0.00480352	-0.000520097	0.00440904	-0.124149	0.0048369	0.00947092
PYRt2m	Pyruvate mitochondrial transport via proton symport	h_c + pyr_c --> h_m + pyr_m	0.00479042	0.00469261	-0.029761	0.0102617	1.09905	0	-Inf
MTHFCm	Methenyltetrahydrifikate cyclohydrolase mitochondrial	h2o_m + methf_m <=> 10fthf_m + h_m	0.00479015	0.00540618	0.17454	0.0058976	0.300059	0.00508076	0.0849758
MTHFDm	Methylenetetrahydrofolate dehydrogenase NADP mitochondrial	mlthf_m + nadp_m --> methf_m + nadph_m	0.00478956	0.00540592	0.174648	0.0058976	0.300236	0.00508076	0.0851529
RPI	Ribose-5-phosphate isomerase	r5p_c <=> ru5p__D_c	-0.00477928	-0.00437663	-0.126973	-0.00417368	-0.195472	-0.00350097	-0.449039
LEULEUt	Transport of Leucylleucine, Reversible	leuleu_c <=> leuleu_e	0.00476886	0.00488006	0.0332541	0.00374674	-0.348009	0.00888695	0.898042
ELAIDCRNtd	Transport of Elaidic Carnitine by Diffusion	elaidcrn_c <=> elaidcrn_e	-0.00475905	-0.00469434	-0.0197516	-0.00566496	0.251392	-0.00526496	0.145751
ELAIDCRNte	Transport of Elaidic Carnitine, Sodium Symport	elaidcrn_c + na1_c <=> elaidcrn_e + na1_e	0.00475905	0.00469434	-0.0197516	0.00566496	0.251392	0.00526496	0.145751
LNLCCRNNAt	Transport of Linoleyl Carnitine, Sodium Symport	lnlccrn_c + na1_c <=> lnlccrn_e + na1_e	0.00475879	0.00469408	-0.0197518	0.00566465	0.251392	0.00526468	0.145751
LNLCCRNtd	Transport of Linoleyl Carnitine, Diffusion	lnlccrn_c <=> lnlccrn_e	-0.00475879	-0.00469408	-0.0197518	-0.00566465	0.251392	-0.00526468	0.145751
56DTHMt	Transport of 5, 6-Dihydrothymine, Sodium Symport	56dthm_c + na1_c <=> 56dthm_e + na1_e	0.00474983	0.00468524	-0.0197514	0.00565398	0.251392	0.00525476	0.145751
56DTHMtd	Transport of 5, 6-Dihydrothymine, Diffusion	56dthm_c <=> 56dthm_e	-0.00474983	-0.00468524	-0.0197514	-0.00565398	0.251392	-0.00525476	0.145751
56DURAt	Transport of 5, 6-Dihydrouracil, Sodium Symport	56dura_c + na1_c <=> 56dura_e + na1_e	0.00474944	0.00468486	-0.0197515	0.00565352	0.251392	0.00525434	0.145751
56DURAtd	Transport of 5, 6-Dihydrouracil, Diffusion	56dura_c <=> 56dura_e	-0.00474944	-0.00468486	-0.0197515	-0.00565352	0.251392	-0.00525434	0.145751
2HCO3_NAt	Bicarbonate transport (Na/HCO3 1:2 cotransport)	2.0 hco3_e + na1_e <=> 2.0 hco3_c + na1_c	0.0047089	0.0058385	0.310209	0.00376399	-0.323126	0.00205851	-1.19379
MTHFD	Methylenetetrahydrofolate dehydrogenase (NADP)	mlthf_c + nadp_c <=> methf_c + nadph_c	-0.00462178	-0.00473067	0.0335935	-0.0060945	0.399058	-0.0053008	0.197761
SPMDOX	Spermidine:(acceptor) oxidoreductase	h2o_c + o2_c + spmd_c --> 13dampp_c + 4abutn_c + h2o2_c	0.00461524	0.00436955	-0.0789206	0.00655588	0.506382	0.00211968	-1.12256
RE0691C	RE0691	4abutn_c <=> CE1944_c + h2o_c	0.00461417	0.00436809	-0.0790708	0.0065548	0.506478	0.00211968	-1.12223
RE1897C	Deoxyhypusine Synthase	nad_c + spmd_c <=> CE5586_c + h_c + nadh_c	-0.00461417	-0.00436809	-0.0790708	-0.0065548	0.506478	-0.00211968	-1.12223
RE1898C	Deoxyhypusine Synthase	CE5586_c <=> 13dampp_c + CE1944_c	-0.00461417	-0.00436809	-0.0790708	-0.0065548	0.506478	-0.00211968	-1.12223
TAURt	Taurine transport	taur_c --> taur_e	0.0046119	0.00504666	0.129968	0.00363584	-0.343074	0.00497018	0.107937
r2108	Major Facilitator(MFS) TCDB:2.A.1.13.1	akg_e + bhb_c <=> akg_c + bhb_e	0.0045969	0.00458865	-0.00258994	0.00506454	0.139771	0.004934	0.102099
CYTDK1	ATP:cytidine 5'-phosphotransferase	atp_c + cytd_c --> adp_c + cmp_c + h_c	0.00457514	0.0032013	-0.51516	0.00474591	0.0528682	0.00271345	-0.753691
r2376	Mitochondrial Carrier (MC) TCDB:2.A.29.7.2	icit_m + oxa_c <=> icit_c + oxa_m	-0.00457168	-0.00440165	-0.054681	-0.00386021	-0.244043	-0.00512414	0.164587
LKYNRtr	Transport of L-Kynurenine	Lkynr_e <=> Lkynr_c	0.00455306	0.00453289	-0.00640596	0.0018516	-1.29806	0.00195342	-1.22083
r1885	Y+LAT2 Utilized transport	hom__L_e + na1_e + ser__L_c --> hom__L_c + na1_c + ser__L_e	0.00455236	0.00470744	0.048329	0.00323175	-0.494295	0.00364308	-0.321453
r0936	Transport Reaction	hdca_l --> hdca_r	0.00451388	0.00451666	0.000886334	0.004431	-0.0267374	0.00454085	0.00859368
r0937	Transport reaction	hdca_l <=> hdca_c	-0.00451388	-0.00451666	0.000886334	-0.004431	-0.0267374	-0.00454085	0.00859368
MTHFC	Methenyltetrahydrofolate cyclohydrolase	h2o_c + methf_c <=> 10fthf_c + h_c	-0.00451051	-0.0046316	0.0382198	-0.0060945	0.434218	-0.0053008	0.23292
G6Pter	Glucose 6 phosphate endoplasmic reticular transport via diffusion	g6p_c <=> g6p_r	-0.00450102	-0.00429368	-0.068037	-0.00181783	-1.30804	-0.00124513	-1.85395
GCC2cm	Glycine cleavage complex lipoamide mitochondrial	dhlam_m + nad_m <=> h_m + lpam_m + nadh_m	-0.00449526	-0.00231421	-0.957887	-0.00507654	0.175439	-0.00499605	0.152382
r2109	Major Facilitator(MFS) TCDB:2.A.1.13.1	2hb_c + akg_e <=> 2hb_e + akg_c	0.00448749	0.00450188	0.00461759	0.00558446	0.315508	0.00524189	0.224176
r2104	Major Facilitator(MFS) TCDB:2.A.1.13.1	acac_c + akg_e <=> acac_e + akg_c	-0.00442633	-0.00441158	-0.00481655	-0.00323216	-0.453611	-0.00355751	-0.315244
EX_phe__L_e	L-Phenylalanine exchange	phe__L_e <=>	-0.00442338	-0.004567	0.0460983	-0.00245894	-0.847114	-0.00216434	-1.03122
r1672	Y+LAT2 Utilized transport	ala__L_c + gly_e + na1_e --> ala__L_e + gly_c + na1_c	0.00439135	0.00441969	0.00928196	0.00236623	-0.892071	0.00362672	-0.275999
GALt4	Galactose transport via sodium symport	gal_e + na1_e <=> gal_c + na1_c	-0.00437495	-0.00605046	0.467777	-0.00239777	-0.867576	-0.00426036	-0.0382942
NDPK1	Nucleoside-diphosphate kinase (ATP:GDP)	atp_c + gdp_c <=> adp_c + gtp_c	0.00433833	0.00436851	0.0100015	0.00406371	-0.0943413	0.00528452	0.284634
GLYCt	Glycerol transport via channel	glyc_c <=> glyc_e	0.00433508	0.00489951	0.176577	0.00813722	0.908477	0.00153832	-1.4947
H2OGLYAQPt	Water And Glycerol Transport by Aqp	glyc_e + h2o_e <=> glyc_c + h2o_c	0.00433508	0.00489951	0.176577	0.00813722	0.908477	0.00153832	-1.4947
r0899	Amino acid transporter ATB0+ Facilitated diffusion	ala_B_c <=> ala_B_e	0.00432436	0.00451514	0.0622857	0.00365637	-0.242073	0.00433887	0.0048344
r0915	Mitochondrial Carrier (MC) TCDB:2.A.29.7.2	cit_c + succ_m <=> cit_m + succ_c	-0.00432184	-0.00486449	0.170644	-0.00127659	-1.75934	-0.00486917	0.172031
r1670	Y+LAT2 Utilized transport	his__L_c + orn_e <=> his__L_e + orn_c	-0.0043156	-0.00432265	0.00235755	-0.00752547	0.802221	-0.00452397	0.0680305
3MHISt2	Transport of Methyl-Histidine by System L Transport (Lat1)	3mhis_e + leu__L_c <=> 3mhis_c + leu__L_e	0.00430189	0.00426317	-0.0130461	0.00551031	0.357161	0.00461908	0.102634
GLUDym	Glutamate dehydrogenase (NADP), mitochondrial	glu__L_m + h2o_m + nadp_m --> akg_m + h_m + nadph_m + nh4_m	0.00426415	0.00395943	-0.106967	0.00497685	0.222974	0.00604601	0.503724
HCO3Em	HCO3 equilibration reaction	co2_m + h2o_m --> h_m + hco3_m	0.00422736	0.00553094	0.38777	0.00686158	0.698784	0.002044	-1.04836
MALSO4tm	Malate:sulfate antiport, mitochondrial	mal__L_c + so4_m <=> mal__L_m + so4_c	-0.00421809	-0.00428094	0.0213388	0	-Inf	-0.00425928	0.0140211
ME2m	Malic enzyme NADP mitochondrial	mal__L_m + nadp_m --> co2_m + nadph_m + pyr_m	0.00420995	0.00436193	0.0511628	0.00494139	0.231113	0.00539226	0.357085
TDCRNe	Transport of myristoyl carnitine into extra cellular space	ttdcrn_c --> ttdcrn_e	0.00419497	0.00425201	0.0194848	0.00339644	-0.304639	0.00374902	-0.162148
TTDCRNNAt	Transport of Tetradecanoyl Carnitine, Sodium Symport	na1_c + ttdcrn_c <=> na1_e + ttdcrn_e	-0.00419497	-0.00425201	0.0194848	-0.00339644	-0.304639	-0.00374902	-0.162148
P5CRxm	Pyrroline-5-carboxylate reductase (m)	1pyr5c_m + 2.0 h_m + nadh_m --> nad_m + pro__L_m	0.00417521	0.00451072	0.111507	0.00207587	-1.00813	0.00469101	0.16805
CATm	Catalase	2.0 h2o2_m --> 2.0 h2o_m + o2_m	0.00415533	0.00341645	-0.282466	0.00650561	0.646721	0.00338508	-0.295774
SINK_pro__L	sink ofpro__L	reporter_pro -->	0.00413963	0.00434665	0.0704035	0.00265583	-0.640337	0.00488514	0.238898
SINK_pro__L_m	sink ofpro__L_m	pro__L_m --> reporter_pro	0.00413961	0.00434665	0.0704087	0.00265475	-0.640923	0.00488514	0.238903
GLYPROt	Transport of Glycylproline	glypro_c <=> glypro_e	0.00412277	0.00432847	0.0702428	0.00201346	-1.03394	0.00684749	0.731961
GLYPROPEPT1tc	Transport of Glycylproline by the apical PEPT1 amino acid transporters across the brush border cells of the enterocytes of the intestine and renal cells	glypro_e + h_e --> glypro_c + h_c	0.00412258	0.00432847	0.0703083	0.00200961	-1.03663	0.00684064	0.730582
BALAt2r	Beta Alanine transport in via proton symport	ala_B_e + h_e --> ala_B_c + h_c	0.00412196	0.00435162	0.0782214	0.00316171	-0.382626	0.00420915	0.0301963
CARPEPT1tc	Transport of L-Carnosine by the apical PEPT1 amino acid transporters across the brush border cells of the enterocytes of the intestine and renal cells	carn_e + h_e --> carn_c + h_c	0.00411931	0.00433146	0.0724508	0.00204197	-1.01244	0.00683479	0.730497
ASNt4	L-asparagine transport in via sodium symport	asn__L_e + na1_e --> asn__L_c + na1_c	0.00411644	0.00420182	0.0296151	0.000882426	-2.22185	0.00294901	-0.481167
SERALANaEx	L-alanine/L-serine Na-dependent exchange (Ser-L in)	ala__L_c + na1_e + ser__L_e --> ala__L_e + na1_c + ser__L_c	0.00411433	0.00416981	0.0193241	0.00278742	-0.561728	0.00380499	-0.112764
PROGLyt	Transport of Prolylglycine	progly_c <=> progly_e	0.0040977	0.00429713	0.0685583	0.00200239	-1.03309	0.00679829	0.730357
PROGLYPEPT1tc	Transport of Prolylglycine by the apical PEPT1 amino acid transporters across the brush border cells of the enterocytes of the intestine and renal cells	h_e + progly_e --> h_c + progly_c	0.00408751	0.00429665	0.0719907	0.00199135	-1.03748	0.00678254	0.730604
r2125	Major Facilitator(MFS) TCDB:2.A.1.13.1	acac_e + but_c <=> acac_c + but_e	0.00408266	0.00405221	-0.0107991	0.0026608	-0.617646	0.00304357	-0.423743
ADPtx	ADP transporter, peroxisomal	adp_c <=> adp_x	-0.0040343	-0.00400757	-0.00959172	-0.00366951	-0.136732	-0.00360171	-0.163639
ATPtx	ATP transporter, peroxisomal	atp_c <=> atp_x	0.0040343	0.00400757	-0.00959064	0.00366959	-0.1367	0.00360179	-0.163606
HMR_2593		acrn_m + coa_m <=> accoa_m + crn_m	-0.00401513	-0.00274909	-0.546489	0.00138573	-1.5348	-0.00290201	-0.468394
CARNtr	Transport of Carnosine	carn_e <=> carn_c	-0.00400698	-0.00420065	0.0680972	-0.00192389	-1.05849	-0.00676918	0.756465
G5SADrm	L glutamate 5 semialdehyde dehydratase reversible mitochondrial	glu5sa_m <=> 1pyr5c_m + h2o_m + h_m	0.00398864	0.00424196	0.0888331	0.00228342	-0.804701	0.00532263	0.416241
3HCO3_NAt	Bicarbonate transport (Na/HCO3 1:3 cotransport)	3.0 hco3_e + na1_e <=> 3.0 hco3_c + na1_c	0.00398215	0.0053609	0.428928	0.00354156	-0.169162	0.00104347	-1.93215
NADH2_u10mi	NADH2 u10mi	5.0 h_m + nadh_m + q10_m --> 4.0 h_i + nad_m + q10h2_m	0.00397705	0.00559318	0.491969	0.00289428	-0.458497	0.00383604	-0.0520802
ALATHRNaEx	L-alanine/L-threonine Na-dependent exchange (Ala-L in)	ala__L_e + na1_e + thr__L_c --> ala__L_c + na1_c + thr__L_e	0.00396677	0.00408301	0.041668	0.00197888	-1.00328	0.00270552	-0.55206
r2526	Major Facilitator(MFS) TCDB:2.A.1.44.1	ser__L_e <=> ser__L_c	-0.00396478	-0.00403951	0.0269424	-0.00563323	0.506723	-0.00395665	-0.00296137
HOMt4	L-homoserine via sodium symport	hom__L_e + na1_e --> hom__L_c + na1_c	0.00396346	0.00402377	0.0217867	0.00553632	0.482168	0.00317994	-0.317761
RNDR3	Ribonucleoside-diphosphate reductase (CDP)	cdp_c + trdrd_c --> dcdp_c + h2o_c + trdox_c	0.00395198	0.00213353	-0.889333	0.00612125	0.63125	0.00279802	-0.498172
LACROX	Leukoaminochrome Autoxidation	CE5665_c + o2_c --> 23dh1i56dio_c + h2o2_c	0.00394581	0.00352524	-0.162601	0.00494678	0.326168	0.00533682	0.435659
NADQNOXR	Dt-Diaphorase: NAD Quinone Oxireductase	23dh1i56dio_c + h_c + nadh_c --> CE5665_c + nad_c	0.00392344	0.00350502	-0.162695	0.00494678	0.334371	0.00533682	0.443863
NDPK1m	Nucleoside-diphosphate kinase (ATP:GDP), mitochondrial	atp_m + gdp_m <=> adp_m + gtp_m	-0.00391337	-0.00349234	-0.164216	-0.00283203	-0.466574	-0.00394969	0.0133279
SO4OXAtex2	Sulfate transport via oxalate countertransport (2:1)	oxa_c + 2.0 so4_e --> oxa_e + 2.0 so4_c	0.00389486	0.00365395	-0.0921145	0.00226027	-0.785077	0.00221196	-0.816248
HIStN1	Histidine transport (Na, H coupled)	h_c + his__L_e + 2.0 na1_e <=> h_e + his__L_c + 2.0 na1_c	-0.00389185	-0.0040318	0.0509701	-0.00419219	0.107247	-0.00125106	-1.6373
G5SDym	Glutamate-5-semialdehyde dehydrogenase, mitochondria	glu5p_m + h_m + nadph_m --> glu5sa_m + nadp_m + pi_m	0.00388979	0.00454878	0.22579	0.000514317	-2.91896	0.00452234	0.217378
GLU5Km	Glutamate 5-kinase (m)	atp_m + glu__L_m --> adp_m + glu5p_m	0.00388979	0.00454878	0.22579	0.000514317	-2.91896	0.00452234	0.217378
r1660	Amino Acid-Polyamine-Organocation (APC) TCDB:2.A.3.8.1	hom__L_c + thr__L_e <=> hom__L_e + thr__L_c	0.00387237	0.00389068	0.00680812	0.00376241	-0.0415586	0.00369826	-0.0663702
MLTHFte2	Transport by Rfc into Extracellular Space	mlthf_e + oh1_c <=> mlthf_c + oh1_e	-0.0038704	-0.00414752	0.0997681	-0.00158911	-1.28426	-0.00180148	-1.1033
r0879	TCDB:2.A.29.2.4 TCDB:2.A.29.16.1	akg_e + na1_e --> akg_c + na1_c	0.00386858	0.00365085	-0.0835729	0	-Inf	0	-Inf
ASPPROASCT1	Aspartate intake by system ASCT-1 transporter	asp__L_e + na1_e + pro__L_c --> asp__L_c + na1_c + pro__L_e	0.00385653	0.00382239	-0.0128291	0.00440192	0.19083	0.00413259	0.0997411
ME2	Malic enzyme (NADP)	mal__L_c + nadp_c --> co2_c + nadph_c + pyr_c	0.00385126	0.00371003	-0.0538994	0.00475398	0.303807	0.00484515	0.331213
r2385	Mitochondrial Carrier (MC) TCDB:2.A.29.7.2	akg_m + h_c + icit_c --> akg_c + h_m + icit_m	0.00384196	0.00449107	0.225217	0.00213497	-0.847628	0.00506162	0.397757
r0963	Facilitated diffusion	fol_e --> fol_c	0.00383229	0.00417403	0.123236	0.0016204	-1.24185	0.00184666	-1.05328
r1592	Amino Acid-Polyamine-Organocation (APC) TCDB:2.A.3.8.1	asn__L_c + ser__L_e <=> asn__L_e + ser__L_c	-0.00382951	-0.00387698	0.0177731	-0.00389039	0.0227531	-0.00354981	-0.10942
H2Otly	H2O transport, lysosomal	h2o_c <=> h2o_l	0.00376195	0.00391673	0.0581694	0.00428364	0.187357	0.00563589	0.583161
VALtec	L-valine transport via diffusion (extracellular to cytosol)	val__L_e <=> val__L_c	0.00373836	0.00370404	-0.0133051	0.00151637	-1.30178	0.00159984	-1.22448
r1551	Amino Acid-Polyamine-Organocation (APC) TCDB:2.A.3.8.1	gly_e + leu__L_c <=> gly_c + leu__L_e	-0.00373099	-0.00378957	0.0224768	-0.00441335	0.242316	-0.0040438	0.116152
MLTHFte3	Transport by Folr into Extracellular Space	mlthf_e --> mlthf_c	0.00372888	0.00397728	0.0930393	0.00156783	-1.24997	0.00180303	-1.04832
ORNt4m	Ornithine mitochondrial transport exchange with citruline	citr__L_c + h_c + orn_m <=> citr__L_m + h_m + orn_c	0.0037164	0.00377427	0.0222934	0.00591655	0.67085	0.00375827	0.0161629
CITRtm	Citrulline transport via diffusion, mitochondria	citr__L_m <=> citr__L_c	0.0036737	0.00372828	0.0212779	0.0057266	0.640445	0.00374755	0.0287154
r1580	Amino Acid-Polyamine-Organocation (APC) TCDB:2.A.3.8.1	asn__L_c + gln__L_e <=> asn__L_e + gln__L_c	0.00366492	0.00369668	0.0124484	0.00361749	-0.0187931	0.0036715	0.00258632
4OHBUTm	Formation of 4-Hydroxy-Butyrate	h_m + nadh_m + sucsal_m --> 4ohbut_m + nad_m	0.00366172	0.00389284	0.0883024	0.00414754	0.179737	0.00553469	0.595983
4OHBUTtce	Transport of 4-Hydroxy-Butyrate, Extracellular	4ohbut_c --> 4ohbut_e	0.00366172	0.00389284	0.0883024	0.00414754	0.179737	0.00553469	0.595983
4OHBUTtmc	Transport of 4-Hydroxy-Butyrate, Mitochondrial	4ohbut_m --> 4ohbut_c	0.00366172	0.00389284	0.0883024	0.00414754	0.179737	0.00553469	0.595983
EX_4ohbut_e	Exchange of 4-Hydroxy-Butyrate	4ohbut_e -->	0.00366172	0.00389284	0.0883024	0.00414754	0.179737	0.00553469	0.595983
GLUt4	Na+/glutamate symport	glu__L_e + na1_e --> glu__L_c + na1_c	0.00363085	0.00356309	-0.0271784	0.00237263	-0.613816	0.00112627	-1.68876
GLNTHRNaEx	L-threonine/L-glutamine Na-dependent exchange (Gln-L in)	gln__L_e + na1_e + thr__L_c --> gln__L_c + na1_c + thr__L_e	0.00362881	0.00376182	0.0519351	0.00203221	-0.836448	0.00271517	-0.418451
PCRNtm	Transport into the mitochondria from cytosol (carnitine)	pcrn_c <=> pcrn_m	-0.00362463	-0.00365032	0.0101884	-0.00349513	-0.0524893	-0.00354666	-0.0313711
EX_tyr__L_e	L-Tyrosine exchange	tyr__L_e <=>	-0.00361813	-0.003624	0.00233871	-0.00147364	-1.29586	-0.00151847	-1.25262
ACNAMtr	N-Acetylneuraminate Export	acnam_c --> acnam_e	0.00356609	0.00374464	0.0704863	0.00173831	-1.03666	0.00360635	0.0161979
ACNAMt2	N-acetylneuraminate proton symport	acnam_e + h_e --> acnam_c + h_c	0.00355931	0.00373643	0.0700645	0.00173831	-1.03391	0.00360635	0.018943
r2437	Mitochondrial Carrier (Mc) Tcdb:2.A.29.8.3	crn_m + pcrn_c <=> crn_c + pcrn_m	0.00354854	0.00357011	0.00874458	0.00351156	-0.015111	0.00353839	-0.00413169
DOPAENT4tc	Dopa Transport by Ent4	dopa_e + h_e <=> dopa_c + h_c	-0.00354354	-0.00336666	-0.073875	-0.000786533	-2.17161	-0.00131755	-1.42733
DOPAtu	Dopamine uniport	dopa_e <=> dopa_c	0.00354354	0.00336666	-0.073875	0.000786533	-2.17161	0.00131755	-1.42733
C160CRNt	C160 transport into the mitochondria	pmtcrn_c <=> pmtcrn_m	-0.00354345	-0.00357844	0.0141729	-0.00332926	-0.0899565	-0.00310586	-0.190162
CARN1819Zt_m	(9Z)-octadecenoyl-l-carnitine:carnitine antiport (Cytosol to mitochondira)	crn_m + odecrn_c <=> crn_c + odecrn_m	0.00354265	0.00356573	0.0093669	0.00347309	-0.02861	0.00350299	-0.0162433
C181CRNt	C181 transport into the mitochondria	odecrn_c <=> odecrn_m	-0.00353193	-0.00355543	0.0095669	-0.00343829	-0.0387664	-0.0034854	-0.0191325
34DHPHELAT1tc	Transport of 3,4-Dihydroxy-L-phenylalanine by LAT1 in association with 4F2hc, across the apical surface of the memebranes.	34dhphe_e + leu__L_c --> 34dhphe_c + leu__L_e	0.00350457	0.00352241	0.00732376	0.0047361	0.43446	0.00352743	0.00937959
34DHPHEt	3,4-Dihydroxy-L-phenylalanine transport	34dhphe_e <=> 34dhphe_c	-0.00350457	-0.00352241	0.00732376	-0.0047361	0.43446	-0.00352743	0.00937959
CYSGLNNaEx	L-cysteine/L-glutamine Na-dependent exchange (Cys-L in)	cys__L_e + gln__L_c + na1_e --> cys__L_c + gln__L_e + na1_c	0.00349779	0.00356244	0.0264208	0.00263292	-0.409779	0.00325064	-0.105721
LEULEUPEPT1tc	Transport of Leucylleucine by the apical PEPT1 amino acid transporters across the brush border cells of the enterocytes of the intestine and renal cells	h_e + leuleu_e --> h_c + leuleu_c	0.00347137	0.00373698	0.106371	0.000660158	-2.39462	0.00575921	0.730367
GUDACtr2	Transport of Guanidinoacetic Acid	gudac_e <=> gudac_c	-0.0034705	-0.00375403	0.113295	-0.0137206	1.98313	-0.0155739	2.16591
r1947	Y+LAT2 Utilized transport	lys__L_c + na1_e + tyr__L_e --> lys__L_e + na1_c + tyr__L_c	0.00346416	0.00349287	0.0119061	0.00519132	0.583596	0.00294134	-0.236032
AHCYStm	S adenosyl L homocysteine reversible transport mitochondrial	ahcys_c <=> ahcys_m	-0.00345876	-0.00345949	0.000301958	-0.0035023	0.0180473	-0.00345821	-0.000231934
AMETtm	S Adenosyl L methionine reversible transport mitochondrial	amet_c <=> amet_m	0.00345876	0.00345949	0.000301958	0.0035023	0.0180473	0.00345821	-0.000231934
AMETt2m	S-Adenosyl-L-methionine reversible transport, mitochondrial	ahcys_m + amet_c <=> ahcys_c + amet_m	-0.00345709	-0.00345565	-0.00060398	-0.00337006	-0.0367864	-0.00345821	0.000464396
r2375	Mitochondrial Carrier (MC) TCDB:2.A.29.7.2	icit_m + succ_c <=> icit_c + succ_m	0.00344707	0.00378747	0.135865	0.00151252	-1.18841	0.00340455	-0.0179052
RTOTSyn	R total flux	0.082 coa_c + 0.074 hdcoa_c + 0.559 odecoa_c + 0.186 pmtcoa_c + 0.099 stcoa_c --> Rtotalcoa_c	0.00342934	0.00355175	0.0506007	0.0029773	-0.203927	0.00319021	-0.104279
ALAASNNaEx	L-alanine/L-asparagine Na-dependent exchange (Ala-L in)	ala__L_e + asn__L_c + na1_e --> ala__L_c + asn__L_e + na1_c	0.00342147	0.00351901	0.0405554	0.00186536	-0.875161	0.00247372	-0.467934
GUDACtr	Transport of Guanidinoacetic Acid	cl_e + gudac_e + 2.0 na1_e --> cl_c + gudac_c + 2.0 na1_c	0.0034145	0.00375403	0.136765	0.0133389	1.9659	0.0142841	2.06466
ALATA_Lm	L alanine transaminase mitochondrial	akg_m + ala__L_m <=> glu__L_m + pyr_m	0.0033912	0.00349423	0.04318	0.00247019	-0.457174	0.0074066	1.12702
ASPTA	Aspartate transaminase	akg_c + asp__L_c <=> glu__L_c + oaa_c	-0.00338601	-0.00358082	0.0807042	0.00325554	-0.0566872	0.00163807	-1.04759
HMR_2591		acrn_c + coa_c <=> accoa_c + crn_c	0.00338573	0.0021941	-0.625838	-0.00281769	-0.264956	0.000868314	-1.96318
r2438	Mitochondrial Carrier (Mc) Tcdb:2.A.29.8.3	c4crn_c + crn_m <=> c4crn_m + crn_c	-0.00337891	-0.00336594	-0.00554804	-0.00340564	0.0113689	-0.00350942	0.0546772
RPE	Ribulose 5-phosphate 3-epimerase	ru5p__D_c <=> xu5p__D_c	0.00337603	0.00329282	-0.0360053	0.00199705	-0.757457	0.00236837	-0.511435
ASNS1	Asparagine synthase (glutamine-hydrolysing)	asp__L_c + atp_c + gln__L_c + h2o_c --> amp_c + asn__L_c + glu__L_c + h_c + ppi_c	0.00335389	0.00367571	0.132183	0.00100387	-1.74027	0.00122251	-1.45599
BALABETAtc2	Transport of 3-Ureidopropionate	cala_e + h_e <=> cala_c + h_c	0.00334649	0.00334232	-0.00180099	-0.00952515	1.50909	-0.00774213	1.21008
r1143	Major Facilitator(MFS) TCDB:2.A.18.6.3	asp__L_e + na1_e --> asp__L_c + na1_c	0.00334567	0.00327247	-0.0319117	0.00242151	-0.466387	0.00106821	-1.6471
r2097	Major Facilitator(MFS) TCDB:2.A.1.13.1	lac__L_c + pyr_e <=> lac__L_e + pyr_c	-0.0033395	-0.00324215	-0.0426778	0.00184441	-0.856469	0.000535899	-2.6396
r2515	Utilized transport	crn_c + dlnlcg_r --> crn_r + dlnlcg_c	0.00333697	0.00333764	0.000290069	0.00350769	0.0719842	0.00332927	-0.00333284
r1367	Vesicular transport	dlnlcg_l --> dlnlcg_r	0.00333177	0.00333255	0.000337276	0.00350528	0.0732404	0.00331941	-0.0053624
r1368	Vesicular transport	dlnlcg_c --> dlnlcg_l	0.00333177	0.00333255	0.000337276	0.00350528	0.0732404	0.00331941	-0.0053624
r1809	Y+LAT2 Utilized transport	gln__L_c + leu__L_e + na1_e --> gln__L_e + leu__L_c + na1_c	0.00332344	0.00337264	0.0212028	0.00219538	-0.598205	0.00280344	-0.245476
r1822	Y+LAT2 Utilized transport	gly_c + na1_e + pro__L_e --> gly_e + na1_c + pro__L_c	0.00329396	0.00342589	0.0566554	0.00250708	-0.393816	0.00267642	-0.299519
r2377	Mitochondrial Carrier (MC) TCDB:2.A.29.7.2	HC00342_m + akg_c <=> HC00342_c + akg_m	0.00329184	0.00372462	0.1782	0.00376742	0.194684	0.00358053	0.121278
C4tmc	Transport of bytyrylcarnitine into mitochondrial matrix	c4crn_c <=> c4crn_m	0.00325113	0.0032208	-0.0135213	0.00337544	0.0541361	0.00320478	-0.0207159
EX_ocdcea_e	Octadecenoate (n-C18:1) exchange	ocdcea_e <=>	-0.00324524	-0.00342952	0.0796832	-0.00275823	-0.234582	-0.00244051	-0.411143
r2129	Major Facilitator(MFS) TCDB:2.A.1.13.1	bhb_c + lac__L_e <=> bhb_e + lac__L_c	-0.00323679	-0.00336548	0.0562507	-0.00838018	1.37242	-0.00699816	1.11241
PRO_Dtde	D-proline transport, extracellular	pro__D_c <=> pro__D_e	0.00321791	0.00337854	0.0702755	0.00246788	-0.382853	0.00325734	0.0175712
PRODt2r	D-proline reversible transport via proton symport	h_e + pro__D_e <=> h_c + pro__D_c	0.00321791	0.00337854	0.0702755	0.00246788	-0.382853	0.00325734	0.0175712
CITL	Citrate lyase	cit_c --> ac_c + oaa_c	0.00321667	0.00351332	0.127269	0.00447006	0.474726	0	-Inf
ETF	Electron transfer flavoprotein	etfox_m + fadh2_m --> etfrd_m + fad_m	0.00321613	0.00333541	0.0525357	0.00244483	-0.395595	0.00153823	-1.06406
ETFQO	Electron transfer flavoprotein-ubiquinone oxidoreductase	etfrd_m + q10_m --> etfox_m + q10h2_m	0.00321613	0.00333541	0.0525357	0.00244483	-0.395595	0.00153823	-1.06406
GPAM_hs_1	Glycerol-3-Phosphate Acyltransferase	Rtotalcoa_c + glyc3p_c --> alpa_hs_c + coa_c + 2.0 h_c	0.0032102	0.0033348	0.054934	0.00306189	-0.0682444	0.00298124	-0.106753
AGPAT1_1	1-Acylglycerol-3-Phosphate O-Acyltransferase 1	Rtotal2coa_c + alpa_hs_c + 2.0 h_c --> coa_c + pa_hs_c	0.00320992	0.00333395	0.054696	0.00304189	-0.0775699	0.00298124	-0.106624
CYTK10	Cytidylate kinase (CMP,dGTP)	cmp_c + dgtp_c <=> cdp_c + dgdp_c	-0.00320613	-0.00302982	-0.0816008	-0.0034442	0.103337	-0.00334511	0.0612185
GLUt7l	Glutamate transport, lysosomal	glu__L_l --> glu__L_c	0.00318437	0.00316136	-0.0104631	0.00397555	0.320144	0.00486405	0.611149
RTOTSyn2	R total flux2	0.082 coa_c + 0.074 hdcoa_c + 0.559 odecoa_c + 0.186 pmtcoa_c + 0.099 stcoa_c --> Rtotal2coa_c	0.00317535	0.00329122	0.0517024	0.00193424	-0.71515	0.00217949	-0.542929
3MHISt3	Transport of Methyl-Histidine by System L Transport (Lat2)	3mhis_e + phe__L_c <=> 3mhis_c + phe__L_e	0.00315822	0.00312208	-0.0166042	0.00412284	0.38453	0.00345069	0.127775
MDH	Malate dehydrogenase	mal__L_c + nad_c <=> h_c + nadh_c + oaa_c	0.00314686	0.0031665	0.00897654	0.0042428	0.431105	0.00436829	0.473157
PHEt2m	Phenylalanine mitochondrial transport via proton symport	h_m + phe__L_m <-- h_c + phe__L_c	-0.00310698	-0.00349191	0.168505	-0.00326566	0.0718643	-0.00385903	0.312725
RNDR2	Ribonucleoside-diphosphate reductase (GDP)	gdp_c + trdrd_c --> dgdp_c + h2o_c + trdox_c	0.00310066	0.00167705	-0.886654	0.00434282	0.486058	0.00200019	-0.632442
r1570	Amino Acid-Polyamine-Organocation (APC) TCDB:2.A.3.8.1	ala__L_e + hom__L_c <=> ala__L_c + hom__L_e	-0.00309944	-0.00307824	-0.00989998	-0.0035607	0.200152	-0.0035653	0.202015
r1575	Amino Acid-Polyamine-Organocation (APC) TCDB:2.A.3.8.1	gln__L_e + phe__L_c <=> gln__L_c + phe__L_e	-0.003088	-0.00305728	-0.014425	-0.00313974	0.0239705	-0.00320311	0.0527974
CARN160t_m	Hexadecanoyl-l-carnitine:carnitine antiport (Cytosol to mitochondira)	crn_m + pmtcrn_c <=> crn_c + pmtcrn_m	0.00307534	0.00308547	0.00474529	0.00311932	0.0204857	0.00338017	0.136353
SELMETHt2e	Assumed Passive Diffusion into Extracellular Space	selmeth_e <=> selmeth_c	-0.00306638	-0.00310808	0.0194848	-0.00248268	-0.304639	-0.0027404	-0.162148
SELMETHte	Transport in via Sodium Symport into Extracellular Space	na1_e + selmeth_e --> na1_c + selmeth_c	0.00306638	0.00310808	0.0194848	0.00248268	-0.304639	0.0027404	-0.162148
r2389	Mitochondrial Carrier (MC) TCDB:2.A.29.7.2	HC00342_c + akg_m + h_c --> HC00342_m + akg_c + h_m	0.00306546	0.00354732	0.210625	0.00203828	-0.588749	0.00377819	0.30159
r2131	Major Facilitator(MFS) TCDB:2.A.1.13.1	bhb_c + but_e <=> bhb_e + but_c	-0.0030439	-0.00303681	-0.00336716	-0.00249536	-0.286673	-0.00264344	-0.203504
CORE7t	Core7 (Mucin O-Glycan) Export	core7_g --> core7_e	0.00302025	0.00302025	0	0.00302025	0	0.00302025	0
HMR_9661	HMR 9661	core7_c <=> core7_e	-0.00302025	-0.00302025	0	-0.00302025	0	-0.00302025	0
HMR_9670	HMR 9670	core7_g <=> core7_c	-0.00302025	-0.00302025	0	-0.00302025	0	-0.00302025	0
CORE5t	Core5 (Mucin O-Glycan) Export	core5_g --> core5_e	0.00302024	0.00302024	0	0.00302024	0	0.00302024	0
HMR_9660	HMR 9660	core5_c <=> core5_e	-0.00302024	-0.00302024	0	-0.00302024	0	-0.00302024	0
HMR_9669	HMR 9669	core5_g <=> core5_c	-0.00302024	-0.00302024	0	-0.00302024	0	-0.00302024	0
CORE8t	Core8 (Mucin O-Glycan) Export	core8_g --> core8_e	0.00302005	0.00302005	0	0.00302005	0	0.00302005	0
HMR_9662	HMR 9662	core8_c <=> core8_e	-0.00302005	-0.00302005	0	-0.00302005	0	-0.00302005	0
HMR_9671	HMR 9671	core8_g <=> core8_c	-0.00302005	-0.00302005	0	-0.00302005	0	-0.00302005	0
r1631	Amino Acid-Polyamine-Organocation (APC) TCDB:2.A.3.8.1	tyr__L_e + val__L_c <=> tyr__L_c + val__L_e	-0.00301774	-0.00301884	0.000526261	-0.00321256	0.0902549	-0.00302557	0.00373893
CYTK2	Cytidylate kinase (dCMP)	atp_c + dcmp_c <=> adp_c + dcdp_c	-0.00301306	-0.00311176	0.0465047	-0.00180487	-0.739329	-0.00378261	0.328154
r1940	Y+LAT2 Utilized transport	his__L_c + na1_e + trp__L_e --> his__L_e + na1_c + trp__L_c	0.00299573	0.00303053	0.0166596	0.00145592	-1.04098	0.00230423	-0.378625
r1643	Amino Acid-Polyamine-Organocation (APC) TCDB:2.A.3.8.1	asn__L_c + leu__L_e <=> asn__L_e + leu__L_c	0.00299244	0.0029813	-0.0053827	0.00307726	0.0403222	0.00316583	0.0812633
RNTR2	Ribonucleoside triphosphate reductase GTP	gtp_c + trdrd_c <=> dgtp_c + h2o_c + trdox_c	-0.00298779	-0.00160652	-0.895143	-0.00434888	0.541564	-0.00199612	-0.581883
HYPTROX_cho	Hypotaurine oxidase	2.0 hyptaur_c + o2_c --> 2.0 taur_c	0.00297038	0.00257842	-0.204158	0.00144645	-1.03813	1.8388e-05	-7.33574
H2Otp	H2O transport peroxisomal	h2o_c <=> h2o_x	-0.00295474	-0.0028994	-0.0272753	0.00210647	-0.488202	-0.00392543	0.409819
HC00900t1	Transport of Methylmalonate, Antiport with Sulphite	HC00900_c + so3_e <=> HC00900_e + so3_c	0.00295313	0.00287237	-0.0400018	0.00240084	-0.298704	0.00291439	-0.0190509
HMR_3951	HMR 3951	na1_c + so3_c <=> na1_e + so3_e	0.00295313	0.00287237	-0.0400018	0.00240084	-0.298704	0.00291439	-0.0190509
GLNCYSNaEx	L-cysteine/L-glutamine Na-dependent exchange (Gln-L in)	cys__L_c + gln__L_e + na1_e --> cys__L_e + gln__L_c + na1_c	0.0029186	0.0030234	0.0508953	0.00141798	-1.04144	0.00188377	-0.631659
r2439	Zinc (Zn2+)-Iron (Fe2+) Permease (Zip), Tcdb:2.A.53.2.2	hco3_c + so4_e --> hco3_e + so4_c	0.00290926	0.00282493	-0.0424371	0.00514468	0.822429	0.00456273	0.649246
ALACYSNaEx	L-alanine/L-cysteine Na-dependent exchange (Ala-L in)	ala__L_e + cys__L_c + na1_e --> ala__L_c + cys__L_e + na1_c	0.00289154	0.00297411	0.0406205	0.001228	-1.23553	0.00167493	-0.787737
FBA2	D Fructose 1 phosphate D glyceraldehyde 3 phosphate lyase	f1p_c <=> dhap_c + glyald_c	0.002888	0.00293846	0.0249925	0.00108067	-1.41814	0	-Inf
KHK	Ketohexokinase	atp_c + fru_c --> adp_c + f1p_c + h_c	0.002888	0.00293846	0.0249925	0.00108067	-1.41814	0	-Inf
BTNTe	Release of biotin across the basolatral membrane	btn_c --> btn_e	0.00287097	0.00297255	0.0501613	0.00189871	-0.596519	0.00227863	-0.333372
r0836	Mitochondrial Carrier (MC) TCDB:2.A.29.2.2	HC00319_c + so3_m <=> HC00319_m + so3_c	-0.00286964	-0.0028637	-0.0029889	0	-Inf	-0.00306407	0.0945829
RE3273C_1	Phospholipase D	h2o_c + pail_hs_c <=> h_c + inost_c + pa_hs_c	-0.00284929	-0.00377748	0.40682	-0.00316205	0.150254	-0.00268578	-0.0852618
ASNTHRNaEx	L-threonine/L-asparagine Na-dependent exchange (Asn-L in)	asn__L_e + na1_e + thr__L_c --> asn__L_c + na1_c + thr__L_e	0.00284392	0.00292352	0.0398236	0.00162946	-0.803488	0.0021228	-0.421915
PETHCT	Phosphoethanolamine cytidyltransferase	ctp_c + ethamp_c + h_c --> cdpea_c + ppi_c	0.00282971	0.00292957	0.0500342	0.00252473	-0.164527	0.00199978	-0.500815
CEPTE	Ethanolamine phosphotransferase	cdpea_c + dag_hs_c --> cmp_c + h_c + pe_hs_c	0.00282827	0.00292821	0.0500986	0.00252473	-0.163793	0.00199978	-0.50008
CREATt4_2_r	CREATt4 LPAREN 2 RPAREN r	creat_e + 2.0 na1_e <=> creat_c + 2.0 na1_c	-0.00280167	-0.00259944	-0.108087	-0.00124882	-1.16572	-0.00179339	-0.643595
ARGN	Arginase	arg__L_c + h2o_c --> orn_c + urea_c	0.00279656	0.00289763	0.05122	0.00357717	0.355163	0.00141085	-0.987089
EX_urea_e	Urea exchange	urea_e -->	0.00279656	0.00289763	0.05122	0.00357717	0.355163	0.00141085	-0.987089
ILEtmi	Isoleucine transport from mitochondria to cytosol	ile__L_m <=> ile__L_c	-0.00279292	-0.00291445	0.0614469	-0.00371424	0.411292	-0.00504112	0.851971
HMR_9593	HMR 9593	cl_e + his__L_e + 2.0 na1_e --> cl_c + his__L_c + 2.0 na1_c	0.00279206	0.00332427	0.251708	0	-Inf	0.00126312	-1.14434
r1573	Amino Acid-Polyamine-Organocation (APC) TCDB:2.A.3.8.1	gln__L_e + met__L_c <=> gln__L_c + met__L_e	-0.00279043	-0.00276239	-0.0145684	-0.0027819	-0.00441742	-0.00287825	0.0447025
HDD2CRNte	Passive Diffusion into Extracellular Space	hdd2crn_c <=> hdd2crn_e	0.00278903	0.00282695	0.019485	0.00225812	-0.304638	0.00249254	-0.162148
HDD2CRNte2	Uptake via Octn2 Transporter into Extracellular Space	hdd2crn_e + na1_e --> hdd2crn_c + na1_c	0.00278903	0.00282695	0.019485	0.00225812	-0.304638	0.00249254	-0.162148
Kt3r	Potassium transport out via proton antiport	h_e + k_c <=> h_c + k_e	0.0027841	0.00308065	0.146023	0.004543	0.706433	0.00638835	1.19823
r0830	Mitochondrial Carrier (MC) TCDB:2.A.29.2.2	so3_m + succ_c <=> so3_c + succ_m	0.00278231	0.00264395	-0.0735867	0	-Inf	0.00250369	-0.152229
ORNTArm	L-Ornithine:2-oxo-acid aminotransferase	akg_m + orn_m <=> glu5sa_m + glu__L_m	0.00276746	0.00251646	-0.137167	0.0030441	0.137453	0.00254534	-0.120705
O2tp	O2 transport glycosome	o2_c <=> o2_x	0.00275047	0.00249104	-0.142927	0.00755717	1.45817	0.00392242	0.512065
r2095	Major Facilitator (Mfs) Tcdb:2.A.1.13.1	for_c + pyr_e <=> for_e + pyr_c	-0.00270244	-0.00276946	0.0353384	-0.00198067	-0.448274	-0.00209326	-0.368513
ALASERNaEx	L-alanine/L-serine Na-dependent exchange (Ala-L in)	ala__L_e + na1_e + ser__L_c --> ala__L_c + na1_c + ser__L_e	0.00269936	0.00280978	0.0578388	0.00151458	-0.833698	0.00175447	-0.621578
ASNCYSNaEx	L-cysteine/L-asparagine Na-dependent exchange (Asn-L in)	asn__L_e + cys__L_c + na1_e --> asn__L_c + cys__L_e + na1_c	0.00268004	0.00275304	0.0387753	0.00133676	-1.00352	0.00172498	-0.635675
EX_pro__L_e	L-Proline exchange	pro__L_e <=>	-0.00266887	-0.002679	0.00546284	-0.00187383	-0.510241	-0.000578896	-2.20486
G5SADs	L-glutamate 5-semialdehyde dehydratase (spontaneous)	glu5sa_c --> 1pyr5c_c + h2o_c + h_c	0.0026686	0.00282328	0.081287	0.00127499	-1.06559	0.00174505	-0.612817
GLU5SAtmc	Glutamate semi-aldehyde transport, mitochondrial	glu5sa_m <=> glu5sa_c	0.0026686	0.00282328	0.081287	0.00127499	-1.06559	0.00174505	-0.612817
P5CR	Pyrroline-5-carboxylate reductase	1pyr5c_c + 2.0 h_c + nadph_c --> nadp_c + pro__L_c	0.0026686	0.00282328	0.081287	0.00127499	-1.06559	0.00174505	-0.612817
r2532	Major Facilitator(MFS) TCDB:2.A.1.44.1	asn__L_e <=> asn__L_c	-0.00266337	-0.00268056	0.00928264	-0.00374183	0.490491	-0.00285244	0.0989436
FUMtm	Fumarate transport, mitochondrial	fum_c + pi_m <=> fum_m + pi_c	0.0026604	0.00276225	0.0542013	0	-Inf	0.00623563	1.22889
r1941	Y+LAT2 Utilized transport	citr__L_c + na1_e + trp__L_e --> citr__L_e + na1_c + trp__L_c	0.00265229	0.00268718	0.0188528	0.00328632	0.30923	0.0021501	-0.302838
PHEtec	L-phenylalanine transport via diffusion (extracellular to cytosol)	phe__L_e <=> phe__L_c	-0.00264106	-0.0026615	0.0111203	-0.00130516	-1.01689	-0.0011304	-1.22429
r0835	Mitochondrial Carrier (MC) TCDB:2.A.29.2.2	HC00319_c + so4_m <=> HC00319_m + so4_c	0.00263641	0.00264847	0.00658169	0	-Inf	0.00260415	-0.0177649
EX_glu__L_e	L-Glutamate exchange	glu__L_e <=>	-0.00262845	-0.0025042	-0.0698613	-0.000478909	-2.45639	0.00605408	1.20369
EX_asp__L_e	L-Aspartate exchange	asp__L_e <=>	-0.00260427	-0.0024039	-0.115502	-0.00226167	-0.203492	-0.00266	0.0305456
r1636	Amino Acid-Polyamine-Organocation (APC) TCDB:2.A.3.8.1	cys__L_e + pro__L_c <=> cys__L_c + pro__L_e	0.00257858	0.0025954	0.00937899	0.00292212	0.18044	0.0029512	0.194727
MALtm	Malate transport mitochondrial	mal__L_c + pi_m <=> mal__L_m + pi_c	-0.00256906	-0.00281731	0.133076	0	-Inf	-6.54687e-05	-5.29429
RNTR3	Ribonucleoside triphosphate reductase CTP	ctp_c + trdrd_c <=> dctp_c + h2o_c + trdox_c	-0.00256091	-0.00137997	-0.892018	-0.00345396	0.431594	-0.00156223	-0.713054
EX_met__L_e	L-Methionine exchange	met__L_e <=>	-0.00255987	-0.00258897	0.0163038	-0.00138362	-0.887626	-0.0012689	-1.01249
r2092	Major Facilitator(MFS) TCDB:2.A.1.13.1	2hb_c + retn_e <=> 2hb_e + retn_c	0.00255503	0.0025779	0.0128533	0.00335474	0.39286	0.00320383	0.326457
r0986	Vesicular transport	lnlc_l --> lnlc_r	0.00255212	0.00255267	0.000314269	0.00268424	0.072817	0.00254382	-0.00469674
r0987	Vesicular transport	lnlc_l <=> lnlc_c	-0.00255212	-0.00255267	0.000314269	-0.00268424	0.072817	-0.00254382	-0.00469674
r2511	Utilized transport	crn_r + lnlc_c <=> crn_c + lnlc_r	-0.00255206	-0.00255265	0.000337449	-0.0026842	0.0728316	-0.00254382	-0.0046617
PSt3	Transport of Phosphatidylserine	ps_hs_e <=> ps_hs_c	-0.00254567	-0.00271563	0.0932394	-0.00499475	0.972368	-0.00443007	0.799284
PSFLIP	Phosphatidylserine flippase	atp_c + h2o_c + ps_hs_e --> adp_c + h_c + pi_c + ps_hs_c	0.0025456	0.00271532	0.0931203	0.00497765	0.967462	0.00443007	0.799325
SINK_thr__L	sink ofthr__L	reporter_thr -->	0.00254099	0.00218755	-0.216074	0.00293189	0.20644	0.00272149	0.0990033
C05770te4	Transport by OATP1B Carriers into Extracellular Space	C05770_e + hco3_c --> C05770_c + hco3_e	0.00252811	0.00239498	-0.0780457	0.00241323	-0.0670939	0.00274607	0.119311
CAATPS_1	Ca ATPase	atp_c + ca2_c + h2o_c --> adp_c + ca2_e + h_e + pi_c	0.00252485	0.00246527	-0.0344526	0.00327175	0.373865	0.00322487	0.353044
CYSTHRNaEx	L-cysteine/L-threonine Na-dependent exchange (Cys-L in)	cys__L_e + na1_e + thr__L_c --> cys__L_c + na1_c + thr__L_e	0.00252244	0.00259292	0.0397582	0.00174924	-0.528096	0.00224543	-0.16783
r2107	Major Facilitator(MFS) TCDB:2.A.1.13.1	akg_e + retn_c <=> akg_c + retn_e	-0.00252227	-0.00253675	0.00826205	-0.00269515	0.0956473	-0.00273873	0.118785
CHOLtu	Choline uniport	chol_e <=> chol_c	0.00252099	0.00248201	-0.0224815	0.00225809	-0.158885	0.00311853	0.306875
EX_chol_e	Choline exchange	chol_e <=>	-0.00252099	-0.00248201	-0.0224815	-0.00225809	-0.158885	-0.00311853	0.306875
THMMPtrbc	Thiamine monophosphate transport (passive - red blood cell)	thmmp_e <=> thmmp_c	-0.0025152	-0.00218858	-0.200677	-0.00108683	-1.21054	-0.00128775	-0.96582
NDPK8	Nucleoside-diphosphate kinase (ATP:dADP)	atp_c + dadp_c <=> adp_c + datp_c	-0.00250965	-0.00274405	0.128825	-0.00245685	-0.0306735	-0.00311403	0.311302
C05770te3	Passive Diffusion into Extracellular Space	C05770_c --> C05770_e	0.00250926	0.00237454	-0.0796098	0.00239739	-0.0657963	0.00273233	0.122872
r2099	Major Facilitator(MFS) TCDB:2.A.1.13.1	pyr_e + retn_c <=> pyr_c + retn_e	0.00250132	0.0024649	-0.0211617	0.00198351	-0.334633	0.00209923	-0.252826
THMMPt4_1	Thiamine Monophosphate Transport in via Anion Antiport	h2o_c + thmmp_e <=> h2o_e + thmmp_c	0.00249727	0.00217127	-0.20181	0.00102084	-1.2906	0.00115107	-1.11737
FOLt2_1	Folate Transport via Anion Antiport	fol_e + h2o_c <=> fol_c + h2o_e	-0.00249537	-0.00292264	0.228016	-0.00103509	-1.2695	-0.00117746	-1.08358
r2096	Major Facilitator(MFS) TCDB:2.A.1.13.1	ppa_c + pyr_e <=> ppa_e + pyr_c	0.00249033	0.00243679	-0.031355	0.00229297	-0.119118	0.00228214	-0.125946
OLEICFATPtc	Uptake of octadecenoate by the enterocytes	atp_c + coa_c + ocdcea_e --> amp_c + odecoa_c + ppi_c	0.0024808	0.00262511	0.0815712	0.00256276	0.0468906	0.00205725	-0.270088
HCO3_NAt	Bicarbonate transport (Na/HCO3 cotransport)	hco3_e + na1_e <=> hco3_c + na1_c	0.00246693	0.00279636	0.180837	0.00388983	0.656993	0.00341529	0.469292
C161CRNt	C161 transport into the mitochondria	hdcecrn_c <=> hdcecrn_m	-0.0024497	-0.00247807	0.0166142	-0.00284605	0.216357	-0.00239765	-0.0309822
r1547	Amino Acid-Polyamine-Organocation (APC) TCDB:2.A.3.8.1	gly_e + trp__L_c <=> gly_c + trp__L_e	0.00244862	0.00240017	-0.0288281	0.00223738	-0.130154	0.00235651	-0.0553154
CYTDK2	Cytidine kinase (GTP)	cytd_c + gtp_c --> cmp_c + gdp_c + h_c	0.00244708	0.00169523	-0.529574	0.00207826	-0.235681	0.000781735	-1.64631
5MTHFt2	5-methyltetrahydrofolate transport via anion exchange	5mthf_e + oh1_c <=> 5mthf_c + oh1_e	0.0024229	0.002552	0.0748912	0.00103953	-1.22081	0.00137934	-0.812752
LKYNRtr2	Transport of L-Kynurenine	Lkynr_e + phe__L_c <=> Lkynr_c + phe__L_e	-0.00242008	-0.00241208	-0.00477996	-0.00143344	-0.755578	-0.00129709	-0.899774
PROPAT4te	Transport of Proline via Pat4	pro__L_e <=> pro__L_c	-0.00241695	-0.00244843	0.0186681	-0.0037083	0.617568	-0.00293396	0.279659
r2101	Major Facilitator(MFS) TCDB:2.A.1.13.1	ac_c + akg_e <=> ac_e + akg_c	0.00240983	0.00245524	0.0269332	0.00161417	-0.578141	0.00190019	-0.342789
PGLYCABCte	Phosphatidylglycerol Transport by ABCa3	atp_c + h2o_c + pglyc_hs_c --> adp_c + h_c + pglyc_hs_e + pi_c	0.00240982	0.00257067	0.0932173	0	-Inf	0.00120523	-0.999622
PGLYCt	Phosphatidylglycerol Transport	pglyc_hs_e <=> pglyc_hs_c	0.00240964	0.00257034	0.0931428	-3.80414e-05	-5.9851	0.0010953	-1.13749
LYSt4	L-lysine transport in via sodium symport	lys__L_e + na1_e --> lys__L_c + na1_c	0.00237779	0.00246472	0.0518006	0	-Inf	0.00166736	-0.512059
r0942	Neurotransmitter:Sodium Symporter (NSS) TCDB:2.A.22.3.4	creat_c <=> creat_e	-0.00237622	-0.0024185	0.0254435	-0.00110746	-1.10141	-0.00157185	-0.596212
EX_gly_e	Glycine exchange	gly_e <=>	-0.00237121	-0.00254	0.0992069	-0.00120867	-0.972206	0.00248717	0.0688835
5MTHFt2_1	5-Methyltetrahydrofolate Transport via Anion Exchange	5mthf_e + h2o_c <=> 5mthf_c + h2o_e	-0.00236609	-0.00252911	0.0961284	-0.000982538	-1.26792	-0.00111729	-1.0825
CARN140t_m	Tetradecanoyl-l-carnitine:carnitine antiport (Cytosol to mitochondira)	crn_m + ttdcrn_c <=> crn_c + ttdcrn_m	-0.00235381	-0.00234476	-0.00555944	-0.00241514	0.0371059	-0.00233427	-0.0120301
UMPK7	UMP kinase (dGTP)	dgtp_c + ump_c <=> dgdp_c + udp_c	-0.00234297	-0.00224162	-0.0637986	-0.00266592	0.186291	-0.00221907	-0.0783832
r0860	Utilized transport	adp_c + atp_x <=> adp_x + atp_c	0.0023334	0.00236432	0.0189935	0.00275534	0.239796	0.00283377	0.28029
CYSASNNaEx	L-cysteine/L-asparagine Na-dependent exchange (Cys-L in)	asn__L_c + cys__L_e + na1_e --> asn__L_e + cys__L_c + na1_c	0.00233259	0.00239591	0.0386446	0.00172564	-0.434799	0.00217195	-0.102939
r2510	Utilized transport	crn_r + strdnc_c <=> crn_c + strdnc_r	-0.00232175	-0.0023222	0.000282081	-9.25021e-07	-11.2934	-0.00231442	-0.00455759
GLNSERNaEx	L-serine/L-glutamine Na-dependent exchange (Gln-L in)	gln__L_e + na1_e + ser__L_c --> gln__L_c + na1_c + ser__L_e	0.00231965	0.00243159	0.0679916	0.00144339	-0.684448	0.0016612	-0.481683
r0983	Solute carrier family 27 (fatty acid transporter), member 5 TCDB:4.C.1.1.5 TCDB:4.C.1.1.8	strdnc_l --> strdnc_r	0.00231883	0.00231938	0.000341528	0	-Inf	0.00231121	-0.00474932
r0984	Solute carrier family 27 (fatty acid transporter), member 5 TCDB:4.C.1.1.5 TCDB:4.C.1.1.8	strdnc_l <=> strdnc_c	-0.00231883	-0.00231938	0.000341528	0	-Inf	-0.00231121	-0.00474932
HMR_9609	HMR 9609	btn_e + 2.0 na1_e --> btn_c + 2.0 na1_c	0.00231558	0.0023596	0.0271669	0.00160438	-0.529356	0.00173454	-0.416824
HMR_9640	HMR 9640	galgluside_hs_c <=> galgluside_hs_e	0.00230945	0.00231365	0.00262382	0.00230868	-0.00047672	0.0023098	0.000224247
SINK_gly_m	sink ofgly_m	gly_m --> reporter_gly	0.00230521	0	-Inf	0.00350922	0.606253	0.00132816	-0.795473
PIt	Inorganic phosphate exchange, diffusion	pi_c --> pi_e	0.00230063	0.0023698	0.0427364	0.000762835	-1.59258	0.00225054	-0.0317559
UREAt5	Urea, water cotransport	h2o_e + urea_e <=> h2o_c + urea_c	0.00229272	0.00267293	0.22136	0.00482292	1.07285	0.0140661	2.61709
r2121	Major Facilitator(MFS) TCDB:2.A.1.13.1	lac__L_c + ppa_e <=> lac__L_e + ppa_c	-0.0022863	-0.0021705	-0.0749853	0.00144392	-0.663027	0.000558017	-2.03463
CLOHtex2	Chloride transport via hydroxide countertransport (2:1)	2.0 cl_e + oh1_c --> 2.0 cl_c + oh1_e	0.00227326	0.00253529	0.157394	0.000845577	-1.42675	0.000885621	-1.36
TTDCRNt	Transport into the mitochondria (carnitine)	ttdcrn_c <=> ttdcrn_m	0.00226698	0.00224585	-0.0135095	0.00231253	0.0287036	0.00234105	0.0463848
ASNSERNaEx	L-serine/L-asparagine Na-dependent exchange (Asn-L in)	asn__L_e + na1_e + ser__L_c --> asn__L_c + na1_c + ser__L_e	0.00226056	0.00235006	0.0560155	0.00143588	-0.654749	0.00161483	-0.485303
PCm	Pyruvate carboxylase	atp_m + hco3_m + pyr_m --> adp_m + h_m + oaa_m + pi_m	0.00224281	0.00341971	0.608568	0	-Inf	0	-Inf
GALGLUSIDEtl2	Lactosylceramide Endocytosis	galgluside_hs_e --> galgluside_hs_l	0.00223593	0.00223451	-0.000919103	0.00224	0.00261984	0.00225947	0.01511
SERTHRNaEx	L-serine/L-threonine Na-dependent exchange (Ser-L in)	na1_e + ser__L_e + thr__L_c --> na1_c + ser__L_c + thr__L_e	0.00223087	0.00226566	0.0223217	0.00124274	-0.84408	0.00182814	-0.287232
ABTpp2	D-arabinitol transport in via proton symporter	abt__D_e + h_e <=> abt__D_c + h_c	-0.00222698	-0.00211615	-0.0736475	-0.00335279	0.590274	-0.00218568	-0.0270058
GALGLUSIDEtl	Galgluside hs intracellular transport	galgluside_hs_c <=> galgluside_hs_l	-0.00222525	-0.00222261	-0.00170871	-0.00222194	-0.00214692	-0.00220147	-0.015497
C161CRN2t	C161 transport into the mitochondria	hdd2crn_c <=> hdd2crn_m	0.00222155	0.00220856	-0.0084619	0.00211331	-0.0720595	0.00217411	-0.0311384
EX_glcn_e	D-Gluconate exchange	glcn_e -->	0.00222081	0.00308588	0.474595	0	-Inf	0	-Inf
GLCNte	Assumed Passive Diffusion into Extracellular Space	glcn_c <=> glcn_e	0.00222081	0.00308588	0.474595	0	-Inf	0	-Inf
GNK	Gluconokinase	atp_c + glcn_c <=> 6pgc_c + adp_c + h_c	-0.00222081	-0.00308588	0.474595	0	-Inf	0	-Inf
Htr	H transporter, endoplasmic reticulum	h_c <=> h_r	-0.00221814	-0.00237335	0.097572	-0.00260879	0.234032	-0.00304706	0.458068
ABT_Dt	D-Arabitol Transport via Diffusion	abt__D_e <=> abt__D_c	0.00219534	0.00208543	-0.0741022	0.00333391	0.602768	0.00218225	-0.00862866
ACRNtm	O acetylcarnintine transport into mitochondria via diffusion	acrn_c <=> acrn_m	0.00218617	0.00253313	0.212519	0.0039543	0.855018	0.00288678	0.401056
r1807	Y+LAT2 Utilized transport	gly_c + leu__L_e + na1_e --> gly_e + leu__L_c + na1_c	0.00218579	0.00227956	0.060596	0.0017534	-0.318002	0.00190432	-0.198878
EX_ocdca_e	Octadecanoate (n-C18:0) exchange	ocdca_e <=>	-0.0021819	-0.00214489	-0.0246786	-0.0033706	0.627423	-0.00263553	0.272506
EX_his__L_e	L-Histidine exchange	his__L_e <=>	-0.00217264	-0.00219824	0.0168985	-0.002881	0.407123	-0.00219224	0.012956
PHETA1m	L-Phenylalanine:2-oxoglutarate aminotransferase, mitochondria	akg_m + phe__L_m --> glu__L_m + phpyr_m	0.00216469	0.00213943	-0.0169326	0.00270053	0.319083	0.00256577	0.245233
PHPYRtm	Transport of Phenylpyruvate via Proton Symport, Mitochondrial	h_m + phpyr_m <=> h_c + phpyr_c	0.00216469	0.00213943	-0.0169326	0.00270053	0.319083	0.00256577	0.245233
CARN1619Zt_m	(9Z)-hexadecenoyl-l-carnitine:carnitine antiport (Cytosol to mitochondira)	crn_m + hdcecrn_c <=> crn_c + hdcecrn_m	0.0021616	0.00216502	0.00228411	0.0017121	-0.336327	0.00215484	-0.00451348
ASPDt6	D-aspartate transport via Na, H symport and K antiport	asp__D_e + h_e + k_c + 3.0 na1_e --> asp__D_c + h_c + k_e + 3.0 na1_c	0.00214324	0.00234481	0.129679	0.00159632	-0.425042	0.00325778	0.604092
ASPDTDe	D-aspartate transport, extracellular	asp__D_c <=> asp__D_e	0.00214324	0.00234481	0.129679	0.00159632	-0.425042	0.00325778	0.604092
LKYNRtr3	Transport of L-Kynurenine	Lkynr_e + leu__L_c <=> Lkynr_c + leu__L_e	-0.00212943	-0.00211719	-0.00831724	-0.000416066	-2.35558	-0.000653874	-1.70338
r1990	Y+LAT2 Utilized transport	his__L_c + ile__L_e + na1_e --> his__L_e + ile__L_c + na1_c	0.00211904	0.00214527	0.0177437	0.00126469	-0.744634	0.00183316	-0.209083
GHMT2r	Glycine hydroxymethyltransferase, reversible	ser__L_c + thf_c <=> gly_c + h2o_c + mlthf_c	0.00210698	0.00174141	-0.274925	0.00244539	0.214883	0.00219507	0.0590889
r1711	Y+LAT2 Utilized transport	gln__L_e + na1_e + pro__L_c --> gln__L_c + na1_c + pro__L_e	0.00210657	0.00219596	0.0599499	0.00130412	-0.691825	0.00166407	-0.340183
2HBt2	2 hydroxybutyrate cotransport with proton	2hb_e + h_e <=> 2hb_c + h_c	0.00210618	0.00213388	0.0188496	0.000416546	-2.33808	0.000529393	-1.99222
GLCt4_2	Glucose transport via sodium symport	glc__D_e + 2.0 na1_e --> glc__D_c + 2.0 na1_c	0.00208824	0.000203281	-3.36074	0.00745182	1.8353	0	-Inf
r2128	Major Facilitator(MFS) TCDB:2.A.1.13.1	lac__L_e + retn_c <=> lac__L_c + retn_e	0.00208263	0.0019916	-0.0644795	-0.00158137	-0.397227	-0.000668986	-1.63836
CLHCOtex	Chloride transport via bicarbonate countertransport	cl_e + 2.0 hco3_c --> cl_c + 2.0 hco3_e	0.00206725	0.00188958	-0.129653	0.00285453	0.465539	0.00295833	0.51707
ARGORNt7	Arginine/ornithine antiporter	arg__L_e + orn_c <=> arg__L_c + orn_e	0.00203491	0.0020446	0.00685435	0.00167483	-0.280953	0.00176159	-0.208083
r2120	Major Facilitator(MFS) TCDB:2.A.1.13.1	bhb_c + for_e <=> bhb_e + for_c	-0.00203415	-0.00200529	-0.0206116	-0.00265216	0.382745	-0.00249593	0.295153
CTPS1	CTP synthase NH3	atp_c + nh4_c + utp_c --> adp_c + ctp_c + 2.0 h_c + pi_c	0.00202638	0.001631	-0.31315	0.00280962	0.471469	0.00289699	0.515652
r1651	Amino Acid-Polyamine-Organocation (APC) TCDB:2.A.3.8.1	hom__L_c + pro__L_e <=> hom__L_e + pro__L_c	-0.00202204	-0.00202415	0.00150681	-0.00219885	0.120942	-0.0021973	0.119922
LDH_Lm	L-lactate dehydrogenase, mitochondria	lac__L_m + nad_m <=> h_m + nadh_m + pyr_m	0.0020142	0.0015513	-0.376728	0.00256492	0.348705	0.00261827	0.378404
PPM	Phosphopentomutase	r1p_c <=> r5p_c	-0.00200677	-0.0015533	-0.36954	-0.0020123	0.00397084	-0.00201709	0.00739875
r1610	Amino Acid-Polyamine-Organocation (APC) TCDB:2.A.3.8.1	cys__L_c + trp__L_e <=> cys__L_e + trp__L_c	0.00199938	0.00200019	0.000583632	0.00162193	-0.301847	0.00173541	-0.20428
r2094	Major Facilitator(MFS) TCDB:2.A.1.13.1	ac_c + pyr_e <=> ac_e + pyr_c	0.00199686	0.00201688	0.0143921	0.00106104	-0.912247	0.00142493	-0.48684
r0809	Facilitated diffusion	adn_c + ins_e <=> adn_e + ins_c	0.00198888	0.00203601	0.0337841	0.00253958	0.352634	0.00276872	0.477263
L_LACtm	L lactate transport mitochondrial	h_c + lac__L_c --> h_m + lac__L_m	0.00198068	0.0015162	-0.385542	0.00254783	0.363272	0.00260587	0.395765
NCNt	Na+/Ca2+-NH4+ exchange	ca2_e + 4.0 na1_c + nh4_e <=> ca2_c + 4.0 na1_e + nh4_c	-0.00196819	-0.00178984	-0.13704	0.00431135	1.13127	0.00112617	-0.805452
HMR_2718	HMR 2718	crn_m + eicostetcrn_c <=> crn_c + eicostetcrn_m	0.00194657	0.00196034	0.0101711	0.00189416	-0.039376	0.00191527	-0.0233842
EICOSTETCRNt	Transport into the mitochondria (carnitine)	eicostetcrn_c <=> eicostetcrn_m	-0.00193129	-0.00194305	0.00876194	-0.00189416	-0.0280044	-0.00191527	-0.0120125
RE2998M	Acyl Coenzyme A Oxidase	CE0785_m + o2_m --> CE2432_m + h2o2_m	0.00192897	0.00129225	-0.577944	0.00265971	0.463437	0.00266786	0.46785
RE1518M	RE1518M	CE0785_m + fad_m <=> CE2432_m + fadh2_m	-0.00192509	-0.00128826	-0.579504	-0.00265971	0.466342	-0.00266613	0.469817
PIPLC	Phosphatidylinositol phospholipase C	h2o_c + pail_hs_c --> dag_hs_c + h_c + mi1p__D_c	0.00192424	0.00294914	0.616007	0.0016321	-0.237563	0.00201701	0.0679251
r2520	Mitochondrial Carrier (MC) TCDB:2.A.29.2.1	akg_m + gthrd_c <=> akg_c + gthrd_m	-0.00192078	-0.00182504	-0.0737634	-0.000752347	-1.35222	-0.000811697	-1.24268
CYSSERNaEx	L-serine/L-cysteine Na-dependent exchange (Cys-L in)	cys__L_e + na1_e + ser__L_c --> cys__L_c + na1_c + ser__L_e	0.00192034	0.00199628	0.0559501	0.00145119	-0.404128	0.00164784	-0.220791
r2508	Utilized transport	crn_r + hdca_c <=> crn_c + hdca_r	0.0019044	0.00190547	0.000807332	0.00153868	-0.307645	0.00194568	0.0309365
r1913	Y+LAT2 Utilized transport	arg__L_c + gly_e + na1_e --> arg__L_e + gly_c + na1_c	0.00190054	0.00187907	-0.016389	0.0025096	0.401049	0.00173738	-0.129493
Htmi	Htmi	h_i --> h_m	0.00190023	0.00234108	0.301	0.00132077	-0.524795	0.00286765	0.593696
INSt	Inosine transport (diffusion)	ins_e <=> ins_c	-0.0018824	-0.00192014	0.028639	-0.00246584	0.389503	-0.00205391	0.125795
MI1PP	Myo-inositol 1-phosphatase	h2o_c + mi1p__D_c --> inost_c + pi_c	0.00187115	0.00276847	0.565164	0.00257803	0.462344	0.00138511	-0.433928
r2119	Major Facilitator(MFS) TCDB:2.A.1.13.1	for_e + retn_c <=> for_c + retn_e	0.00186605	0.00188515	0.0146925	0.000981364	-0.927126	0.00114544	-0.704087
r1639	Amino Acid-Polyamine-Organocation (APC) TCDB:2.A.3.8.1	cys__L_e + thr__L_c <=> cys__L_c + thr__L_e	0.00185882	0.00186021	0.00107687	0.00199671	0.103235	0.0020499	0.141163
NH4t3r	Ammonia transport via proton antiport	h_e + nh4_c <=> h_c + nh4_e	-0.00185722	-0.0019359	0.0598559	0	-Inf	0	-Inf
r1886	Y+LAT2 Utilized transport	hom__L_e + met__L_c + na1_e --> hom__L_c + met__L_e + na1_c	0.00184243	0.0018849	0.0328798	0.00130814	-0.494086	0.00154771	-0.251472
PSSA2_hs	Phosphatidylserine synthase homo sapiens	pe_hs_c + ser__L_c <=> etha_c + ps_hs_c	0.00183892	0.00192598	0.0667348	0.00103793	-0.82515	0.00150781	-0.286408
DCK1m	Deoxycytidine kinase, mitochondrial (ATP)	atp_m + dcyt_m <=> adp_m + dcmp_m + h_m	-0.00183844	-0.00158809	-0.211192	-0.000293749	-2.64583	0.00255687	0.475894
DCMPtm	DCMPtm	dcmp_m <=> dcmp_c	-0.00183844	-0.00158809	-0.211192	-0.000293749	-2.64583	0.00255687	0.475894
DCYTtm	Deoxycytidine facilated transport in mitochondria	dcyt_c <=> dcyt_m	-0.00183844	-0.00158809	-0.211192	-0.000293749	-2.64583	0.00255687	0.475894
ALCD1	Alcohol dehydrogenase (methanol)	meoh_c + nad_c <=> fald_c + h_c + nadh_c	-0.00183642	-0.00175794	-0.0630103	-0.00230807	0.329796	-0.00249654	0.443035
PRDX	Peroxidase (multiple substrates)	h2o2_c + meoh_c --> fald_c + 2.0 h2o_c	0.00183642	0.00175794	-0.0630103	0.00230807	0.329796	0.00249654	0.443035
r1975	Y+LAT2 Utilized transport	his__L_c + na1_e + val__L_e --> his__L_e + na1_c + val__L_c	0.00182809	0.00184368	0.0122559	0.00106776	-0.775749	0.00147446	-0.310148
SINK_asp__L	sink ofasp__L	reporter_asp -->	0.00182076	0.00194709	0.0967749	0.00117889	-0.627109	0.000664818	-1.45351
r1958	Y+LAT2 Utilized transport	arg__L_c + leu__L_e + na1_e --> arg__L_e + leu__L_c + na1_c	0.00179982	0.00180775	0.00634255	0.00270577	0.588189	0.00179621	-0.00289821
r1661	Amino Acid-Polyamine-Organocation (APC) TCDB:2.A.3.8.1	ile__L_c + thr__L_e <=> ile__L_e + thr__L_c	0.00178277	0.00177936	-0.00276136	0.00178952	0.00545047	0.00166389	-0.0995598
XOLEST2te	Cholesterol ester transporter	xolest2_hs_e <=> xolest2_hs_c	-0.00177741	-0.00177662	-0.000637313	-0.000640214	-1.47315	-0.000719709	-1.30429
HMR_0019	HMR 0019	xolest2_hs_e --> xolest2_hs_l	0.00177636	0.00177662	0.000212771	0.000640214	-1.4723	0.000719709	-1.30344
HMR_0020	HMR 0020	xolest2_hs_c <=> xolest2_hs_r	-0.00177636	-0.00177662	0.000212771	-0.000640214	-1.4723	-0.000719709	-1.30344
HMR_3597	HMR 3597	xolest2_hs_l --> xolest2_hs_r	0.00177636	0.00177662	0.000212771	0.000640214	-1.4723	0.000719709	-1.30344
HMR_9612	HMR 9612	na1_e + srtn_e --> na1_c + srtn_c	0.00177216	0.00170786	-0.0533217	0.000393386	-2.17149	0.000659485	-1.4261
SRTNENT4tc	Serotonin Transport by Ent4	h_e + srtn_e <=> h_c + srtn_c	-0.00177002	-0.00170568	-0.0534253	-0.000390966	-2.17865	-0.00065708	-1.42963
CHSTEROLtrc	Transport of cholesterol into the cytosol	chsterol_r <=> chsterol_c	0.00176318	0.00176784	0.00380877	0.00198788	0.173053	0.00197636	0.16467
r0698	Propanoyl Coenzyme A:Acetyl Coenzyme A C-Acyltransferase Bile Acid Biosynthesis	dcholcoa_x + 4.0 h_x + ppcoa_x --> coa_x + dhcholestancoa_x + h2o_x	0.001758	0.00161871	-0.119088	0.00204097	0.215315	0.0034426	0.969563
GLNALANaEx	L-alanine/L-glutamine Na-dependent exchange (Gln-L in)	ala__L_c + gln__L_e + na1_e --> ala__L_e + gln__L_c + na1_c	0.00172964	0.0017894	0.0489976	0.00117693	-0.55545	0.00147637	-0.228421
LYStm	Lysine mitochondrial transport via ornithine carrier	h_m + lys__L_c <=> h_c + lys__L_m	0.00172279	0.00163934	-0.0716274	0.00267692	0.635829	0.00562255	1.70648
thr_mt	Transport reaction	thr__L_c --> thr__L_m	0.00170806	0.00153004	-0.158791	0.00190804	0.15973	0.0018077	0.0817901
r1654	Amino Acid-Polyamine-Organocation (APC) TCDB:2.A.3.8.1	asn__L_e + thr__L_c <=> asn__L_c + thr__L_e	-0.00170572	-0.00170437	-0.00114566	-0.00178474	0.0653338	-0.00177558	0.0579054
SINK_thr__L_m	sink ofthr__L_m	thr__L_m --> reporter_thr	0.00170225	0.00152404	-0.159544	0.00189834	0.157292	0.00179039	0.0728325
PRPPS	Phosphoribosylpyrophosphate synthetase	atp_c + r5p_c --> amp_c + h_c + prpp_c	0.00169562	0.00178145	0.0712457	0.00189865	0.163167	0.000829914	-1.03078
TALA	Transaldolase	g3p_c + s7p_c <=> e4p_c + f6p_c	0.00168863	0.00164641	-0.0365304	0.000998527	-0.757982	0.00118418	-0.51196
TKT1	Transketolase	r5p_c + xu5p__D_c <=> g3p_c + s7p_c	0.00168863	0.00164641	-0.0365304	0.000998527	-0.757982	0.00118418	-0.51196
TKT2	Transketolase	e4p_c + xu5p__D_c <=> f6p_c + g3p_c	0.00168863	0.00164641	-0.0365304	0.000998527	-0.757982	0.00118418	-0.51196
r0881	Active transport	ac_e + na1_e --> ac_c + na1_c	0.00167782	0.00155177	-0.112672	0	-Inf	0	-Inf
HMR_2634	HMR 2634	crn_c + hdd2crn_m <=> crn_m + hdd2crn_c	0.0016759	0.00166363	-0.0105971	0.00183489	0.130759	0.00175252	0.0644999
LACLt	Lactate transport	lac__L_x --> lac__L_c	0.00166552	0.00157949	-0.0765068	0.00100457	-0.729396	0.0036169	1.11878
r2516	Major Facilitator(MFS) TCDB:2.A.1.13.1	h_x + lac__L_x <=> h_c + lac__L_c	-0.00166552	-0.00157949	-0.0765068	-0.00100457	-0.729396	-0.0036169	1.11878
VALt5m	Valine reversible mitochondrial transport	val__L_c <=> val__L_m	0.00166546	0.00169311	0.0237559	0.00170346	0.0325508	0.00120746	-0.463941
FADRx	FAD reductase	fad_c + h_c + nadh_c --> fadh2_c + nad_c	0.00165872	0.00168651	0.0239697	0.000895308	-0.889611	0.000846313	-0.970804
ABUTt2r	4 aminobutyrate reversible transport in via proton symport	4abut_e + h_e <=> 4abut_c + h_c	-0.00165337	-0.00130711	-0.339031	-0.00139416	-0.246021	-0.00474782	1.52185
EX_4abut_e	4-Aminobutanoate exchange	4abut_e -->	0.00165337	0.00130711	-0.339031	0.00139416	-0.246021	0.00474782	1.52185
r0450	L-2-Aminoadipate:2-oxoglutarate aminotransferase Lysine biosynthesis / Lysine degradation EC:2.6.1.39	L2aadp_m + akg_m <=> 2oxoadp_m + glu__L_m	0.00165126	0.00169221	0.0353448	0.00210482	0.350135	0.00562216	1.76756
CBPS	Carbamoyl-phosphate synthase (glutamine-hydrolysing)	2.0 atp_c + gln__L_c + h2o_c + hco3_c --> 2.0 adp_c + cbp_c + glu__L_c + 2.0 h_c + pi_c	0.00161699	0.00152454	-0.0849303	0.000842257	-0.940975	0.000829431	-0.963113
ACILEm	Acetylation of Isoleucine	accoa_m + ile__L_m --> acile__L_m + coa_m + h_m	0.00161476	0.00173468	0.103355	0.00264981	0.714574	0.00439841	1.44566
ACILEte	Transport of Acetyl Isoleucine, Extracellular	acile__L_c <=> acile__L_e	0.00161476	0.00173468	0.103355	0.00264981	0.714574	0.00439841	1.44566
ACILEtm	Transport of Acetyl Isoleucine, Intracellular	acile__L_m <=> acile__L_c	0.00161476	0.00173468	0.103355	0.00264981	0.714574	0.00439841	1.44566
EX_acile__L_e	Exchange of Acetyl Isoleucine	acile__L_e -->	0.00161476	0.00173468	0.103355	0.00264981	0.714574	0.00439841	1.44566
SINK_asp__L_c	sink ofasp__L_c	asp__L_c --> reporter_asp	0.00161157	0.00170283	0.079471	0.00117889	-0.45103	0.000664818	-1.27743
OCDCAFATPc	Uptake of octadecanoate (n-C18:0) by the enterocytes	atp_c + coa_c + ocdca_e --> amp_c + ppi_c + stcoa_c	0.00160555	0.00156931	-0.0329363	0.00306017	0.930544	0.00194816	0.279047
r2133	Major Facilitator(MFS) TCDB:2.A.1.13.1	2hb_c + bhb_e <=> 2hb_e + bhb_c	-0.00160241	-0.0015944	-0.00723061	-0.00137372	-0.222161	-0.00145054	-0.143654
r1924	Y+LAT2 Utilized transport	gln__L_e + na1_e + orn_c --> gln__L_c + na1_c + orn_e	0.00160125	0.00163576	0.0307706	0.00205779	0.361902	0.00129305	-0.308413
HMGCOAR	Hydroxymethylglutaryl CoA reductase	coa_c + mev__R_c + 2.0 nadp_c <=> 2.0 h_c + hmgcoa_c + 2.0 nadph_c	-0.00159432	-0.00150143	-0.0866059	-0.00221564	0.474782	-0.00100926	-0.659649
CAt7r	Calcium / sodium antiporter (1:3), reversible	ca2_c + 3.0 na1_e <=> ca2_e + 3.0 na1_c	-0.00159388	-0.00155501	-0.0356145	-0.000783396	-1.02473	-0.0028716	0.849314
2OXOADPTm	2-oxoadipate shuttle (cytosol/mitochondria)	2oxoadp_c + akg_m <=> 2oxoadp_m + akg_c	-0.00158624	-0.00162354	0.0335399	-0.00207869	0.390064	-0.00558982	1.81719
MDHm	Malate dehydrogenase mitochondrial	mal__L_m + nad_m <=> h_m + nadh_m + oaa_m	-0.00158176	-0.00204081	0.36761	-0.00128849	-0.295856	-0.00105689	-0.581705
CHSTEROLt2	Cholesterol intracellular transport	chsterol_r <=> chsterol_m	-0.0015753	-0.00157192	-0.00310614	-0.00189396	0.265776	-0.00190062	0.270837
HMR_7903	HMR 7903	HC00319_c <=> HC00319_e	0.00157296	0.00148206	-0.0858789	-0.00082305	-0.934434	-0.000877881	-0.841388
PHETA1	Phenylalanine transaminase	akg_c + phe__L_c <=> glu__L_c + phpyr_c	-0.00156871	-0.00149685	-0.067647	-0.00259803	0.727838	-0.00243468	0.634154
r1742	Y+LAT2 Utilized transport	asn__L_c + met__L_e + na1_e --> asn__L_e + met__L_c + na1_c	0.00155453	0.00159466	0.0367685	0.000937836	-0.729076	0.00127573	-0.285159
SINK_ser__L	sink ofser__L	reporter_ser -->	0.00155152	0.00187704	0.274781	0.00201463	0.376834	0.0017934	0.209013
GLUDC	Glutamate Decarboxylase	glu__L_c + h_c --> 4abut_c + co2_c	0.00154217	0.00121112	-0.348627	0.00175026	0.182606	0.00501559	1.70146
GALt4_2	Galactose transport via sodium symport	gal_e + 2.0 na1_e --> gal_c + 2.0 na1_c	0.00154081	0.000992616	-0.634378	0.00383927	1.31715	0.00125357	-0.297642
SCP3x	Peroxisomal thiolase 2	coa_x + dhcholestancoa_x + o2_x --> dcholcoa_x + h2o_x + ppcoa_x	0.00153201	0.00139115	-0.139144	0.00204097	0.413829	0.00222	0.535138
r1873	Y+LAT2 Utilized transport	na1_e + phe__L_c + thr__L_e --> na1_c + phe__L_e + thr__L_c	0.00153101	0.0015734	0.0393971	0.00101323	-0.595522	0.00120839	-0.341405
ETHAK	Ethanolamine kinase	atp_c + etha_c --> adp_c + ethamp_c + h_c	0.00150595	0.001645	0.127419	0.00103793	-0.53696	0.00145869	-0.0459977
UDPGLCter	UDP-Glc endoplasmic reticulum transport via CMP antiport	udpg_c + ump_r <=> udpg_r + ump_c	0.00149419	0.00149547	0.00123536	0.00150205	0.00756441	0.0014995	0.00511501
r1726	Y+LAT2 Utilized transport	na1_e + pro__L_c + ser__L_e --> na1_c + pro__L_e + ser__L_c	0.00149212	0.001524	0.0305031	0.000919319	-0.698726	0.00128499	-0.215602
r0383	Pyruvate:[dihydrolipoyllysine-residue acetyltransferase]-lipoyllysine 2-oxidoreductase (decarboxylating, acceptor-acetylating) EC:1.2.4.1	h_m + lpam_m + pyr_m --> HC00682_m + co2_m	0.00149209	0.0004009	-1.89602	0.00153921	0.0448555	0.00098899	-0.593307
r0555	Acetyl-CoA:enzyme N6-(dihydrolipoyl)lysine S-acetyltransferase Glycolysis / Gluconeogenesis / Alanine and aspartate metabolism / Pyruvate metabolism EC:2.3.1.12	HC00682_m + coa_m --> accoa_m + dhlam_m	0.00149209	0.0004009	-1.89602	0.00153921	0.0448555	0.00098899	-0.593307
r0885	Mitochondrial Carrier (MC) TCDB:2.A.29.2.7	gthrd_c + pi_m <=> gthrd_m + pi_c	0.00148604	0.00139962	-0.0864359	0	-Inf	0.000545999	-1.4445
SUCCtm	Succinate transport mitochondrial	pi_m + succ_c <=> pi_c + succ_m	0.00147414	0.00128404	-0.199177	0	-Inf	0.00285933	0.955804
ASPt6	L-aspartate transport via Na, H symport and K antiport	asp__L_e + h_e + k_c + 3.0 na1_e --> asp__L_c + h_c + k_e + 3.0 na1_c	0.00147398	0.0016789	0.187803	0.000875718	-0.751177	0.00224116	0.604531
HMR_4783	HMR 4783	4hpro_LT_m + h_m + o2_m --> 1p3h5c_m + 2.0 h2o_m	0.00147158	0.000268878	-2.45234	0.000675497	-1.12334	0.000890556	-0.724585
r1680	Y+LAT2 Utilized transport	gly_e + leu__L_c + na1_e --> gly_c + leu__L_e + na1_c	0.0014667	0.00148356	0.0164865	0.000640067	-1.19628	0.00103189	-0.507282
r0842	Postulated transport reaction	udpg_c <=> udpg_r	-0.00146497	-0.00146443	-0.000524992	-0.00146076	-0.00414703	-0.00146093	-0.00397716
r1614	Amino Acid-Polyamine-Organocation (APC) TCDB:2.A.3.8.1	trp__L_e + val__L_c <=> trp__L_c + val__L_e	0.00146309	0.0014676	0.00444128	0.00131958	-0.148943	0.00140839	-0.0549747
Htx	H transporter, peroxisome	h_c <=> h_x	0.00146233	0.00131127	-0.1573	0.000301698	-2.27709	0.00488898	1.74126
UMPtr	UMP transport (ER)	ump_c <=> ump_r	0.0014597	0.00145898	-0.000711789	0.00145621	-0.00344951	0.00145853	-0.00115387
CYOOm2i	CYOOm2i	4.0 focytC_m + 8.0 h_m + o2_m --> 4.0 ficytC_m + 2.0 h2o_m + 4.0 h_i	0.00145086	0	-Inf	0.00074592	-0.959817	0.00109202	-0.409912
O2ter	O2 transport endoplasmic reticulum	o2_c <=> o2_r	0.00144902	0.00145915	0.0100467	0.00111391	-0.379449	0.000386894	-1.90507
CHOLK	Choline kinase	atp_c + chol_c --> adp_c + cholp_c + h_c	0.00144874	0.001427	-0.0218204	0.00184972	0.352504	0.00195696	0.433809
FOLt2	Folate transport via anion exchange	fol_e + oh1_c <=> fol_c + oh1_e	-0.00144692	-0.00151788	0.0690697	-0.000556011	-1.3798	-0.000754589	-0.939223
EX_crn_e		crn_e <=>	-0.00143705	-0.00147975	0.0422433	-0.00285876	0.992281	-0.00347611	1.27437
BHBt	(R)-3-Hydroxybutanoate transport via H+ symport	bhb_e + h_e <=> bhb_c + h_c	0.00142954	0.00145548	0.025951	-0.0021858	0.612614	-0.000551278	-1.3747
MALSO3tm	Malate:sulfite antiport, mitochondrial	mal__L_c + so3_m <=> mal__L_m + so3_c	0.00142541	0.0014006	-0.0253299	0	-Inf	0.00133235	-0.0974016
34HPLte	Transport of 3- (4-Hydroxyphenyl)Lactate	34hpl_c + h_c <=> 34hpl_e + h_e	0.00141842	0.00145247	0.0342216	0	-Inf	0.000621379	-1.19074
EX_34hpl_e	Exchange of 3- (4-Hydroxyphenyl)Lactate	34hpl_e -->	0.00141842	0.00145247	0.0342216	0	-Inf	0.000621379	-1.19074
URIDK2r	Uridylate kinase (dUMP)	atp_c + dump_c <=> adp_c + dudp_c	0.00141796	0.00113984	-0.314993	-0.000311568	-2.1862	0.00124318	-0.189782
EX_sucsal_e	Exchange of Succinic Semialdehyde	sucsal_e -->	0.00140313	0.00130369	-0.106052	0.00208594	0.572046	0.000176405	-2.99169
SUCSALte	Transport of Succinic Semialdehyde, Extracellular Space	sucsal_c <=> sucsal_e	0.00140313	0.00130369	-0.106052	0.00208594	0.572046	0.000176405	-2.99169
SUCSALtm	Transport of Succinic Semialdehyde, Mitochondrial	sucsal_m <=> sucsal_c	0.00140313	0.00130369	-0.106052	0.00208594	0.572046	0.000176405	-2.99169
HMR_9179	HMR 9179	orn__D_c <=> orn__D_x	0.00138845	0.00131674	-0.076507	0.000837451	-0.729396	0.0030152	1.11878
ORN_Dtx	Transport of Ornithine, Peroxisomal	h_c + orn__D_x <=> h_x + orn__D_c	0.00138845	0.00131674	-0.076507	0.000837451	-0.729396	0.0030152	1.11878
TRIOK	Triokinase	atp_c + glyald_c --> adp_c + g3p_c + h_c	0.00138686	0.00126578	-0.131795	0.00108067	-0.359896	0	-Inf
H2Ot	H2O transport via diffusion	h2o_e <=> h2o_c	-0.00138395	-0.00102357	-0.435181	-0.000694783	-0.994157	-0.000644173	-1.10327
r2086	Major Facilitator(MFS) TCDB:2.A.1.13.1	2hb_c + pyr_e <=> 2hb_e + pyr_c	-0.00137966	-0.00138741	0.00807412	-0.00123345	-0.161621	-0.0012511	-0.141113
LEUt5m	Leucine mitochondrial transport	leu__L_c <=> leu__L_m	0.00137878	0.00155953	0.177715	0.000750224	-0.878	0.00126318	-0.12633
r0818	Transport reaction	dump_m --> dump_c	0.00137675	0.000965437	-0.512016	0.000651004	-1.08053	0.000582732	-1.24037
ACACt2	Acetoacetate transport via proton symport	acac_e + h_e <=> acac_c + h_c	-0.00137627	-0.00135835	-0.0189124	-0.00508821	1.88639	-0.0034525	1.32687
CO2tm	CO2 transport diffusion mitochondrial	co2_c <=> co2_m	-0.00136396	-0.000845072	-0.690654	0.00151742	0.153816	-0.00614488	2.17158
r1155	TCDB:2.A.1.13.5 TCDB:2.A.1.13.1	2obut_c + h_c --> 2obut_m + h_m	0.00135425	0.00173901	0.360763	0.00110132	-0.298272	0.00177627	0.391351
URIDK2m	Uridylate kinase (dUMP), mitochondrial	atp_m + dump_m <=> adp_m + dudp_m	-0.00135115	-0.000860056	-0.651681	-0.000651004	-1.05345	-0.000437547	-1.62667
ATP2ter	AMP/ATP transporter, endoplasmic reticulum	amp_r + atp_c <=> amp_c + atp_r	0.00134724	0.00137923	0.0338541	0.00112334	-0.262211	0.00224124	0.734291
r1673	Y+LAT2 Utilized transport	gln__L_c + gly_e + na1_e --> gln__L_e + gly_c + na1_c	0.00134319	0.00134199	-0.00129377	0.000641623	-1.06587	0.00102042	-0.396505
HISyLATthc	Transport of Histidine by y+LAT1 or y+LAT2 with co-transporter of h in small intestine and kidney	arg__L_c + h_e + his__L_e --> arg__L_e + h_c + his__L_c	0.00133893	0.00146842	0.133178	0.00120046	-0.1575	0.00161623	0.271552
FUMSO3tm	Fumarate:sulfite antiport, mitochondrial	fum_c + so3_m <=> fum_m + so3_c	-0.0013381	-0.00118086	-0.180347	0	-Inf	-0.000931222	-0.522987
PE_HStm	Phosphatidylethanolamine scramblase	pe_hs_c <=> pe_hs_m	-0.00133737	-0.0014374	0.104071	-0.00225544	0.754011	-0.00199216	0.574937
r1454	TCDB:2.A.1.13.5 TCDB:2.A.1.13.1	2obut_m + h_c --> 2obut_c + h_m	0.00133677	0.00172873	0.370965	0.00107685	-0.311937	0.00177627	0.4101
METtec	L-methionine transport via diffusion (extracellular to cytosol)	met__L_e <=> met__L_c	0.0013353	0.00132484	-0.0113501	0.000541845	-1.30122	0.000571443	-1.22449
SINK_glu__L_m	sink ofglu__L_m	glu__L_m --> reporter_glu	0.00133305	0.00175177	0.394084	0	-Inf	0	-Inf
HMR_9680	Oxaloacetate transport, glycosomal	oaa_x <=> oaa_c	-0.00133209	-0.00119365	-0.158312	-0.00967611	2.86073	-0.00260478	0.967464
MAL_Ltx	Transport reaction for malate	mal__L_x <=> mal__L_c	0.00133209	0.00119365	-0.158312	0.00967611	2.86073	0.00260478	0.967464
MDHp	Malate dehydrogenase peroxisomal	mal__L_x + nad_x <=> h_x + nadh_x + oaa_x	-0.00133209	-0.00119365	-0.158312	-0.00967611	2.86073	-0.00260478	0.967464
r1364	Vesicular transport	lnlnca_l --> lnlnca_r	0.00132896	0.0013292	0.000267029	0.00139489	0.069859	0.00133194	0.00323034
r1365	Vesicular transport	lnlnca_c --> lnlnca_l	0.00132896	0.0013292	0.000267029	0.00139489	0.069859	0.00133194	0.00323034
ACCOACrm	Acetyl Coa carboxylase mitochondrial	accoa_m + atp_m + hco3_m --> adp_m + h_m + malcoa_m + pi_m	0.00132693	0.00122746	-0.112419	0.00639127	2.26801	0.00136125	0.0368429
AKGCITtm	Dicarboxylate/tricarboxylate carrier (akg:cit), mitochondrial	akg_c + cit_m <=> akg_m + cit_c	0.00132515	0.00151931	0.197258	0.00147131	0.150939	0.00151295	0.191209
H2O2ter	Hydrogen peroxide transport, endoplasmic reticulum	h2o2_c <=> h2o2_r	0.0013201	0.0013955	0.0801296	0.000146911	-3.16764	0.00187487	0.506138
ASPCT	Aspartate carbamoyltransferase	asp__L_c + cbp_c <=> cbasp_c + h_c + pi_c	0.00131877	0.00133112	0.013451	0.00078699	-0.744771	0.000667255	-0.982878
DHORD9	Dihydoorotic acid dehydrogenase (quinone10)	dhor__S_c + q10_m --> orot_c + q10h2_m	0.00131841	0.00133094	0.0136443	0.00078699	-0.74438	0.000667255	-0.982487
DHORTS	Dihydroorotase	dhor__S_c + h2o_c <=> cbasp_c + h_c	-0.00131841	-0.00133094	0.0136443	-0.00078699	-0.74438	-0.000667255	-0.982487
r1586	Amino Acid-Polyamine-Organocation (APC) TCDB:2.A.3.8.1	ser__L_e + trp__L_c <=> ser__L_c + trp__L_e	0.00130727	0.0012906	-0.0185174	0.00137575	0.073662	0.00138744	0.0858607
r2513	Utilized transport	crn_c + lnlnca_r --> crn_r + lnlnca_c	0.00129921	0.0012996	0.000430786	0.00137208	0.07873	0.00128075	-0.0206491
EX_leuleu_e	Exchange reaction for leucylleucine	leuleu_e -->	0.0012975	0.00114308	-0.182806	0.00308658	1.25028	0.00312773	1.26939
LEULEULAPc	Hydrolysis of Leucylleucine in the small intestine for cellular uptake	h2o_c + leuleu_c <=> 2.0 leu__L_c	-0.0012975	-0.00114308	-0.182806	-0.00308658	1.25028	-0.00312773	1.26939
THRCYSNaEx	L-cysteine/L-threonine Na-dependent exchange (Thr-L in)	cys__L_c + na1_e + thr__L_e --> cys__L_e + na1_c + thr__L_c	0.00129666	0.00133095	0.0376606	0.000706821	-0.87538	0.000887683	-0.54668
r1710	Y+LAT2 Utilized transport	gln__L_e + leu__L_c + na1_e --> gln__L_c + leu__L_e + na1_c	0.00128749	0.00133845	0.0560064	0.000744174	-0.790848	0.000941459	-0.45159
r0480	S-Adenosyl-L-methionine:ethanolamine-phosphate N-methyltransferase Glycerophospholipid metabolism EC:2.1.1.103	amet_c + ethamp_c <=> HC00718_c + ahcys_c + h_c	-0.00128112	-0.00123132	-0.057201	-0.00115469	-0.149899	-0.000541092	-1.24346
r0788	S-Adenosyl-L-methionine:methylethanolamine phosphate N-methyltransferase Glycerophospholipid metabolism EC:2.1.1.103	HC00718_c + amet_c <=> HC01842_c + ahcys_c + 2.0 h_c	-0.00128112	-0.00123132	-0.057201	-0.00115469	-0.149899	-0.000541092	-1.24346
r0789	S-Adenosyl-L-methionine:phosphodimethylethanolamine N-methyltransferase Glycerophospholipid metabolism EC:2.1.1.103	HC01842_c + amet_c <=> ahcys_c + cholp_c	-0.00128112	-0.00123132	-0.057201	-0.00115469	-0.149899	-0.000541092	-1.24346
ORPT	Orotate phosphoribosyltransferase	orot5p_c + ppi_c <=> orot_c + prpp_c	-0.00128004	-0.00131504	0.0389155	-0.00078699	-0.701774	-0.00050877	-1.33111
OMPDC	Orotidine-5'-phosphate decarboxylase	h_c + orot5p_c --> co2_c + ump_c	0.00127921	0.00131422	0.0389471	0.00078699	-0.700837	0.00050877	-1.33017
PIter	Phosphate transport, endoplasmic reticulum	pi_r <=> pi_c	-0.0012594	-0.00132171	0.0696645	-0.000553569	-1.18591	-0.000439725	-1.51807
H2Oter	H2O endoplasmic reticulum transport	h2o_c <=> h2o_r	-0.00125478	-0.00123182	-0.0266371	0.000350642	-1.83936	-0.000854066	-0.555014
3SALAASPm	Cysteinesulfinate-aspartate mitochondrial shuttle	3sala_m + asp__L_c <=> 3sala_c + asp__L_m	-0.00124988	-0.00132234	0.0812958	-0.00161483	0.369594	-0.00167969	0.426407
HMR_3864	HMR 3864	3sala_m + glu__L_c + h_c --> 3sala_c + glu__L_m + h_m	0.00124988	0.00132234	0.0812958	0.00161483	0.369594	0.00167969	0.426407
r1298	Vesicular transport	lnlncg_l --> lnlncg_r	0.00124281	0.0012444	0.00185035	0.00129951	0.0643722	0.00123335	-0.0110153
r1852	Y+LAT2 Utilized transport	gly_c + na1_e + val__L_e --> gly_e + na1_c + val__L_c	0.00124164	0.00129615	0.0619778	0.000997841	-0.31537	0.00107078	-0.213585
r2512	Utilized transport	crn_c + lnlncg_r --> crn_r + lnlncg_c	0.0012393	0.00123891	-0.000450585	0.00130011	0.0691127	0.00122847	-0.0126617
PNTOte	Transport of (R)-Pantothenate	pnto__R_e <-- pnto__R_c	-0.00123636	-0.00127112	0.0400036	-0.000875281	-0.498281	-0.000950065	-0.380001
TYRPHELAT2tc	Transport of L-Tyrosine into the cell and efflux of L-Phenylalanine out of the cell by LAT2 on the basolateral surfaces of kidney and intestine and Amino Acid-Polyamine-Organocation (APC) TCDB:2.A.3.8.1	phe__L_c + tyr__L_e <=> phe__L_e + tyr__L_c	0.00122863	0.00122641	-0.00260914	0.00118126	-0.0567336	0.00123778	0.0107009
r1299	Vesicular transport	lnlncg_c --> lnlncg_l	0.00122525	0.00122488	-0.000436909	0.00129951	0.0849007	0.00123335	0.00951317
r1816	Y+LAT2 Utilized transport	leu__L_e + na1_e + pro__L_c --> leu__L_c + na1_c + pro__L_e	0.00121476	0.00125125	0.0427001	0.000802171	-0.598685	0.00102779	-0.241114
SINK_val__L	sink ofval__L	reporter_val -->	0.00121025	0.00119149	-0.0225455	0.00161438	0.41567	0.000900205	-0.426982
THFtm	5,6,7,8-Tetrahydrofolate transport, diffusion, mitochondrial	thf_c <=> thf_m	-0.00120108	-0.000531524	-1.17613	-0.00241523	1.00783	-0.00113002	-0.0879788
r1817	Y+LAT2 Utilized transport	asn__L_c + leu__L_e + na1_e --> asn__L_e + leu__L_c + na1_c	0.00119908	0.00122722	0.0334695	0.000776565	-0.626751	0.00101362	-0.242412
CO2ter	CO2 endoplasmic reticular transport via diffusion	co2_c <=> co2_r	-0.00119806	-0.00112704	-0.0881578	-0.000661772	-0.856292	-0.000738022	-0.698962
ADADir	Deoxycytidine kinase	atp_c + dcyt_c --> adp_c + dcmp_c + h_c	0.00119195	0.00118641	-0.00671744	0.00156953	0.397019	0	-Inf
r1591	Amino Acid-Polyamine-Organocation (APC) TCDB:2.A.3.8.1	pro__L_c + ser__L_e <=> pro__L_e + ser__L_c	0.00118424	0.00117734	-0.00843051	0.00118048	-0.00458668	0.00127163	0.102725
ALAt4	Alanine-Sodium symporter	ala__L_e + na1_e --> ala__L_c + na1_c	0.00117172	0.00119756	0.0314726	0.00163626	0.481774	0.000763972	-0.617032
TRDR	Thioredoxin reductase (NADPH)	h_c + nadph_c + trdox_c --> nadp_c + trdrd_c	0.00117049	0.000790902	-0.565537	0.00127946	0.12843	0.0010959	-0.0949902
HMR_4964	HMR 4964	cit_c + h_c + mal__L_m --> cit_m + h_m + mal__L_c	0.00116401	0.00131624	0.177314	0.00129282	0.151413	0.00134874	0.212507
r0432_1	Palmitoyl Coenzyme A:L-Carnitine O-Palmitoyltransferase	crn_m + h_m + malcoa_m <=> HC10859_m + coa_m	0.00116213	0.00108063	-0.104893	0.00403518	1.79586	0.00106696	-0.12326
r1005	Facilitated Diffusion	HC10859_m + crn_c <=> HC10859_c + crn_m	0.00116213	0.00108063	-0.104893	0.00403518	1.79586	0.00106696	-0.12326
INSK	Insosine kinase	atp_c + ins_c --> adp_c + h_c + imp_c	0.00115567	0.00112977	-0.0326928	0.00106279	-0.120866	0.00142151	0.298694
HPROxm	L hydroxyproline dehydrogenase NAD mitochondrial	4hpro_LT_m + nad_m <-- 1p3h5c_m + 2.0 h_m + nadh_m	-0.00115365	-0.000208061	-2.47113	-0.000498621	-1.21019	-0.000667015	-0.790414
C05769te3	Transport by OATP1B Carriers into Extracellular Space	C05769_e + hco3_c --> C05769_c + hco3_e	0.00114834	0.00108885	-0.0767406	0.0011184	-0.0381187	0.00126299	0.137294
r1720	Y+LAT2 Utilized transport	met__L_c + na1_e + ser__L_e --> met__L_e + na1_c + ser__L_c	0.00114588	0.00116442	0.0231569	0.000709748	-0.691073	0.000947826	-0.273758
PPAP	Phosphatidic acid phosphatase	h2o_c + pa_hs_c --> dag_hs_c + pi_c	0.00114517	0.000781012	-0.55215	0.000372414	-1.62059	0.000754109	-0.602722
PNTOt1	Pantothenate sodium symporter II	2.0 na1_e + pnto__R_e --> 2.0 na1_c + pnto__R_c	0.00113992	0.00116987	0.0374156	0.000789503	-0.529916	0.000853678	-0.417169
C05769te2	Passive Diffusion into Extracellular Space	C05769_c --> C05769_e	0.00113052	0.00106886	-0.0809165	0.00105822	-0.0953376	0.00121562	0.104707
r2113	Major Facilitator(MFS) TCDB:2.A.1.13.1	ac_e + but_c <=> ac_c + but_e	0.00112994	0.00110399	-0.0335217	0.00141434	0.323883	0.00130311	0.205715
LEUtec	L-leucine transport via diffusion	leu__L_e <=> leu__L_c	-0.00112326	-0.0011347	0.0146114	-0.000456448	-1.29917	-0.000480746	-1.22435
PSSA1_hs	Phosphatidylserine synthase homo sapiens	pchol_hs_c + ser__L_c <=> chol_c + ps_hs_c	-0.00111398	-0.00110873	-0.00681265	-0.000641399	-0.796429	-0.00147871	0.408616
HMR_2667	HMR 2667	crn_m + elaidcrn_c <=> crn_c + elaidcrn_m	0.00111383	0.00112827	0.018582	0.00119846	0.105647	0.00121163	0.121415
r0839	Postulated transport reaction	orot_e <=> orot_c	-0.00111199	-0.0011551	0.0548625	-0.00053304	-1.06083	-0.0011865	0.0935569
PGCD	Phosphoglycerate dehydrogenase	3pg_c + nad_c --> 3php_c + h_c + nadh_c	0.00110761	0.00106686	-0.0540726	0.00041148	-1.42855	0.000307072	-1.85079
PSERT	Phosphoserine transaminase	3php_c + glu__L_c --> akg_c + pser__L_c	0.00110761	0.00106686	-0.0540726	0.00041148	-1.42855	0.000307072	-1.85079
EX_hdcea_e	Hexadecenoate (n-C16:1) exchange	hdcea_e <=>	-0.00110627	-0.00117705	0.0894645	-0.000591706	-0.902755	-0.000323069	-1.77579
r1707	Y+LAT2 Utilized transport	gln__L_e + na1_e + phe__L_c --> gln__L_c + na1_c + phe__L_e	0.0011032	0.00114418	0.0526145	0.000664719	-0.730882	0.000827526	-0.414822
GLYt4	Glycine transport via sodium symport	gly_e + na1_e --> gly_c + na1_c	0.00110264	0.00110409	0.00189463	6.59596e-05	-4.06323	0.000761372	-0.534284
r2126	Major Facilitator(MFS) TCDB:2.A.1.13.1	acac_e + bhb_c <=> acac_c + bhb_e	0.00110173	0.00109608	-0.00741497	0.000916577	-0.265444	0.000966272	-0.189271
PPAer	Inorganic diphosphatase, endoplasmic reticulum	h2o_r + ppi_r --> h_r + 2.0 pi_r	0.00109883	0.00103527	-0.0859652	0.000306017	-1.84429	0.000461999	-1.25001
r1937	Y+LAT2 Utilized transport	lys__L_c + na1_e + trp__L_e --> lys__L_e + na1_c + trp__L_c	0.00108066	0.00109334	0.0168307	0.00158322	0.550948	0.000879964	-0.296396
HMR_1095	HMR 1095	h_c <=> h_n	-0.00107872	-0.00103384	-0.0613144	-0.00572136	2.40703	-0.000793559	-0.442914
SINK_lys__L	sink oflys__L	reporter_lys -->	0.00107664	0.00096952	-0.151193	0.0014724	0.451632	0.000518878	-1.05307
OROATP	Orotic acid transport inout via proton symporter	h_e + orot_e --> h_c + orot_c	0.00107363	0.0011392	0.0855255	0.00053304	-1.01018	0.00102801	-0.0626398
r1960	Y+LAT2 Utilized transport	his__L_c + leu__L_e + na1_e --> his__L_e + leu__L_c + na1_c	0.00107355	0.00108164	0.010827	0.000625471	-0.779372	0.000875366	-0.294428
C160CPT1	Carnitine O-palmitoyltransferase	crn_c + pmtcoa_c <=> coa_c + pmtcrn_c	-0.00106749	-0.00106617	-0.00179317	-0.00133033	0.317557	-0.000125142	-3.09259
r2420	Mitochondrial Carrier (MC) TCDB:2.A.29.2.7	oxa_c + pi_m <=> oxa_m + pi_c	0.00106305	0.000860526	-0.304919	0	-Inf	0.0019466	0.87275
RE0453C	Nucleoside-Diphosphate Kinase	datp_c + dtdp_c <=> dadp_c + dttp_c	-0.00106219	-0.000983114	-0.111609	0.00255587	1.26678	0.00457152	2.10563
PSP_L	Phosphoserine phosphatase (L-serine)	h2o_c + pser__L_c --> pi_c + ser__L_c	0.00105965	0.00102127	-0.0532261	0.000228937	-2.21057	0	-Inf
EX_ala__L_e	L-Alanine exchange	ala__L_e -->	0.00105831	0.00088286	-0.261503	0.00156131	0.560999	0.00776402	2.87505
NDPK6m	ATP:dUDP phosphotransferase, mitochondria	atp_m + dudp_m <=> adp_m + dutp_m	-0.00105789	-0.00113277	0.0986656	-0.000352849	-1.58406	-0.000894156	-0.242587
H2Otn	H2O transport nuclear	h2o_n <=> h2o_c	-0.00105352	-0.000973256	-0.114332	-0.00576367	2.45177	-0.000753155	-0.484204
r1723	Y+LAT2 Utilized transport	na1_e + ser__L_e + tyr__L_c --> na1_c + ser__L_c + tyr__L_e	0.00105248	0.00107131	0.0255805	0.000671633	-0.648048	0.000856628	-0.297052
r2371	Mitochondrial Carrier (MC) TCDB:2.A.29.7.2	HC00342_c + cit_m <=> HC00342_m + cit_c	0.00105121	0.00106703	0.0215444	0.00101528	-0.0501761	0.001108	0.0759044
2AMADPTm	L-2-aminoadipate shuttle (cytosol/mitochondria)	L2aadp_c + akg_m --> L2aadp_m + akg_c	0.00104964	0.00105718	0.0103169	0.00111208	0.083358	0.00261388	1.31629
EX_glyald_e	D-Glyceraldehyde exchange	glyald_e -->	0.00104778	0.00118549	0.178146	0	-Inf	0	-Inf
GLYALDtr	Transport of Glyceraldehyde	glyald_e + na1_e <=> glyald_c + na1_c	-0.00104778	-0.00118549	0.178146	0	-Inf	0	-Inf
ADSL1r	Adenylsuccinate lyase	dcamp_c --> amp_c + fum_c	0.00104145	0.00111058	0.09272	0.00100649	-0.049258	0.00143017	0.457594
ADSS	Adenylosuccinate synthase	asp__L_c + gtp_c + imp_c --> dcamp_c + gdp_c + 2.0 h_c + pi_c	0.00104145	0.00111058	0.09272	0.00100649	-0.049258	0.00143017	0.457594
r1810	Y+LAT2 Utilized transport	leu__L_e + na1_e + ser__L_c --> leu__L_c + na1_c + ser__L_e	0.00104085	0.00107818	0.0508387	0.000690633	-0.591768	0.000803838	-0.372783
SINK_ser__L_m	sink ofser__L_m	ser__L_m --> reporter_ser	0.0010299	0.00136483	0.406218	0.00137448	0.416385	0.00124434	0.272875
HMGCOAS	Hydroxymethylglutaryl CoA synthase	coa_c + h_c + hmgcoa_c <-- aacoa_c + accoa_c + h2o_c	-0.00102657	-0.000606617	-0.75898	0	-Inf	-0.000559767	-0.874939
TYRTA	Tyrosine transaminase	akg_c + tyr__L_c <=> 34hpp_c + glu__L_c	0.00102595	0.00100832	-0.0250026	3.09691e-06	-8.37191	0	-Inf
r1911	Y+LAT2 Utilized transport	hom__L_c + ile__L_e + na1_e --> hom__L_e + ile__L_c + na1_c	0.00102289	0.0010575	0.0480079	0.000600549	-0.7683	0.000827629	-0.305598
ACACT1r	Acetyl-CoA C-acetyltransferase	2.0 accoa_c <=> aacoa_c + coa_c	0.00102286	0.000532761	-0.941054	0	-Inf	0.000559767	-0.869716
PUNP5	Purine-nucleoside phosphorylase (Inosine)	ins_c + pi_c <=> hxan_c + r1p_c	-0.0010201	-0.000982392	-0.0543385	-0.000942669	-0.113886	-0.000675774	-0.594096
r0431_1	Palmitoyl Coenzyme A:L-Carnitine O-Palmitoyltransferase	crn_c + h_c + malcoa_c <=> HC10859_c + coa_c	-0.00101909	-0.00101091	-0.011624	-0.00403518	1.98535	-0.00106696	0.0662272
r1744	Y+LAT2 Utilized transport	met__L_e + na1_e + thr__L_c --> met__L_c + na1_c + thr__L_e	0.00101811	0.0010452	0.037884	0.000567052	-0.844348	0.000793822	-0.359013
r1843	Y+LAT2 Utilized transport	asn__L_e + na1_e + phe__L_c --> asn__L_c + na1_c + phe__L_e	0.00101026	0.00103903	0.0405106	0.000621794	-0.700222	0.000755999	-0.418275
EX_hxan_e	Hypoxanthine exchange	hxan_e <=>	-0.00101	-0.00097731	-0.0474728	-0.000816769	-0.306361	-0.000639258	-0.659891
HYXNt	Hypoxanthine transport	hxan_e <=> hxan_c	0.00101	0.00097731	-0.0474728	0.000816769	-0.306361	0.000639258	-0.659891
FADH2tru	FADH2 transporter, endoplasmic reticulum	fadh2_c --> fadh2_r	0.00100533	0.00102605	0.0294347	0.00067629	-0.571954	0.00067864	-0.566949
FADtru	FAD transporter, endoplasmic reticulum	fad_r --> fad_c	0.00100533	0.00102605	0.0294347	0.00067629	-0.571954	0.00067864	-0.566949
PEFLIPm	Phosphatidylethanolamine flippase	atp_c + h2o_c + pe_hs_c --> adp_c + h_c + pe_hs_m + pi_c	0.00100062	0.0010593	0.0822071	0.00195479	0.966114	0.00199216	0.99343
HMR_9180	HMR 9180	orn__D_c <=> orn__D_e	0.00100014	0.000950219	-0.0738758	0.0015123	0.596534	0.000987888	-0.0177883
ORN_Dte	Transport of Ornithine, Extracellular Space	h_e + orn__D_c <=> h_c + orn__D_e	-0.00100014	-0.000950219	-0.0738758	-0.0015123	0.596534	-0.000987888	-0.0177883
AATA	2 aminoadipate transaminase	2oxoadp_c + glu__L_c <=> L2aadp_c + akg_c	0.000995691	0.000994946	-0.00107986	0.0013332	0.421121	0.003289	1.72388
NKCCt	Na+-K+-Cl- cotransport	2.0 cl_e + k_e + na1_e <=> 2.0 cl_c + k_c + na1_c	-0.000994448	-0.0013669	0.458941	-0.00145267	0.546743	-0.0016933	0.767874
EX_hdca_e	Hexadecanoate (n-C16:0) exchange	hdca_e <=>	-0.000991205	-0.00103633	0.0642239	-0.000508914	-0.961762	-0.00271586	1.45415
r1548	Amino Acid-Polyamine-Organocation (APC) TCDB:2.A.3.8.1	gly_e + phe__L_c <=> gly_c + phe__L_e	0.000979435	0.000961665	-0.0264153	0.000824333	-0.248723	0.000915806	-0.0969077
r1800	Y+LAT2 Utilized transport	cys__L_e + leu__L_c + na1_e --> cys__L_c + leu__L_e + na1_c	0.000975421	0.00100553	0.0438649	0.000693966	-0.49116	0.000851728	-0.195632
r2115	Major Facilitator(MFS) TCDB:2.A.1.13.1	ac_e + bhb_c <=> ac_c + bhb_e	-0.000972348	-0.000992415	0.0294708	-0.000552387	-0.815793	-0.000695406	-0.483617
DAGK_hs	Diacylglycerol phosphate kinase (homo sapiens)	atp_c + dag_hs_c --> adp_c + h_c + pa_hs_c	0.000971143	0.00140955	0.53748	0.000593806	-0.709692	0.000452984	-1.10022
DUTUP	DUTP:uridine 5'-phosphotransferase	dutp_c + uri_c --> dudp_c + h_c + ump_c	0.000969676	0.0012935	0.415702	0.000325625	-1.57429	0.000458006	-1.08214
GLYAMDTRc	Glycine amidinotransferase (c)	arg__L_c + gly_c <=> gudac_c + orn_c	0.000969344	0.000572244	-0.760378	0.000684365	-0.502243	0.00171164	0.820302
EX_M01111_e	EX M01111[e]	M01111_e -->	0.000968645	0.000965515	-0.00466935	0.000466901	-1.05285	0.000568131	-0.769744
HMR_1084	Gamma-Glutamyltransferase	h_e + leuktrC4_e --> M01111_e + leuktrD4_e	0.000968645	0.000965515	-0.00466935	0.000466901	-1.05285	0.000568131	-0.769744
LEUKTRC4t	Leukotriene C4 transport via bicarbonate countertransport	hco3_c + leuktrC4_e <=> hco3_e + leuktrC4_c	-0.000968645	-0.000965515	-0.00466935	-0.000466901	-1.05285	-0.000568131	-0.769744
LEUKTRD4t	Leukotriene D4 transport	leuktrD4_e <=> leuktrD4_c	0.000968645	0.000965515	-0.00466935	0.000466901	-1.05285	0.000568131	-0.769744
r0641	(5-Glutamyl)-peptide:amino-acid 5-glutamyltransferase Arachidonic acid metabolism EC:2.3.2.2	h2o_c + leuktrC4_c <=> glu__L_c + leuktrD4_c	-0.000968645	-0.000965515	-0.00466935	-0.000466901	-1.05285	-0.000568131	-0.769744
EX_CE1310_e	Exchange of N-Acetyl-L-Cysteine	CE1310_e -->	0.000966806	0.00103629	0.100135	0.000639295	-0.596745	0.000185871	-2.37892
NACCYSte	Transport of N-Acetyl-L-Cysteine into Extracellular Space	CE1310_c <=> CE1310_e	0.000966806	0.00103629	0.100135	0.000639295	-0.596745	0.000185871	-2.37892
NACCYStm	Transport of N-Acetyl-L-Cysteine into Cytosol	CE1310_m <=> CE1310_c	0.000966806	0.00103629	0.100135	0.000639295	-0.596745	0.000185871	-2.37892
r1437	Transport reaction	cys__L_c --> cys__L_m	0.000966806	0.00103629	0.100135	0.000639295	-0.596745	0.000185871	-2.37892
RE2223M	Amino-Acid N-Acetyltransferase	accoa_m + cys__L_m <=> CE1310_m + coa_m + h_m	0.000966806	0.00103629	0.100135	0.000639295	-0.596745	0.000185871	-2.37892
r0927	Free Diffusion	acetone_m --> acetone_e	0.000959145	0.000928637	-0.0466342	0.000729225	-0.395385	0.000268281	-1.838
r0783	Lanosterol D24-reductase Biosynthesis of steroids EC:1.3.1.72	lthstrl_r + nadp_r --> chlstol_r + h_r + nadph_r	0.000957042	0.000968809	0.01763	0.000646596	-0.565718	0.000657149	-0.542362
CATp	Catalase A peroxisomal	2.0 h2o2_x --> 2.0 h2o_x + o2_x	0.000956479	0.000873751	-0.130511	0.00474828	2.3116	0.00153881	0.686009
ASNtm	L-asparagine transport, mitochondrial	asn__L_c --> asn__L_m	0.000955472	0.00100589	0.0741899	0.000250806	-1.92964	0.000738617	-0.371387
DPMVD	Diphosphomevalonate decarboxylase	5dpmev_c + atp_c --> adp_c + co2_c + ipdp_c + pi_c	0.000954129	0.000955343	0.00183447	0.00042609	-1.16303	0.000359865	-1.40673
MEVK1	Mevalonate kinase atp	atp_c + mev__R_c --> 5pmev_c + adp_c + h_c	0.000954129	0.000955343	0.00183447	0.00042609	-1.16303	0.000359865	-1.40673
PMEVK	Phosphomevalonate kinase	5pmev_c + atp_c --> 5dpmev_c + adp_c	0.000954129	0.000955343	0.00183447	0.00042609	-1.16303	0.000359865	-1.40673
r1984	Y+LAT2 Utilized transport	hom__L_e + na1_e + orn_c --> hom__L_c + na1_c + orn_e	0.00095345	0.000960475	0.0105908	0.00130888	0.457105	0.000850146	-0.165447
r2419	Mitochondrial Carrier (MC) TCDB:2.A.29.2.7	akg_c + pi_m --> akg_m + pi_c	0.000946585	0.000844357	-0.164879	0	-Inf	0.00185032	0.966973
DHCR242r	24-dehydrocholesterol reductase [Precursor]	chlstol_r + fadh2_r --> fad_r + lthstrl_r	0.000945337	0.000961115	0.0238803	0.000641585	-0.559188	0.000651111	-0.537925
SINK_asn__L	sink ofasn__L	reporter_asn -->	0.000941008	0.000998089	0.0849615	0.000250806	-1.90764	0.000649484	-0.534913
SINK_asn__L_m	sink ofasn__L_m	asn__L_m --> reporter_asn	0.000941005	0.000997973	0.0847984	0.000250806	-1.90763	0.000649484	-0.534908
NAHCO3_HCLt	Bicarbonate transport (HCl/NaHCO3 exchange)	cl_c + h_c + hco3_e + na1_e <=> cl_e + h_e + hco3_c + na1_c	0.000939217	0.000851835	-0.140885	-0.00459088	2.28924	0.000541507	-0.794479
r0853	Facilitated diffusion	atp_c + pi_m --> atp_m + pi_c	0.000937751	0.000638023	-0.555596	0.00641371	2.77388	0	-Inf
PDHm	Pyruvate dehydrogenase	coa_m + nad_m + pyr_m --> accoa_m + co2_m + nadh_m	0.000927977	0.00039667	-1.22615	0.00121617	0.390186	0.00119958	0.370364
r1303	Vesicular transport	hdcea_l --> hdcea_r	0.000925188	0.000927879	0.00419013	0.000831585	-0.153883	0.000892669	-0.0516212
r1304	Vesicular transport	hdcea_c --> hdcea_l	0.000925188	0.000927879	0.00419013	0.000831585	-0.153883	0.000892669	-0.0516212
G3PD2m	Glycerol-3-phosphate dehydrogenase (FAD), mitochondrial	fad_m + glyc3p_c --> dhap_c + fadh2_m	0.000916691	0.000677207	-0.436839	0.00117939	0.363536	0	-Inf
GACMTRc	Guanidinoacetate N-methyltransferase (c)	amet_c + gudac_c <=> ahcys_c + creat_c + h_c	0.000913344	0.000572244	-0.674528	0.000302696	-1.59329	0.000421878	-1.11433
r1301	Vesicular transport	ocdcea_l --> ocdcea_r	0.000913202	0.000915453	0.0035518	0.000928953	0.0246716	0.000811087	-0.171077
r1302	Vesicular transport	ocdcea_l <=> ocdcea_c	-0.000913202	-0.000915453	0.0035518	-0.000928953	0.0246716	-0.000811087	-0.171077
COAtp	Coenzyme A transport, peroxisomal	coa_c <=> coa_x	-0.000910812	-0.000784291	-0.215764	-0.000615679	-0.564975	-0.00191791	1.07431
EX_asn__L_e	L-Asparagine exchange	asn__L_e <=>	-0.000910189	-0.00075772	-0.264501	-0.0009109	0.00112653	-0.0009109	0.00112653
HMR_0469	HMR 0469	atp_c + h2o_c + pe_hs_c --> adp_c + h_c + pe_hs_e + pi_c	0.000908056	0.000968454	0.0929023	0.00203566	1.16464	0.00158424	0.802933
PEt	Phosphatidylethanolamine Transport	pe_hs_e <=> pe_hs_c	0.000907133	0.000967843	0.0934589	0.0018764	1.04858	0.00157467	0.795668
ALAtmi	Alanine transport from mitochondia to cytoplasm	ala__L_m <-- ala__L_c	-0.000905603	-0.000786847	-0.202796	0	-Inf	0	-Inf
r1078	Vesicular transport	tyr__L_c --> tyr__L_m	0.00090062	0.000887363	-0.0213941	0.00056567	-0.670958	0.000994633	0.143246
r1456	Transport reaction	h_c + phe__L_m --> h_m + phe__L_c	0.000894151	0.00129958	0.539459	0.000507619	-0.816772	0.00125033	0.483722
URIK2	Uridine kinase (GTP:Uridine)	gtp_c + uri_c --> gdp_c + h_c + ump_c	0.000889859	0.000690081	-0.366811	0.000403724	-1.14021	0.000394695	-1.17284
FADH2tx	FADH2 transport, glyoxysome	fadh2_c <=> fadh2_x	0.000888434	0.000881608	-0.0111273	0.00025179	-1.81904	0.000204232	-2.12106
FADtx	FAD transport by free diffusion, glyoxysome	fad_c <=> fad_x	-0.000888434	-0.000881608	-0.0111273	-0.00025179	-1.81904	-0.000204232	-2.12106
AHCYStr	S-Adenosyl-L-homocysteine intracellular diffusion	ahcys_c <=> ahcys_r	-0.000888022	-0.000894053	0.00976494	-0.000848542	-0.0656093	-0.000127333	-2.80199
AMETr	S-Adenosyl-L-methionine intracellular diffusion	amet_c <=> amet_r	0.000888022	0.000894053	0.00976494	0.000848542	-0.0656093	0.000127333	-2.80199
SUCFUMtm	Succinate fumarate transport mitochondrial	fum_m + succ_c <=> fum_c + succ_m	0.000883887	0.000736069	-0.264021	0	-Inf	0.00052661	-0.747127
r2378	Mitochondrial Carrier (MC) TCDB:2.A.29.7.2	HC00342_m + succ_c <=> HC00342_c + succ_m	0.000872749	0.0009692	0.151228	0.000287626	-1.60137	0.000936129	0.101141
r1698	Y+LAT2 Utilized transport	ala__L_e + na1_e + val__L_c --> ala__L_c + na1_c + val__L_e	0.000870331	0.000897515	0.0443719	0.000448555	-0.956279	0.000586508	-0.569413
RE1519X	RE1519X	dece4coa_x + fad_x <=> dec24dicoa_x + fadh2_x	-0.000868194	-0.000865638	-0.00425362	-0.000232688	-1.89962	-0.000204232	-2.08781
HMR_6782	(R)-4-Hydroxyphenyllactate Dehydrogenase	34hpp_c + h_c + nadh_c --> 34hpl_c + nad_c	0.000865636	0.000868332	0.00448625	0	-Inf	0	-Inf
r1957	Y+LAT2 Utilized transport	leu__L_e + lys__L_c + na1_e --> leu__L_c + lys__L_e + na1_c	0.00086131	0.000867902	0.0109996	0.00134508	0.643093	0.000741165	-0.216738
HC00319t2	Malonate Transport, Antiport with Bicarbonate	HC00319_c + hco3_e <=> HC00319_e + hco3_c	-0.000860958	-0.000819153	-0.0718099	-0.0020949	1.28287	-0.00235319	1.4506
SINK_val__L_m	sink ofval__L_m	val__L_m --> reporter_val	0.000855958	0.000838525	-0.0296862	0.00113606	0.408427	0.000705583	-0.278724
r1738	Y+LAT2 Utilized transport	met__L_e + na1_e + tyr__L_c --> met__L_c + na1_c + tyr__L_e	0.000846817	0.000871292	0.0411061	0.000540303	-0.648282	0.000655553	-0.369338
SINK_thr__L_c	sink ofthr__L_c	thr__L_c --> reporter_thr	0.000838741	0.000663514	-0.338098	0.00103356	0.301318	0.000931094	0.150701
r2384	Mitochondrial Carrier (MC) TCDB:2.A.29.7.2	cit_c + h_c + oxa_m --> cit_m + h_m + oxa_c	0.000834324	0.00102176	0.292381	0.000665099	-0.327039	0.00108635	0.380804
MALOAAtm	Dicarboxylate/tricarboxylate carrier (mal:oaa), mitochondrial	mal__L_m + oaa_c <=> mal__L_c + oaa_m	0.000833419	0.000925224	0.150761	0.00236251	1.5032	0.00347616	2.06038
r0829	Mitochondrial Carrier (MC) TCDB:2.A.29.2.2	so4_m + succ_c <=> so4_c + succ_m	0.000831388	0.000792126	-0.069792	0	-Inf	0.00079429	-0.0658561
r1825	Y+LAT2 Utilized transport	na1_e + pro__L_e + ser__L_c --> na1_c + pro__L_c + ser__L_e	0.000829211	0.000856593	0.0468706	0.000516153	-0.68394	0.000591714	-0.486839
CYTD	Cytidine deaminase	cytd_c + h2o_c + h_c --> nh4_c + uri_c	0.00082488	0.00101748	0.302739	0.00048515	-0.765753	0.00229295	1.47495
r2105	Major Facilitator(MFS) TCDB:2.A.1.13.1	akg_e + lac__L_c <=> akg_c + lac__L_e	-0.000824753	-0.00079344	-0.055841	0.000569717	-0.533717	0.000194149	-2.0868
HDCEAt	Hexadecenoate n C161 transport in via uniport	hdcea_e <=> hdcea_c	0.000816264	0.00086621	0.085681	0.000501895	-0.70165	0.000292246	-1.48185
ELAIDCRNt	Transport into the mitochondria (carnitine)	elaidcrn_c <=> elaidcrn_m	-0.000809923	-0.000810089	0.000295661	-0.000711012	-0.187911	-0.000719074	-0.171645
VALTAim	Valine transaminase mitochondiral	akg_m + val__L_m --> 3mob_m + glu__L_m	0.000809498	0.000854582	0.0781914	0.000567401	-0.512659	0.000501878	-0.689691
SINK_leu__L	sink ofleu__L	reporter_leu -->	0.000809079	0.000772759	-0.066262	0.000219998	-1.87879	0.000619413	-0.385379
PItn	Phosphate transport, nuclear	pi_n <=> pi_c	0.000801821	0.000852522	0.0884569	0.00922169	3.52368	0.000286859	-1.48294
r0463	(S)-3-Hydroxy-3-methylglutaryl-CoA acetoacetyl-CoA-lyase (CoA-acetylating) Synthesis and degradation of ketone bodies / Valine, leucine and isoleucine degradation / Butanoate metabolism EC:2.3.3.10	coa_x + h_x + hmgcoa_x <=> aacoa_x + accoa_x + h2o_x	-0.000799727	-0.000498679	-0.681396	-0.00286849	1.84271	-0.000492677	-0.698865
r1890	Y+LAT2 Utilized transport	cys__L_c + hom__L_e + na1_e --> cys__L_e + hom__L_c + na1_c	0.000793636	0.000810872	0.0309967	0.000455155	-0.80212	0.000579002	-0.454909
r1743	Y+LAT2 Utilized transport	met__L_e + na1_e + val__L_c --> met__L_c + na1_c + val__L_e	0.000786681	0.000809131	0.0405946	0.000451147	-0.802181	0.000606958	-0.374182
r1722	Y+LAT2 Utilized transport	na1_e + phe__L_c + ser__L_e --> na1_c + phe__L_e + ser__L_c	0.00078596	0.0007986	0.0230172	0.000471247	-0.737972	0.000645554	-0.283918
r1730	Y+LAT2 Utilized transport	hom__L_c + na1_e + ser__L_e --> hom__L_e + na1_c + ser__L_c	0.000770348	0.000786004	0.0290263	0.000407261	-0.919557	0.000596643	-0.368642
SINK_lys__L_m	sink oflys__L_m	lys__L_m --> reporter_lys	0.000766046	0.000638614	-0.262487	0.000806995	0.0751287	0	-Inf
CITt4_3	Citrate transport via sodium symport (1:3)	cit_e + 3.0 na1_e --> cit_c + 3.0 na1_c	0.000764274	0.00075763	-0.0125965	0.000493765	-0.630265	0.000388321	-0.97684
HMR_4790	HMR 4790	ala__L_c <=> ala__L_x	0.000760681	0.000706261	-0.10709	0.00076328	0.00492082	0	-Inf
SINK_ala__L_x	sink ofala__L_x	ala__L_x --> reporter_ala	0.000760681	0.000706261	-0.10709	0.00076328	0.00492082	0	-Inf
SACCD3m	Saccharopine dehydrogenase (NADP, L-lysine forming), mitochondrial	akg_m + h_m + lys__L_m + nadph_m --> h2o_m + nadp_m + saccrp__L_m	0.00075913	0.00079298	0.0629375	0.00172549	1.18458	0.00544503	2.84252
EX_trp__L_e	L-Tryptophan exchange	trp__L_e <=>	-0.000757626	-0.000696986	-0.120356	-0.0009732	0.36125	-0.0009732	0.36125
FUMSO4tm	Fumarate:sulfate antiport, mitochondrial	fum_c + so4_m <=> fum_m + so4_c	0.0007503	0.000840346	0.163516	0	-Inf	0.0010201	0.443171
ACETONEt2	Acetone transport via proton symport	acetone_e + h_e <=> acetone_c + h_c	0.000749896	0.000880596	0.23179	0.000149567	-2.3259	0.000190727	-1.97518
r2386	Mitochondrial Carrier (MC) TCDB:2.A.29.7.2	h_c + icit_c + succ_m --> h_m + icit_m + succ_c	0.000742534	0.000883549	0.250853	0.00101772	0.454816	0.000989452	0.414173
NDPK6	Nucleoside-diphosphate kinase (ATP:dUDP)	atp_c + dudp_c <=> adp_c + dutp_c	0.000740941	0.000332315	-1.15681	0.000538259	-0.461058	0.000813832	0.135372
r1695	Y+LAT2 Utilized transport	ala__L_e + leu__L_c + na1_e --> ala__L_c + leu__L_e + na1_c	0.000737401	0.00076117	0.0457693	0.000381125	-0.952185	0.000490412	-0.588455
METyLATthc	Transport of Methionine by y+LAT1 or y+LAT2 with co-transporter of h in small intestine and kidney	arg__L_c + h_e + met__L_e --> arg__L_e + h_c + met__L_c	0.000736703	0.000795188	0.110213	0.000600829	-0.294129	0.00089173	0.275524
CO2tp	CO2 peroxisomal transport	co2_c <=> co2_x	-0.000732473	-0.00063705	-0.201369	-0.000302831	-1.27426	-0.000251143	-1.54427
HMR_3321	Acyl Coenzyme A Oxidase	dece4coa_x --> dec24dicoa_x + 2.0 h_x	0.000730802	0.000733492	0.00530065	0	-Inf	0	-Inf
ECOAH9m	Enoyl-coa hydratase, 3-Hydroxy-2-methylbutyryl-CoA forming	2mb2coa_m + h2o_m <=> 3hmbcoa_m	0.000722084	0.000741639	0.0385504	0.000575325	-0.32779	0.000327409	-1.14107
ILETAm	Isoleucine transaminase mitochondrial	akg_m + ile__L_m --> 3mop_m + glu__L_m	0.000722084	0.000741639	0.0385504	0.000575325	-0.32779	0.000327409	-1.14107
ILELAT1tc	Transport of L-Isoleucine by LAT1 in association with 4F2hc, across the apical surface of the memebranes and Amino Acid-Polyamine-Organocation (APC) TCDB:2.A.3.8.1	ile__L_e + leu__L_c <=> ile__L_c + leu__L_e	0.000720637	0.000724127	0.00697002	0.000730869	0.0203401	0.000756447	0.0699663
FUMTSULtm	Fumarate:thiosulfate antiport, mitochondrial	fum_c + tsul_m <=> fum_m + tsul_c	0.000720452	0.000769052	0.0941788	0	-Inf	0.000853504	0.244496
MALTSULtm	Malate:thiosulfate antiport, mitochondrial	mal__L_c + tsul_m <=> mal__L_m + tsul_c	-0.000720452	-0.000769052	0.0941788	0	-Inf	-0.000853504	0.244496
r1796	Y+LAT2 Utilized transport	cys__L_e + met__L_c + na1_e --> cys__L_c + met__L_e + na1_c	0.000720417	0.000740971	0.0405849	0.000544488	-0.403932	0.000646841	-0.155421
METt4	L-methionine transport in via sodium symport	met__L_e + na1_e --> met__L_c + na1_c	0.000717132	0.000731014	0.0276603	0.000142255	-2.33376	0.000537607	-0.415687
C204CPT1	Carnitine C20:4 transferase	arachdcoa_c + crn_c <=> arachdcrn_c + coa_c	-0.000715213	-0.000749777	0.0680886	-0.00038638	-0.888353	-0.000720654	0.0109338
ACACT7m	Acetyl-CoA C-acyltransferase (C16:0)	accoa_m + tdcoa_m <-- 3ohdcoa_m + coa_m	-0.000714832	-0.000739966	0.0498548	-0.00023601	-1.59876	-0.00102684	0.522528
r0714_1	(S)-3-Hydroxyhexadecanoyl Coenzyme A:NAD+ Oxidoreductase	HC01397_m + nad_m --> 3ohdcoa_m + h_m + nadh_m	0.000714832	0.000739966	0.0498548	0.00023601	-1.59876	0.00102684	0.522528
r0716_1	(S)-3-Hydroxyhexadecanoyl Coenzyme A Hydro-Lyase	h2o_m + hdd2coa_m --> HC01397_m	0.000714832	0.000739966	0.0498548	0.00023601	-1.59876	0.00102684	0.522528
r1980	Y+LAT2 Utilized transport	his__L_c + na1_e + thr__L_e --> his__L_e + na1_c + thr__L_c	0.000714171	0.000721643	0.0150158	0.000428934	-0.735514	0.000570198	-0.324807
HC00319t1	Malonate Transport, Antiport with Chloride	HC00319_c + cl_e <=> HC00319_e + cl_c	-0.000712006	-0.00066291	-0.103076	0.00291795	2.035	0.00323107	2.18205
NADHtru	NADH transporter, endoplasmic reticulum	nadh_c --> nadh_r	0.000710703	0.000675625	-0.0730241	0.00021404	-1.73137	0	-Inf
NADtru	NAD transporter, endoplasmic reticulum	nad_r --> nad_c	0.000710703	0.000675625	-0.0730241	0.00021404	-1.73137	0	-Inf
ATP1ter	ADP/ATP transporter, endoplasmic reticulum	adp_r + atp_c <=> adp_c + atp_r	0.000709233	0.000719114	0.0199608	0.000831272	0.229061	0.000457459	-0.632617
ACACT10m	Acetyl-CoA C-acyltransferase	2maacoa_m + coa_m <=> accoa_m + ppcoa_m	0.000707521	0.000724109	0.0334339	0.000575325	-0.298396	0.000275506	-1.36069
HACD9m	(2S,3S)-3-hydroxy-2-methylbutanoyl-CoA:NAD+ oxidoreductase	3hmbcoa_m + nad_m <=> 2maacoa_m + h_m + nadh_m	0.000707521	0.000724109	0.0334339	0.000575325	-0.298396	0.000275506	-1.36069
DURIPP	Deoxyuridine phosphorylase	duri_c + pi_c <=> 2dr1p_c + ura_c	0.000706408	0.000378342	-0.900811	0.00111582	0.659536	0.000813995	0.204518
PYNP2r	Pyrimidine-nucleoside phosphorylase (uracil)	pi_c + uri_c <=> r1p_c + ura_c	-0.00070605	-0.000378342	-0.900079	-0.00060223	-0.229456	-0.000813995	0.20525
r1693	Y+LAT2 Utilized transport	ala__L_e + na1_e + tyr__L_c --> ala__L_c + na1_c + tyr__L_e	0.000703566	0.000725798	0.0448823	0.000408028	-0.786018	0.000475953	-0.563867
r1148	Active transport	akg_c + icit_x <=> akg_x + icit_c	-0.000701666	-0.000699748	-0.003949	-0.000685421	-0.0337941	-0.000685421	-0.0337941
LEUTAm	Leucine transaminase mitochondrial	akg_m + leu__L_m --> 4mop_m + glu__L_m	0.00069788	0.000922039	0.401849	0.000470304	-0.569385	0.000682744	-0.0316343
DCYTD	Deoxycytidine deaminase	dcyt_c + h2o_c + h_c --> duri_c + nh4_c	0.00069725	0.000459589	-0.601332	0.000150649	-2.21048	0	-Inf
ACETONEt2m	Acetone mitochondrial transport via proton symport	acetone_c + h_c <=> acetone_m + h_m	0.000694604	0.000865485	0.317318	0.000149567	-2.2154	7.86829e-05	-3.14207
r1936	Y+LAT2 Utilized transport	citr__L_c + met__L_e + na1_e --> citr__L_e + met__L_c + na1_c	0.000692532	0.000700437	0.0163746	0.000894286	0.368856	0.000576326	-0.264996
r1983	Y+LAT2 Utilized transport	arg__L_c + hom__L_e + na1_e --> arg__L_e + hom__L_c + na1_c	0.000687208	0.000688999	0.00375506	0.00106499	0.632023	0.000705051	0.0369808
r1883	Y+LAT2 Utilized transport	ala__L_c + hom__L_e + na1_e --> ala__L_e + hom__L_c + na1_c	0.000686919	0.000700902	0.0290728	0.000527629	-0.380616	0.000644117	-0.0928172
CSm	Citrate synthase	accoa_m + h2o_m + oaa_m --> cit_m + coa_m + h_m	0.000686193	0.00100956	0.557036	0	-Inf	0	-Inf
r1803	Y+LAT2 Utilized transport	cys__L_e + na1_e + val__L_c --> cys__L_c + na1_c + val__L_e	0.000681074	0.000701419	0.042465	0.000483554	-0.494135	0.000600725	-0.181107
HMR_3520	HMR 3520	crn_m + dmnoncrn_c <=> crn_c + dmnoncrn_m	-0.000678181	-0.000674021	-0.00887683	-0.000692762	0.0306894	-0.000685881	0.0162879
AKGtp	AKG transporter peroxisome	akg_c <=> akg_x	0.000677577	0.000678503	0.00197029	0.000685421	0.0166055	0.000685421	0.0166055
ICITt_x	Isocitrate shuttle	icit_x <=> icit_c	0.000677577	0.000678503	0.00197029	0.000685421	0.0166055	0.000685421	0.0166055
r1715	Y+LAT2 Utilized transport	gln__L_e + hom__L_c + na1_e --> gln__L_c + hom__L_e + na1_c	0.000675641	0.000703602	0.0585027	0.000359188	-0.911518	0.000475155	-0.507859
DRPA	Deoxyribose-phosphate aldolase	2dr5p_c --> acald_c + g3p_c	0.000671358	0.000273979	-1.29302	0.00107742	0.682423	0.000771963	0.201449
r0443	Palmitoyl-CoA:L-carnitine O-palmitoyltransferase Fatty acid metabolism EC:2.3.1.21	arachdcoa_x + crn_x --> arachdcrn_x + coa_x	0.000669239	0.000693054	0.0504462	0.000443027	-0.595127	0.00073182	0.128967
r1008	Facilitated diffusion	arachdcrn_x + crn_c --> arachdcrn_c + crn_x	0.000669239	0.000693054	0.0504462	0.000443027	-0.595127	0.00073182	0.128967
DHAAt1r	Dehydroascorbate transport (uniport)	dhdascb_e <=> dhdascb_c	0.000666861	0.00103085	0.628379	0.000549177	-0.280115	0.0013775	1.0466
FE3R2e_1	Fe3+ Reduction (Ascorbate)	ascb__L_e + 2.0 fe3_e --> dhdascb_e + 2.0 fe2_e + h_e	0.000666861	0.00103085	0.628379	0.000549177	-0.280115	0.0013775	1.0466
ACACT1x	Acetyl-CoA:acetyl-CoA C-acetyltransferase	2.0 accoa_x --> aacoa_x + coa_x	0.000664772	0.000346812	-0.938706	0.00264786	1.99389	0.000481445	-0.465489
r1696	Y+LAT2 Utilized transport	ala__L_e + na1_e + pro__L_c --> ala__L_c + na1_c + pro__L_e	0.000664515	0.000687825	0.0497398	0.000370743	-0.841882	0.000480949	-0.466418
CATr	Catalase	2.0 h2o2_r --> 2.0 h2o_r + o2_r	0.000660052	0.000697749	0.0801285	7.34554e-05	-3.16764	0.000937434	0.506137
r1765	Y+LAT2 Utilized transport	na1_e + phe__L_e + ser__L_c --> na1_c + phe__L_c + ser__L_e	0.00065864	0.000683871	0.0542341	0.00042087	-0.646115	0.00049623	-0.408481
MCCCrm	Methylcrotonoyl-CoA carboxylase, mitochondrial	3mb2coa_m + atp_m + hco3_m --> 3mgcoa_m + adp_m + h_m + pi_m	0.000657618	0.000883774	0.426428	0.000470304	-0.483656	0.000682744	0.0540949
EX_glyc3p_e	Glycerol 3-phosphate exchange	glyc3p_e -->	0.000656806	0.000768778	0.2271	0	-Inf	0	-Inf
GLYC3tr	Transport of Glycerophosphoric Acid	glyc3p_e <=> glyc3p_c	-0.000656806	-0.000768778	0.2271	0	-Inf	0	-Inf
CTPS2	CTP synthase (glutamine)	atp_c + gln__L_c + h2o_c + utp_c --> adp_c + ctp_c + glu__L_c + 2.0 h_c + pi_c	0.000655705	0.000621347	-0.0776477	0.000755318	0.204037	0.000826602	0.334146
r2509	Utilized transport	crn_r + ocdcea_c <=> crn_c + ocdcea_r	-0.000654418	-0.00065163	-0.00615941	-0.000733484	0.164553	-0.000794408	0.279668
MGCHrm	Methylglutaconyl-coa hydratase	3mgcoa_m + h2o_m <=> hmgcoa_m	0.000654375	0.000880776	0.428658	0.000457399	-0.516664	0.000648612	-0.0127619
r1556	Amino Acid-Polyamine-Organocation (APC) TCDB:2.A.3.8.1	gly_e + hom__L_c <=> gly_c + hom__L_e	0.000652115	0.000643049	-0.0201977	0.000502605	-0.375701	0.0005792	-0.171065
r0525	N6-(L-1,3-Dicarboxypropyl)-L-lysine:NAD+ oxidoreductase; N6-(L-1,3-Dicarboxypropyl)-L-lysine:NAD+ oxidoreductase (L-glutamate-forming) Lysine degradation EC:1.5.1.9	h2o_m + nad_m + saccrp__L_m <=> L2aadp6sa_m + glu__L_m + h_m + nadh_m	0.000648564	0.0006844	0.0775908	0.00101988	0.65308	0.00349266	2.42901
r2111	Major Facilitator(MFS) TCDB:2.A.1.13.1	ac_e + ppa_c <=> ac_c + ppa_e	0.000645688	0.000625332	-0.0462149	0.000897115	0.474456	0.000776644	0.266416
HMR_0653	S-Adenosyl-L-Methionine:Phosphatidylethanolamine N-Methyltransferase	amet_c + pe_hs_c --> M02686_c + ahcys_c + 2.0 h_c	0.000644854	0.00070216	0.122827	0.000208409	-1.62955	0.000166123	-1.95672
HMR_0654	S-Adenosyl-L-Methionine:Phosphatidyl-N-Methylethanolamine N-Methyltransferase	M02686_c + amet_c --> M02758_c + ahcys_c + h_c	0.000644854	0.00070216	0.122827	0.000208409	-1.62955	0.000166123	-1.95672
HMR_0657	S-Adenosyl-L-Methionine:Phosphatidyl-N-Dimethylethanolamine N-Methyltransferase	M02758_c + amet_c --> ahcys_c + pchol_hs_c	0.000644854	0.00070216	0.122827	0.000208409	-1.62955	0.000166123	-1.95672
HIBDm	3-hydroxyisobutyrate dehydrogenase, mitochondrial	3hmp_m + nad_m <=> 2mop_m + h_m + nadh_m	0.000644421	0.000672891	0.0623693	0.000567401	-0.183635	0.000501878	-0.360667
r1687	Y+LAT2 Utilized transport	ala__L_e + gly_c + na1_e --> ala__L_c + gly_e + na1_c	0.000644408	0.000675297	0.0675477	0.000450917	-0.515113	0.000482594	-0.417164
LYStip	L-lysine transport, peroxisomal (irreversible)	lys__L_c --> lys__L_x	0.000640992	0.00064651	0.0123663	0.000655432	0.0321398	0.000562743	-0.18783
SINK_leu__L_m	sink ofleu__L_m	leu__L_m --> reporter_leu	0.000633237	0.000586769	-0.109953	0.000219998	-1.52526	0.00049633	-0.351446
PGLc	6-Phosphogluconolactonase	3.0 6pgl_c + 3.0 h2o_c --> 3.0 6pgc_c + 3.0 h_c	0.000632772	0.000683764	0.111813	0.00034136	-0.890392	0.000330494	-0.937062
C180CRNt	C180 transport into the mitochondria	stcrn_c <=> stcrn_m	0.000632343	0.000662649	0.0675376	0.000318187	-0.990832	0.000367396	-0.783371
r2379	Mitochondrial Carrier (MC) TCDB:2.A.29.7.2	HC00342_m + mal__L_c <=> HC00342_c + mal__L_m	0.000629503	0.00071942	0.192621	0.000461373	-0.44828	0.00069716	0.147277
r2393	Mitochondrial Carrier (MC) TCDB:2.A.29.7.2	icit_m + pep_c --> icit_c + pep_m	0.000627513	0.000615887	-0.0269797	0.000707371	0.172822	0.000570074	-0.138496
r1777	Y+LAT2 Utilized transport	gly_c + na1_e + tyr__L_e --> gly_e + na1_c + tyr__L_c	0.000626137	0.000653393	0.0614726	0.000462769	-0.436186	0.00053835	-0.217934
r1746	Y+LAT2 Utilized transport	ile__L_c + met__L_e + na1_e --> ile__L_e + met__L_c + na1_c	0.000626033	0.000641493	0.0351948	0.000351047	-0.834575	0.000446371	-0.487995
r1862	Y+LAT2 Utilized transport	na1_e + pro__L_c + val__L_e --> na1_c + pro__L_e + val__L_c	0.000625298	0.000644706	0.0440975	0.000413835	-0.595488	0.000523534	-0.256261
r0730	(S)-Hydroxyoctanoyl Coenzyme A:NAD+ Oxidoreductase	HC01405_m + nad_m --> HC01406_m + h_m + nadh_m	0.000624628	0.000669847	0.100834	0.000164451	-1.92534	0.000684897	0.13289
r0731	(S)-Hydroxyoctanoyl Coenzyme A Hydro-Lyase	HC01415_m + h2o_m --> HC01405_m	0.000624628	0.000669847	0.100834	0.000164451	-1.92534	0.000684897	0.13289
r0732	Hexanoyl Coenzyme A:Acetyl Coenzyme A C-Acyltransferase	HC01406_m + coa_m --> accoa_m + hxcoa_m	0.000624628	0.000669847	0.100834	0.000164451	-1.92534	0.000684897	0.13289
DHRT_ibcoa	Dihydrolipoyllysine-residue (2-methylpropanoyl)transferase, Isobutyryl-CoA forming	2mpdhl_m + coa_m --> dhlam_m + ibcoa_m	0.000622908	0.000547243	-0.186838	0.000406686	-0.615104	0.000398852	-0.643166
r0385	3-methyl-2-oxobutanoate:[dihydrolipoyllysine-residue (2-methylpropanoyl)transferase] lipoyllysine 2-oxidoreductase (decarboxylating, acceptor-2-methylpropanoylating) EC:1.2.4.4	3mob_m + h_m + lpam_m --> 2mpdhl_m + co2_m	0.000622908	0.000547243	-0.186838	0.000406686	-0.615104	0.000398852	-0.643166
FACOAL180	Fatty acid CoA ligase octadecanoate	atp_c + coa_c + ocdca_c --> amp_c + ppi_c + stcoa_c	0.000622026	0.000616263	-0.0134287	0.000310435	-1.00268	0.000687362	0.144095
r1690	Y+LAT2 Utilized transport	ala__L_e + met__L_c + na1_e --> ala__L_c + met__L_e + na1_c	0.000621537	0.000640115	0.0424908	0.000348802	-0.833432	0.000428696	-0.535885
APRGSTRNte	Hydroxyprogesterone transport	aprgstrn_e <=> aprgstrn_c	-0.000621474	-0.00057865	-0.103003	-0.000262834	-1.24154	-0.000293205	-1.08378
APRGSTRNt1e	Hydroxyprogesterone Transport, Antiport	aprgstrn_e + oh1_c <=> aprgstrn_c + oh1_e	0.000621163	0.000578111	-0.103625	0.000260018	-1.25636	0.000291099	-1.09346
PPM2	Phosphopentomutase 2 (deoxyribose)	2dr1p_c <=> 2dr5p_c	0.000619208	0.000233177	-1.409	0.00086268	0.478401	0.000720896	0.219367
r1749	Y+LAT2 Utilized transport	gln__L_c + na1_e + trp__L_e --> gln__L_e + na1_c + trp__L_c	0.00061668	0.000628327	0.0269935	0.000347777	-0.82636	0.000491686	-0.326785
r0633	Trans-Oct-2-Enoyl Coenzyme A Reductase	nadp_m + occoa_m <=> HC01415_m + h_m + nadph_m	0.00061609	0.000659788	0.0988614	0.000130335	-2.24092	0.000307703	-1.0016
r0669	(S)-3-Hydroxyisobutyryl Coenzyme A Hydro-Lyase Valine, Leucine And Isoleucine Degradation	2mp2coa_m + h2o_m --> HC01223_m	0.000614204	0.000648412	0.0781929	0.000567401	-0.114349	0.000501878	-0.291381
r0779	3-Hydroxy-2-Methylpropanoyl Coenzyme A Hydrolase	HC01223_m + h2o_m --> 3hmp_m + coa_m + h_m	0.000614204	0.000648412	0.0781929	0.000567401	-0.114349	0.000501878	-0.291381
r2514	Utilized transport	crn_r + hdcea_c <=> crn_c + hdcea_r	-0.000612514	-0.000609361	-0.00744565	-0.000831585	0.441121	-0.000649614	0.0848399
PItx	Phosphate transporter, peroxisome	pi_c <=> pi_x	-0.000612203	-0.000578192	-0.0824615	-0.000405208	-0.595347	-0.000313719	-0.964537
r1880	Y+LAT2 Utilized transport	hom__L_c + na1_e + thr__L_e --> hom__L_e + na1_c + thr__L_c	0.000611673	0.000631201	0.0453389	0.000361434	-0.759028	0.000454121	-0.429684
GNDer	Phosphogluconate dehydrogenase, endoplasmic reticulum	6pgc_r + nadp_r --> co2_r + nadph_r + ru5p__D_r	0.000611525	0.000604132	-0.0175477	0.000434183	-0.494108	0.0004297	-0.509082
r0249	D-Ribose-5-phosphate ketol-isomerase Pentose phosphate pathway EC:5.3.1.6	r5p_r <=> ru5p__D_r	-0.000611525	-0.000604132	-0.0175477	-0.000434183	-0.494108	-0.0004297	-0.509082
r0840	Free diffusion	r5p_c <=> r5p_r	-0.000611525	-0.000604132	-0.0175477	-0.000434183	-0.494108	-0.0004297	-0.509082
ACACT6m	Acetyl-CoA C-acyltransferase (C14:0)	accoa_m + ddcacoa_m <-- 3otdcoa_m + coa_m	-0.000606263	-0.000621249	0.0352278	-7.39931e-05	-3.03448	-0.00111024	0.872861
HACD6m	3-hydroxyacyl-CoA dehydrogenase (C14:0)	3otdcoa_m + h_m + nadh_m <-- 3htdcoa_m + nad_m	-0.000606263	-0.000621249	0.0352278	-7.39931e-05	-3.03448	-0.00111024	0.872861
GK1	Guanylate kinase (GMP:ATP)	atp_c + gmp_c <=> adp_c + gdp_c	0.000601472	0.000584469	-0.0413711	0.00025993	-1.21037	0.000295672	-1.0245
C161CPT1	Carnitine O-palmitoyltransferase	crn_c + hdcoa_c <=> coa_c + hdcecrn_c	-0.000600778	-0.000631571	0.0721129	-0.00112566	0.905869	-0.000485296	-0.307967
FAOXC101C8m	Fatty Acid Beta Oxidation (C10:1->C8), Mitochondrial	coa_m + dc2coa_m + h2o_m + nad_m --> accoa_m + h_m + nadh_m + occoa_m	0.000600445	0.000643401	0.0996861	0.000332327	-0.853429	0.000988586	0.719334
r1669	Y+LAT2 Utilized transport	arg__L_e + citr__L_c <=> arg__L_c + citr__L_e	0.000597519	0.000600307	0.0067159	0.000497323	-0.264801	0.000513202	-0.219458
r0720_1	(S)-3-Hydroxytetradecanoyl Coenzyme A Hydro-Lyase	HC01412_m + h2o_m --> 3htdcoa_m	0.000597493	0.000611836	0.0342232	5.63249e-05	-3.40708	0.00111024	0.893883
G6PDH2c	Glucose 6-Phosphate Dehydrogenase	3.0 g6p_c + 3.0 nadp_c --> 3.0 6pgl_c + 3.0 h_c + 3.0 nadph_c	0.000593848	0.000642495	0.113592	0.000327617	-0.858083	0.000287378	-1.04714
r1970	Y+LAT2 Utilized transport	asn__L_e + his__L_c + na1_e --> asn__L_c + his__L_e + na1_c	0.00059381	0.000600495	0.0161508	0.000329136	-0.851318	0.000449782	-0.400775
PPItr	Diphosphate transporter, endoplasmic reticulum	ppi_c <=> ppi_r	-0.000589223	-0.000571171	-0.044891	-0.000765308	0.377227	-0.00177231	1.58874
34HPLFM	3 4 hydroxyphenyl lactate formation	34hpp_m + h_m + nadh_m --> 34hpl_m + nad_m	0.000583597	0.000617631	0.0817727	0	-Inf	0.000664186	0.186615
TYRTAim	Tyrosine transaminase irreversible mitochondrial	34hpp_m + glu__L_m <=> akg_m + tyr__L_m	-0.000583597	-0.000617631	0.0817727	0	-Inf	-0.000664186	0.186615
C05957t	Transport of Prostaglandin J2, Lactate Antiport	C05957_c + lac__L_e <=> C05957_e + lac__L_c	-0.000582913	-0.000618309	0.0850474	-0.00148465	1.34877	-0.0013326	1.19289
C05957td	Transport of Prostaglandin J2, Diffusion	C05957_c <=> C05957_e	0.000582913	0.000618309	0.0850474	0.00148465	1.34877	0.0013326	1.19289
r1602	Amino Acid-Polyamine-Organocation (APC) TCDB:2.A.3.8.1	met__L_e + pro__L_c <=> met__L_c + pro__L_e	0.000582842	0.000585865	0.00746342	0.000580932	-0.00473554	0.000602672	0.0482682
MGSA	Methylglyoxal synthase	dhap_c --> mthgxl_c + pi_c	0.000576713	0.00085883	0.574519	0.00425579	2.8835	0.00410244	2.83056
PEPCKm	Phosphoenolpyruvate carboxykinase (GTP)	gtp_m + oaa_m --> co2_m + gdp_m + pep_m	0.000574868	0.000564438	-0.0264156	0.000499297	-0.203332	0.000249874	-1.20203
NTD2	5'-nucleotidase (UMP)	h2o_c + ump_c --> pi_c + uri_c	0.000574258	0.000775814	0.434012	0.000861642	0.58539	0	-Inf
r1790	Y+LAT2 Utilized transport	hom__L_c + na1_e + tyr__L_e --> hom__L_e + na1_c + tyr__L_c	0.000574069	0.000591078	0.0421244	0.00029267	-0.971949	0.000429395	-0.418919
r1784	Y+LAT2 Utilized transport	cys__L_c + na1_e + tyr__L_e --> cys__L_e + na1_c + tyr__L_c	0.000571247	0.000585044	0.0344304	0.000265078	-1.1077	0.000394248	-0.535011
ALATA_L	L-alanine transaminase	akg_c + ala__L_c <=> glu__L_c + pyr_c	0.000569963	0.000657495	0.206112	0.000406307	-0.488298	0.00159839	1.48768
SINK_crn	sink ofcrn	reporter_c0 -->	0.000567769	0.000560634	-0.0182448	0.00020517	-1.46848	0.000437729	-0.375266
r1770	Y+LAT2 Utilized transport	leu__L_c + na1_e + phe__L_e --> leu__L_e + na1_c + phe__L_c	0.000565761	0.000582528	0.0421347	0.000336491	-0.749625	0.000434794	-0.379861
DPMVDx	Diphosphomevalonate decarboxylase	5dpmev_x + atp_x --> adp_x + co2_x + ipdp_x + pi_x	0.000565347	0.000546084	-0.0500138	0.000302831	-0.900624	0.000251143	-1.17063
MEVK1x	Mevalonate kinase (atp)	atp_x + mev__R_x --> 5pmev_x + adp_x + h_x	0.000565347	0.000546084	-0.0500138	0.000302831	-0.900624	0.000251143	-1.17063
PMEVKx	Phosphomevalonate kinase	5pmev_x + atp_x --> 5dpmev_x + adp_x	0.000565347	0.000546084	-0.0500138	0.000302831	-0.900624	0.000251143	-1.17063
r0954	MCT 1 Transport reaction	mev__R_c <=> mev__R_x	0.000565347	0.000546084	-0.0500138	0.000302831	-0.900624	0.000251143	-1.17063
ACACT5m	Acetyl-CoA C-acyltransferase (C12:0)	accoa_m + dcacoa_m <=> 3oddcoa_m + coa_m	-0.000563362	-0.000572655	0.023604	-9.66124e-05	-2.54378	-0.000613886	0.123909
HACD5m	3-hydroxyacyl-CoA dehydrogenase (C12:0)	3oddcoa_m + h_m + nadh_m <=> 3hddcoa_m + nad_m	-0.000563362	-0.000572655	0.023604	-9.66124e-05	-2.54378	-0.000613886	0.123909
EX_mi1p__D_e	Exchange of Myo-Inositol 1-Phosphate	mi1p__D_e -->	0.000557879	0.000639519	0.197035	0	-Inf	0.00102743	0.881017
MI1Pt	Transport of Myo-Inositol 1-Phosphate, Proton Symport	h_e + mi1p__D_e <=> h_c + mi1p__D_c	-0.000557879	-0.000639519	0.197035	0	-Inf	-0.00102743	0.881017
DMHPTCRNt	2,6 dimethylheptanoyl crn transport	dmhptcrn_c <=> dmhptcrn_m	0.000556828	0.000553162	-0.00952971	0.000569676	0.0329099	0.000563613	0.0174731
HMR_8418	HMR 8418	crn_m + dmhptcrn_c <=> crn_c + dmhptcrn_m	-0.000556828	-0.000553162	-0.00952971	-0.000569676	0.0329099	-0.000563613	0.0174731
CLPNDCRNt	Transport into the mitochondria (carnitine)	clpndcrn_c <=> clpndcrn_m	0.000556472	0.000553002	-0.0090244	0.000569301	0.0328825	0.000563242	0.0174458
HMR_2727	HMR 2727	clpndcrn_c + crn_m <=> clpndcrn_m + crn_c	-0.00055645	-0.000552593	-0.0100348	-0.000569301	0.0329396	-0.000563242	0.0175029
TTDCPT1	Carnitine O-palmitoyltransferase	crn_c + tdcoa_c <=> coa_c + ttdcrn_c	-0.000555019	-0.000464504	-0.256846	-3.0532e-05	-4.18414	-0.00122609	1.14345
34HPLtm	Transport of 3-(4-Hydroxyphenyl)Lactate, Mitochondrial	34hpl_c + h_c <=> 34hpl_m + h_m	-0.000552782	-0.000584134	0.0795887	0	-Inf	-0.000621379	0.168763
GMPR	GMP reductase	gmp_c + 2.0 h_c + nadph_c <=> imp_c + nadp_c + nh4_c	-0.000552486	-0.000572315	0.0508715	-0.000344202	-0.682682	-0.000458308	-0.26962
EX_phpyr_e	Exchange of Phenylpyruvate	phpyr_e -->	0.000552045	0.000603066	0.12753	0.000102497	-2.4292	0.000131085	-2.07428
PHPYRte	Transport of Phenylpyruvate via Proton Symport	h_e + phpyr_e <=> h_c + phpyr_c	-0.000552045	-0.000603066	0.12753	-0.000102497	-2.4292	-0.000131085	-2.07428
r2123	Major Facilitator(MFS) TCDB:2.A.1.13.1	ppa_e + retn_c <=> ppa_c + retn_e	0.000549996	0.000553812	0.00997519	0.000479726	-0.19721	0.000507563	-0.115834
AKGMALtm	Dicarboxylate/tricarboxylate carrier (mal:akg), mitochondrial	akg_m + mal__L_c <=> akg_c + mal__L_m	0.000548237	0.000554469	0.0163071	0.000215154	-1.34943	0.000231337	-1.2448
ADK3m	Adentylate kinase GTP	amp_m + gtp_m --> adp_m + gdp_m	0.000545983	0.000565273	0.0500918	0.00117735	1.10862	0.000959494	0.813418
C160CPT2	C160 transport into the mitochondria	coa_m + pmtcrn_m <=> crn_m + pmtcoa_m	-0.000544315	-0.000563285	0.0494233	-0.000521641	-0.0613845	0.000198087	-1.45831
HMR_9674	HMR 9674	dag_hs_n --> dag_hs_c	0.000542636	0.000432252	-0.328112	0.00112458	1.05133	0.00044712	-0.279323
r1607	Amino Acid-Polyamine-Organocation (APC) TCDB:2.A.3.8.1	ile__L_c + met__L_e <=> ile__L_e + met__L_c	-0.000537735	-0.000539079	0.00360133	-0.000569215	0.0820783	-0.000577727	0.103493
r1855	Y+LAT2 Utilized transport	na1_e + ser__L_c + val__L_e --> na1_c + ser__L_e + val__L_c	0.000536732	0.000556519	0.052229	0.000356924	-0.588585	0.000409771	-0.389384
ALDD2y	Aldehyde dehydrogenase (acetaldehyde, NADP)	acald_c + h2o_c + nadp_c --> ac_c + 2.0 h_c + nadph_c	0.000534658	0.000389731	-0.456138	0.00249596	2.22291	0.00180146	1.75248
C161CPT22	C161 transport into the mitochondria	coa_m + hdd2crn_m <=> crn_m + hdd2coa_m	0.000533999	0.000532742	-0.00340002	0.000270206	-0.982777	0.000421591	-0.340993
r1779	Y+LAT2 Utilized transport	gln__L_c + na1_e + tyr__L_e --> gln__L_e + na1_c + tyr__L_c	0.000533407	0.000541642	0.0221029	0.000318701	-0.743033	0.000443851	-0.265161
r2499	ATP-binding Cassette (ABC) TCDB:3.A.1.203.3	atp_c + h2o_c + ppcoa_c --> adp_c + h_c + pi_c + ppcoa_x	0.000532962	0.00055776	0.0656118	0	-Inf	0.00141339	1.40705
SINK_his__L	sink ofhis__L	reporter_his -->	0.000532767	0.000527102	-0.0154226	0.000613068	0.202542	0.0005413	0.0229237
SINK_his__L_c	sink ofhis__L_c	his__L_c --> reporter_his	0.000532767	0.000527102	-0.0154226	0.000613068	0.202542	0.0005413	0.0229237
r1991	Y+LAT2 Utilized transport	citr__L_c + ile__L_e + na1_e --> citr__L_e + ile__L_c + na1_c	0.000532635	0.000540046	0.0199351	0.000718987	0.432818	0.000482872	-0.141506
r1686	Y+LAT2 Utilized transport	gly_e + ile__L_c + na1_e --> gly_c + ile__L_e + na1_c	0.000530761	0.000534291	0.00956335	0.000224088	-1.244	0.000347041	-0.612956
r1985	Y+LAT2 Utilized transport	his__L_c + hom__L_e + na1_e --> his__L_e + hom__L_c + na1_c	0.000527678	0.000530703	0.00824687	0.000331909	-0.66887	0.000445027	-0.245765
DCSPTN1CRNt	Transport into the mitochondria (carnitine)	dcsptn1crn_c <=> dcsptn1crn_m	0.000527	0.000523094	-0.0107327	0.000536259	0.025127	0.000531191	0.0114277
DLNLCGCRNt	Transport into the mitochondria (carnitine)	dlnlcgcrn_c <=> dlnlcgcrn_m	0.000525556	0.000524111	-0.00397211	0.000526108	0.00151449	0.000520509	-0.0139214
DCTPD	DCTP deaminase	dctp_c + h2o_c + h_c --> dutp_c + nh4_c	0.000523284	0.000128616	-2.02452	0.00246042	2.23324	0	-Inf
HMR_2764	HMR 2764	crn_m + dcsptn1crn_c <=> crn_c + dcsptn1crn_m	-0.000521358	-0.000518359	-0.00832275	-0.000536259	0.0406556	-0.000529918	0.0234948
C161CPT12	Carnitine O-palmitoyltransferase	crn_c + hdd2coa_c <=> coa_c + hdd2crn_c	0.000519364	0.000523678	0.011934	0.000278426	-0.899452	0.000414296	-0.326084
ECOAH5m	Enoyl-CoA hydratase (C12:0)	3hddcoa_m <=> dd2coa_m + h2o_m	-0.000518881	-0.000524158	0.014598	-9.66124e-05	-2.42512	-0.000370335	-0.486573
ICDHyr	Isocitrate dehydrogenase (NADP)	icit_c + nadp_c --> akg_c + co2_c + nadph_c	0.000514841	0.000410771	-0.325793	0	-Inf	0	-Inf
SINK_acrn	sink ofacrn	reporter_c2 -->	0.000513583	0.000600596	0.225797	0.00140941	1.45642	0.00199033	1.95434
DNDPt38m	DUTP transport via dUDP antiport	dudp_m + dutp_c --> dudp_c + dutp_m	0.000510299	0.000692067	0.439569	0.000264715	-0.946903	0.000724869	0.506377
ACOAD9m	2-methylacyl-coa dehydrogenase, 2-Methylprop-2-enoyl-CoA forming	fad_m + ibcoa_m --> 2mp2coa_m + fadh2_m	0.000508351	0.000522636	0.0399815	0.000567401	0.158544	0.000501878	-0.0184883
r1705	Y+LAT2 Utilized transport	gln__L_e + met__L_c + na1_e --> gln__L_c + met__L_e + na1_c	0.000506559	0.000525425	0.0527545	0.000315256	-0.684206	0.000382917	-0.403699
FACOAL181	Fatty acid CoA ligase octadecenoate	atp_c + coa_c + ocdcea_c --> amp_c + odecoa_c + ppi_c	0.000506534	0.000541673	0.0967631	0	-Inf	0.000377348	-0.424763
SERCYSNaEx	L-serine/L-cysteine Na-dependent exchange (Ser-L in)	cys__L_c + na1_e + ser__L_e --> cys__L_e + na1_c + ser__L_c	0.000506084	0.000513597	0.0212599	0.000244381	-1.05024	0.0003627	-0.4806
DMNONCRNt	4,8 dimethylnonanoyl crn transport	dmnoncrn_c <=> dmnoncrn_m	0.000504987	0.000501436	-0.0101807	0.000517434	0.0351286	0.00051156	0.0186572
HMR_2753	HMR 2753	crn_c + dlnlcgcrn_m <=> crn_m + dlnlcgcrn_c	0.000503406	0.000498162	-0.0151074	0.000526108	0.0636366	0.000520509	0.0482007
EX_oaa_e	Oxaloacetate exchange	oaa_e -->	0.000503023	0.000635616	0.337531	0	-Inf	0	-Inf
OAAt_1	Transport of Oxaloacetate, Proton Symport	h_c + oaa_c <=> h_e + oaa_e	0.000503023	0.000635616	0.337531	0	-Inf	0	-Inf
BDHm	3-Hydroxybutanoate:NAD+ oxidoreductase, mitochondria	bhb_m + nad_m <=> acac_m + h_m + nadh_m	-0.000502764	-0.000346288	-0.537909	-0.000338738	-0.569712	-0.00038739	-0.376095
BHBtm	(R)-3-Hydroxybutanoate mitochondrial transport via H+ symport	bhb_c + h_c <=> bhb_m + h_m	-0.000502764	-0.000346288	-0.537909	-0.000338738	-0.569712	-0.00038739	-0.376095
EX_bhb_e	(R)-3-Hydroxybutanoate transport via H+ symport	bhb_e -->	0.000502764	0.000346288	-0.537909	0.000338738	-0.569712	0.00038739	-0.376095
SINK_crn_x	sink ofcrn_x	crn_x --> reporter_c0	0.00050207	0.000494502	-0.0219122	0.000185594	-1.43574	0.000389365	-0.366765
r1787	Y+LAT2 Utilized transport	asn__L_c + na1_e + tyr__L_e --> asn__L_e + na1_c + tyr__L_c	0.000501654	0.000513746	0.0343626	0.000293237	-0.774626	0.000418329	-0.262055
C180CPT1	Carnitine O-stearoyl transferase	crn_c + stcoa_c <=> coa_c + stcrn_c	0.000499391	0.000538734	0.109403	0.000150277	-1.73255	0.000747941	0.582755
HMR_2281	Stearoyl Coenzyme A 9-Desaturase	h_c + nadph_c + o2_c + tdcoa_c --> M00129_c + 2.0 h2o_c + nadp_c	0.000494813	0.000389313	-0.345953	0	-Inf	0.0012447	1.33084
CHLPCTD	Choline phosphate cytididyltransferase	cholp_c + ctp_c + h_c --> cdpchol_c + ppi_c	0.000493253	0.000534554	0.116008	0.000439004	-0.168094	0.00073017	0.565905
ACOAR5m	Trans-2-enoyl-CoA reductase (NADPH) (C12:0)	dd2coa_m + h_m + nadph_m <=> ddcacoa_m + nadp_m	-0.000493031	-0.000497081	0.0118026	-8.3583e-05	-2.5604	-0.000225898	-1.12601
EX_inost_e	Myo-Inositol exchange	inost_e <=>	-0.000491286	-0.00044371	-0.146946	-0.000179094	-1.45585	-0.00111693	1.1849
ASNALANaEx	L-alanine/L-asparagine Na-dependent exchange (Asn-L in)	ala__L_c + asn__L_e + na1_e --> ala__L_e + asn__L_c + na1_c	0.000489159	0.000501819	0.0368636	0.000339176	-0.528269	0.000416654	-0.231454
ACOAD10m	2-methylacyl-coa dehydrogenase, trans-2-Methylbut-2-enoyl-CoA forming	2mbcoa_m + fad_m --> 2mb2coa_m + fadh2_m	0.000486961	0.000488387	0.00421857	0.000476298	-0.0319417	0	-Inf
r1713	Y+LAT2 Utilized transport	gln__L_e + na1_e + val__L_c --> gln__L_c + na1_c + val__L_e	0.000486925	0.000505714	0.0546221	0.000280732	-0.794506	0.00036036	-0.434261
HMR_2611	Carnitine O-Palmitoyltransferase	M00129_c + crn_c + 2.0 h_c <=> coa_c + ttdcrn_c	0.000485257	0.000379825	-0.353414	-4.43188e-06	-6.77469	0.0012447	1.35897
r1850	Y+LAT2 Utilized transport	asn__L_e + hom__L_c + na1_e --> asn__L_c + hom__L_e + na1_c	0.000484944	0.000500811	0.0464481	0.000264085	-0.876816	0.000340174	-0.511545
ACOAR2m	Trans-2-enoyl-CoA reductase (NADPH) (C6:0)	h_m + hx2coa_m + nadph_m <=> hxcoa_m + nadp_m	-0.000483907	-0.000508221	0.0707262	-8.12483e-05	-2.57432	-0.000212217	-1.18919
CARN1836Z9Z12Zt_m	(6Z,9Z,12Z)-octadecatrienoyl-l-carnitine:carnitine antiport (Cytosol to mitochondira)	crn_m + lnlncgcrn_c <=> crn_c + lnlncgcrn_m	-0.000483291	-0.000480428	-0.00857189	-0.000508373	0.0729953	-0.000481815	-0.00441282
r1747	Y+LAT2 Utilized transport	gly_c + na1_e + trp__L_e --> gly_e + na1_c + trp__L_c	0.00047709	0.000499503	0.0662319	0.000336613	-0.503171	0.0003936	-0.277531
r1768	Y+LAT2 Utilized transport	na1_e + phe__L_e + tyr__L_c --> na1_c + phe__L_c + tyr__L_e	0.000475956	0.00048976	0.0412467	0.000313108	-0.604168	0.000371218	-0.358562
r1700	Y+LAT2 Utilized transport	ala__L_e + hom__L_c + na1_e --> ala__L_c + hom__L_e + na1_c	0.000474305	0.000490447	0.0482822	0.000223146	-1.08783	0.000302172	-0.650445
LNLCCRNt	Transport into the mitochondria (carnitine)	lnlccrn_c <=> lnlccrn_m	0.00047393	0.000471415	-0.00767632	0.000483104	0.0276598	0.000477962	0.0122219
CARN1829Z12Zt_m	(9Z,12Z)-octadecadienoyl-l-carnitine:carnitine antiport (Cytosol to mitochondira)	crn_m + lnlccrn_c <=> crn_c + lnlccrn_m	-0.0004705	-0.000466801	-0.0113871	-0.000483104	0.0381391	-0.000477962	0.0227012
SINK_ile__L	sink ofile__L	reporter_ile -->	0.000470168	0.00045227	-0.055992	0.000508855	0.114078	0.000336387	-0.483054
AACTtm	Aminoacetone transport (mitochondrial)	aact_m --> aact_c	0.00046661	0.000209495	-1.1553	0	-Inf	0.000170417	-1.45315
AOBUTDsm	L-2-amino-3-oxobutanoate decarboxylation, mitochondrial (spontaneous)	2aobut_m + h_m --> aact_m + co2_m	0.00046661	0.000209495	-1.1553	0	-Inf	0.000170417	-1.45315
GLYATm	Glycine C-acetyltransferase	accoa_m + gly_m <=> 2aobut_m + coa_m	0.00046661	0.000209495	-1.1553	0	-Inf	0.000170417	-1.45315
RE3012R	Aldehyde Dehydrogenase (NAD+)	CE2053_r + h2o_r + nad_r <=> 2.0 h_r + leuktrB4wcooh_r + nadh_r	-0.000466208	-0.000439427	-0.0853502	-0.000345984	-0.430268	-0.000507099	0.121294
r1739	Y+LAT2 Utilized transport	cys__L_c + met__L_e + na1_e --> cys__L_e + met__L_c + na1_c	0.000465526	0.000477564	0.0368323	0.000224748	-1.05055	0.000315116	-0.562979
r1815	Y+LAT2 Utilized transport	cys__L_c + leu__L_e + na1_e --> cys__L_e + leu__L_c + na1_c	0.000464746	0.000475675	0.0335338	0.00024498	-0.923778	0.000326058	-0.511314
r1818	Y+LAT2 Utilized transport	leu__L_e + na1_e + val__L_c --> leu__L_c + na1_c + val__L_e	0.000464291	0.000476454	0.0373076	0.000286851	-0.694728	0.000369679	-0.328756
r0931	Transport reaction	arachd_l --> arachd_r	0.000462481	0.000462552	0.000221465	0.000479329	0.0516221	0.000461755	-0.00226651
r0932	Transport reaction	arachd_l <=> arachd_c	-0.000462481	-0.000462552	0.000221465	-0.000479329	0.0516221	-0.000461755	-0.00226651
EX_leuleutrp_e	Exchange of LeuLeuTrp	leuleutrp_e -->	0.000462287	0.000390054	-0.245115	0.000893963	0.951426	0.000797547	0.786781
LEULEUTRPr	Metabolism (Formation/Degradation) of LeuLeuTrp	2.0 h2o_c + leuleutrp_c <=> 2.0 leu__L_c + trp__L_c	-0.000462287	-0.000390054	-0.245115	-0.000893963	0.951426	-0.000797547	0.786781
LEULEUTRPt	Transport of LeuLeuTrp, Extracellular	h_e + leuleutrp_e <=> h_c + leuleutrp_c	-0.000462287	-0.000390054	-0.245115	-0.000893963	0.951426	-0.000797547	0.786781
r1252	EC:6.2.1.3	atp_c + coa_c + hdcea_c --> amp_c + hdd2coa_c + ppi_c	0.000461635	0.00049401	0.0977876	0	-Inf	0.000198891	-1.21477
DNDPt24m	DTDP transport via dADP antiport	dadp_m + dtdp_c --> dadp_c + dtdp_m	0.000460467	0.000367007	-0.32729	0.000354695	-0.376519	0.000302902	-0.604247
CYSGLUexR	L-cysteine/L-glutamine reversible exchanger	cys__L_e + gln__L_c <=> cys__L_c + gln__L_e	-0.000459903	-0.00046391	0.0125153	-0.00039853	-0.206641	-0.000394618	-0.220873
OIVD3m	2-oxoisovalerate dehydrogenase (acylating; 3-methyl-2-oxopentanoate), mitochondrial	3mop_m + coa_m + nad_m --> 2mbcoa_m + co2_m + nadh_m	0.000459764	0.000565811	0.299427	0.000461587	0.00570909	0.000280969	-0.710483
ORNDC	Ornithine Decarboxylase	h_c + orn_c --> co2_c + ptrc_c	0.000459204	0.000391311	-0.23082	0.000493051	0.102602	0.000418307	-0.134573
r1731	Y+LAT2 Utilized transport	ile__L_c + na1_e + ser__L_e --> ile__L_e + na1_c + ser__L_c	0.000456877	0.000463128	0.0196052	0.00025624	-0.83431	0.000343933	-0.409678
r1684	Y+LAT2 Utilized transport	gly_e + na1_e + thr__L_c --> gly_c + na1_c + thr__L_e	0.000456286	0.000460193	0.0123006	0.000190917	-1.25699	0.000328771	-0.472855
SINK_ile__L_m	sink ofile__L_m	ile__L_m --> reporter_ile	0.000456081	0.000438124	-0.0579508	0.000489101	0.100842	0.000315309	-0.532524
r1811	Y+LAT2 Utilized transport	leu__L_e + met__L_c + na1_e --> leu__L_c + met__L_e + na1_c	0.000455992	0.000467325	0.0354177	0.000302611	-0.591544	0.000370296	-0.30033
SINK_acrn_m	sink ofacrn_m	acrn_m --> reporter_c2	0.000455038	0.000523619	0.20253	0.0012046	1.4045	0.00174402	1.93836
LNLNCGCRNt	Transport into the mitochondria (carnitine)	lnlncgcrn_c <=> lnlncgcrn_m	0.000454733	0.00045144	-0.0104854	0.000452118	-0.00832035	0.000467204	0.0390329
ACACtx	Acetoacetate transport via diffusion, glyoxysome	acac_c <=> acac_x	-0.000454451	-5.00197e-05	-3.18356	-0.000524234	0.206086	-0.000302369	-0.587815
HMGLx	Hydroxymethylglutaryl-CoA lyase	hmgcoa_x --> acac_x + accoa_x	0.000454451	5.00197e-05	-3.18356	0.000524234	0.206086	0.000302369	-0.587815
GLYALDDr	D-Glyceraldehyde dehydrogenase	glyald_c + h2o_c + nad_c --> glyc__R_c + 2.0 h_c + nadh_c	0.000453354	0.000487191	0.103849	0	-Inf	0	-Inf
DNDPt14m	DUDP transport via dTDP antiport	dtdp_m + dudp_c --> dtdp_c + dudp_m	0.000450458	0.000322355	-0.482742	0.000335746	-0.424022	0.000211144	-1.09317
EX_taur_e	Taurine exchange	taur_e <=>	-0.00044878	-0.0004552	0.0204922	-0.000117578	-1.93239	-0.000122031	-1.87876
r1701	Y+LAT2 Utilized transport	ala__L_e + ile__L_c + na1_e --> ala__L_c + ile__L_e + na1_c	0.000446352	0.000458578	0.0389853	0.000224359	-0.992373	0.000274669	-0.700488
HMR_2624	HMR 2624	crn_c + ptdcacrn_m <=> crn_m + ptdcacrn_c	0.000445492	0.000442559	-0.00952972	0.000455771	0.0329096	0.00045092	0.017472
PTDCACRNt	Pentadecanoate transport into the mitochondria	ptdcacrn_c <=> ptdcacrn_m	0.000445492	0.000442559	-0.00952972	0.000455771	0.0329096	0.00045092	0.017472
HCO3_2NAt	Bicarbonate transport (Na/HCO3 2:1 cotransport)	hco3_e + 2.0 na1_e --> hco3_c + 2.0 na1_c	0.00044402	0.00051539	0.21504	0.000145906	-1.60559	0.000177456	-1.32316
FAOXC61C4m	Fatty Acid Beta Oxidation (C6:1->C4:0), Mitochondrial	coa_m + h2o_m + hx2coa_m + nad_m --> accoa_m + btcoa_m + h_m + nadh_m	0.000443609	0.000474174	0.0961279	9.80508e-05	-2.17769	0.000264227	-0.747511
r1630	Amino Acid-Polyamine-Organocation (APC) TCDB:2.A.3.8.1	asn__L_c + tyr__L_e <=> asn__L_e + tyr__L_c	-0.00044206	-0.000443426	0.00445117	-0.000457422	0.0492836	-0.000421499	-0.068713
HMR_2715	HMR 2715	crn_m + strdnccrn_c <=> crn_c + strdnccrn_m	-0.000441513	-0.000438215	-0.010817	-0.000439306	-0.00722971	-0.00043463	-0.0226682
STCOATxc	Transport of Stearoyl-CoA from cytosol to peroxisomes	atp_c + h2o_c + stcoa_c --> adp_c + h_c + pi_c + stcoa_x	0.000440961	0.000398692	-0.145376	0	-Inf	0.000367182	-0.264156
ACOAR4m	Trans-2-enoyl-CoA reductase (NADPH) (C10:0)	dc2coa_m + h_m + nadph_m <=> dcacoa_m + nadp_m	-0.000439689	-0.000465264	0.0815661	-5.84134e-05	-2.91211	-0.000147806	-1.57278
TMNDNCCRNt	Transport into the mitochondria (carnitine)	tmndnccrn_c <=> tmndnccrn_m	0.000439644	0.000436072	-0.0117694	0.000445712	0.019776	0.000440968	0.00433819
r1662	Amino Acid-Polyamine-Organocation (APC) TCDB:2.A.3.8.1	hom__L_e + ile__L_c <=> hom__L_c + ile__L_e	0.000436645	0.000433744	-0.00961702	0.000450696	0.0456938	0.000427161	-0.0316809
BILGLCURt	Bilirubin monoglucuronide transport via bicarbonate countertransport	bilglcur_e + hco3_c <=> bilglcur_c + hco3_e	0.00043371	0.000432544	-0.00388381	0.000596784	0.460478	0.000444974	0.0369903
C180CPT2	Carnitine O-stearoyl transferase	coa_m + stcrn_m <=> crn_m + stcoa_m	0.000431765	0.0004746	0.136466	0	-Inf	0	-Inf
HMR_2722	HMR 2722	crn_m + tmndnccrn_c <=> crn_c + tmndnccrn_m	-0.000431748	-0.00042957	-0.00729625	-0.000445712	0.0459223	-0.000440968	0.0304845
SINK_ser__L_c	sink ofser__L_c	ser__L_c --> reporter_ser	0.000431688	0.000423169	-0.028755	0.000539035	0.32039	0.000456537	0.0807428
CITtam	Citrate transport mitochondrial	cit_c + mal__L_m <=> cit_m + mal__L_c	0.000431339	0.000363237	-0.247911	0.000561286	0.379914	0.000361678	-0.254116
r1964	Y+LAT2 Utilized transport	na1_e + orn_c + pro__L_e --> na1_c + orn_e + pro__L_c	0.000430678	0.000433401	0.00909285	0.000553567	0.362148	0.000346685	-0.312984
r1552	Amino Acid-Polyamine-Organocation (APC) TCDB:2.A.3.8.1	gly_e + pro__L_c <=> gly_c + pro__L_e	0.000428341	0.000422834	-0.0186684	0.000367592	-0.220654	0.000417574	-0.0367279
PALFATPtc	Uptake of Hexadecanoate by the enterocytes	atp_c + coa_c + hdca_e --> amp_c + pmtcoa_c + ppi_c	0.000426125	0.000468001	0.135235	0	-Inf	0.00151312	1.82818
PGLer	6-phosphogluconolactonase, endoplasmic reticulum	6pgl_r + h2o_r --> 6pgc_r + h_r	0.000426072	0.000412197	-0.0477632	0.000542087	0.347427	0.00101952	1.25872
r1150	Facilitated diffusion	pi_l --> pi_c	0.00042569	0.000587924	0.465826	0.000260942	-0.706074	0.000685584	0.68753
EX_creat_e	Creatine exchange	creat_e -->	0.000425442	0.000180932	-1.23351	0.000141355	-1.58964	0.000221546	-0.941356
HMGLm	Hydroxymethylglutaryl-CoA lyase	hmgcoa_m --> acac_m + accoa_m	0.000425376	0.000433277	0.026551	0.000394162	-0.10995	0.000315273	-0.432137
r0308	Palmitoyl-CoA hydrolase Fatty acid elongation in mitochondria EC:3.1.2.22 EC:3.1.2.2	arachd_x + coa_x + h_x --> arachdcoa_x + h2o_x	0.000424289	0.000443746	0.0646868	0	-Inf	0.000504162	0.24884
r2497	ATP-binding Cassette (ABC) TCDB:3.A.1.203.3	arachd_c + atp_c + h2o_c --> adp_c + arachd_x + h_c + pi_c	0.000424289	0.000443746	0.0646868	0	-Inf	0.000504162	0.24884
ACALDt	Acetaldehyde reversible transport	acald_e <=> acald_c	-0.000423449	-0.000329586	-0.361533	0	-Inf	0	-Inf
EX_acald_e	Acetaldehyde exchange	acald_e -->	0.000423449	0.000329586	-0.361533	0	-Inf	0	-Inf
HMR_0410	Palmitoyl Coenzyme A Hydrolase	arachdcoa_c + h2o_c --> arachd_c + coa_c + h_c	0.000423235	0.000441963	0.0624667	0	-Inf	0.00054103	0.35425
r1882	Y+LAT2 Utilized transport	gly_c + hom__L_e + na1_e --> gly_e + hom__L_c + na1_c	0.00042288	0.000440259	0.0581042	0.000358839	-0.236912	0.000380254	-0.153285
DNDPt12m	DADP transport via ADP antiport	adp_m + dadp_c --> adp_c + dadp_m	0.000422764	0.000234556	-0.84992	0	-Inf	0	-Inf
CYSTA	Cysteine transaminase	akg_c + cys__L_c <=> glu__L_c + mercppyr_c	0.000422194	0.000457119	0.114664	0.000548601	0.377851	0.000400375	-0.0765542
AASAD3m	L-aminoadipate-semialdehyde dehydrogenase (NADH), mitochondrial	L2aadp6sa_m + h2o_m + nad_m --> L2aadp_m + 2.0 h_m + nadh_m	0.000421353	0.000473699	0.168941	0	-Inf	0.00107038	1.34502
EX_mercplaccys_e	3-mercaptolactate-cysteine disulfide exchange	mercplaccys_e -->	0.000420762	0.000455522	0.114516	0.000535715	0.348461	0.000400375	-0.0716525
MCLACCYSR	3-mercaptolactate:cysteine reductase	cys__L_c + mercplac_c + nad_c --> h_c + mercplaccys_c + nadh_c	0.000420762	0.000455522	0.114516	0.000535715	0.348461	0.000400375	-0.0716525
MCLORi	3-Mercaptolactate:NAD+ oxidoreductase irreversible	h_c + mercppyr_c + nadh_c <=> mercplac_c + nad_c	0.000420762	0.000455522	0.114516	0.000535715	0.348461	0.000400375	-0.0716525
MERCPLACCYSt	3-mercaptolactate-cysteine disulfide transport, extracellular	mercplaccys_c --> mercplaccys_e	0.000420762	0.000455522	0.114516	0.000535715	0.348461	0.000400375	-0.0716525
SINK_phe__L	sink ofphe__L	reporter_phe -->	0.000419684	0.00039994	-0.0695199	0.000591228	0.494411	0.00034518	-0.281955
r1655	Amino Acid-Polyamine-Organocation (APC) TCDB:2.A.3.8.1	asn__L_e + hom__L_c <=> asn__L_c + hom__L_e	0.000419187	0.000421502	0.0079455	0.000387864	-0.112043	0.000383172	-0.129602
STRDNCCRNt	Transport into the mitochondria (carnitine)	strdnccrn_c <=> strdnccrn_m	0.00041793	0.00041555	-0.00823925	0.000439306	0.0719649	0.00043463	0.0565264
r2102	Major Facilitator(MFS) TCDB:2.A.1.13.1	akg_e + for_c <=> akg_c + for_e	0.000416957	0.000410294	-0.0232406	0.000586054	0.491135	0.00054219	0.3789
r0643	(S)-Methylmalonate semialdehyde:NAD+ oxidoreductase Valine, leucine and isoleucine degradation EC:1.2.1.3	2mop_m + h2o_m + nad_m <=> HC00900_m + 2.0 h_m + nadh_m	0.000411853	0.000572779	0.475849	0.00044987	0.127379	0.000501878	0.285207
ADSK	Adenylyl-sulfate kinase	aps_c + atp_c --> adp_c + h_c + paps_c	0.000411336	0.000547807	0.41335	0.000501096	0.28477	0.000616245	0.583187
HMR_3116	Enoyl Coenzyme A Hydratase	h2o_m + od2coa_m --> CE2248_m	0.00041117	0.000424759	0.0469095	0.000487445	0.245504	0.000492554	0.260547
HMR_3117	3-Hydroxyacyl Coenzyme A Dehydrogenase	CE2248_m + nad_m --> 3ohodcoa_m + h_m + nadh_m	0.00041117	0.000424759	0.0469095	0.000487445	0.245504	0.000492554	0.260547
KAT180_m	Beta-ketoacyl CoA thiolase (18:0)	3ohodcoa_m + coa_m --> accoa_m + pmtcoa_m	0.00041117	0.000424759	0.0469095	0.000487445	0.245504	0.000492554	0.260547
IPDDI	Isopentenyl-diphosphate D-isomerase	ipdp_c <=> dmpp_c	0.000407369	0.000433302	0.0890367	0.000242974	-0.745534	0.00020367	-1.0001
DMATT	Dimethylallyltranstransferase	dmpp_c + ipdp_c --> grdp_c + ppi_c	0.000407097	0.000433302	0.0900003	0.000242974	-0.744571	0.00020367	-0.999139
GRTT	Geranyltranstransferase	grdp_c + ipdp_c --> frdp_c + ppi_c	0.000407097	0.000433302	0.0900003	0.000242974	-0.744571	0.00020367	-0.999139
r0652_1	Trans-Tetradec-2-Enoyl Coenzyme A Reductase	nadp_m + tdcoa_m <=> HC01412_m + h_m + nadph_m	0.000406707	0.00039747	-0.0331438	5.43743e-05	-2.90299	4.75274e-05	-3.09716
CREATtmdiffir	Creatine transport to/from mitochondria via diffusion	creat_c --> creat_m	0.000401723	0.000339948	-0.240887	0.000154964	-1.37427	0.000181655	-1.145
3MTPte	Secretion of 3-Methyl-Thio-Propionate	3mtp_c --> 3mtp_e	0.000401196	0.000367049	-0.128335	0	-Inf	0	-Inf
EX_3mtp_e	Exchange of 3-Methyl-Thio-Propionate	3mtp_e -->	0.000401196	0.000367049	-0.128335	0	-Inf	0	-Inf
METDECARc	Methionine Decarboxylase	4mtob_c + h_c --> 3mtp_c + co2_c	0.000401196	0.000367049	-0.128335	0	-Inf	0	-Inf
METTRANSc	Methionine Transaminase	met__L_c + pyr_c <=> 4mtob_c + ala__L_c	0.000401196	0.000367049	-0.128335	0	-Inf	0	-Inf
r1562	Amino Acid-Polyamine-Organocation (APC) TCDB:2.A.3.8.1	ala__L_e + phe__L_c <=> ala__L_c + phe__L_e	0.000400988	0.000402029	0.00374051	0.000369747	-0.117021	0.000359503	-0.157555
r0311	Palmitate:CoA ligase (AMP-forming) Fatty acid metabolism EC:6.2.1.3	atp_r + coa_r + hdca_r --> amp_r + pmtcoa_r + ppi_r	0.000399448	0.000415048	0.0552705	0	-Inf	0.000484207	0.277616
NMNAT	Nicotinamide-nucleotide adenylyltransferase	atp_c + h_c + nmn_c <=> nad_c + ppi_c	-0.00039922	-0.000424396	0.0882271	-0.00536404	3.74806	-0.000314641	-0.343477
r0434	Palmitoyl-CoA:L-carnitine O-palmitoyltransferase Fatty acid metabolism EC:2.3.1.21	crn_r + pmtcoa_r <=> coa_r + pmtcrn_r	0.000398552	0.000414362	0.0561237	-4.33007e-08	-13.1681	0.000480569	0.269976
r0998	Facilitated diffusion	crn_c + pmtcrn_r <=> crn_r + pmtcrn_c	0.000398552	0.000414362	0.0561237	-4.33007e-08	-13.1681	0.000480569	0.269976
DHCRD1	Dihydroceramide desaturase	dhcrm_hs_c + nadp_c --> crm_hs_c + h_c + nadph_c	0.000398297	0.000413696	0.0547264	0.000436459	0.132002	0.000490122	0.299296
D_LACtm	D lactate transport mitochondrial	h_c + lac__D_c <=> h_m + lac__D_m	-0.000393241	-0.00039036	-0.0106085	-0.000128721	-1.61117	-9.95515e-05	-1.9819
GLYOXm	Hydroxyacylglutathione hydrolase mitochondrial	h2o_m + lgt__S_m --> gthrd_m + h_m + lac__D_m	0.000393241	0.00039036	-0.0106085	0.000128721	-1.61117	9.95515e-05	-1.9819
HMR_8510	HMR 8510	lgt__S_c <=> lgt__S_m	0.000393241	0.00039036	-0.0106085	0.000128721	-1.61117	9.95515e-05	-1.9819
PROt4	Na+/Proline-L symporter	na1_e + pro__L_e --> na1_c + pro__L_c	0.000393031	0.000398601	0.0203022	7.92524e-05	-2.31012	0.000281268	-0.482698
G6PDH2er	Glucose 6 phosphate dehydrogenase endoplasmic reticulum	g6p_r + nadp_r --> 6pgl_r + h_r + nadph_r	0.000391502	0.000386873	-0.0171596	0.000154402	-1.34233	9.64841e-05	-2.02066
METAT	Methionine adenosyltransferase	atp_c + h2o_c + met__L_c --> amet_c + pi_c + ppi_c	0.000388939	0.00034007	-0.193712	0.000570224	0.551985	0.000679341	0.804592
r1605	Amino Acid-Polyamine-Organocation (APC) TCDB:2.A.3.8.1	met__L_e + thr__L_c <=> met__L_c + thr__L_e	-0.000388638	-0.000388867	0.000849839	-0.000412861	0.0872292	-0.000391627	0.0110533
r1894	Y+LAT2 Utilized transport	hom__L_e + na1_e + val__L_c --> hom__L_c + na1_c + val__L_e	0.000388418	0.000397893	0.0347705	0.000257988	-0.590306	0.000320132	-0.278943
r1893	Y+LAT2 Utilized transport	asn__L_c + hom__L_e + na1_e --> asn__L_e + hom__L_c + na1_c	0.000388395	0.000396812	0.030931	0.000269551	-0.526966	0.000339187	-0.195444
ACOAD8m	Isovaleryl-coa dehydrogenase	fad_m + ivcoa_m --> 3mb2coa_m + fadh2_m	0.000388132	0.000500023	0.365447	0.0002876	-0.432484	0	-Inf
NH4tp	Ammonia peroxisomal transport	nh4_c <=> nh4_x	-0.000387301	-0.000358256	-0.112464	-0.000281987	-0.457827	-0.00017832	-1.11899
SINK_tyr__L	sink oftyr__L	reporter_tyr -->	0.000384683	0.00031587	-0.284339	0.000633876	0.720531	0.0002843	-0.436256
C30CPT1	Production of propionylcarnitine	crn_c + ppcoa_c <=> coa_c + pcrn_c	-0.000383058	-0.000410402	0.0994749	1.64378e-05	-4.54247	-0.000190787	-1.0056
HMR_0795	Sphingomyelin Phosphodiesterase	h2o_c + sphmyln_hs_c --> cholp_c + crm_hs_c + h_c	0.000382713	0.000393219	0.0390701	0.000198513	-0.947029	0.000173525	-1.14112
DHAOX_c	Dehydroascorbate oxidoreductase	dhdascb_c + 2.0 gthrd_c --> ascb__L_c + gthox_c + h_c	0.000382146	0.000582331	0.607715	0.000542605	0.505778	0.000900505	1.23661
SMS	Sphingomyelin synthase (homo sapiens)	crm_hs_c + pchol_hs_c --> dag_hs_c + sphmyln_hs_c	0.000381883	0.000393141	0.0419161	0.000196891	-0.955734	0	-Inf
GGH_5THFl	Gamma-glutamyl hydrolase (5THF), lysosomal	5thf_l + 4.0 h2o_l --> 4.0 glu__L_l + thf_l	0.00038159	0.00036336	-0.0706238	0.000485184	0.346509	0.00049582	0.377793
THFtl	5,6,7,8-Tetrahydrofolate transport, diffusion, lysosomal	thf_c <=> thf_l	-0.00038159	-0.00036336	-0.0706238	-0.000485184	0.346509	-0.00049582	0.377793
5THFtl	5-glutamyl-THF transport, lysosomal	5thf_c --> 5thf_l	0.00037871	0.000360342	-0.0717267	0.000485184	0.357438	0.000399125	0.0757471
FAOXC4020m	Beta oxidation of med/long chain fatty acid	btcoa_m + coa_m + fad_m + h2o_m + nad_m --> 2.0 accoa_m + fadh2_m + h_m + nadh_m	0.000377014	0.000404315	0.100862	0	-Inf	0	-Inf
ADMDC	Adenosylmethionine decarboxylase	amet_c + h_c --> ametam_c + co2_c	0.000376493	0.000324641	-0.213778	0.000569944	0.598197	0.00059515	0.66063
EX_HC00250_e	Exchange of hydrosulfide	HC00250_e -->	0.000375904	0.000401134	0.09372	0.000573753	0.610066	0.000148812	-1.33687
r0940	Free diffusion	HC00250_c <=> HC00250_e	0.000375904	0.000401134	0.09372	0.000573753	0.610066	0.000148812	-1.33687
RE3011R	Alcohol Dehydrogenase	leuktrB4woh_r + nad_r <=> CE2053_r + h_r + nadh_r	-0.000374971	-0.000347112	-0.111378	-0.000300005	-0.321792	-0.000434284	0.21186
r0193	L-Cysteine L-homocysteine-lyase (deaminating) Cysteine metabolism EC:4.4.1.1	cys__L_c + h2o_c <=> HC00250_c + h_c + nh4_c + pyr_c	0.000374471	0.000399536	0.0934715	0.000560868	0.582807	0.000148812	-1.33136
EX_akg_e	2-Oxoglutarate exchange	akg_e -->	0.000373182	0.000542281	0.539161	0	-Inf	0	-Inf
SINK_citr__L	sink ofcitr__L	reporter_cit -->	0.00037223	0.000396007	0.0893316	0.000206781	-0.848091	8.6781e-05	-2.10074
2OXOADPt	Transport of 2-Oxoadipate by Alpha-Ketoglutarate Antiport	2oxoadp_c + akg_e <=> 2oxoadp_e + akg_c	0.000372081	0.000392001	0.0752406	0.000745488	1.00257	0.00230082	2.62846
EX_2oxoadp_e	Exchange of 2-Oxoadipate	2oxoadp_e -->	0.000372081	0.000392001	0.0752406	0.000745488	1.00257	0.00230082	2.62846
SINK_phe__L_c	sink ofphe__L_c	phe__L_c --> reporter_phe	0.000371543	0.000347042	-0.0984189	0.000533711	0.52253	0.000302255	-0.297763
r1734	Y+LAT2 Utilized transport	gln__L_c + met__L_e + na1_e --> gln__L_e + met__L_c + na1_c	0.000370176	0.000376524	0.0245305	0.000228115	-0.69845	0.000303122	-0.288313
ALAR	Alanine racemase	ala__L_c <=> ala__D_c	0.000369917	0.000331806	-0.156862	0.000434654	0.232666	0.000473406	0.355876
EX_ala__D_e	D-Alanine exchange	ala__D_e -->	0.000369917	0.000331806	-0.156862	0.000434654	0.232666	0.000473406	0.355876
MDRPD	5-Methylthio-5-deoxy-D-ribulose 1-phosphate dehydratase	5mdru1p_c --> dkmpp_c + h2o_c	0.000369894	0.000316503	-0.224893	0.000569944	0.623708	0.00059515	0.686141
MTAP	5 methylthioadenosine phosphorylase	5mta_c + pi_c --> 5mdr1p_c + ade_c	0.000369894	0.000316503	-0.224893	0.000569944	0.623708	0.00059515	0.686141
MTRI	5-methylthioribose-1-phosphate isomerase	5mdr1p_c <=> 5mdru1p_c	0.000369894	0.000316503	-0.224893	0.000569944	0.623708	0.00059515	0.686141
UNK3	2-keto-4-methylthiobutyrate transamination	2kmb_c + glu__L_c <=> akg_c + met__L_c	0.000369894	0.000316503	-0.224893	0.000569944	0.623708	0.00059515	0.686141
r1877	Y+LAT2 Utilized transport	na1_e + pro__L_c + thr__L_e --> na1_c + pro__L_e + thr__L_c	0.000369292	0.000381467	0.0467962	0.000250505	-0.559923	0.00030618	-0.270382
PPAn	Inorganic diphosphatase, nuclear	h2o_n + ppi_n --> h_n + 2.0 pi_n	0.000368917	0.000392914	0.0909173	0.00458259	3.6348	0.000123624	-1.57734
ASPNATm	Aspartate N-acetyltransferase, mitochondrial	accoa_m + asp__L_m --> Nacasp_m + coa_m + h_m	0.000368629	0.000417465	0.179486	0.000202391	-0.865024	0	-Inf
EX_Nacasp_e	Exchange of N-Acetyl-L-Aspartate	Nacasp_e -->	0.000368629	0.000417465	0.179486	0.000202391	-0.865024	0	-Inf
NACASPt	Transport of N-Acetyl-L-Aspartate	Nacasp_c + 3.0 na1_c <=> Nacasp_e + 3.0 na1_e	0.000368629	0.000417465	0.179486	0.000202391	-0.865024	0	-Inf
NACASPtm	N-acetyl-L-aspartate transport (mitochondria to cytosol)	Nacasp_m --> Nacasp_c	0.000368629	0.000417465	0.179486	0.000202391	-0.865024	0	-Inf
METtm	Methionine transport, mitochondria	met__L_c --> met__L_m	0.00036823	0.000381055	0.0493921	0.000369709	0.005783	0.000356126	-0.0482194
EX_mthgxl_e	Methylglyoxal exchange	mthgxl_e -->	0.000366303	0.000331173	-0.145452	0	-Inf	0.00081807	1.15919
MTHGXLt	Methylglyoxal transport (cytosol to extracellular)	mthgxl_c --> mthgxl_e	0.000366303	0.000331173	-0.145452	0	-Inf	0.00081807	1.15919
MMMm	Methylmalonyl-CoA mutase	mmcoa__R_m <=> succoa_m	0.000365969	0.000471989	0.367032	0.000567401	0.632647	0.000501878	0.455615
OIVD1m	2-oxoisovalerate dehydrogenase (acylating; 4-methyl-2-oxopentaoate), mitochondrial	4mop_m + coa_m + nad_m --> co2_m + ivcoa_m + nadh_m	0.000365143	0.000620869	0.765827	0.000336199	-0.119146	0.000373399	0.0322565
DNDPt16m	DUDP transport via dADP antiport	dadp_m + dudp_c --> dadp_c + dudp_m	0.000364136	0.000186673	-0.963964	0.000187762	-0.955572	4.60806e-05	-2.98225
MI1P_Dtn	Inositol 1-phosphate nuclear transport (diffusion)	mi1p__D_c <=> mi1p__D_n	-0.000362568	-0.00026563	-0.448834	-0.000900671	1.31275	-0.000354727	-0.0315425
PAIL_HStn	Phosphatidylinositol nuclear transport (diffusion)	pail_hs_c <=> pail_hs_n	0.000362568	0.00026563	-0.448834	0.000900671	1.31275	0.000354727	-0.0315425
PIPLCn	Phosphatidylinositol phospholipase C, nucleus	h2o_n + pail_hs_n --> dag_hs_n + h_n + mi1p__D_n	0.000362568	0.00026563	-0.448834	0.000900671	1.31275	0.000354727	-0.0315425
r1856	Y+LAT2 Utilized transport	met__L_c + na1_e + val__L_e --> met__L_e + na1_c + val__L_c	0.000362559	0.000371931	0.0368192	0.000241137	-0.588363	0.000291218	-0.316116
UMPK6	UMP kinase (dCTP)	dctp_c + ump_c <=> dcdp_c + udp_c	0.000361904	0.000384214	0.086303	0.000249632	-0.535804	0.000459515	0.344505
r1798	Y+LAT2 Utilized transport	cys__L_e + na1_e + phe__L_c --> cys__L_c + na1_c + phe__L_e	0.000360213	0.000370455	0.0404481	0.000265111	-0.442254	0.000321334	-0.164777
GLYCK2	Glycerate kinase	atp_c + glyc__R_c --> 2pg_c + adp_c + h_c	0.000359047	0.000376944	0.0701775	0	-Inf	0	-Inf
GNDc	Phosphogluconate Dehydrogenase	3.0 6pgc_c + 3.0 nadp_c --> 3.0 co2_c + 3.0 nadph_c + 3.0 ru5p__D_c	0.000358802	0.000308066	-0.219948	0.000447472	0.318609	0.00037677	0.0704962
BILGLCURtr	Glucuronidated compound transport	bilglcur_c <=> bilglcur_r	0.000358352	0.00035424	-0.0166503	0.000379139	0.0813495	0.000243749	-0.555981
HMR_1897	HMR 1897	atp_r + bilglcur_r + h2o_r --> adp_r + bilglcur_e + h_r + pi_r	0.000358352	0.00035424	-0.0166503	0.000379139	0.0813495	0.000243749	-0.555981
r1935	Y+LAT2 Utilized transport	his__L_c + met__L_e + na1_e --> his__L_e + met__L_c + na1_c	0.000355382	0.000358892	0.0141792	0.000191294	-0.893579	0.000281006	-0.33877
r1837	Y+LAT2 Utilized transport	asn__L_e + gly_c + na1_e --> asn__L_c + gly_e + na1_c	0.000354947	0.000371495	0.0657392	0.000274671	-0.369899	0.000288673	-0.298167
SINK_val__L_c	sink ofval__L_c	val__L_c --> reporter_val	0.000354294	0.000352961	-0.00543825	0.000478317	0.43302	0.000194622	-0.864272
r2382	Mitochondrial Carrier (MC) TCDB:2.A.29.7.2	cit_c + h_c + succ_m --> cit_m + h_m + succ_c	0.000352931	0.000410494	0.217975	0.000534341	0.598375	0.000421243	0.255267
2M3HVACc	Formation of 2-Methyl-3-Hydroxy-Valerate	2m3ovac_c + h_c + nadh_c <=> 2m3hvac_c + nad_c	0.000351848	0.000331401	-0.0863744	0.000308115	-0.191483	0.000114589	-1.61848
2M3HVACte	Transport of 2-Methyl-3-Hydroxy-Valerate	2m3hvac_c --> 2m3hvac_e	0.000351848	0.000331401	-0.0863744	0.000308115	-0.191483	0.000114589	-1.61848
2M3OVACm	Formation of 2-Methyl-3-Oxo-Valerate	2m3ovcoa_m + h2o_m --> 2m3ovac_m + coa_m + h_m	0.000351848	0.000331401	-0.0863744	0.000308115	-0.191483	0.000114589	-1.61848
2M3OVACtm	Transport of 2-Methyl-3-Oxo-Valerate, Mitochondrial	2m3ovac_m --> 2m3ovac_c	0.000351848	0.000331401	-0.0863744	0.000308115	-0.191483	0.000114589	-1.61848
2M3OVCOAm	Formation of 2-Methyl-3-Oxo-Valeryl Coa	2.0 ppcoa_m <=> 2m3ovcoa_m + coa_m	0.000351848	0.000331401	-0.0863744	0.000308115	-0.191483	0.000114589	-1.61848
EX_2m3hvac_e	Exchange of 2-Methyl-3-Hydroxy-Valerate	2m3hvac_e -->	0.000351848	0.000331401	-0.0863744	0.000308115	-0.191483	0.000114589	-1.61848
SINK_creat	sink ofcreat	reporter_creatinine -->	0.000350354	0.000271046	-0.370276	0	-Inf	8.19704e-05	-2.09564
ADSL2r	Adenylosuccinate lyase	25aics_c --> aicar_c + fum_c	0.000350112	0.000434171	0.310447	0.000369361	0.077215	0.000321144	-0.124596
AIRCr	Phosphoribosylaminoimidazole carboxylase	air_c + co2_c <=> 5aizc_c + h_c	0.000350112	0.000434171	0.310447	0.000369361	0.077215	0.000321144	-0.124596
GARFT	Phosphoribosylglycinamide formyltransferase	10fthf_c + gar_c <=> fgam_c + h_c + thf_c	0.000350112	0.000434171	0.310447	0.000369361	0.077215	0.000321144	-0.124596
GLUPRT	Glutamine phosphoribosyldiphosphate amidotransferase	gln__L_c + h2o_c + prpp_c --> glu__L_c + ppi_c + pram_c	0.000350112	0.000434171	0.310447	0.000369361	0.077215	0.000321144	-0.124596
PRAGSr	Phosphoribosylglycinamide synthase	atp_c + gly_c + pram_c --> adp_c + gar_c + h_c + pi_c	0.000350112	0.000434171	0.310447	0.000369361	0.077215	0.000321144	-0.124596
PRAIS	Phosphoribosylaminoimidazole synthase	atp_c + fpram_c --> adp_c + air_c + 2.0 h_c + pi_c	0.000350112	0.000434171	0.310447	0.000369361	0.077215	0.000321144	-0.124596
PRASCSi	Phosphoribosylaminoimidazolesuccinocarboxamide synthase	5aizc_c + asp__L_c + atp_c --> 25aics_c + adp_c + h_c + pi_c	0.000350112	0.000434171	0.310447	0.000369361	0.077215	0.000321144	-0.124596
PRFGS	Phosphoribosylformylglycinamidine synthase	atp_c + fgam_c + gln__L_c + h2o_c --> adp_c + fpram_c + glu__L_c + h_c + pi_c	0.000350112	0.000434171	0.310447	0.000369361	0.077215	0.000321144	-0.124596
AICART	Phosphoribosylaminoimidazolecarboxamide formyltransferase	10fthf_c + aicar_c <=> fprica_c + thf_c	0.000349995	0.000434171	0.310929	0.000176082	-0.991087	0.000238887	-0.551006
IMPC	IMP cyclohydrolase	h2o_c + imp_c <=> fprica_c	-0.000349995	-0.000434171	0.310929	-0.000176082	-0.991087	-0.000238887	-0.551006
NADPHtru	NADPH transporter, endoplasmic reticulum	nadph_c --> nadph_r	0.000348766	0.00036111	0.050179	0	-Inf	4.02277e-05	-3.116
NADPtru	NADP transporter, endoplasmic reticulum	nadp_r --> nadp_c	0.000348766	0.00036111	0.050179	0	-Inf	4.02277e-05	-3.116
FOLt	Folate transport via proton simport	fol_e + h_e --> fol_c + h_c	0.000347901	0.000413657	0.249758	0.00023466	-0.568105	0.000244915	-0.506396
r1675	Y+LAT2 Utilized transport	gly_e + met__L_c + na1_e --> gly_c + met__L_e + na1_c	0.000345597	0.00034876	0.0131439	0.000166143	-1.05667	0.000251673	-0.45754
HMGCOAtx	Hydroxymethylglutaryl-CoA reversible peroxisomal transport	hmgcoa_c <=> hmgcoa_x	-0.000345277	-0.000448659	0.377865	-0.00234426	2.7633	-0.000190308	-0.859418
AACTOOR	Aminoacetone:oxygen oxidoreductase(deaminating)(flavin-containing)	aact_c + h2o_c + o2_c --> h2o2_c + mthgxl_c + nh4_c	0.00034281	0.000135011	-1.34433	0	-Inf	0	-Inf
r2390	Mitochondrial Carrier (MC) TCDB:2.A.29.7.2	HC00342_c + h_c + succ_m --> HC00342_m + h_m + succ_c	0.000342416	0.000403416	0.236518	0.000506717	0.56543	0.000427191	0.319131
FAOXC180	Beta oxidation of long chain fatty acid	coa_m + fad_m + h2o_m + nad_m + stcoa_m --> accoa_m + fadh2_m + h_m + nadh_m + pmtcoa_m	0.00034233	0.000386325	0.174427	0	-Inf	0	-Inf
r1780	Y+LAT2 Utilized transport	na1_e + ser__L_c + tyr__L_e --> na1_c + ser__L_e + tyr__L_c	0.000342191	0.000354682	0.0517243	0.000205464	-0.735916	0.00026036	-0.394294
r1737	Y+LAT2 Utilized transport	met__L_e + na1_e + phe__L_c --> met__L_c + na1_c + phe__L_e	0.000342116	0.000351386	0.0385711	0.000205091	-0.738221	0.000267392	-0.355529
ACACt2m	Acetoacetate mitochondrial transport via H+ symport	acac_c + h_c <=> acac_m + h_m	0.000341929	-2.38362e-05	-3.84247	0.000524234	0.616514	0.000261715	-0.3857
Htg	Proton transport, Golgi	h_g <=> h_c	0.000341307	0.000381273	0.159754	0.000292955	-0.220391	0.000386489	0.179357
ADNK1m	Adenosine kinase, mitochondria	adn_m + atp_m --> adp_m + amp_m + h_m	0.000340423	0.000398473	0.227153	0	-Inf	0.000859886	1.33682
r1788	Y+LAT2 Utilized transport	na1_e + tyr__L_e + val__L_c --> na1_c + tyr__L_c + val__L_e	0.000339806	0.000348923	0.0381974	0.000188501	-0.850139	0.000266677	-0.349618
RE3015R	Leukotriene-B4 20-Monooxygenase	CE2056_r + h_r + nadph_r + o2_r --> CE3554_r + h2o_r + nadp_r	0.000339375	0.000315322	-0.106054	0.000157198	-1.1103	0.000181389	-0.903793
RE3016R	RE3016	h2o_r + h_r + leuktrB4wcooh_r <=> CE3554_r	-0.000339375	-0.000315322	-0.106054	-0.000157198	-1.1103	-0.000181389	-0.903793
LGTHL	Lactoylglutathione lyase	gthrd_c + mthgxl_c --> lgt__S_c	0.000338185	0.000384931	0.186787	0.000310187	-0.124674	0.000414701	0.294259
ACONTm	Aconitate hydratase	cit_m <=> icit_m	-0.000337213	-0.000342844	0.0238921	-9.85633e-05	-1.77454	-0.000166682	-1.01656
PSDm_hs	Phosphatidylserine decarboxylase	h_m + ps_hs_m --> co2_m + pe_hs_m	0.000337194	0.000379386	0.170088	0.000344723	0.0318587	0	-Inf
PSFLIPm	Phosphatidylserine flippase	atp_c + h2o_c + ps_hs_c --> adp_c + h_c + pi_c + ps_hs_m	0.000337194	0.000379386	0.170088	0.000344723	0.0318587	0	-Inf
r1860	Y+LAT2 Utilized transport	cys__L_c + na1_e + val__L_e --> cys__L_e + na1_c + val__L_c	0.000336631	0.000344884	0.0349432	0.00017794	-0.919777	0.0002332	-0.5296
SINK_arg__L	sink ofarg__L	reporter_arg -->	0.000335882	0.000308369	-0.123297	0.000533314	0.667031	0.000208911	-0.685066
1PPDCRp	Delta1-piperideine-2-carboxylate reductase, perixosomal	1pipdn2c_x + h_x + nadh_x --> Lpipecol_x + nad_x	0.000335004	0.000320552	-0.0636199	0	-Inf	5.10073e-05	-2.7154
EX_Lpipecol_e	Exchange of L-Pipecolic Acid	Lpipecol_e -->	0.000335004	0.000320552	-0.0636199	0	-Inf	5.10073e-05	-2.7154
LPIPECOLt	Transport of L-Pipecolic Acid by Sodium Symport, Extracellular	Lpipecol_c + na1_c <=> Lpipecol_e + na1_e	0.000335004	0.000320552	-0.0636199	0	-Inf	5.10073e-05	-2.7154
LPIPECOLtx	Transport of L-Pipecolic Acid by Sodium Symport, Intracellular	Lpipecol_c + na1_c <=> Lpipecol_x + na1_x	-0.000335004	-0.000320552	-0.0636199	0	-Inf	-5.10073e-05	-2.7154
LYSOXp	L-lysine oxidase, peroxisomal	h2o_x + lys__L_x + o2_x --> 6a2ohxnt_x + h2o2_x + nh4_x	0.000335004	0.000320552	-0.0636199	0	-Inf	5.10073e-05	-2.7154
PPD2CSPp	PPD2CSPp	6a2ohxnt_x --> 1pipdn2c_x + h2o_x	0.000335004	0.000320552	-0.0636199	0	-Inf	5.10073e-05	-2.7154
NTD1m	5'-nucleotidase (dUMP),mitochondrial	dump_m + h2o_m --> duri_m + pi_m	0.000334324	0.000459733	0.459549	0	-Inf	0	-Inf
RE1530M	Thymidine Kinase	dgtp_m + duri_m <=> dgdp_m + dump_m + h_m	0.000334271	0.000456876	0.450784	0	-Inf	0	-Inf
r1833	Y+LAT2 Utilized transport	na1_e + pro__L_e + val__L_c --> na1_c + pro__L_c + val__L_e	0.000334255	0.000342061	0.0333045	0.000192785	-0.793956	0.00024652	-0.439244
r0016	Fe(II):oxygen oxidoreductase Porphyrin and chlorophyll metabolism EC:1.16.3.1	4.0 fe2_e + 4.0 h_e + o2_e --> 4.0 fe3_e + 2.0 h2o_e	0.00033343	0.000515426	0.628381	0.000274588	-0.280115	0.000688752	1.0466
r0386	4-methyl-2-oxopentanoate:[dihydrolipoyllysine-residue (2-methylpropanoyl)transferase] lipoyllysine 2-oxidoreductase (decarboxylating, acceptor-2-methylpropanoylating) EC:1.2.4.4	4mop_m + h_m + lpam_m --> HC01377_m + co2_m	0.000332737	0.00030117	-0.143804	0.000134105	-1.31102	0.000309345	-0.105166
r0656	3-methylbutanoyl-CoA:enzyme N6-(dihydrolipoyl)lysine S-(3-methylbutanoyl)transferase Valine, leucine and isoleucine degradation EC:2.3.1.168	HC01377_m + coa_m --> dhlam_m + ivcoa_m	0.000332737	0.00030117	-0.143804	0.000134105	-1.31102	0.000309345	-0.105166
EX_cit_e	Citrate exchange	cit_e -->	0.000330582	0.000594992	0.847862	0	-Inf	0	-Inf
SERASNNaEx	L-serine/L-asparagine Na-dependent exchange (Ser-L in)	asn__L_c + na1_e + ser__L_e --> asn__L_e + na1_c + ser__L_c	0.000330405	0.000335295	0.0211955	0.000199364	-0.728831	0.000284289	-0.216877
FRDPtcr	Transport of Farnesyl diphosphate into the endoplasmic reticulum	frdp_c <=> frdp_r	0.000330159	0.000336837	0.0288896	0.000248296	-0.4111	0.000156873	-1.07356
SINK_citr__L_c	sink ofcitr__L_c	citr__L_c --> reporter_cit	0.00032953	0.000350018	0.0870193	1.68329e-05	-4.29105	7.60661e-05	-2.11508
BPNT2	3'-Phospho-5'-adenylyl sulfate 3'-phosphohydrolase	h2o_c + paps_c --> aps_c + pi_c	0.000328519	0.00043836	0.416139	0.000412524	0.328501	0.000455367	0.471053
SINK_met__L	sink ofmet__L	reporter_met -->	0.000328141	0.000323508	-0.0205145	0.000472124	0.52485	0.0004209	0.359162
r1841	Y+LAT2 Utilized transport	asn__L_e + met__L_c + na1_e --> asn__L_c + met__L_e + na1_c	0.000328004	0.000337377	0.0406482	0.000208377	-0.654517	0.000247355	-0.40713
OAADC	Oxaloacetate decarboxylase	h_c + oaa_c --> co2_c + pyr_c	0.000327896	0.000285578	-0.199353	0	-Inf	0	-Inf
D_LACt2	D lactate transport via proton symport	h_e + lac__D_e <=> h_c + lac__D_c	-0.000325495	-0.000326549	0.00466411	-0.000159475	-1.02931	-0.000131982	-1.30229
EX_lac__D_e	D-lactate exchange	lac__D_e -->	0.000325495	0.000326549	0.00466411	0.000159475	-1.02931	0.000131982	-1.30229
SPHK21c	Sphingosine kinase	atp_c + sphings_c --> adp_c + h_c + sphs1p_c	0.000324627	0.000334767	0.0443743	0.000332105	0.0328564	0	-Inf
r0023	NADH:Ferricytochrome-B5 Oxidoreductase	2.0 HC00617_c + nadh_c --> 2.0 HC00619_c + h_c + nad_c	0.000324414	0.000290306	-0.160262	0.000162871	-0.994106	0.000165728	-0.969019
r1922	Y+LAT2 Utilized transport	gln__L_e + lys__L_c + na1_e --> gln__L_c + lys__L_e + na1_c	0.000323315	0.000329795	0.0286291	0.000491564	0.604439	0.000260061	-0.31409
r2514m	Transport of Hexadecenoate (N-C16:1) via Carnitine Antiport, Mitochondrial	crn_m + hdcea_c <=> crn_c + hdcea_m	0.000322937	0.000358293	0.149887	0.00128086	1.98779	0.000247575	-0.383387
RE2912M	Long-Chain-Fatty-Acid- Coenzyme A Ligase	atp_m + coa_m + hdcea_m --> amp_m + hdcoa_m + ppi_m	0.000322937	0.000358293	0.149887	0.00128086	1.98779	0.000247575	-0.383387
r1733	Y+LAT2 Utilized transport	ala__L_c + met__L_e + na1_e --> ala__L_e + met__L_c + na1_c	0.000321338	0.000329211	0.0349209	0.00021767	-0.561949	0.000284397	-0.176185
r1645	Amino Acid-Polyamine-Organocation (APC) TCDB:2.A.3.8.1	leu__L_e + thr__L_c <=> leu__L_c + thr__L_e	0.000319615	0.000318679	-0.00423116	0.000313867	-0.0261818	0.000325046	0.0243088
SINK_creat_m	sink ofcreat_m	creat_m --> reporter_creatinine	0.00031847	0.000250836	-0.344413	0	-Inf	8.19704e-05	-1.95798
r1864	Y+LAT2 Utilized transport	na1_e + thr__L_c + val__L_e --> na1_c + thr__L_e + val__L_c	0.000318252	0.000326292	0.035994	0.000191833	-0.730319	0.000253182	-0.329995
r2392	Mitochondrial Carrier (MC) TCDB:2.A.29.7.2	HC00342_c + h_c + oxa_m --> HC00342_m + h_m + oxa_c	0.000315142	0.000390683	0.309996	0.00024045	-0.390265	0.000427361	0.439453
PGMT	Phosphoglucomutase	g1p_c <=> g6p_c	-0.000314496	-0.000369569	0.232802	-0.000337488	0.101795	-0.000408223	0.376316
r0444	Palmitoyl-CoA:L-carnitine O-palmitoyltransferase Fatty acid metabolism EC:2.3.1.21	crn_r + hdcoa_r --> coa_r + hdcecrn_r	0.000312674	0.000318518	0.0267156	0	-Inf	0.000243055	-0.363376
r1000	Facilitated diffusion	crn_c + hdcecrn_r --> crn_r + hdcecrn_c	0.000312674	0.000318518	0.0267156	0	-Inf	0.000243055	-0.363376
r1487	EC:6.2.1.3	atp_r + coa_r + hdcea_r --> amp_r + hdcoa_r + ppi_r	0.000312674	0.000318518	0.0267156	0	-Inf	0.000243055	-0.363376
r0655	3-Methylbutanoyl Coenzyme A: (Acceptor) 2, 3-Oxidoreductase Valine, Leucine And Isoleucine Degradation	ivcoa_m + q10_m --> 3mb2coa_m + q10h2_m	0.000309748	0.000422017	0.446206	0.000182704	-0.761587	0.000682744	1.14025
r1792	Y+LAT2 Utilized transport	cys__L_e + gly_c + na1_e --> cys__L_c + gly_e + na1_c	0.00030963	0.00032405	0.0656712	0.000276915	-0.161102	0.000296325	-0.0633649
PUNP1	Purine-nucleoside phosphorylase (Adenosine)	adn_c + pi_c <=> ade_c + r1p_c	-0.000308214	-0.000242132	-0.348139	-0.000351071	0.18783	-0.000557164	0.85417
CSNAT3x	Carnitine O-aceyltransferase, peroxisomal	crn_x + ppcoa_x <=> coa_x + pcrn_x	0.000306966	0.000330196	0.105244	0	-Inf	0.000190787	-0.686116
EX_glyc2p_e	Glycerol 2-phosphate exchange	glyc2p_e -->	0.000306638	0.00032114	0.0666659	0	-Inf	0	-Inf
GLYC2Pte	Transport of Glycerol-2-Phosphate	glyc2p_c + 2.0 h_c <=> glyc2p_e + 2.0 h_e	0.000306638	0.00032114	0.0666659	0	-Inf	0	-Inf
GLYC2P3Pc	Formation of Glycerol-3-Phosphate	glyc2p_c <=> glyc3p_c	-0.000306606	-0.000320926	0.0658547	2.91701e-06	-6.71575	6.55068e-07	-8.87053
SINK_lys__L_x	sink oflys__L_x	lys__L_x --> reporter_lys	0.000305988	0.000325958	0.091211	0.000655432	1.09897	0.000511736	0.741925
r1775	Y+LAT2 Utilized transport	hom__L_c + na1_e + phe__L_e --> hom__L_e + na1_c + phe__L_c	0.000305333	0.000314932	0.0446568	0.000167438	-0.866757	0.000226111	-0.433352
ELAIDCPT2	Carnitine transferase	coa_m + elaidcrn_m <=> crn_m + od2coa_m	0.00030381	0.000317344	0.0628782	0.000487445	0.68207	0.000492554	0.697113
C161CPT2	C161 transport into the mitochondria	coa_m + hdcecrn_m <=> crn_m + hdcoa_m	-0.000303653	-0.000326802	0.105993	-0.00128086	2.07662	-0.00026686	-0.186341
r1774	Y+LAT2 Utilized transport	na1_e + phe__L_e + thr__L_c --> na1_c + phe__L_c + thr__L_e	0.000302821	0.000310908	0.0380225	0.000174659	-0.793924	0.000237866	-0.348316
r1255	EC:6.2.1.3	atp_r + coa_r + ocdcea_r --> amp_r + odecoa_r + ppi_r	0.000301581	0.000310089	0.0401368	0.000195469	-0.625606	0.000200758	-0.587088
r0560	2-Methylpropanoyl Coenzyme A:Oxygen 2, 3-Oxidoreductase Valine, Leucine And Isoleucine Degradation	ibcoa_m + q10_m --> 2mp2coa_m + q10h2_m	0.000301147	0.000331946	0.140481	0	-Inf	0	-Inf
ARGtm	Arginine mitochondrial transport via ornithine carrier	arg__L_c + h_m <=> arg__L_m + h_c	0.000299454	0.000268868	-0.155436	0.00046562	0.636819	0.000187948	-0.672001
SINK_arg__L_m	sink ofarg__L_m	arg__L_m --> reporter_arg	0.000299454	0.000268868	-0.155436	0.00046562	0.636819	0.000187948	-0.672001
3DSPHR	3 Dehydrosphinganine reductase	3dsphgn_c + h_c + nadph_c --> nadp_c + sphgn_c	0.00029798	0.000302162	0.0201067	0.000436459	0.550631	0.000491776	0.722786
SERPT	Serine C palmitoyltransferase	h_c + pmtcoa_c + ser__L_c --> 3dsphgn_c + co2_c + coa_c	0.00029798	0.000302162	0.0201067	0.000436459	0.550631	0.000491776	0.722786
r1865	Y+LAT2 Utilized transport	hom__L_c + na1_e + val__L_e --> hom__L_e + na1_c + val__L_c	0.000297617	0.000306543	0.0426325	0.000170944	-0.799933	0.000223385	-0.413925
r0571	(S)-Methylmalonyl-CoA hydrolase Propanoate metabolism EC:3.1.2.17	h2o_m + mmcoa__S_m <-- HC00900_m + coa_m + h_m	-0.000296105	-0.000459579	0.634204	-0.00044987	0.603399	-0.000501878	0.761228
PE_HSter	Phosphatidylethanolamine scramblase	pe_hs_c <=> pe_hs_r	0.000296007	0.000298018	0.00976818	0.000282847	-0.0656094	4.24444e-05	-2.80199
PETOHMr_hs	Phosphatidylethanolamine N-methyltransferase	3.0 amet_r + pe_hs_r --> 3.0 ahcys_r + 3.0 h_r + pchol_hs_r	0.000296007	0.000298018	0.00976818	0.000282847	-0.0656094	4.24444e-05	-2.80199
FPGSm_1	Folylpolyglutamate Synthetase, Mitochondrial	atp_m + 4.0 glu__L_m + thf_m --> 5thf_m + adp_m + 3.0 h2o_m + h_m + pi_m	0.000295045	0.000272335	-0.115553	0	-Inf	0.000774215	1.3918
ACGLUtd	Transport of N-Acetyl-L-Glutamate, Diffusion	acglu_c <=> acglu_e	0.000294637	0.00034998	0.248334	0.000395773	0.425735	0.000164177	-0.843687
ACGLUtm	Transport of N-Acetyl-L-Glutamate, Mitochondrial	acglu_c <=> acglu_m	-0.000294637	-0.00034998	0.248334	-0.000395773	0.425735	-0.000164177	-0.843687
ACGSm	N acteylglutamate synthase mitochondrial	accoa_m + glu__L_m --> acglu_m + coa_m + h_m	0.000294637	0.00034998	0.248334	0.000395773	0.425735	0.000164177	-0.843687
EX_acglu_e	Exchange of N-Acetyl-L-Glutamate	acglu_e -->	0.000294637	0.00034998	0.248334	0.000395773	0.425735	0.000164177	-0.843687
ELAIDCPT1	Carnitine O-palmitoyltransferase	crn_c + od2coa_c <=> coa_c + elaidcrn_c	0.000293138	0.000309217	0.0770396	0.000504908	0.784441	0.000523087	0.835471
r2521	Utilized transport	pi_r + ppi_c <=> pi_c + ppi_r	-0.00029231	-0.000297816	0.0269221	-0.000350258	0.260919	-0.000314716	0.106551
DASCBR_1	Dehydroascorbate Reductase	dhdascb_c + nadph_c --> ascb__L_c + nadp_c	0.000290113	0.000452414	0.641029	5.37118e-05	-2.4333	0.000476999	0.717371
r2514e	Transport of Hexadecenoate (N-C16:1) via Carnitine Antiport	crn_e + hdcea_c <=> crn_c + hdcea_e	-0.000290009	-0.000310838	0.100065	-8.98107e-05	-1.69114	-3.08229e-05	-3.23402
ACLYSt	Transport of Acetyl-Lysine, Extracellular	aclys_c <=> aclys_e	0.000289085	0.000289965	0.00438502	0.000775981	1.42453	0.00107491	1.89465
EX_aclys_e	Exchange of Acetyl-Lysine	aclys_e -->	0.000289085	0.000289965	0.00438502	0.000775981	1.42453	0.00107491	1.89465
DKMPPD	2,3-diketo-5-methylthio-1-phosphopentane degradation reaction	dkmpp_c + h2o_c + o2_c --> 2kmb_c + for_c + 2.0 h_c + pi_c	0.000288946	0.000242115	-0.255107	0.000464369	0.684472	0.000486778	0.752464
r0511	Steroyl Coenzyme A, Hydrogen-Donor:Oxygen Oxidoreductase Polyunsaturated Fatty Acid Biosynthesis	2.0 HC00619_c + 2.0 h_c + o2_c + stcoa_c --> 2.0 HC00617_c + 2.0 h2o_c + odecoa_c	0.000287655	0.000259591	-0.148099	0.000162871	-0.82061	0.000165728	-0.795522
PCHOL_HSter	Phosphatidylcholine scramblase	pchol_hs_c <=> pchol_hs_r	-0.000286837	-0.00028751	0.003381	-0.000282847	-0.0202093	7.91749e-06	-5.17904
r1844	Y+LAT2 Utilized transport	asn__L_e + na1_e + tyr__L_c --> asn__L_c + na1_c + tyr__L_e	0.00028503	0.000293662	0.0430428	0.000186421	-0.612549	0.000211171	-0.432702
COAtl	CoA transport in lysosome via diffusion	coa_c <=> coa_l	0.000282418	0.000393676	0.479177	0.00020477	-0.463828	0.000315821	0.161275
DPCOAtl	Dephospho-CoA transport from lysosome via diffusion	dpcoa_l <=> dpcoa_c	0.000282418	0.000393676	0.479177	0.00020477	-0.463828	0.000315821	0.161275
LAPCOAl	Lysosomal acid phosphorylase (CoA)	coa_l + h2o_l --> dpcoa_l + pi_l	0.000282418	0.000393676	0.479177	0.00020477	-0.463828	0.000315821	0.161275
PSDm_hsc	Psdm Hsc	h_c + ps_hs_c --> co2_c + pe_hs_c	0.00028143	0.000309532	0.137312	0	-Inf	0	-Inf
SPMS	Spermidine synthase	ametam_c + ptrc_c --> 5mta_c + h_c + spmd_c	0.000277785	0.000235235	-0.239866	0.000328392	0.24145	0.000370419	0.415189
DPCOAK	Dephospho-CoA kinase	atp_c + dpcoa_c --> adp_c + coa_c + h_c	0.000275051	0.000382116	0.474312	0.000173082	-0.668243	0.000226782	-0.278393
NAtx	Sodium transport via diffusion (perioxisome)	na1_c <=> na1_x	0.000274212	0.000262356	-0.0637659	-4.85147e-05	-2.4988	1.61235e-06	-7.40998
IPDPtx	Isopentenyl diphosphate transport (peroxisome)	ipdp_x <=> ipdp_c	0.000272943	0.000344563	0.336168	0.000302831	0.149913	0.000251143	-0.120091
ACCOAC	Acetyl-CoA carboxylase	accoa_c + atp_c + hco3_c --> adp_c + h_c + malcoa_c + pi_c	0.000272715	0.000101013	-1.43285	0.000308403	0.177423	0.000155263	-0.81268
SINK_tyr__L_m	sink oftyr__L_m	tyr__L_m --> reporter_tyr	0.000272235	0.000224709	-0.276795	0.000478182	0.812707	0.000192889	-0.497082
r1692	Y+LAT2 Utilized transport	ala__L_e + na1_e + phe__L_c --> ala__L_c + na1_c + phe__L_e	0.000269798	0.000277836	0.0423539	0.000146064	-0.885279	0.000184523	-0.548079
r1025	Active transport	atp_r + h2o_r + xoldiolone_r --> adp_r + h_r + pi_r + xoldiolone_c	0.000269521	0.000280398	0.0570784	0.000347957	0.368511	0.000163228	-0.723509
XOLDIOLONEt	Lipid, flip-flop intracellular transport	xoldiolone_c <=> xoldiolone_r	0.000269521	0.000280398	0.0570784	0.000347957	0.368511	0.000163228	-0.723509
r1892	Y+LAT2 Utilized transport	hom__L_e + na1_e + pro__L_c --> hom__L_c + na1_c + pro__L_e	0.00026815	0.000275722	0.0401741	0.000189511	-0.500759	0.00023438	-0.194191
SINK_4hpro_LT	sink of4hpro_LT	reporter_t4-oh-pro -->	0.000267898	0.000287797	0.103368	0.00034843	0.379185	0.000122227	-1.13212
H2O2tp	Hydrogen peroxide transport via diffusion, glyoxysome	h2o2_c <=> h2o2_x	-0.000265505	-0.000244611	-0.11825	-0.000767929	1.53223	-0.000197104	-0.429782
HMR_4266	HMR 4266	nmn_c <=> nmn_m	0.000265077	0.000290222	0.130745	0.00557118	4.3935	0.000219721	-0.270739
NADtm	Nad transport, mitochondrial	nad_c <=> nad_m	-0.000265077	-0.000290222	0.130745	-0.00557118	4.3935	-0.000219721	-0.270739
NMNATm	Nicotinamide nucleotide adenylyltransferase mitochondrial	atp_m + h_m + nmn_m --> nad_m + ppi_m	0.000265077	0.000290222	0.130745	0.00557118	4.3935	0.000219721	-0.270739
C181CPT1	Carnitine octadecenoyl transferase	crn_c + odecoa_c <=> coa_c + odecrn_c	-0.000264685	-0.000265791	0.00601582	-8.12743e-05	-1.70341	-0.000133022	-0.992612
ADCim	Acetoacetate decarboxylation (irreversible), mitochondrial	acac_m + h_m --> acetone_m + co2_m	0.00026454	6.31524e-05	-2.06658	0.000579658	1.13172	0.000189598	-0.480542
HPROym	L hydroxyproline dehydrogenase NADP mitochondrial	4hpro_LT_m + nadp_m <-- 1p3h5c_m + 2.0 h_m + nadph_m	-0.000262844	0	-Inf	-0.000176876	-0.571468	-0.000223541	-0.233667
H2Otg	H2O transport, Golgi apparatus	h2o_c <=> h2o_g	0.00026279	0.000277747	0.079861	0.000254996	-0.0434358	0.000292095	0.152527
ARGDr	Arginine deiminase	arg__L_c + h2o_c --> citr__L_c + nh4_c	0.000262549	0.000301111	0.197709	0.000119906	-1.13068	0	-Inf
r0604	(S)-2-methylbutanoyl-CoA:enzyme N6-(dihydrolipoyl)lysine S-(2-methylbutanoyl)transferase Valine, leucine and isoleucine degradation EC:2.3.1.168	HC01376_m + coa_m --> 2mbcoa_m + dhlam_m	0.000262319	0.000175828	-0.577157	0.000113738	-1.20561	4.64407e-05	-2.49786
r0670	(S)-3-Methyl-2-oxopentanoate:[dihydrolipoyllysine-residue (2-methylpropanoyl)transferase] lipoyllysine 2-oxidoreductase (decarboxylating, acceptor-2-methylpropanoylating) EC:1.2.4.4	3mop_m + h_m + lpam_m --> HC01376_m + co2_m	0.000262319	0.000175828	-0.577157	0.000113738	-1.20561	4.64407e-05	-2.49786
r1961	Y+LAT2 Utilized transport	citr__L_c + leu__L_e + na1_e --> citr__L_e + leu__L_c + na1_c	0.00026196	0.000264337	0.0130318	0.000349893	0.417567	0.000224469	-0.22283
MMEm	Methylmalonyl-CoA epimerase/racemase	mmcoa__R_m <=> mmcoa__S_m	-0.000260995	-0.000459579	0.816291	-0.00044987	0.785486	-0.000501878	0.943315
CEPTC	Choline phosphotransferase	cdpchol_c + dag_hs_c --> cmp_c + h_c + pchol_hs_c	0.00026066	0.000296338	0.185074	0.000289321	0.150502	0.000416035	0.674536
PHEyLATthc	Transport of Phenylalanine by y+LAT1 or y+LAT2 with co-transporter of h in small intestine and kidney	arg__L_c + h_e + phe__L_e --> arg__L_e + h_c + phe__L_c	0.000260048	0.000280718	0.110344	0.000217238	-0.259501	0.00031628	0.282424
HMR_2821	HMR 2821	crn_c + odecrn_r <=> crn_r + odecrn_c	0.000258784	0.000263824	0.0278274	0.000195469	-0.404809	1.66788e-05	-3.95566
HMR_2827	Carnitine O-Acetyltransferase	coa_r + odecrn_r <=> crn_r + odecoa_r	-0.000258784	-0.000263824	0.0278274	-0.000195469	-0.404809	-1.66788e-05	-3.95566
r1763	Y+LAT2 Utilized transport	ala__L_c + na1_e + phe__L_e --> ala__L_e + na1_c + phe__L_c	0.000258435	0.000264791	0.0350526	0.00018018	-0.520363	0.000230225	-0.166757
FORtm	Formate mitochondrial transport	for_m <=> for_c	-0.000255972	-5.93097e-05	-2.10965	-0.000456725	0.83534	-0.000584405	1.19098
FTHFLmi	Formate tetrahydrofolate ligase mitochondrial irreversible	atp_m + for_m + thf_m --> 10fthf_m + adp_m + pi_m	0.000255972	5.93097e-05	-2.10965	0.000456725	0.83534	0.000584405	1.19098
HMR_2757	HMR 2757	arachdcrn_m + crn_c <=> arachdcrn_c + crn_m	0.000254288	0.000258622	0.0243816	0.000199278	-0.351681	0.00021887	-0.216389
BTNt2i	Biotin uptake	btn_e + h_e <=> btn_c + h_c	0.0002522	0.000268455	0.090112	7.9315e-05	-1.6689	0.000310415	0.29963
r1665	Y+LAT2 Utilized transport	his__L_c + lys__L_e <=> his__L_e + lys__L_c	-0.000252158	-0.000252188	0.000171632	-0.000499033	0.984807	-0.000263533	0.0636556
r1646	Amino Acid-Polyamine-Organocation (APC) TCDB:2.A.3.8.1	hom__L_c + leu__L_e <=> hom__L_e + leu__L_c	-0.000251581	-0.000251128	-0.00260008	-0.000263249	0.0654051	-0.000258618	0.0397997
ETHAAL	Ethanolamine ammonia-lyase	etha_c --> acald_c + nh4_c	0.000251251	0.000223487	-0.168938	0	-Inf	4.91187e-05	-2.35479
10FTHFtl	10-Formyltetrahydrofolate lysosomal transport via diffusion	10fthf_c <=> 10fthf_l	-0.00025125	-0.000255397	0.023618	-0.000322942	0.362151	-0.000323929	0.366554
GGH_10FTHF5GLUl	Gamma-glutamyl hydrolase (10FTHF5GLU), lysosomal	10fthf5glu_l + 4.0 h2o_l --> 10fthf_l + 4.0 glu__L_l	0.00025125	0.000255397	0.023618	0.000322942	0.362151	0.000323929	0.366554
HMR_0825	Exo-Alpha-Sialidase	gm3_hs_c + h2o_c --> acnam_c + galgluside_hs_c	0.000250468	0.000257052	0.0374339	0.000283516	0.178804	0.000368261	0.556102
HMR_0824	Lactosylceramide Alpha-2, 3-Sialyltransferase	cmpacna_c + galgluside_hs_c --> cmp_c + gm3_hs_c + h_c	0.000250429	0.000256989	0.037305	0.000283516	0.179029	0.00036572	0.546338
r1634	Amino Acid-Polyamine-Organocation (APC) TCDB:2.A.3.8.1	ile__L_c + tyr__L_e <=> ile__L_e + tyr__L_c	0.00025021	0.000249157	-0.00608434	0.000230871	-0.116052	0.000234916	-0.0909945
ACNAMtn	N-acetylneuraminate nuclear import	acnam_c --> acnam_n	0.000249481	0.000256557	0.0403494	0.000283516	0.1845	0.000361076	0.533373
CMPACNAtn	CMP-Sia nuclear export	cmpacna_n --> cmpacna_c	0.000249481	0.000256557	0.0403494	0.000283516	0.1845	0.000361076	0.533373
CMPSASn	CMP sialic acid synthase, nuclear	acnam_n + ctp_n --> cmpacna_n + ppi_n	0.000249481	0.000256557	0.0403494	0.000283516	0.1845	0.000361076	0.533373
CTPtn	CTP diffusion in nucleus	ctp_c <=> ctp_n	0.000249481	0.000256557	0.0403494	0.000283516	0.1845	0.000361076	0.533373
r1835	Y+LAT2 Utilized transport	hom__L_c + na1_e + pro__L_e --> hom__L_e + na1_c + pro__L_c	0.000249008	0.000255519	0.0372385	0.000132433	-0.910929	0.000174482	-0.513114
GALUi	UTP-glucose-1-phosphate uridylyltransferase (irreversible)	g1p_c + h_c + utp_c --> ppi_c + udpg_c	0.000248686	0.000303404	0.286915	0.000275448	0.147455	0.000343634	0.466547
RE3014R	Leukotriene-B4 20-Monooxygenase	h_r + leuktrB4woh_r + nadph_r + o2_r --> CE2056_r + h2o_r + nadp_r	0.000248138	0.000223007	-0.154054	0.000111218	-1.15775	0.000108573	-1.19248
r1930	Y+LAT2 Utilized transport	his__L_c + na1_e + ser__L_e --> his__L_e + na1_c + ser__L_c	0.000244872	0.000244594	-0.0016388	0.000131835	-0.893294	0.000203364	-0.267964
NDP6	Nucleoside-diphosphatase (dCDP)	dcdp_c + h2o_c --> dcmp_c + h_c + pi_c	0.000243256	0.000283684	0.221809	0.000177712	-0.452934	0.00023373	-0.0576325
DSAT	Dihydrosphingosine N-acyltransferase	Rtotalcoa_c + sphgn_c --> coa_c + dhcrm_hs_c + h_c	0.000242327	0.000244272	0.0115333	0.00016364	-0.56643	0.000274135	0.177931
DNDPt13m	DADP transport via ATP antiport	atp_m + dadp_c --> atp_c + dadp_m	0.000241162	0.000163828	-0.557821	0.000466422	0.951633	0.000303142	0.329991
r0907	Active transport	ptrc_m <=> ptrc_c	-0.000239969	-0.000207731	-0.208132	-0.000183819	-0.384562	-0.000104511	-1.19919
SINK_ptrc_m	sink ofptrc_m	ptrc_m --> reporter_putrescine	0.000239969	0.000207731	-0.208132	0.000183819	-0.384562	0.000104511	-1.19919
SINK_ptrc	sink ofptrc	reporter_putrescine -->	0.000239964	0.000207731	-0.208101	0.000183819	-0.384532	0.000104511	-1.19916
HMR_0758	Sphingosine N-Acyltransferase	coa_c + crm_hs_c + h_c --> HC02048_c + sphings_c	0.00023971	0.000243049	0.0199571	0.000272818	0.186649	0.000224181	-0.0966261
r1681	Y+LAT2 Utilized transport	gly_e + na1_e + pro__L_c --> gly_c + na1_c + pro__L_e	0.00023926	0.00024269	0.0205354	0.000114238	-1.06654	0.000182376	-0.391663
ECOAR	Trans-2-enoyl-CoA reductase (18:0) (NADPH)	h_c + nadph_c + od2coa_c <=> nadp_c + stcoa_c	-0.000238479	-0.00026738	0.165029	-0.000799371	1.745	-0.000690515	1.53381
HMR_0750	Sphingosine N-Acyltransferase	HC02048_c + sphgn_c --> coa_c + dhcrm_hs_c + h_c	0.000237898	0.000241344	0.0207478	0.000271712	0.191735	0.000224181	-0.0856791
CBPPer	Carbamoyl phosphate phosphotransferase, endoplasmic reticulum	cbp_r + glc__D_r + h_r --> co2_r + g6p_r + nh4_r	0.000237414	0.000142578	-0.735654	5.52673e-05	-2.10291	0.000162175	-0.549854
CBPter	Carbamoyl phosphate transport, endoplasmic reticulum	cbp_c + pi_c + ppi_c <=> cbp_r + pi_r + ppi_r	0.000237414	0.000142578	-0.735654	5.52673e-05	-2.10291	0.000162175	-0.549854
NH4tr	Ammonia Er Transport, Diffusion	nh4_c <=> nh4_r	-0.000237414	-0.000142578	-0.735654	-5.52673e-05	-2.10291	-0.000162175	-0.549854
NTD1	5'-nucleotidase (dUMP)	dump_c + h2o_c --> duri_c + pi_c	0.000236115	0.000218543	-0.111573	0.000984464	2.05985	0.000846758	1.84246
r0603	(S)-2-Methylbutanoyl Coenzyme A:Acceptor 2, 3-Oxidoreductase Valine, Leucine And Isoleucine Degradation	2mbcoa_m + q10_m --> 2mb2coa_m + q10h2_m	0.000235123	0.000253252	0.107158	9.90262e-05	-1.24753	0.000327409	0.477678
EX_fol_e	EX fol LPAREN e RPAREN	fol_e <=>	-0.000234527	-0.000143657	-0.707126	-0.000229666	-0.0302167	-0.000149423	-0.650352
CERT1rt	Ceramide transport protein	crm_hs_c <=> crm_hs_r	0.000233227	0.000238963	0.0350524	0.000219915	-0.0847888	0.000319688	0.45493
r0834	Mitochondrial Carrier (MC) TCDB:2.A.29.2.2	HC00319_c + pi_m <=> HC00319_m + pi_c	0.000233222	0.000215227	-0.115845	0	-Inf	0.000459924	0.979692
SINK_met__L_m	sink ofmet__L_m	met__L_m --> reporter_met	0.000232831	0.000227188	-0.0353965	0.000334722	0.52368	0.00030087	0.369857
HMR_0763	Ceramide Cholinephosphotransferase	cdpchol_r + crm_hs_r --> cmp_r + h_r + sphmyln_hs_r	0.000232562	0.000238076	0.0338068	0.000149683	-0.635705	0.000312327	0.425442
r0886	Postulated Transport Reaction	cmp_c <=> cmp_r	-0.000232562	-0.000238076	0.0338068	-0.000149683	-0.635705	-0.000312327	0.425442
r1159	Vesicular transport	cdpchol_c <=> cdpchol_r	0.000232562	0.000238076	0.0338068	0.000149683	-0.635705	0.000312327	0.425442
ATPtn	ATP diffusion in nucleus	atp_c <=> atp_n	0.000229602	0.00022862	-0.00618359	0.000233577	0.024763	0.000249781	0.121529
HMGCOAtm	Hydroxymethylglutaryl CoA reversible mitochondrial transport	hmgcoa_c <=> hmgcoa_m	-0.000229	-0.000447499	0.966537	-6.3237e-05	-1.85651	-0.000333339	0.541643
r0437	Palmitoyl-CoA:L-carnitine O-palmitoyltransferase Fatty acid metabolism EC:2.3.1.21	crn_x + pmtcoa_x <=> coa_x + pmtcrn_x	0.000227277	0.000178761	-0.34642	0.00132044	2.5385	-7.36244e-05	-1.6262
AASAD3	L-aminoadipate-semialdehyde dehydrogenase (NADH)	L2aadp6sa_c + h2o_c + nad_c --> L2aadp_c + 2.0 h_c + nadh_c	0.000227212	0.000210701	-0.108842	0.00101988	2.16629	0.00242228	3.41425
r2539	Postulated transport reaction	L2aadp6sa_c + L2aadp_m <=> L2aadp6sa_m + L2aadp_c	-0.000227212	-0.000210701	-0.108842	-0.00101988	2.16629	-0.00242228	3.41425
r1823	Y+LAT2 Utilized transport	ala__L_c + na1_e + pro__L_e --> ala__L_e + na1_c + pro__L_c	0.000227041	0.000231425	0.0275919	0.000154539	-0.554982	0.000193215	-0.232746
ACACT8p	Acetyl CoA acyltransferase hexadecanoyl CoA peroxisomal	3ohodcoa_x + coa_x --> accoa_x + pmtcoa_x	0.000226246	0.000194149	-0.220728	0.000760918	1.74985	0	-Inf
ACOAO8p	Acyl CoA oxidase octadecanoyl CoA peroxisomal	o2_x + stcoa_x --> h2o2_x + od2coa_x	0.000226246	0.000194149	-0.220728	0.000760918	1.74985	0	-Inf
HMR_3075	Enoyl Coenzyme A Hydratase	h2o_x + od2coa_x --> CE2248_x	0.000226246	0.000194149	-0.220728	0.000760918	1.74985	0	-Inf
HMR_3076	3-Hydroxyacyl Coenzyme A Dehydrogenase	CE2248_x + nad_x --> 3ohodcoa_x + h_x + nadh_x	0.000226246	0.000194149	-0.220728	0.000760918	1.74985	0	-Inf
HMR_1701	HMR 1701	dhcholestancoa_c <=> dhcholestancoa_x	-0.000225995	-0.000227564	0.00998149	0	-Inf	-0.0012226	2.43559
r1019	Postulated transport reaction	dcholcoa_x <=> dcholcoa_c	-0.000225995	-0.000227564	0.00998149	0	-Inf	-0.0012226	2.43559
RE1836C	Propionyl Coenzyme A C2-Trimethyltridecanoyltransferase	coa_c + dhcholestancoa_c + o2_c --> dcholcoa_c + h2o_c + ppcoa_c	0.000225995	0.000227564	0.00998149	0	-Inf	0.0012226	2.43559
DGTPtm_cho	Transport of dGTP into mitochondria	dgtp_c --> dgtp_m	0.00022558	0.000225626	0.000294163	0	-Inf	0	-Inf
ADRNCRNt	Transport into the mitochondria (carnitine)	adrncrn_c <=> adrncrn_m	0.000223869	0.000228424	0.0290595	0.000196984	-0.184576	0.000194887	-0.200017
5THFtm	5-glutamyl-THF transport,m mitochondrial	5thf_m --> 5thf_c	0.000222432	0.000181573	-0.292815	0	-Inf	0.000233222	0.0683395
r1771	Y+LAT2 Utilized transport	na1_e + phe__L_e + pro__L_c --> na1_c + phe__L_c + pro__L_e	0.00022141	0.000228601	0.0461113	0.000140778	-0.653298	0.000183154	-0.273663
URIK3	Uridine kinase (ITP:Uridine)	itp_c + uri_c --> h_c + idp_c + ump_c	0.000221402	0.00016988	-0.382152	0.00121038	2.45072	0.00224507	3.34202
ASP1DC	Aspartate 1-decarboxylase	asp__L_c + h_c --> ala_B_c + co2_c	0.00022052	0.000143905	-0.615793	0.000292913	0.409563	0	-Inf
DHFR2i	Dihydrofolate reductase (NAD+)	dhf_c + h_c + nadh_c --> nad_c + thf_c	0.000220311	0.000146114	-0.592447	0	-Inf	7.58892e-05	-1.53758
ADPOHc	Hydroxylation of 2-Oxoadipate	2oxoadp_c + h_c + nadh_c <=> adpoh_c + nad_c	0.000218464	0.000236598	0.115042	0	-Inf	0	-Inf
ADPOHt	Secretion of 2-Hydroxyadipic Acid	adpoh_c <=> adpoh_e	0.000218464	0.000236598	0.115042	0	-Inf	0	-Inf
EX_adpoh_e	Exchange of 2-Hydroxyadipic Acid	adpoh_e -->	0.000218464	0.000236598	0.115042	0	-Inf	0	-Inf
HMR_3859	(R)-Lactate:Ferricytochrome-C 2-Oxidoreductase	2.0 ficytC_m + lac__D_c --> 2.0 focytC_m + 2.0 h_c + pyr_c	0.000217729	0.000350927	0.688637	0.000150713	-0.53073	0.000372051	0.772967
ALR2	Aldose reductase (methylglyoxal)	h_c + mthgxl_c + nadph_c --> acetol_c + nadp_c	0.000217455	0.000239563	0.139688	0.000121259	-0.842625	0.000136348	-0.673423
MTHFR3	5 10 methylenetetrahydrofolatereductase NADPH	2.0 h_c + mlthf_c + nadph_c --> 5mthf_c + nadp_c	0.00021636	0.00022366	0.0478735	0.000112301	-0.946063	0.000120049	-0.84981
CDSm	Phosphatidate cytidylyltransferase	ctp_m + h_m + pa_hs_m --> cdpdag_hs_m + ppi_m	0.000216266	0.000232944	0.107176	0.000165315	-0.387589	0.000262001	0.276765
NDPK3m	ATP:CDP phosphotransferase, mitochondria	atp_m + cdp_m <=> adp_m + ctp_m	0.000216266	0.000232944	0.107176	0.000165315	-0.387589	0.000262001	0.276765
SINK_4hpro_LT_m	sink of4hpro_LT_m	4hpro_LT_m --> reporter_t4-oh-pro	0.000216203	0.000237006	0.132537	0.000259991	0.266075	6.62501e-05	-1.70639
PA_HStm	Transport of Phosphatidate, Mitochondrial	pa_hs_c <=> pa_hs_m	0.000215812	0.000231664	0.102259	0.000121233	-0.831993	0.000262001	0.279797
PItg	Phosphate transport, Golgi apparatus	pi_g --> pi_c	0.00021559	0.000231939	0.105455	0.000178298	-0.274	0.00026344	0.289184
PROD2m	Proline dehydrogenase (m)	fad_m + pro__L_m --> 1pyr5c_m + fadh2_m + h_m	0.000215292	0.000311591	0.533359	0	-Inf	0	-Inf
r1813	Y+LAT2 Utilized transport	leu__L_e + na1_e + phe__L_c --> leu__L_c + na1_c + phe__L_e	0.000214446	0.000219754	0.035275	0.000138065	-0.635267	0.0001729	-0.310677
MI3PP	1D-myo-Inositol 3-phosphate phosphohydrolase	h2o_c + mi3p__D_c --> inost_c + pi_c	0.000212611	0.000302843	0.510354	0.000138406	-0.61931	8.66288e-05	-1.2953
r1906	Y+LAT2 Utilized transport	ile__L_e + leu__L_c + na1_e --> ile__L_c + leu__L_e + na1_c	0.000211292	0.000218061	0.0454936	0.000133851	-0.65861	0.000176868	-0.256565
MCD	Malonyl-CoA Decarboxylase cytoplasmic	h_c + malcoa_c --> accoa_c + co2_c	0.000210524	8.39924e-05	-1.32565	0.00330816	3.97397	0.00107887	2.35747
MI14PP	D-myo-Inositol-1,4-bisphosphate 1-phosphohydrolase	h2o_c + mi14p_c --> mi4p__D_c + pi_c	0.000210351	0.000214685	0.0294227	0.000237585	0.175645	0.000118256	-0.830885
MI4PP	1D-myo-Inositol 4-phosphate phosphohydrolase	h2o_c + mi4p__D_c --> inost_c + pi_c	0.000210351	0.000214685	0.0294227	0.000237585	0.175645	0.000118256	-0.830885
MI3PS	1D-myo-inositol-3-phosphate lyase (isomerizing)	g6p_c --> mi3p__D_c	0.000210114	0.000299054	0.509234	0.000113087	-0.893739	7.05998e-05	-1.57344
r1939	Y+LAT2 Utilized transport	na1_e + orn_c + trp__L_e --> na1_c + orn_e + trp__L_c	0.000209817	0.000212597	0.0189897	0.000258029	0.298402	0.000171516	-0.290788
EX_acetone_e	Acetone exchange	acetone_e -->	0.000209249	4.80417e-05	-2.12286	0.000579658	1.46998	7.75538e-05	-1.43195
SINK_asp__L_m	sink ofasp__L_m	asp__L_m --> reporter_asp	0.000209196	0.000244257	0.223545	0	-Inf	0	-Inf
SINK_orn	sink oforn	reporter_orn -->	0.000207991	0.000212805	0.0330109	0.000632311	1.60411	0	-Inf
r0999	Facilitated diffusion	crn_c + pmtcrn_x <=> crn_x + pmtcrn_c	0.000207492	0.000164925	-0.331246	0.00114811	2.46813	-7.36244e-05	-1.4948
PHETHPTOX2	L-Phenylalanine,tetrahydrobiopterin:oxygen oxidoreductase (4-hydroxylating)	o2_c + phe__L_c + thbpt_c --> thbpt4acam_c + tyr__L_c	0.000205743	0.0002106	0.0336621	0.000148295	-0.472373	0.000238017	0.210221
r1827	Y+LAT2 Utilized transport	na1_e + pro__L_e + trp__L_c --> na1_c + pro__L_c + trp__L_e	0.000205598	0.000209765	0.0289477	0.000138748	-0.567359	0.00015932	-0.367899
THBPT4ACAMDASE	Tetrahydrobiopterin-4a-carbinolamine dehydratase	thbpt4acam_c --> dhbpt_c + h2o_c	0.000205047	0.000209888	0.033665	0.000133219	-0.622155	0.000213221	0.0563949
DNDPt37m	DUTP transport via dTDP antiport	dtdp_m + dutp_c --> dtdp_c + dutp_m	0.000204622	0.000219317	0.100056	5.40384e-05	-1.9209	0.000181953	-0.169395
r1832	Y+LAT2 Utilized transport	asn__L_c + na1_e + pro__L_e --> asn__L_e + na1_c + pro__L_c	0.000204331	0.000208546	0.0294575	0.000123941	-0.721255	0.000160732	-0.346251
r1889	Y+LAT2 Utilized transport	hom__L_e + na1_e + tyr__L_c --> hom__L_c + na1_c + tyr__L_e	0.000203672	0.000208715	0.0352866	0.000148428	-0.456484	0.000168394	-0.274407
G6PPer	Glucose-6-phosphate phosphatase, edoplasmic reticular	g6p_r + h2o_r --> glc__D_r + pi_r	0.000202566	0.000312276	0.62443	3.6114e-05	-2.48776	0	-Inf
C204CRNt	Arachidonic acid transport into the mitochondria	arachdcrn_c <=> arachdcrn_m	0.000202405	0.000196291	-0.0442509	0.000255532	0.336259	0.00023553	0.218666
C4CRNCPT2	Transport of butyryl carnitine in the mitochondrial matrix for final hydrolysis	c4crn_m + coa_m <=> btcoa_m + crn_m	-0.000202336	-0.000212644	0.0716871	-0.000216638	0.0985333	-0.00036906	0.867102
EX_for_e	Formate exchange	for_e -->	0.000202032	0.000474239	1.23103	0	-Inf	0	-Inf
ARACHCRNt	Transport into the mitochondria (carnitine)	arachcrn_c <=> arachcrn_m	0.000201983	0.000202536	0.00394449	0.000200732	-0.00896325	0.000198595	-0.0244046
r1716	Y+LAT2 Utilized transport	gln__L_e + ile__L_c + na1_e --> gln__L_c + ile__L_e + na1_c	0.000201784	0.000208794	0.0492685	0.000113767	-0.82673	0.000137525	-0.553118
RE3241C	RE3241	h_c + hdcoa_c + malcoa_c --> CE5160_c + co2_c + coa_c	0.000199691	0.00019154	-0.0601236	7.30495e-05	-1.45082	0	-Inf
RE3242C	RE3242	CE5160_c + h_c + nadph_c <=> CE5161_c + nadp_c	0.000199691	0.00019154	-0.0601236	7.30495e-05	-1.45082	0	-Inf
RE3243C	RE3243	CE5161_c <=> CE5162_c + h2o_c	0.000199691	0.00019154	-0.0601236	7.30495e-05	-1.45082	0	-Inf
RE3244C	RE3244	CE5162_c + h_c + nadph_c <=> nadp_c + odecoa_c	0.000199691	0.00019154	-0.0601236	7.30495e-05	-1.45082	0	-Inf
r1917	Y+LAT2 Utilized transport	ala__L_e + lys__L_c + na1_e --> ala__L_c + lys__L_e + na1_c	0.00019948	0.000202012	0.0181969	0.000291088	0.545211	0.000147252	-0.437957
SBPP1	Sphinganine 1-phosphate phosphatase	h2o_c + sph1p_c --> pi_c + sphgn_c	0.000199427	0.00020547	0.043067	6.82148e-05	-1.5477	0	-Inf
PIK4	Phosphatidylinositol 4-kinase	atp_c + pail_hs_c --> adp_c + h_c + pail4p_hs_c	0.000199307	0.000198054	-0.00909854	0.000196839	-0.0179763	0.00010131	-0.976216
EX_ala_B_e	Beta-Alanine exchange	ala_B_e -->	0.000199106	0.000159783	-0.317423	0.000456033	1.1956	0.000111265	-0.839537
SQLSr	Squalene synthase	2.0 frdp_r + h_r + nadph_r --> nadp_r + 2.0 ppi_r + sql_r	0.000197855	0.000191224	-0.0491799	0.000121487	-0.703642	7.28033e-05	-1.44237
r2391	Mitochondrial Carrier (MC) TCDB:2.A.29.7.2	HC00342_c + h_c + mal__L_m --> HC00342_m + h_m + mal__L_c	0.00019779	0.000226632	0.196382	0.000212916	0.106315	0.000239864	0.278247
ACLYStm	Intracellular Transport of Acetyl-Lysine	aclys_m <=> aclys_c	0.000197612	0.000207748	0.072164	0.000144438	-0.45222	0.000177527	-0.154632
LYSACm	Acetylation of Lysine	accoa_m + lys__L_m --> aclys_m + coa_m + h_m	0.000197612	0.000207748	0.072164	0.000144438	-0.45222	0.000177527	-0.154632
CRNCAR3tp	Carnitine-propcarnitine carrier, peroxisomal	crn_c + pcrn_x --> crn_x + pcrn_c	0.000196258	0.000211715	0.109372	0	-Inf	0.000118397	-0.729119
3HBCOAHLm	3-hydroxyisobutyryl-CoA hydrolase, mitochondrial	3hibutcoa_m + h2o_m --> 3hmp_m + coa_m + h_m	0.000195293	0.00020617	0.0781942	0	-Inf	0	-Inf
ECOAH12m	Enoyl-coa hydratase, 3-Hydroxyisobutyryl-CoA forming	2mp2coa_m + h2o_m <=> 3hibutcoa_m	0.000195293	0.00020617	0.0781942	0	-Inf	0	-Inf
SO4HCOtex	Sulfate transport via bicarbonate countertransport	2.0 hco3_c + so4_e --> 2.0 hco3_e + so4_c	0.000194652	0.000168309	-0.209785	0.000150349	-0.372582	0.00025446	0.386542
r2503	ATP-binding Cassette (ABC) TCDB:3.A.1.203.3	arachdcoa_c + atp_c + h2o_c --> adp_c + arachdcoa_x + h_c + pi_c	0.000192902	0.000222387	0.205204	0	-Inf	0.000227658	0.239
ALR3	Aldose reductase (acetol)	acetol_c + h_c + nadph_c --> 12ppd__S_c + nadp_c	0.000192878	0.000220544	0.193378	0.000121259	-0.669597	0.000136313	-0.500765
LCARS	Lacaldehyde reductase (S-propane-1,2-diol forming)	h_c + lald__L_c + nadh_c <-- 12ppd__S_c + nad_c	-0.000192878	-0.000220544	0.193378	-0.000121259	-0.669597	-0.000136313	-0.500765
SINK_spmd	sink ofspmd	reporter_spermidine -->	0.000192846	0.000161998	-0.251473	0.000144359	-0.417788	0.00023654	0.294635
SINK_spmd_c	sink ofspmd_c	spmd_c --> reporter_spermidine	0.000192846	0.000161998	-0.251473	0.000144359	-0.417788	0.00023654	0.294635
CARN180t_m	Octadecanoyl-l-carnitine:carnitine antiport (Cytosol to mitochondira)	crn_m + stcrn_c <=> crn_c + stcrn_m	-0.000192755	-0.000180979	-0.090946	-0.000297413	0.625699	-0.000278215	0.529432
EX_orn_e	Ornithine exchange	orn_e -->	0.000190844	0.000206839	0.116114	0	-Inf	0	-Inf
r1449	Acyl-CoA Oxidase	q10_m + tdcoa_m --> HC01412_m + q10h2_m	0.000190755	0.000214286	0.167817	0	-Inf	0.00106272	2.47796
HMR_2679	HMR 2679	arachcrn_m + crn_c <=> arachcrn_c + crn_m	0.000190748	0.000187714	-0.0231317	0.000200732	0.0736027	0.000198595	0.0581614
r1831	Y+LAT2 Utilized transport	leu__L_c + na1_e + pro__L_e --> leu__L_e + na1_c + pro__L_c	0.000189753	0.000194374	0.0347126	0.00010972	-0.790296	0.00013827	-0.456635
GALT	Galactose 1 phosphate uridylyltransferase	gal1p_c + h_c + utp_c --> ppi_c + udpgal_c	0.000189735	0.000212682	0.164712	5.31078e-05	-1.83699	0.000135159	-0.489328
PROtm	L proline transport mitochondrial	pro__L_c --> pro__L_m	0.000187358	0.000162015	-0.20967	0.000455781	1.28254	0	-Inf
OIVD2m	2-oxoisovalerate dehydrogenase (acylating; 3-methyl-2-oxobutanoate), mitochondrial	3mob_m + coa_m + nad_m --> co2_m + ibcoa_m + nadh_m	0.000186589	0.00030734	0.719972	0.000160715	-0.215359	0.000103026	-0.856855
r1766	Y+LAT2 Utilized transport	met__L_c + na1_e + phe__L_e --> met__L_e + na1_c + phe__L_c	0.000185591	0.000190657	0.0388528	0.000118612	-0.645877	0.000147209	-0.334261
HMR_3953	HMR 3953	6pgc_c <=> 6pgc_r	0.000185453	0.000191935	0.0495642	-0.000107904	-0.781305	-0.000589819	1.66922
CDPDAGtm	Intracellular transport	cdpdag_hs_c <=> cdpdag_hs_m	-0.000184882	-0.000194399	0.072416	-0.000165315	-0.161387	-0.000184823	-0.00046047
r1769	Y+LAT2 Utilized transport	cys__L_c + na1_e + phe__L_e --> cys__L_e + na1_c + phe__L_c	0.000184277	0.00018906	0.0369681	9.26165e-05	-0.992535	0.000125807	-0.550664
SINK_orn_c	sink oforn_c	orn_c --> reporter_orn	0.000184095	0.000193818	0.0742521	0	-Inf	0	-Inf
r0786	Sphinganine-1-phosphate palmitaldehyde-lyase Sphingolipid metabolism EC:4.1.2.27	sphs1p_c --> HC02228_c + ethamp_c	0.000183812	0.000184108	0.00232136	0	-Inf	0	-Inf
r1457	Hexadecanal:NADP+ delta2-oxidoreductase EC:1.3.1.27	HC02228_c + h_c + nadph_c --> hxdcal_c + nadp_c	0.000183812	0.000184108	0.00232136	0	-Inf	0	-Inf
SPHPL	Sphinganine phosphate lyase	sph1p_c <-- ethamp_c + hxdcal_c	-0.000183812	-0.000184108	0.00232136	0	-Inf	0	-Inf
HMR_4777	L-Proline, 2-Oxoglutarate:Oxygen Oxidoreductase (4-Hydroxylating)	akg_m + o2_m + pro__L_m --> 4hpro_LT_m + co2_m + succ_m	0.000183619	0.000216527	0.237832	0.000192257	0.0663208	0.000437488	1.25253
APNPT	ATP:pantetheine 4'-phosphotransferase	atp_c + ptth_c --> adp_c + h_c + pan4p_c	0.000183078	0.000207159	0.17828	0.000204992	0.163109	0.000214995	0.231845
GLUt6	Glutamate transport via Na, H symport and K antiport	glu__L_e + h_e + k_c + 3.0 na1_e --> glu__L_c + h_c + k_e + 3.0 na1_c	0.000182934	0.000208955	0.191869	9.58228e-05	-0.932882	0.000276846	0.59776
C226CRNt	C226 transport into the mitochondria	c226crn_c <=> c226crn_m	0.000181934	0.00018097	-0.00766462	0.00018509	0.0248118	0.000183896	0.0154749
r1762	Y+LAT2 Utilized transport	gly_c + na1_e + phe__L_e --> gly_e + na1_c + phe__L_c	0.000181483	0.000189711	0.0639689	0.00014113	-0.36281	0.000154687	-0.230482
r1943	Y+LAT2 Utilized transport	arg__L_c + na1_e + phe__L_e --> arg__L_e + na1_c + phe__L_c	0.000181179	0.00018242	0.00984817	0.000267933	0.564457	0.000177396	-0.0304423
BTNt3i_1	Biotin Transport via Sodium Symport	atp_c + btn_e + h2o_c + na1_e --> adp_c + btn_c + h_c + na1_c + pi_c	0.000180746	0.000203384	0.170242	0.000127933	-0.498575	0.000138934	-0.379564
MI14Ptn	Inositol 1,4-bisphosphate nuclear transport (diffusion)	mi14p_c <=> mi14p_n	-0.000180068	-0.000166621	-0.111972	-0.000223907	0.314358	-9.23931e-05	-0.962685
PAIL4P_HStn	Phosphatidylinositol 4-phosphate nuclear transport (diffusion)	pail4p_hs_c <=> pail4p_hs_n	0.000180068	0.000166621	-0.111972	0.000223907	0.314358	9.23931e-05	-0.962685
PI4PLCn	Phosphatidylinositol 4-phosphate phospholipase C, nucleus	h2o_n + pail4p_hs_n --> dag_hs_n + h_n + mi14p_n	0.000180068	0.000166621	-0.111972	0.000223907	0.314358	9.23931e-05	-0.962685
HMR_2731	HMR 2731	c226crn_m + crn_c <=> c226crn_c + crn_m	0.000179907	0.000178492	-0.0113919	0.00018509	0.0409756	0.000182351	0.0194668
r1678	Y+LAT2 Utilized transport	gly_e + na1_e + tyr__L_c --> gly_c + na1_c + tyr__L_e	0.000179625	0.000181575	0.0155774	8.97213e-05	-1.00147	0.000128428	-0.484028
r1664	Y+LAT2 Utilized transport	lys__L_e + orn_c <=> lys__L_c + orn_e	0.000179188	0.00017946	0.00218829	0.000137031	-0.386972	0.000179757	0.00457393
DGNSKm	Deoxyguanosine kinase	atp_m + dgsn_m --> adp_m + dgmp_m + h_m	0.00017817	0.000169106	-0.0753266	0.000145593	-0.291313	0.000271872	0.609673
DGSNtm	Deoyguanosine transport in mitochondria	dgsn_c <=> dgsn_m	0.00017817	0.000169106	-0.0753266	0.000145593	-0.291313	0.000271872	0.609673
r1808	Y+LAT2 Utilized transport	ala__L_c + leu__L_e + na1_e --> ala__L_e + leu__L_c + na1_c	0.000177041	0.000180964	0.0316192	0.000127776	-0.470467	0.000161058	-0.136503
LNSTLSr	Lanosterol synthase	Ssq23epx_r --> lanost_r	0.000176996	0.000188905	0.0939441	8.56036e-05	-1.04797	7.28033e-05	-1.28164
SQLEr	Squalene epoxidase endoplasmic reticular NADP	h_r + nadph_r + o2_r + sql_r --> Ssq23epx_r + h2o_r + nadp_r	0.000176996	0.000188905	0.0939441	8.56036e-05	-1.04797	7.28033e-05	-1.28164
COAtim	CoA transporter mitochondrial irreversible	coa_c <=> coa_m	0.000176843	0.00030822	0.801491	6.97483e-05	-1.34224	0.000244659	0.468303
ADNtm	Equilibrative nucleoside transporter, mitochondrial	adn_c <=> adn_m	0.000176529	0.000147199	-0.262137	-0.000223692	0.341608	0.000669744	1.9237
DGK2m	Deoxyguanylate kinase (dGMP:dATP) (mitochondrial)	datp_m + dgmp_m <=> dadp_m + dgdp_m	0.000176377	0.000165588	-0.0910643	8.77503e-05	-1.00719	0.000183112	0.0540639
r1830	Y+LAT2 Utilized transport	cys__L_c + na1_e + pro__L_e --> cys__L_e + na1_c + pro__L_c	0.000176342	0.000179987	0.0295166	8.57128e-05	-1.04079	0.000113366	-0.637388
r0911	Facilitated diffusion	glu__L_m + pro__L_c --> glu__L_c + pro__L_m	0.000175926	0.000202039	0.199665	0.000107801	-0.706598	0	-Inf
SINK_leu__L_c	sink ofleu__L_c	leu__L_c --> reporter_leu	0.000175842	0.00018599	0.0809454	0	-Inf	0.000123082	-0.51466
ICDHxm	Isocitrate dehydrogenase NAD	icit_m + nad_m --> akg_m + co2_m + nadh_m	0.000175354	9.05841e-05	-0.952941	3.68122e-05	-2.25201	6.28405e-05	-1.4805
NTD8	5'-nucleotidase (dGMP)	dgmp_c + h2o_c --> dgsn_c + pi_c	0.000175294	0.000120332	-0.542756	0.000255425	0.543123	0.000236899	0.434495
HISyLATtc	Transport of L-Histidine by y+LAT1 or y+LAT2 transporters in small intestine and kidney	arg__L_c + his__L_e + na1_e --> arg__L_e + his__L_c + na1_c	0.000175008	0.00017922	0.0343108	0.000269517	0.622955	0.000169755	-0.0439668
FADRx2	FAD reductase	fad_c + h_c + nadph_c --> fadh2_c + nadp_c	0.000173952	0.000161881	-0.103756	3.27718e-05	-2.40816	3.49059e-05	-2.31715
PPItx	Diphosphate transporter, peroxisome	ppi_c <=> ppi_x	-0.000173939	-0.000120791	-0.526068	4.83497e-05	-1.847	2.40343e-05	-2.85541
C14STRr	C-14 sterol reductase	44mctr_r + h_r + nadph_r --> 44mzym_r + nadp_r	0.000173496	0.000188905	0.122758	8.56036e-05	-1.01916	7.28033e-05	-1.25283
FORtr	FOR transporter, endoplasmic reticulum	for_c <=> for_r	-0.000173496	-0.000188905	0.122758	-8.56036e-05	-1.01916	-7.28033e-05	-1.25283
LNS14DMr	Cytochrome P450 lanosterol 14-alpha-demethylase	2.0 h_r + lanost_r + 3.0 nadph_r + 3.0 o2_r --> 44mctr_r + for_r + 4.0 h2o_r + 3.0 nadp_r	0.000173496	0.000188905	0.122758	8.56036e-05	-1.01916	7.28033e-05	-1.25283
C9BRxtc	Transport of dimethylnonanoylcarnitine from peroxisomes to cytosol	dmnoncrn_x <=> dmnoncrn_c	-0.000173194	-0.000172585	-0.00508187	-0.000175328	0.0176675	-0.000174321	0.00935743
CRNtx	Carnitine transport peroxisome to mitochondria	dmnoncrn_x <=> dmnoncrn_m	0.000173194	0.000172585	-0.00508187	0.000175328	0.0176675	0.000174321	0.00935743
EX_thf_e	5,6,7,8-Tetrahydrofolate exchange	thf_e -->	0.000172602	6.5556e-05	-1.39665	0.000229666	0.412088	0.000149423	-0.208047
THFt2_1	Tetrahydrofolate Transport via Anion Antiport	h2o_c + thf_e <=> h2o_e + thf_c	-0.000172602	-6.5556e-05	-1.39665	-0.000229666	0.412088	-0.000149423	-0.208047
ACOADH160_m	Acyl-CoA dehydrogenase (16:0)	fad_m + pmtcoa_m --> fadh2_m + hdd2coa_m	0.000172343	0.000199513	0.2112	5.22021e-05	-1.7231	0.0005364	1.63803
DGK1	Deoxyguanylate kinase (dGMP:ATP)	atp_c + dgmp_c <=> adp_c + dgdp_c	-0.000172045	-0.000114708	-0.58482	-2.27543e-05	-2.91857	-0.000137773	-0.320493
NTD7	5'-nucleotidase (AMP)	amp_c + h2o_c --> adn_c + pi_c	0.000171844	0.000194423	0.178099	0.000249142	0.535869	0.000260742	0.601524
MGSA2	Methyglyoxylate synthase 2 (from g3p)	g3p_c --> mthgxl_c + pi_c	0.000171719	0.000251098	0.548201	0	-Inf	0.000484264	1.49574
MLTHFte	Transport by Pcet into Extracellular Space	h_e + mlthf_e --> h_c + mlthf_c	0.000171337	0.000199856	0.222124	9.21276e-05	-0.895131	0.000120131	-0.512228
UMPK	UMP kinase	atp_c + ump_c <=> adp_c + udp_c	0.00017044	0.000165774	-0.0400462	0.000213174	0.322768	0.0001448	-0.235202
PMI12346PS	5 diphosphoinositol 1 2 3 4 6 pentakisphosphate synthase	atp_c + minohp_c --> adp_c + ppmi12346p_c	0.000169687	0.000180047	0.0854975	0.000148237	-0.19497	9.32787e-05	-0.863256
UMPK2	UMP kinase (CTP)	ctp_c + ump_c <=> cdp_c + udp_c	-0.000169498	-0.000181404	0.097938	-0.000180441	0.0902589	-0.000119999	-0.498246
HMR_2760	HMR 2760	adrncrn_m + crn_c <=> adrncrn_c + crn_m	0.000168904	0.000163244	-0.0491735	0.000196984	0.221875	0.000194887	0.206434
r1801	Y+LAT2 Utilized transport	cys__L_e + na1_e + pro__L_c --> cys__L_c + na1_c + pro__L_e	0.000168667	0.000174354	0.0478417	0.000126925	-0.410201	0.00015718	-0.10176
r1459	Transport reaction	ppi_c <=> ppi_n	-0.000167798	-0.000186524	0.152636	0.0040655	4.59864	-0.000693742	2.04767
PGPPT	Phosphatidyl-CMP: glycerophosphate phosphatidyltransferase	cdpdag_hs_c + glyc3p_c --> cmp_c + h_c + pgp_hs_c	0.000167657	0.000171921	0.0362331	0.000124817	-0.425698	0.000105488	-0.668434
BILIRUBtr	Lipid, flip-flop intracellular transport	bilirub_c <=> bilirub_r	-0.000166566	-0.000163819	-0.0239913	-0.000172151	0.0475806	-0.000273791	0.716981
r0960	Resistance-Nodulation-Cell Division (RND) TCDB:2.A.65.1.1	bilirub_c + na1_c <=> bilirub_r + na1_r	0.000166566	0.000163819	-0.0239913	0.000172151	0.0475806	0.000273791	0.716981
r2506	Utilized transport	na1_c + pi_c <=> na1_r + pi_r	-0.000166566	-0.000163819	-0.0239913	-0.000172151	0.0475806	-0.000273791	0.716981
r2380	Mitochondrial Carrier (MC) TCDB:2.A.29.7.2	HC00342_m + oxa_c <=> HC00342_c + oxa_m	-0.000166271	-0.000158131	-0.0724163	-0.000158555	-0.0685532	-0.000172238	0.0508669
PHEt4	L-phenylalanine transport in via sodium symport	na1_e + phe__L_e --> na1_c + phe__L_c	0.000166121	0.000169353	0.0277991	0.000231108	0.476333	0.000125499	-0.404559
r1942	Y+LAT2 Utilized transport	lys__L_c + na1_e + phe__L_e --> lys__L_e + na1_c + phe__L_c	0.00016539	0.000167059	0.0144857	0.000254227	0.620245	0.000139197	-0.248744
3HMPtd	Transport of 3-Hydroxy-2-Methylpropanoate, Diffusion	3hmp_c <=> 3hmp_e	0.000165077	0.000181691	0.138348	0	-Inf	0	-Inf
3HMPtm	Transport of 3-Hydroxy-Isobutyrate, Mitochondrial	3hmp_m --> 3hmp_c	0.000165077	0.000181691	0.138348	0	-Inf	0	-Inf
EX_3hmp_e	Exchange of 3-Hydroxy-2-Methylpropanoate	3hmp_e -->	0.000165077	0.000181691	0.138348	0	-Inf	0	-Inf
FTHFLi	Formate-tetrahydrofolate ligase	atp_c + for_c + thf_c --> 10fthf_c + adp_c + pi_c	0.000164498	3.44487e-05	-2.25555	0.000285616	0.796007	0.000195663	0.250301
r1916	Y+LAT2 Utilized transport	citr__L_c + gly_e + na1_e --> citr__L_e + gly_c + na1_c	0.00016448	0.00016339	-0.00959248	0.00018961	0.205123	0.00012715	-0.371381
FPGS7_1	Folylpolyglutamate Synthetase (10Fthf)	10fthf_c + atp_c + 4.0 glu__L_c --> 10fthf5glu_c + adp_c + 3.0 h2o_c + h_c + pi_c	0.000164032	0.000158456	-0.049895	0.000322942	0.977298	9.81014e-05	-0.741632
GLYC3Ptm	Glycerol 3 phosphate shuttle	glyc3p_c --> glyc3p_m	0.000163957	0.000171339	0.0635361	0	-Inf	7.71782e-05	-1.08705
r0047	Adenosine 5-monophosphate phosphohydrolase Purine metabolism EC:3.1.3.5	amp_m + h2o_m --> adn_m + pi_m	0.000163894	0.000251274	0.616498	0.000223692	0.448751	0.000190143	0.214322
GLUVESSEC	L-glutamate secretion via secretory vesicle (ATP driven)	atp_c + glu__L_c + h2o_c --> adp_c + glu__L_e + h_c + pi_c	0.000162816	0.000192009	0.237931	0.000533403	1.71198	0.000727189	2.15909
r1134	Methylsterol Monooxygenase	44mzym_r + h_r + nadph_r + 2.0 o2_r --> 4mzym_int1_r + 2.0 h2o_r + nadp_r	0.000161846	0.000181035	0.161647	8.56036e-05	-0.918878	7.28033e-05	-1.15255
r1824	Y+LAT2 Utilized transport	gln__L_c + na1_e + pro__L_e --> gln__L_e + na1_c + pro__L_c	0.000161211	0.000163139	0.0171515	9.98719e-05	-0.690799	0.000126524	-0.349539
DHAPtm	Dihydroxyacetone phosphate transport mitochondrial	dhap_m --> dhap_c	0.000161013	0.000166905	0.05185	0	-Inf	0	-Inf
G3PDm	Glycerol 3 phosphate dehydrogenase FAD mitochondrial	fad_m + glyc3p_m --> dhap_m + fadh2_m	0.000161013	0.000166905	0.05185	0	-Inf	0	-Inf
EX_icit_e	Isocitrate exchange	icit_e -->	0.000159985	0.000234668	0.552684	0	-Inf	0	-Inf
ICITtr	Transport of Isocitrate	icit_e <=> icit_c	-0.000159985	-0.000234668	0.552684	0	-Inf	0	-Inf
r0512	Dihydrofolate:NAD+ oxidoreductase Folate biosynthesis EC:1.5.1.3	dhf_c + nad_c <-- fol_c + nadh_c	-0.000158578	-9.9877e-05	-0.666968	0	-Inf	-6.63229e-05	-1.25761
FPGS_1	Folylpolyglutamate Synthetase	atp_c + 4.0 glu__L_c + thf_c --> 5thf_c + adp_c + 3.0 h2o_c + h_c + pi_c	0.000158521	0.000181002	0.191332	0.00050207	1.66321	0.000165904	0.0656747
PI3P4K	Phosphatidylinositol 3-phosphate 4-kinase	atp_c + pail3p_hs_c --> adp_c + h_c + pail34p_hs_c	0.000158316	0.000171053	0.111636	0.000119884	-0.401168	7.66792e-05	-1.0459
ADNK1	Adenosine kinase	adn_c + atp_c --> adp_c + amp_c + h_c	0.000157698	0.00015802	0.0029428	0.000225333	0.514894	0.000117089	-0.429559
10FTHF5GLUtl	5-glutamyl-10FTHF transport, lysosomal	10fthf5glu_c --> 10fthf5glu_l	0.000156694	0.000156497	-0.00181494	0.000192611	0.29774	0.000159438	0.0250456
MMSAD3m	Methylmalonate-semialdehyde dehydrogenase (acylating)	coa_m + msa_m + nad_m --> accoa_m + co2_m + nadh_m	0.000156567	9.19482e-05	-0.767887	0.000119357	-0.391497	0	-Inf
DATPtn	DATP diffusion in nucleus	datp_c <=> datp_n	0.000156097	0.000161702	0.0508947	7.85041e-05	-0.991603	6.5805e-05	-1.24617
DTTPtn	DTTP diffusion in nucleus	dttp_c <=> dttp_n	0.000155008	0.000160574	0.0508956	7.79562e-05	-0.991607	6.53458e-05	-1.24618
ALR	Aldose reductase	h2o_c + mthgxl_c + nadp_c --> 2.0 h_c + nadph_c + pyr_c	0.000154908	0.000158325	0.0314774	0.00382434	4.62573	0.00330658	4.41586
SO4t_e	Sulfate transport, extracellular	2.0 h_c + so4_c <-- 2.0 h_e + so4_e	-0.000154552	-0.000197368	0.352796	-0.000210055	0.442675	-0.000206357	0.41705
RE1530C	Thymidine Kinase	dgtp_c + duri_c --> dgdp_c + dump_c + h_c	0.00015409	0.000197002	0.354437	0	-Inf	1.50425e-05	-3.35666
DNDPt39m	DUTP transport via dGDP antiport	dgdp_m + dutp_c --> dgdp_c + dutp_m	0.000151396	0.000160001	0.0797538	0	-Inf	3.1572e-05	-2.26161
ATPtg	ADP/ATP Transporter, Golgi	adp_g + atp_c --> adp_c + atp_g	0.000150891	0.000144887	-0.0585786	0.00014409	-0.0665365	0.000183591	0.282989
C3STKR2r	C-3 sterol keto reductase (zymosterol)	h_r + nadph_r + zym_int2_r --> nadp_r + zymst_r	0.000150181	0.000158298	0.0759407	8.56036e-05	-0.810959	7.28033e-05	-1.04463
SERt4	L-serine via sodium symport	na1_e + ser__L_e --> na1_c + ser__L_c	0.000149979	0.00015123	0.0119839	2.97664e-05	-2.333	0.000118399	-0.341104
TMDK1	Thymidine kinase (ATP:thymidine)	atp_c + thymd_c --> adp_c + dtmp_c + h_c	0.000149352	0.000201159	0.42962	6.05633e-05	-1.3022	4.47414e-05	-1.73903
HMR_6549	1-Phosphatidyl-1D-Myo-Inositol-3, 4-Bisphosphate 4-Phosphohydrolase	h2o_c + pail34p_hs_c --> pail3p_hs_c + pi_c	0.000148806	0.000156689	0.0744712	0.000119192	-0.320145	5.72032e-05	-1.37926
DHPR	6,7-dihydropteridine reductase	dhbpt_c + h_c + nadh_c --> nad_c + thbpt_c	0.00014803	0.000161522	0.125841	7.45608e-05	-0.9894	0.000185662	0.326789
r1805	Y+LAT2 Utilized transport	cys__L_e + hom__L_c + na1_e --> cys__L_c + hom__L_e + na1_c	0.00014786	0.000152691	0.0463832	9.8338e-05	-0.588411	0.000124974	-0.242604
5AOPtm	5 Aminolevulinate mitochondrial transport	5aop_c <=> 5aop_m	-0.000147028	-2.43762e-05	-2.59255	-6.23964e-06	-4.55848	-6.26955e-05	-1.22966
ALASm	5 aminolevulinate synthase	gly_m + h_m + succoa_m --> 5aop_m + co2_m + coa_m	0.000147028	2.43762e-05	-2.59255	6.23964e-06	-4.55848	6.26955e-05	-1.22966
r1963	Y+LAT2 Utilized transport	arg__L_c + na1_e + pro__L_e --> arg__L_e + na1_c + pro__L_c	0.000146264	0.000146492	0.00224716	0.000213881	0.548234	0.000137384	-0.0903607
EX_fum_e	Fumarate exchange	fum_e -->	0.000145066	0.000164006	0.177039	0.00538544	5.21428	0	-Inf
FUMtr	Fumarate transport via diffusion (reversible)	fum_e <=> fum_c	-0.000145066	-0.000164006	0.177039	-0.00538544	5.21428	0	-Inf
HMR_6580	1-Phosphatidylinositol-4-Phosphate 5-Kinase	atp_g + pail_hs_g --> adp_g + h_g + pail5p_hs_g	0.000145041	0.000139484	-0.0563611	0.000124781	-0.217063	0.000174786	0.269129
HMR_6584	Phosphatidylinositol-3, 4, 5-Trisphosphate 3-Phosphatase	h2o_g + pail5p_hs_g --> pail_hs_g + pi_g	0.000145041	0.000139484	-0.0563611	0.000124781	-0.217063	0.000174786	0.269129
MCDp	Malonyl-CoA Decarboxylase peroxisomal	h_x + malcoa_x --> accoa_x + co2_x	0.000143038	6.972e-05	-1.03675	0	-Inf	0	-Inf
r0433_1	Palmitoyl Coenzyme A:L-Carnitine O-Palmitoyltransferase	HC10859_x + coa_x --> crn_x + h_x + malcoa_x	0.000143038	6.972e-05	-1.03675	0	-Inf	0	-Inf
r1006	Facilitated diffusion	HC10859_c + crn_x --> HC10859_x + crn_c	0.000143038	6.972e-05	-1.03675	0	-Inf	0	-Inf
r1764	Y+LAT2 Utilized transport	gln__L_c + na1_e + phe__L_e --> gln__L_e + na1_c + phe__L_c	0.000140975	0.000143406	0.024666	8.9666e-05	-0.652806	0.000116256	-0.278134
NMNDA	Nicotinamide-nucleotide amidase	h2o_c + nmn_c --> nh4_c + nicrnt_c	0.000140484	0.000142078	0.0162774	0.000104719	-0.423883	0.000204863	0.544254
HMR_4422	L-Ornithine Carboxy-Lyase (Putrescine-Forming)	h_e + orn_e --> co2_e + ptrc_e	0.000140411	0.000142465	0.0209516	9.20747e-05	-0.608779	0.000158852	0.178027
THRA	Threonine aldolase	thr__L_c --> acald_c + gly_c	0.000140268	0.000375506	1.42065	0.00141855	3.33816	0.00115567	3.04247
HMR_3855	Propane-1, 2-Diol:NAD+ 1-Oxidoreductase	h_c + lald__L_c + nadph_c --> 12ppd__R_c + nadp_c	0.000139957	0.000145533	0.0563627	8.00082e-05	-0.806764	6.62541e-05	-1.0789
PTRCtex2	Putrescine excretion cytosol to extracellular	ptrc_c <=> ptrc_e	-0.000139591	-0.000142031	0.0249999	-9.20747e-05	-0.600329	-0.000158852	0.186477
FAOXC101C102x	Fatty Acid Beta Oxidation (C10:1->C10:2), Peroxisomal	dece4coa_x + o2_x --> dec24dicoa_x + h2o2_x	0.000139526	0.000134132	-0.0568805	0.000232688	0.737863	0.000204232	0.549675
STCOAtx	Fatty acid intracellular transport	stcoa_c <=> stcoa_x	-0.000138672	-0.000170469	0.297833	0.00165784	3.57956	-0.000367182	1.40482
DNDPt28m	DCDP transport via dGDP antiport	dcdp_c + dgdp_m --> dcdp_m + dgdp_c	0.000138008	0.000158055	0.195675	3.64849e-05	-1.91938	7.45318e-05	-0.888824
SINK_trp__L	sink oftrp__L	reporter_trp -->	0.000137786	0.00014372	0.0608315	0	-Inf	0.000109234	-0.335007
SINK_trp__L_c	sink oftrp__L_c	trp__L_c --> reporter_trp	0.000137786	0.00014372	0.0608315	0	-Inf	0.000109234	-0.335007
r1871	Y+LAT2 Utilized transport	met__L_c + na1_e + thr__L_e --> met__L_e + na1_c + thr__L_c	0.000137519	0.00014134	0.0395389	9.37355e-05	-0.552964	0.000109338	-0.330836
r1888	Y+LAT2 Utilized transport	hom__L_e + na1_e + phe__L_c --> hom__L_c + na1_c + phe__L_e	0.000137182	0.000140331	0.0327426	9.4683e-05	-0.534914	0.000114442	-0.261475
34HPPOR	4 Hydroxyphenylpyruvateoxygen oxidoreductase	34hpp_c + o2_c --> co2_c + hgentis_c	0.00013565	0.000114186	-0.248503	3.09691e-06	-5.45292	0	-Inf
C02712tm	Transport of N-Acetylmethionine, Intracellular	C02712_c <=> C02712_m	-0.000135399	-0.000153866	0.184457	-3.49865e-05	-1.95235	-5.52557e-05	-1.29302
RE2030M	Amino-Acid N-Acetyltransferase	accoa_m + met__L_m <=> C02712_m + coa_m + h_m	0.000135399	0.000153866	0.184457	3.49865e-05	-1.95235	5.52557e-05	-1.29302
RE2640C	N-Acyl-Aliphatic-L-Amino Acid Amidohydrolase	C02712_c + h2o_c <=> ac_c + met__L_c	0.000135399	0.000153866	0.184457	3.49865e-05	-1.95235	5.52557e-05	-1.29302
ECOAH1x	(S)-3-Hydroxybutanoyl-CoA hydro-lyase	3hbcoa_x <=> b2coa_x + h2o_x	-0.000134955	-0.000151867	0.17033	-0.000220632	0.709164	-1.12319e-05	-3.5868
HACD1x	(S)-3-Hydroxybutanoyl-CoA:NAD oxidoreductase	aacoa_x + h_x + nadh_x <=> 3hbcoa_x + nad_x	-0.000134955	-0.000151867	0.17033	-0.000220632	0.709164	-1.12319e-05	-3.5868
HMR_3102	Acyl Coenzyme A Oxidase	btcoa_x + o2_x --> b2coa_x + h2o2_x	0.000134955	0.000151867	0.17033	0.000220632	0.709164	1.12319e-05	-3.5868
MI1PS	Myo Inositol 1 phosphate synthase	g6p_c --> mi1p__D_c	0.000134841	0.00018448	0.452205	4.52641e-05	-1.57482	4.0806e-05	-1.72441
AMPtn	AMP transport via diffusion cytosol to nucleus	amp_n <=> amp_c	0.0001346	0.000134975	0.00401381	9.56306e-05	-0.493134	0.00011331	-0.248403
NADS1n	NAD synthase nh3 nuclear	atp_n + dnad_n + nh4_n --> amp_n + h_n + nad_n + ppi_n	0.0001346	0.000134975	0.00401381	9.56306e-05	-0.493134	0.00011331	-0.248403
NADtn	NAD transport nuclear through pores	nad_n <=> nad_c	0.0001346	0.000134975	0.00401381	9.56306e-05	-0.493134	0.00011331	-0.248403
NH4tn	Ammonia nuclear transport	nh4_c <=> nh4_n	0.0001346	0.000134975	0.00401381	9.56306e-05	-0.493134	0.00011331	-0.248403
PAFS	Alkyl glycerol phosphocholine acetyl transferase	accoa_c + ak2lgchol_hs_c --> coa_c + paf_hs_c	0.000132973	0.000199293	0.583758	0.000103191	-0.365816	6.73709e-05	-0.980936
DHPR2	6,7-dihydropteridine reduction	5mthf_c + dhbpt_c --> h_c + mlthf_c + thbpt_c	0.000132732	0.000128916	-0.0420849	9.25412e-05	-0.520349	9.86007e-05	-0.428846
PAFH	Platelet-activating factor acetylhydrolase	h2o_c + paf_hs_c --> ac_c + ak2lgchol_hs_c + h_c	0.000132618	0.000198362	0.580859	9.77718e-05	-0.439786	6.00835e-05	-1.14224
C3STDH1Pr	C-3 sterol dehydrogenase (4-methylzymosterol)	4mzym_int1_r + nadp_r --> 4mzym_int2_r + co2_r + h_r + nadph_r	0.000131995	0.00015179	0.201593	7.0561e-05	-0.90354	7.19728e-05	-0.87496
DHCR72r	7-dehydrocholesterol reductase	7dhchsterol_r + h_r + nadph_r --> chsterol_r + nadp_r	0.000131754	0.000137559	0.0622038	5.8003e-05	-1.18365	5.03839e-05	-1.38681
HMR_2391	HMR 2391	CE4835_c + h_c + nadph_c --> adrncoa_c + nadp_c	0.000131463	0.000109132	-0.268583	0.000452578	1.78351	1.27301e-06	-6.69027
RE3151C	RE3151	arachdcoa_c + h_c + malcoa_c --> CE4833_c + co2_c + coa_c	0.000131463	0.000109132	-0.268583	0.000452578	1.78351	1.27301e-06	-6.69027
RE3152C	RE3152	CE4833_c + h_c + nadph_c <=> CE4831_c + nadp_c	0.000131463	0.000109132	-0.268583	0.000452578	1.78351	1.27301e-06	-6.69027
RE3153C	RE3153	CE4831_c <=> CE4835_c + h2o_c	0.000131463	0.000109132	-0.268583	0.000452578	1.78351	1.27301e-06	-6.69027
LCADi_D	Lactaldehyde dehydrogenase	h2o_c + lald__D_c + nad_c --> 2.0 h_c + lac__D_c + nadh_c	0.000130736	0.000270196	1.04735	0.00017463	0.417645	0.000404482	1.62942
r1931	Y+LAT2 Utilized transport	citr__L_c + na1_e + ser__L_e --> citr__L_e + na1_c + ser__L_c	0.000128891	0.000128942	0.000570737	0.000166453	0.368963	0.000112389	-0.197651
ACtp	Acetate transport peroxisomal	ac_c <=> ac_x	-0.000127887	-0.000251387	0.97504	-0.00183806	3.84524	-0.00153754	3.58768
HMR_3475	Choloyl Coenzyme A Hydrolase	accoa_x + h2o_x --> ac_x + coa_x + h_x	0.000127887	0.000251387	0.97504	0.00183806	3.84524	0.00153754	3.58768
P450LTB4r	Cytochrome p450 leukotriene B4	leuktrB4woh_r + nadph_r + 1.5 o2_r --> 2.0 h2o_r + leuktrB4wcooh_r + nadp_r	0.000126833	0.000124105	-0.0313689	0.000188787	0.573829	0.000325711	1.36066
C40CPT1	Production of butyrylcarnitine	btcoa_c + crn_c <=> c4crn_c + coa_c	-0.000124726	-0.000142309	0.190265	-2.38193e-05	-2.38856	-0.000301918	1.27539
ETHMALCOAc	Formation of Ethylmalonyl Coa	btcoa_c + co2_c --> ethmalcoa_c + h_c	0.000124726	0.000142309	0.190265	2.38193e-05	-2.38856	0.000301918	1.27539
DTMPK	DTMP kinase	atp_c + dtmp_c --> adp_c + dtdp_c	0.00012422	0.000119368	-0.0574813	0.000101851	-0.286437	2.67104e-05	-2.21742
AACTte	Assumed Passive Diffusion into Extracellular Space	aact_e <=> aact_c	-0.0001238	-7.44836e-05	-0.733017	0	-Inf	-0.000170417	0.461058
EX_aact_e	Exchange of Ammonioacetone	aact_e -->	0.0001238	7.44836e-05	-0.733017	0	-Inf	0.000170417	0.461058
FAS160COA	Fatty acyl CoA synthase n C160CoA	3.0 h_c + malcoa_c + 2.0 nadph_c + tdcoa_c --> co2_c + coa_c + h2o_c + 2.0 nadp_c + pmtcoa_c	0.000123216	0.000122518	-0.00819589	2.23688e-05	-2.46163	1.44374e-05	-3.09331
r1568	Amino Acid-Polyamine-Organocation (APC) TCDB:2.A.3.8.1	ala__L_e + val__L_c <=> ala__L_c + val__L_e	-0.000122542	-0.000122047	-0.00583947	-0.000135275	0.142619	-0.00013645	0.155096
BTNt3i	Biotin transport via sodium symport	atp_c + btn_e + h2o_c + 2.0 na1_e --> adp_c + btn_c + h_c + 2.0 na1_c + pi_c	0.000122447	0.000141113	0.204693	8.70806e-05	-0.491734	9.47457e-05	-0.370025
EBP2r	3-beta-hydroxysteroid-delta(8),delta(7)-isomerase	zymstnl_r --> lthstrl_r	0.000121072	0.000129365	0.0955821	5.68574e-05	-1.09045	5.15821e-05	-1.23092
DHFtl	Dihydrofolate reversible lysosomal transport	dhf_c <=> dhf_l	-0.000118597	-0.000122411	0.0456657	-0.000147643	0.316045	-0.000188177	0.666023
GGH_5DHFl	Gamma-glutamyl hydrolase (5DHF), lysosomal	5dhf_l + 4.0 h2o_l --> dhf_l + 4.0 glu__L_l	0.000118597	0.000122411	0.0456657	0.000147643	0.316045	0.000188177	0.666023
3MHISc	Formation of Methyl-Histidine	amet_c + his__L_c <=> 3mhis_c + ahcys_c + h_c	0.000118204	0.000132339	0.162959	0.00155537	3.71791	0.000659888	2.48094
EX_3mhis_e	Exchange of Methyl-Histidine	3mhis_e -->	0.000118204	0.000132339	0.162959	0.00155537	3.71791	0.000659888	2.48094
DGTPtn	DGTP diffusion in nucleus	dgtp_c <=> dgtp_n	0.0001172	0.000121409	0.0509028	5.89421e-05	-0.991602	4.94074e-05	-1.24617
EX_HC00460_e	Exchange of 2,5-Dihydroxybenzoate	HC00460_e -->	0.000117018	9.77524e-05	-0.259526	0	-Inf	0	-Inf
HC00460te	2, 5-Dihydroxybenzoate Diffusion, Cytosol	HC00460_c <=> HC00460_e	0.000117018	9.77524e-05	-0.259526	0	-Inf	0	-Inf
HMR_4702	HMR 4702	hgentis_c + nadph_c + o2_c --> HC01522_c + co2_c + h2o_c + nadp_c	0.000117018	9.77524e-05	-0.259526	0	-Inf	0	-Inf
r0558	Gentisate aldehyde:NAD+ oxidoreductase Tyrosine metabolism EC:1.2.1.29	HC01522_c + h2o_c + nad_c <=> HC00460_c + 2.0 h_c + nadh_c	0.000117018	9.77524e-05	-0.259526	0	-Inf	0	-Inf
HMR_3030		acrn_x + coa_x <=> accoa_x + crn_x	0.00011581	-4.56045e-05	-1.34451	2.25549e-05	-2.36025	4.33643e-05	-1.41718
EX_HC00900_e	Exchange of Methylmalonate	HC00900_e -->	0.000115748	0.0001132	-0.0321133	0	-Inf	0	-Inf
MMALtm	Transport of Methylmalonate, Mitochondrial	HC00900_m <=> HC00900_c	0.000115748	0.0001132	-0.0321133	0	-Inf	0	-Inf
r2388	Mitochondrial Carrier (MC) TCDB:2.A.29.7.2	h_c + icit_c + oxa_m --> h_m + icit_m + oxa_c	0.000114354	0.000143111	0.323628	7.47612e-05	-0.613145	0.00016479	0.527122
r1741	Y+LAT2 Utilized transport	met__L_e + na1_e + pro__L_c --> met__L_c + na1_c + pro__L_e	0.00011312	0.000116783	0.0459763	6.96834e-05	-0.698967	9.29181e-05	-0.283822
ASPT	L-aspartase	asp__L_c --> fum_c + nh4_c	0.000112724	0.000100888	-0.16004	0	-Inf	0.00298568	4.72719
SINK_tyr__L_c	sink oftyr__L_c	tyr__L_c --> reporter_tyr	0.000112448	9.11614e-05	-0.302763	0.000155694	0.469455	9.14114e-05	-0.298812
r0287	Acetyl Coenzyme A:Acetyl Coenzyme A C-Acetyltransferase	HC01408_m + coa_m --> accoa_m + btcoa_m	0.000112385	0.000114966	0.0327578	8.32037e-05	-0.43373	9.72369e-05	-0.208874
r0733	(S)-Hydroxyhexanoyl Coenzyme A:NAD+ Oxidoreductase	HC01407_m + nad_m --> HC01408_m + h_m + nadh_m	0.000112385	0.000114966	0.0327578	8.32037e-05	-0.43373	9.72369e-05	-0.208874
r0734	(S)-Hydroxyhexanoyl Coenzyme A Hydro-Lyase	h2o_m + hx2coa_m --> HC01407_m	0.000112385	0.000114966	0.0327578	8.32037e-05	-0.43373	9.72369e-05	-0.208874
EX_carn_e	Exchange reaction for carnosine	carn_e <=>	-0.000112324	-0.000130804	0.21974	-0.000118079	0.0720862	-6.56143e-05	-0.775584
ACOAO7p	Acyl CoA oxidase hexadecanoyl CoA peroxisomal	o2_x + pmtcoa_x --> h2o2_x + hdd2coa_x	0.000112313	9.8849e-05	-0.184227	0.0003077	1.454	0.000226637	1.01286
DCTPtn	DCTP diffusion in nucleus	dctp_c <=> dctp_n	0.000111801	0.000115815	0.050889	5.62266e-05	-0.991608	4.71312e-05	-1.24618
CLS_hs	Cardiolipin synthase (homo sapiens)	cdpdag_hs_c + pglyc_hs_c --> clpn_hs_c + cmp_c + h_c	0.000111726	0.000111598	-0.00165379	6.94228e-05	-0.686483	5.81927e-05	-0.941055
r1584	Amino Acid-Polyamine-Organocation (APC) TCDB:2.A.3.8.1	gln__L_e + ile__L_c <=> gln__L_c + ile__L_e	-0.000111359	-0.000110519	-0.0109237	-0.000117538	0.0779091	-0.000123146	0.145152
HMR_3115	Medium-Chain Acyl Coenzyme A Dehydrogenase	fad_m + stcoa_m --> fadh2_m + od2coa_m	0.000111329	0.000114599	0.041765	0	-Inf	0	-Inf
MTHFD2i	Methylenetetrahydrofolate dehydrogenase NAD	mlthf_c + nad_c --> methf_c + nadh_c	0.000111274	9.90665e-05	-0.167647	0	-Inf	0	-Inf
ALCD21_D	Alcohol dehydrogenase (D-1,2-propanediol)	12ppd__R_c + nad_c --> h_c + lald__D_c + nadh_c	0.00011078	0.000127467	0.202426	0	-Inf	6.62541e-05	-0.741616
PCRNtc	Transport into the cytosol from peroxisome (carnitine)	pcrn_x --> pcrn_c	0.000110708	0.00011848	0.0978841	0	-Inf	6.84442e-05	-0.693759
EX_saccrp__L_e	Exchange of L-Saccharopinate	saccrp__L_e -->	0.000110566	0.00010858	-0.0261494	0.000705605	2.67395	0.00195236	4.14224
SACCRP_Lte	Transport of L-Saccharopinate, Intracellular	saccrp__L_c <=> saccrp__L_m	-0.000110566	-0.00010858	-0.0261494	-0.000705605	2.67395	-0.00195236	4.14224
SACCRP_Ltm	Transport of L-Saccharopinate, Extracellular	saccrp__L_c <=> saccrp__L_e	0.000110566	0.00010858	-0.0261494	0.000705605	2.67395	0.00195236	4.14224
CYTK1m	Cytidylate kinase (CMP),mitochondrial	atp_m + cmp_m <=> adp_m + cdp_m	0.000110306	0.000123093	0.158237	0.000165315	0.583706	0.000262001	1.24806
DADNK	Deoxyadenosine kinase	atp_c + dad_2_c --> adp_c + damp_c + h_c	0.000109641	0.000133473	0.283761	0.000121593	0.149273	0.000127362	0.216148
ADAe	Adenosine deaminase, extracellular	adn_e + h2o_e + h_e --> ins_e + nh4_e	0.00010908	0.000120808	0.147329	7.37419e-05	-0.56483	0.000714814	2.71218
EX_acac_e	Acetoacetate exchange	acac_e -->	0.000108812	0	-Inf	0	-Inf	4.0654e-05	-1.42037
SPHS1Ptr	Sphingosine-1-phosphate transport	sphs1p_c <=> sphs1p_r	0.000108715	0.000114589	0.0759175	0.000332105	1.61109	0	-Inf
7DHCHSTEROLt	Transport of Cholesta-5, 7-Dien-3Beta-Ol, Active Transport	7dhchsterol_c + atp_c + h2o_c --> 7dhchsterol_e + adp_c + h_c + pi_c	0.000108096	0.000115119	0.0908128	0.000232581	1.10542	0.000187808	0.796945
5MTHFt	5-Methyltetrahydrofolate transport via receptor binding and protolysis	5mthf_e <=> 5mthf_c	-0.000107961	-8.72865e-05	-0.30668	-5.69902e-05	-0.921724	-0.000262055	1.27936
r1546	Amino Acid-Polyamine-Organocation (APC) TCDB:2.A.3.8.1	gly_e + met__L_c <=> gly_c + met__L_e	-0.000107767	-0.000109712	0.0258059	-0.000122698	0.187196	-0.000114143	0.0829269
7DHCHSTEROLtd	Transport of Cholesta-5, 7-Dien-3Beta-Ol, Diffusion	7dhchsterol_c <=> 7dhchsterol_e	-0.000107743	-0.000115119	0.0955318	-0.000232581	1.11014	-0.000187808	0.801664
CHOLPtr	Transport of Choline Phosphate	cholp_e <=> cholp_c	-0.000107276	-0.000103358	-0.0536773	-0.000541345	2.33522	-0.000889087	3.051
EX_cholp_e	Exchange of Choline Phosphate	cholp_e -->	0.000107276	0.000103358	-0.0536773	0.000541345	2.33522	0.000889087	3.051
4ABUTtm	4 aminobutanoate mitochondrial transport via diffusion	4abut_c <=> 4abut_m	-0.000106962	-8.60073e-05	-0.314567	0.000308395	1.52768	1.0226e-05	-3.38678
ABTArm	4-aminobutyrate transaminase, reversible (mitochondrial)	4abut_m + akg_m <=> glu__L_m + sucsal_m	-0.000106962	-8.60073e-05	-0.314567	0.000308395	1.52768	1.0226e-05	-3.38678
UGLT	UDPglucose--hexose-1-phosphate uridylyltransferase	gal1p_c + udpg_c <=> g1p_c + udpgal_c	-0.000106068	-0.000116578	0.136306	-4.62574e-05	-1.19723	-7.14818e-05	-0.569342
HMR_9019	HMR 9019	cdp_c --> cdp_m	0.00010596	0.000109851	0.0520283	0	-Inf	0	-Inf
PHETHPTOX	L-Phenylalanine,tetrahydrobiopterin:oxygen oxidoreductase (4-hydroxylating) Phenylalanine, tyrosine and tryptophan biosynthesis EC:1.14.16.1	o2_c + phe__L_c + thbpt_c --> dhbpt_c + h2o_c + tyr__L_c	0.00010577	0.000110764	0.0665586	5.33549e-05	-0.987238	0.000126578	0.259096
PMI12346PH	5 diphosphoinositol 1 2 3 4 6 pentakisphosphate diphosphohydrolase	h2o_c + ppmi12346p_c --> h_c + minohp_c + pi_c	0.0001057	0.000113351	0.100822	9.17357e-05	-0.20442	5.36668e-05	-0.977874
APAT2rm	3-Aminopropanoate:2-oxoglutarate aminotransferase (m)	akg_m + ala_B_m <=> glu__L_m + msa_m	0.000105283	9.19482e-05	-0.195379	-1.4359e-05	-2.87425	-2.08648e-05	-2.33513
BALAtmr	Beta-alanine transport, mitochondria	ala_B_c <=> ala_B_m	0.000105283	9.19482e-05	-0.195379	-1.4359e-05	-2.87425	-2.08648e-05	-2.33513
MMTSADm	Malonate-semialdehyde dehydrogenase (acetylating), mitochondrial	2mop_m + coa_m + nad_m --> h_m + mmcoa__R_m + nadh_m	0.000104974	1.24103e-05	-3.08042	0.000117531	0.163009	0	-Inf
HMR_7757	HMR 7757	h_c + succoa_c <=> h_m + succoa_m	0.000104722	0.000159387	0.605969	0	-Inf	0	-Inf
SUCCACT	Activation of Succinate	atp_c + coa_c + succ_c --> amp_c + ppi_c + succoa_c	0.000104722	0.000159387	0.605969	0	-Inf	0	-Inf
RE2999M	Dodecenoyl Coenzyme A Isomerase	CE2432_m <=> CE5117_m	0.00010449	9.94654e-05	-0.0710982	0.000169085	0.694384	0.000108181	0.0500823
RE3000M	RE3000M	CE5117_m <=> CE5118_m	0.00010449	9.94654e-05	-0.0710982	0.000169085	0.694384	0.000108181	0.0500823
RE3001M	2,4-Dienoyl Coenzyme A Reductase (NADPH)	CE5118_m + h_m + nadph_m <=> CE5119_m + nadp_m	0.00010449	9.94654e-05	-0.0710982	0.000169085	0.694384	0.000108181	0.0500823
RE3003M	Dodecenoyl Coenzyme A Isomerase	CE5120_m <=> CE5119_m	-0.00010449	-9.94654e-05	-0.0710982	-0.000169085	0.694384	-0.000108181	0.0500823
RE3004M	Enoyl Coenzyme A Hydratase	CE5120_m + h2o_m <=> CE4790_m	0.00010449	9.94654e-05	-0.0710982	0.000169085	0.694384	0.000108181	0.0500823
RE3005M	3-Hydroxyacyl Coenzyme A Dehydrogenase	CE4790_m + nad_m <=> CE4792_m + h_m + nadh_m	0.00010449	9.94654e-05	-0.0710982	0.000169085	0.694384	0.000108181	0.0500823
RE3006M	Acetyl Coenzyme A C-Acyltransferase	CE4792_m + coa_m <=> CE4794_m + accoa_m	0.00010449	9.94654e-05	-0.0710982	0.000169085	0.694384	0.000108181	0.0500823
RE3624M	Acyl Coenzyme A Oxidase	CE4794_m + o2_m --> C05279_m + h2o2_m	0.00010449	9.94654e-05	-0.0710982	0.000169085	0.694384	0.000108181	0.0500823
CRNtim	L carnitine transport out of mitochondria via diffusion	crn_m <=> crn_c	0.000104138	0.00010551	0.0188831	9.93327e-05	-0.068156	0.000101601	-0.035582
PGPP_hs	Phosphatidylglycerol phosphate phosphatase (homo sapiens)	h2o_c + pgp_hs_c --> pglyc_hs_c + pi_c	0.000103966	0.000104465	0.00690786	0.000124817	0.263703	4.96331e-05	-1.06674
SINK_pmtcrn	sink ofpmtcrn	reporter_c16 -->	0.000102649	9.02387e-05	-0.185901	0.000511706	2.3176	8.37148e-05	-0.294165
FAOXC6C4x	Fatty Acid Beta Oxidation (C6->C4), Peroxisomal	coa_x + h2o_x + hxcoa_x + nad_x + o2_x --> accoa_x + btcoa_x + h2o2_x + h_x + nadh_x	0.000102442	0.00011803	0.204346	0.000181698	0.826735	0	-Inf
NaKt_1	Na+/K+ Exchanging ATPase	atp_c + h2o_c + k_e + na1_c --> adp_c + h_c + k_c + na1_e + pi_c	0.000101207	0.000111284	0.136937	7.31214e-05	-0.468943	0.000122818	0.279213
DNDPt11m	DADP transport via dGDP antiport	dadp_c + dgdp_m --> dadp_m + dgdp_c	0.00010118	0.0001202	0.248513	5.26496e-05	-0.94243	6.69314e-05	-0.596169
3AIBtm	3-amino-isobutyrate transport, mitochondrial	3aib_m --> 3aib_c	0.000100749	7.44968e-05	-0.435515	0	-Inf	0	-Inf
3AIBTm	L-3-aminoisobutyrate transaminase, mitochondrial	2mop_m + glu__L_m <=> 3aib_m + akg_m	0.000100749	7.44968e-05	-0.435515	0	-Inf	0	-Inf
EX_3aib_e	L-3-Amino-isobutanoate exchange	3aib_e -->	0.000100749	7.44968e-05	-0.435515	0	-Inf	0	-Inf
RE1521M	Enoyl Coenzyme A Hydratase	CE2432_m + h2o_m <=> CE2417_m	-0.00010061	-9.54721e-05	-0.0756226	-0.000169085	0.748975	-0.000106447	0.0813616
RE1526M	3-Hydroxyacyl Coenzyme A Dehydrogenase	CE2417_m + nad_m <=> CE2424_m + h_m + nadh_m	-0.00010061	-9.54721e-05	-0.0756226	-0.000169085	0.748975	-0.000106447	0.0813616
RE1533M	Acetyl Coenzyme A C-Acyltransferase	CE2424_m + coa_m <=> C05280_m + accoa_m	-0.00010061	-9.54721e-05	-0.0756226	-0.000169085	0.748975	-0.000106447	0.0813616
RE1573M	Dodecenoyl Coenzyme A Isomerase	C05280_m <=> C05279_m	-0.00010061	-9.54721e-05	-0.0756226	-0.000169085	0.748975	-0.000106447	0.0813616
TTDCPT2	Carnitine transferase	coa_m + ttdcrn_m <=> crn_m + tdcoa_m	-0.000100473	-0.000111278	0.147361	-0.000154944	0.624939	-1.98874e-06	-5.65881
RE2625C	RE2625	nad_c + xoltetrol_c <=> CE4872_c + h_c + nadh_c	-0.000100159	-8.73106e-05	-0.198063	0	-Inf	0	-Inf
RE3251C	RE3251	h_c + nadph_c + o2_c + xoltetrol_c --> CE4874_c + h2o_c + nadp_c	0.000100159	8.73106e-05	-0.198063	0	-Inf	0	-Inf
RE3252C	RE3252	CE4874_c <=> CE4872_c + h2o_c	0.000100159	8.73106e-05	-0.198063	0	-Inf	0	-Inf
DNDPt41m	DUTP transport via dCDP antiport	dcdp_m + dutp_c --> dcdp_c + dutp_m	9.88108e-05	9.0073e-05	-0.133574	2.86919e-05	-1.78403	6.60534e-05	-0.581036
FAOXC8C6x	Fatty Acid Beta Oxidation (C8->C6), Peroxisomal	coa_x + h2o_x + nad_x + o2_x + occoa_x --> accoa_x + h2o2_x + h_x + hxcoa_x + nadh_x	9.85187e-05	0.000114094	0.211753	0.000178432	0.856905	0	-Inf
NTD6	5'-nucleotidase (dAMP)	damp_c + h2o_c --> dad_2_c + pi_c	9.79266e-05	8.97084e-05	-0.126458	0.000143669	0.552976	0.000133008	0.44174
DMATTx	Dimethylallyltranstransferase	dmpp_x + ipdp_x --> grdp_x + ppi_x	9.74681e-05	6.71738e-05	-0.537031	0	-Inf	0	-Inf
GRTTx	Geranyltranstransferase	grdp_x + ipdp_x --> frdp_x + ppi_x	9.74681e-05	6.71738e-05	-0.537031	0	-Inf	0	-Inf
IPDDIx	Isopentenyl-diphosphate D-isomerase	ipdp_x <=> dmpp_x	9.74681e-05	6.71738e-05	-0.537031	0	-Inf	0	-Inf
SPRMS	Spermine synthase	ametam_c + spmd_c --> 5mta_c + h_c + sprm_c	9.69425e-05	8.73229e-05	-0.150769	0.000241552	1.31713	0.000224731	1.213
AMPDA	Adenosine monophosphate deaminase	amp_c + h2o_c + h_c --> imp_c + nh4_c	9.62627e-05	0.000133525	0.472061	4.8538e-05	-0.987862	0.000256377	1.41322
ACITL	ATP-Citrate lyase	atp_c + cit_c + coa_c --> accoa_c + adp_c + oaa_c + pi_c	9.59266e-05	2.21763e-05	-2.11291	7.02118e-05	-0.450217	7.45815e-05	-0.363113
RE3629C	RE3629	CE2089_c + accoa_c --> CE2088_c + coa_c + h_c	9.58381e-05	0.000143493	0.582309	3.83039e-05	-1.32311	0	-Inf
RE3630C	RE3630C	CE2088_c + h2o_c <=> CE2089_c + ac_c	9.58381e-05	0.000143493	0.582309	3.83039e-05	-1.32311	0	-Inf
C4STMO2Pr	C-4 methyl sterol oxidase	4mzym_int2_r + nadp_r + o2_r --> co2_r + h_r + nadph_r + zym_int2_r	9.57771e-05	0.000109824	0.197441	5.63829e-05	-0.764423	5.52849e-05	-0.792795
SINK_met__L_c	sink ofmet__L_c	met__L_c --> reporter_met	9.531e-05	9.63194e-05	0.0151988	0.000137402	0.527704	0.000120029	0.332684
NICRNTtn	NICRNT transport, nuclear trhough pore	nicrnt_c <=> nicrnt_n	9.50023e-05	9.3645e-05	-0.0207605	0.000137946	0.538069	0.000136471	0.52256
NNATn	ATP:nicotinamide-nucleotide adenylyltransferase, nucleus	atp_n + h_n + nicrnt_n --> dnad_n + ppi_n	9.50023e-05	9.3645e-05	-0.0207605	0.000137946	0.538069	0.000136471	0.52256
TMDPK	Thiamine diphosphokinase	atp_c + thm_c --> amp_c + h_c + thmpp_c	9.47001e-05	0.000101846	0.104951	0.000151473	0.677623	0.000219144	1.21044
GGH_10FTHF6GLUl	Gamma-glutamyl hydrolase (10FTHF6GLU), lysosomal	10fthf6glu_l + h2o_l --> 10fthf5glu_l + glu__L_l	9.45565e-05	9.89008e-05	0.0648056	0.000130331	0.462932	0.000164491	0.79876
FACOAL160	Fatty acid CoA ligase hexadecanoate	atp_c + coa_c + hdca_c --> amp_c + pmtcoa_c + ppi_c	9.43629e-05	0.000104883	0.152489	0	-Inf	0.000323136	1.77585
LALDO2	D-Lactaldehyde:NADP+ 1-oxidoreductase	h_c + mthgxl_c + nadph_c --> lald__D_c + nadp_c	9.42595e-05	0.000165077	0.808429	0	-Inf	2.30787e-05	-2.03008
ACOAO4p	Acyl CoA oxidase decanoyl CoA peroxisomal	dcacoa_x + o2_x --> dc2coa_x + h2o2_x	9.37579e-05	0.000103748	0.146071	0.000142345	0.60238	1.12319e-05	-3.06134
FAS140COA	Fatty acyl CoA synthase n C140CoA	ddcacoa_c + 3.0 h_c + malcoa_c + 2.0 nadph_c --> co2_c + coa_c + h2o_c + 2.0 nadp_c + tdcoa_c	9.32546e-05	7.74826e-05	-0.267303	1.58736e-05	-2.55455	3.30471e-05	-1.49665
r1934	Y+LAT2 Utilized transport	met__L_e + na1_e + orn_c --> met__L_c + na1_c + orn_e	9.26924e-05	9.37593e-05	0.0165107	0.000118837	0.358461	7.77689e-05	-0.253258
EX_pydxn_e	Pyridoxine exchange	pydxn_e <=>	-9.24802e-05	-8.63502e-05	-0.098945	-0.000111482	0.269594	-0.000248268	1.42468
PYDXNtr	Pyridoxine transport via diffusion	pydxn_e <=> pydxn_c	9.24802e-05	8.63502e-05	-0.098945	0.000111482	0.269594	0.000248268	1.42468
EX_thymd_e	Thymidine exchange	thymd_e <=>	-9.23471e-05	-0.0001	0.114861	-8.59639e-05	-0.103336	-8.61007e-05	-0.101042
THYMDt1	Thymd transport	thymd_e --> thymd_c	9.23471e-05	0.0001	0.114861	8.59639e-05	-0.103336	8.61007e-05	-0.101042
EX_pcreat_e	Exchange of Phosphocreatine	pcreat_e -->	9.2233e-05	7.90771e-05	-0.222023	0.000105991	0.200587	8.06817e-05	-0.193042
PCREATte	Transport of Creatine Phosphate, Extracellular (Assumed Diffusion)	pcreat_c <=> pcreat_e	9.2233e-05	7.90771e-05	-0.222023	0.000105991	0.200587	8.06817e-05	-0.193042
FAH3_1	Fatty Acid Omega-Hydroxylase	hdca_c + nadph_c + o2_c --> h2o_c + nadp_c + whhdca_c	9.21132e-05	7.69916e-05	-0.258707	0.000905022	3.29647	0.00044551	2.27398
PYDXNO	Pyridoxine oxidase	o2_c + pydxn_c --> h2o2_c + pydx_c	9.20627e-05	8.60669e-05	-0.0971582	0.00010137	0.138942	0.000233819	1.3447
ACLYSHYc	Hydrolysis of Acetyl-Lysine	aclys_c + h2o_c <=> ac_c + lys__L_c	-9.14727e-05	-8.22169e-05	-0.153906	-0.000631543	2.78747	-0.00089738	3.29431
RE3017R	RE3017	CE2053_r + h2o_r <=> CE2056_r	9.12377e-05	9.23152e-05	0.0169381	4.59792e-05	-0.988649	7.28158e-05	-0.325379
UAGALDP	UDP-N-acetylgalactosamine diphosphorylase	acgal1p_c + h_c + utp_c --> ppi_c + udpacgal_c	9.11814e-05	9.64295e-05	0.080735	0	-Inf	6.5423e-05	-0.478942
FAOXC180x	Beta oxidation of long chain fatty acid	coa_x + h2o_x + nad_x + o2_x + stcoa_x --> accoa_x + h2o2_x + h_x + nadh_x + pmtcoa_x	9.0163e-05	3.89982e-05	-1.20913	0.000942469	3.38584	0	-Inf
SERtp	L-serine transport, peroxisomal	ser__L_c <=> ser__L_x	8.99304e-05	8.90431e-05	-0.0143051	0.000101112	0.169073	9.25187e-05	0.0409361
SINK_ser__L_x	sink ofser__L_x	ser__L_x --> reporter_ser	8.99304e-05	8.90431e-05	-0.0143051	0.000101112	0.169073	9.25187e-05	0.0409361
HMR_9803	3-Oxopropionyl Coenzyme A:NAD+ Oxidoreductase	2.0 h_m + malcoa_m + nadph_m <=> M03168_m + h2o_m + nadp_m	8.98992e-05	3.66995e-05	-1.29255	0.000133716	0.572792	8.30976e-05	-0.113501
HMR_9804	HMR 9804	3hpcoa_m + nadp_m <=> M03168_m + h_m + nadph_m	-8.98992e-05	-3.66995e-05	-1.29255	-0.000133716	0.572792	-8.30976e-05	-0.113501
r0596	3-hydroxyisobutyryl-Coenzyme A hydrolase (mitochondrial)	3hpcoa_m + h2o_m --> 3hpp_m + coa_m + h_m	8.98992e-05	3.66995e-05	-1.29255	0.000133716	0.572792	8.30976e-05	-0.113501
GLNASNNaEx	L-glutamine/L-asparagine Na-dependent exchange (Gln-L in)	asn__L_c + gln__L_e + na1_e --> asn__L_e + gln__L_c + na1_c	8.9267e-05	9.24682e-05	0.0508304	5.41269e-05	-0.721781	7.04478e-05	-0.341572
FAOXOHC16C16DCc	Fatty Acid Omega Oxidation (W-Ohc16->C16Dc)	h2o_c + 2.0 nad_c + whhdca_c --> 2.0 h_c + hexdiac_c + 2.0 nadh_c	8.90596e-05	7.39319e-05	-0.268574	0.000905022	3.34511	0.00044551	2.32261
APOC_LYS_BTNP	Proteolysis of apoC-Lys-btn	apoC_Lys_btn_c + h2o_c --> apoC_c + biocyt_c	8.85692e-05	9.27734e-05	0.0669061	2.30196e-05	-1.94394	0.000220732	1.31742
APOCF	Apocarboxylase formation	apoC_c + lys__L_c --> apoC_Lys_c + h2o_c + h_c	8.85692e-05	9.27734e-05	0.0669061	2.30196e-05	-1.94394	0.000220732	1.31742
BACCL	Biotin acetyl CoA carboxylase ligase	atp_c + btn_c + h_c --> btamp_c + ppi_c	8.85692e-05	9.27734e-05	0.0669061	2.30196e-05	-1.94394	0.000220732	1.31742
BTNPL	Holocarboxylase synthestase (biotin protein ligase)	apoC_Lys_c + btamp_c --> amp_c + apoC_Lys_btn_c + h_c	8.85692e-05	9.27734e-05	0.0669061	2.30196e-05	-1.94394	0.000220732	1.31742
ADNK4	Adenosine kinase	adn_c + dgtp_c --> amp_c + dgdp_c + h_c	8.84534e-05	9.48821e-05	0.101218	0.000577901	2.70783	0	-Inf
4HPRO_LTte	Transport of trans-4-hydroxy-L-proline	4hpro_LT_e <=> 4hpro_LT_m	8.76668e-05	8.12959e-05	-0.108848	6.77337e-05	-0.372157	-0.000371237	2.08224
CERK	Ceramide kinase	atp_c + crm_hs_c --> adp_c + crmp_hs_c + h_c	8.74237e-05	5.99372e-05	-0.544573	4.99295e-05	-0.808132	0.000119411	0.449839
FPGS7m_1	Folylpolyglutamate Synthetase (10Fthf), Mitochondrial	10fthf_m + atp_m + 4.0 glu__L_m --> 10fthf5glu_m + adp_m + 3.0 h2o_m + h_m + pi_m	8.72182e-05	9.69413e-05	0.152482	0	-Inf	0.000225828	1.37252
ACGAM6PS	N acetylglucosamine 6 phosphate synthase	accoa_c + gam6p_c --> acgam6p_c + coa_c + h_c	8.68385e-05	0.000127811	0.557605	5.93608e-05	-0.548824	0.000102346	0.237048
ACGALK2	N-acetylgalactosamine kinase (ITP)	acgal_c + itp_c --> acgal1p_c + h_c + idp_c	8.67828e-05	9.17143e-05	0.0797376	0	-Inf	6.4555e-05	-0.42688
10FTHF6GLUtl	6-glutamyl-10FTHF transport, lysosomal	10fthf6glu_c --> 10fthf6glu_l	8.65401e-05	8.92679e-05	0.0447727	0.000125949	0.541399	4.82065e-05	-0.844141
DNDPt23m	DTDP transport via dGTP antiport	dgdp_m + dtdp_c --> dgdp_c + dtdp_m	8.6412e-05	8.51173e-05	-0.0217793	2.51158e-05	-1.78264	2.75936e-05	-1.6469
FPGS8	Folylpolyglutamate synthetase (10fthf)	10fthf5glu_c + atp_c + glu__L_c --> 10fthf6glu_c + adp_c + h_c + pi_c	8.48937e-05	8.66595e-05	0.0297004	0.000130331	0.618451	0	-Inf
DATPtm_cho	Transport of dATP into mitochondria	datp_c --> datp_m	8.4283e-05	4.38487e-05	-0.942708	0	-Inf	0	-Inf
SINK_sprm	sink ofsprm	reporter_spermine -->	8.4206e-05	7.19629e-05	-0.22667	0.000181119	1.10494	0.000133731	0.667339
SINK_sprm_c	sink ofsprm_c	sprm_c --> reporter_spermine	8.4206e-05	7.19629e-05	-0.22667	0.000181119	1.10494	0.000133731	0.667339
[truncated: 969 more rows]

## Sheet: qMTA Reaction Pathways
Pathway	Total Flux in Control	Total Flux in Palbociclib	log2FoldChange (Palbociclib vs Control)	Total Flux in Telaglenastat	log2FoldChange (Telaglenastat vs Control)	Total Flux in Combination	log2FoldChange (Combination vs Control)
hsa00030 Pentose phosphate pathway	0.0464789	0.0448499	-0.0514727	0.0332481	-0.483303	0.0311504	-0.577329
hsa00010 Glycolysis / Gluconeogenesis	2.96436	3.04754	0.0399248	2.06738	-0.519915	1.92151	-0.625478
hsa00260 Glycine, serine and threonine metabolism	0.0331557	0.0195926	-0.758946	0.0297978	-0.154053	0.0312714	-0.0844157
hsa00330 Arginine and proline metabolism	0.0315379	0.0299634	-0.0738851	0.0190115	-0.730216	0.0319473	0.0186071
hsa00280 Valine, leucine and isoleucine degradation	0.0167551	0.0165091	-0.0213441	0.0147965	-0.179349	0.0137582	-0.284311
hsa00230 Purine metabolism	0.0611972	0.0422434	-0.534741	0.0824885	0.430726	0.049661	-0.301352
hsa00564 Glycerophospholipid metabolism	0.0335095	0.0352659	0.0737021	0.0289506	-0.21098	0.0301956	-0.150234
hsa00020 Citrate cycle (TCA cycle)	0.0847516	0.0853642	0.0103898	0.0753825	-0.16901	0.0783196	-0.113867
hsa00240 Pyrimidine metabolism	0.195637	0.165991	-0.237079	0.221561	0.179526	0.183224	-0.0945691
hsa00051 Fructose and mannose metabolism	0.0168168	0.0179504	0.0941135	0.0113975	-0.561186	0.0230709	0.456169
hsa00190 Oxidative phosphorylation	0.0701717	0.0839316	0.258324	0.0566806	-0.308035	0.0722733	0.0425732
hsa00620 Pyruvate metabolism	0.0212684	0.0190594	-0.158209	0.0269006	0.338931	0.0208863	-0.0261526
hsa00670 One carbon pool by folate	0.0295302	0.0279376	-0.0799825	0.0338516	0.197032	0.0313444	0.0860192
hsa01212 Fatty acid metabolism	0.0534154	0.0516304	-0.0490363	0.060696	0.184345	0.0565229	0.0815794
hsa00250 Alanine, aspartate and glutamate metabolism	0.0643573	0.0662268	0.0413129	0.0629924	-0.0309256	0.0745844	0.212771
hsa00071 Fatty acid degradation	0.0497472	0.048338	-0.0414586	0.0604705	0.281617	0.0570984	0.198835
hsa01040 Biosynthesis of unsaturated fatty acids	0.0100312	0.00904112	-0.149927	0.0120965	0.270086	0.0131036	0.385467
hsa00520 Amino sugar and nucleotide sugar metabolism	0.0145805	0.0157164	0.108237	0.0168237	0.206457	0.0217811	0.579038
