# Supplementary material for: Glutaminase as a metabolic target of choice to counter acquired resistance to Palbociclib by colorectal cancer cells
Source: Oncogene. 2025 Jul 22;44(36):3386–406. doi: 10.1038/s41388-025-03495-w (PMC12399431; doi:10.1038/s41388-025-03495-w)
Supplement: Supplementary file 7 — Supplementary Table 5 [file 41388_2025_3495_MOESM7_ESM.xlsx]

## Sheet: qMTA gene targets Palbociclib
Gene Target Score	Gene Target Name	Target description	Gene Target KEGG pathway(s)
0.711087	NDUFA11	NADH:ubiquinone oxidoreductase subunit A11 [Source:HGNC Symbol;Acc:HGNC:20371]	hsa00190 Oxidative phosphorylation, hsa01100 Metabolic pathways, hsa04723 Retrograde endocannabinoid signaling	Significantly Downregulated by Telaglenestat
0.711087	NDUFS7	NADH:ubiquinone oxidoreductase core subunit S7 [Source:HGNC Symbol;Acc:HGNC:7714]	hsa00190 Oxidative phosphorylation, hsa01100 Metabolic pathways, hsa04723 Retrograde endocannabinoid signaling	Significantly Downregulated by Telaglenestat
0.711087	MT-ND1	mitochondrially encoded NADH:ubiquinone oxidoreductase core subunit 1 [Source:HGNC Symbol;Acc:HGNC:7455]	hsa00190 Oxidative phosphorylation, hsa01100 Metabolic pathways, hsa04723 Retrograde endocannabinoid signaling
0.711087	MT-ND2	mitochondrially encoded NADH:ubiquinone oxidoreductase core subunit 2 [Source:HGNC Symbol;Acc:HGNC:7456]	hsa00190 Oxidative phosphorylation, hsa01100 Metabolic pathways, hsa04723 Retrograde endocannabinoid signaling
0.711087	MT-ND3	mitochondrially encoded NADH:ubiquinone oxidoreductase core subunit 3 [Source:HGNC Symbol;Acc:HGNC:7458]	hsa00190 Oxidative phosphorylation, hsa01100 Metabolic pathways, hsa04723 Retrograde endocannabinoid signaling
0.711087	MT-ND4	mitochondrially encoded NADH:ubiquinone oxidoreductase core subunit 4 [Source:HGNC Symbol;Acc:HGNC:7459]	hsa00190 Oxidative phosphorylation, hsa01100 Metabolic pathways, hsa04723 Retrograde endocannabinoid signaling
0.711087	MT-ND4L	mitochondrially encoded NADH:ubiquinone oxidoreductase core subunit 4L [Source:HGNC Symbol;Acc:HGNC:7460]	hsa00190 Oxidative phosphorylation, hsa01100 Metabolic pathways, hsa04723 Retrograde endocannabinoid signaling
0.711087	MT-ND5	mitochondrially encoded NADH:ubiquinone oxidoreductase core subunit 5 [Source:HGNC Symbol;Acc:HGNC:7461]	hsa00190 Oxidative phosphorylation, hsa01100 Metabolic pathways, hsa04723 Retrograde endocannabinoid signaling
0.711087	MT-ND6	mitochondrially encoded NADH:ubiquinone oxidoreductase core subunit 6 [Source:HGNC Symbol;Acc:HGNC:7462]	hsa00190 Oxidative phosphorylation, hsa01100 Metabolic pathways, hsa04723 Retrograde endocannabinoid signaling
0.711087	NDUFA1	NADH:ubiquinone oxidoreductase subunit A1 [Source:HGNC Symbol;Acc:HGNC:7683]	hsa00190 Oxidative phosphorylation, hsa01100 Metabolic pathways, hsa04723 Retrograde endocannabinoid signaling
0.711087	NDUFA2	NADH:ubiquinone oxidoreductase subunit A2 [Source:HGNC Symbol;Acc:HGNC:7685]	hsa00190 Oxidative phosphorylation, hsa01100 Metabolic pathways, hsa04723 Retrograde endocannabinoid signaling	Significantly Downregulated by Telaglenestat
0.711087	NDUFA3	NADH:ubiquinone oxidoreductase subunit A3 [Source:HGNC Symbol;Acc:HGNC:7686]	hsa00190 Oxidative phosphorylation, hsa01100 Metabolic pathways, hsa04723 Retrograde endocannabinoid signaling	Significantly Downregulated by Telaglenestat
0.711087	NDUFA4	NDUFA4 mitochondrial complex associated [Source:HGNC Symbol;Acc:HGNC:7687]	hsa00190 Oxidative phosphorylation, hsa01100 Metabolic pathways, hsa04723 Retrograde endocannabinoid signaling
0.711087	NDUFA5	NADH:ubiquinone oxidoreductase subunit A5 [Source:HGNC Symbol;Acc:HGNC:7688]	hsa00190 Oxidative phosphorylation, hsa01100 Metabolic pathways, hsa04723 Retrograde endocannabinoid signaling
0.711087	NDUFA6	NADH:ubiquinone oxidoreductase subunit A6 [Source:HGNC Symbol;Acc:HGNC:7690]	hsa00190 Oxidative phosphorylation, hsa01100 Metabolic pathways, hsa04723 Retrograde endocannabinoid signaling
0.711087	NDUFA7	NADH:ubiquinone oxidoreductase subunit A7 [Source:HGNC Symbol;Acc:HGNC:7691]	hsa00190 Oxidative phosphorylation, hsa01100 Metabolic pathways, hsa04723 Retrograde endocannabinoid signaling	Significantly Downregulated by Telaglenestat
0.711087	NDUFA8	NADH:ubiquinone oxidoreductase subunit A8 [Source:HGNC Symbol;Acc:HGNC:7692]	hsa00190 Oxidative phosphorylation, hsa01100 Metabolic pathways, hsa04723 Retrograde endocannabinoid signaling
0.711087	NDUFA9	NADH:ubiquinone oxidoreductase subunit A9 [Source:HGNC Symbol;Acc:HGNC:7693]	hsa00190 Oxidative phosphorylation, hsa01100 Metabolic pathways, hsa04723 Retrograde endocannabinoid signaling
0.711087	NDUFA10	NADH:ubiquinone oxidoreductase subunit A10 [Source:HGNC Symbol;Acc:HGNC:7684]	hsa00190 Oxidative phosphorylation, hsa01100 Metabolic pathways, hsa04723 Retrograde endocannabinoid signaling
0.711087	NDUFAB1	NADH:ubiquinone oxidoreductase subunit AB1 [Source:HGNC Symbol;Acc:HGNC:7694]	hsa00190 Oxidative phosphorylation, hsa01100 Metabolic pathways, hsa04723 Retrograde endocannabinoid signaling
0.711087	NDUFB1	NADH:ubiquinone oxidoreductase subunit B1 [Source:HGNC Symbol;Acc:HGNC:7695]	hsa00190 Oxidative phosphorylation, hsa01100 Metabolic pathways, hsa04723 Retrograde endocannabinoid signaling
0.711087	NDUFB2	NADH:ubiquinone oxidoreductase subunit B2 [Source:HGNC Symbol;Acc:HGNC:7697]	hsa00190 Oxidative phosphorylation, hsa01100 Metabolic pathways, hsa04723 Retrograde endocannabinoid signaling
0.711087	NDUFB3	NADH:ubiquinone oxidoreductase subunit B3 [Source:HGNC Symbol;Acc:HGNC:7698]	hsa00190 Oxidative phosphorylation, hsa01100 Metabolic pathways, hsa04723 Retrograde endocannabinoid signaling
0.711087	NDUFB4	NADH:ubiquinone oxidoreductase subunit B4 [Source:HGNC Symbol;Acc:HGNC:7699]	hsa00190 Oxidative phosphorylation, hsa01100 Metabolic pathways, hsa04723 Retrograde endocannabinoid signaling	Significantly Downregulated by Telaglenestat
0.711087	NDUFB5	NADH:ubiquinone oxidoreductase subunit B5 [Source:HGNC Symbol;Acc:HGNC:7700]	hsa00190 Oxidative phosphorylation, hsa01100 Metabolic pathways, hsa04723 Retrograde endocannabinoid signaling
0.711087	NDUFB6	NADH:ubiquinone oxidoreductase subunit B6 [Source:HGNC Symbol;Acc:HGNC:7701]	hsa00190 Oxidative phosphorylation, hsa04723 Retrograde endocannabinoid signaling
0.711087	NDUFB7	NADH:ubiquinone oxidoreductase subunit B7 [Source:HGNC Symbol;Acc:HGNC:7702]	hsa00190 Oxidative phosphorylation, hsa01100 Metabolic pathways, hsa04723 Retrograde endocannabinoid signaling	Significantly Downregulated by Telaglenestat
0.711087	NDUFB8	NADH:ubiquinone oxidoreductase subunit B8 [Source:HGNC Symbol;Acc:HGNC:7703]	hsa00190 Oxidative phosphorylation, hsa01100 Metabolic pathways, hsa04723 Retrograde endocannabinoid signaling	Significantly Downregulated by Telaglenestat
0.711087	NDUFB9	NADH:ubiquinone oxidoreductase subunit B9 [Source:HGNC Symbol;Acc:HGNC:7704]	hsa00190 Oxidative phosphorylation, hsa01100 Metabolic pathways, hsa04723 Retrograde endocannabinoid signaling	Significantly Downregulated by Telaglenestat
0.711087	NDUFB10	NADH:ubiquinone oxidoreductase subunit B10 [Source:HGNC Symbol;Acc:HGNC:7696]	hsa00190 Oxidative phosphorylation, hsa01100 Metabolic pathways, hsa04723 Retrograde endocannabinoid signaling	Significantly Downregulated by Telaglenestat
0.711087	NDUFC1	NADH:ubiquinone oxidoreductase subunit C1 [Source:HGNC Symbol;Acc:HGNC:7705]	hsa00190 Oxidative phosphorylation, hsa01100 Metabolic pathways, hsa04723 Retrograde endocannabinoid signaling
0.711087	NDUFC2	NADH:ubiquinone oxidoreductase subunit C2 [Source:HGNC Symbol;Acc:HGNC:7706]	hsa00190 Oxidative phosphorylation, hsa01100 Metabolic pathways, hsa04723 Retrograde endocannabinoid signaling
0.711087	NDUFS1	NADH:ubiquinone oxidoreductase core subunit S1 [Source:HGNC Symbol;Acc:HGNC:7707]	hsa00190 Oxidative phosphorylation, hsa01100 Metabolic pathways, hsa04723 Retrograde endocannabinoid signaling
0.711087	NDUFS2	NADH:ubiquinone oxidoreductase core subunit S2 [Source:HGNC Symbol;Acc:HGNC:7708]	hsa00190 Oxidative phosphorylation, hsa01100 Metabolic pathways, hsa04723 Retrograde endocannabinoid signaling
0.711087	NDUFS3	NADH:ubiquinone oxidoreductase core subunit S3 [Source:HGNC Symbol;Acc:HGNC:7710]	hsa00190 Oxidative phosphorylation, hsa01100 Metabolic pathways, hsa04723 Retrograde endocannabinoid signaling
0.711087	NDUFV1	NADH:ubiquinone oxidoreductase core subunit V1 [Source:HGNC Symbol;Acc:HGNC:7716]	hsa00190 Oxidative phosphorylation, hsa01100 Metabolic pathways, hsa04723 Retrograde endocannabinoid signaling	Significantly Downregulated by Telaglenestat
0.711087	NDUFS4	NADH:ubiquinone oxidoreductase subunit S4 [Source:HGNC Symbol;Acc:HGNC:7711]	hsa00190 Oxidative phosphorylation, hsa01100 Metabolic pathways, hsa04723 Retrograde endocannabinoid signaling
0.711087	NDUFS5	NADH:ubiquinone oxidoreductase subunit S5 [Source:HGNC Symbol;Acc:HGNC:7712]	hsa00190 Oxidative phosphorylation, hsa01100 Metabolic pathways, hsa04723 Retrograde endocannabinoid signaling
0.711087	NDUFS6	NADH:ubiquinone oxidoreductase subunit S6 [Source:HGNC Symbol;Acc:HGNC:7713]	hsa00190 Oxidative phosphorylation, hsa01100 Metabolic pathways, hsa04723 Retrograde endocannabinoid signaling	Significantly Downregulated by Telaglenestat
0.711087	NDUFS8	NADH:ubiquinone oxidoreductase core subunit S8 [Source:HGNC Symbol;Acc:HGNC:7715]	hsa00190 Oxidative phosphorylation, hsa01100 Metabolic pathways, hsa04723 Retrograde endocannabinoid signaling	Significantly Downregulated by Telaglenestat
0.711087	NDUFV2	NADH:ubiquinone oxidoreductase core subunit V2 [Source:HGNC Symbol;Acc:HGNC:7717]	hsa00190 Oxidative phosphorylation, hsa01100 Metabolic pathways, hsa04723 Retrograde endocannabinoid signaling
0.711087	NDUFV3	NADH:ubiquinone oxidoreductase subunit V3 [Source:HGNC Symbol;Acc:HGNC:7719]	hsa00190 Oxidative phosphorylation, hsa01100 Metabolic pathways, hsa04723 Retrograde endocannabinoid signaling
0.711087	NDUFA13	NADH:ubiquinone oxidoreductase subunit A13 [Source:HGNC Symbol;Acc:HGNC:17194]	hsa00190 Oxidative phosphorylation, hsa01100 Metabolic pathways, hsa04723 Retrograde endocannabinoid signaling	Significantly Downregulated by Telaglenestat
0.711087	NDUFA12	NADH:ubiquinone oxidoreductase subunit A12 [Source:HGNC Symbol;Acc:HGNC:23987]	hsa00190 Oxidative phosphorylation, hsa01100 Metabolic pathways, hsa04723 Retrograde endocannabinoid signaling
0.711087	TUSC3	tumor suppressor candidate 3 [Source:HGNC Symbol;Acc:HGNC:30242]	hsa00510 N-Glycan biosynthesis, hsa00513 Various types of N-glycan biosynthesis, hsa01100 Metabolic pathways, hsa04141 Protein processing in endoplasmic reticulum
0.625122	COX6B2	cytochrome c oxidase subunit 6B2 [Source:HGNC Symbol;Acc:HGNC:24380]	hsa00190 Oxidative phosphorylation, hsa01100 Metabolic pathways, hsa04260 Cardiac muscle contraction
0.625122	COX7A1	cytochrome c oxidase subunit 7A1 [Source:HGNC Symbol;Acc:HGNC:2287]	hsa00190 Oxidative phosphorylation, hsa01100 Metabolic pathways, hsa04260 Cardiac muscle contraction
0.625122	MT-CO1	mitochondrially encoded cytochrome c oxidase I [Source:HGNC Symbol;Acc:HGNC:7419]	hsa00190 Oxidative phosphorylation, hsa01100 Metabolic pathways, hsa04260 Cardiac muscle contraction
0.625122	MT-CO2	mitochondrially encoded cytochrome c oxidase II [Source:HGNC Symbol;Acc:HGNC:7421]	hsa00190 Oxidative phosphorylation, hsa01100 Metabolic pathways, hsa04260 Cardiac muscle contraction
0.625122	MT-CO3	mitochondrially encoded cytochrome c oxidase III [Source:HGNC Symbol;Acc:HGNC:7422]	hsa00190 Oxidative phosphorylation, hsa01100 Metabolic pathways, hsa04260 Cardiac muscle contraction
0.625122	COX4I2	cytochrome c oxidase subunit 4I2 [Source:HGNC Symbol;Acc:HGNC:16232]	hsa00190 Oxidative phosphorylation, hsa01100 Metabolic pathways, hsa04260 Cardiac muscle contraction
0.625122	COX7A2L	cytochrome c oxidase subunit 7A2 like [Source:HGNC Symbol;Acc:HGNC:2289]	hsa00190 Oxidative phosphorylation, hsa01100 Metabolic pathways, hsa04260 Cardiac muscle contraction
0.312728	ATP5PD	ATP synthase peripheral stalk subunit d [Source:HGNC Symbol;Acc:HGNC:845]	hsa00190 Oxidative phosphorylation, hsa01100 Metabolic pathways
0.312728	ATP5MG	ATP synthase membrane subunit g [Source:HGNC Symbol;Acc:HGNC:14247]	hsa00190 Oxidative phosphorylation, hsa01100 Metabolic pathways	Significantly Downregulated by Telaglenestat
0.312728	ATP5MGL	ATP synthase membrane subunit g like [Source:HGNC Symbol;Acc:HGNC:13213]	NA
0.312728	DMAC2L	distal membrane arm assembly complex 2 like [Source:HGNC Symbol;Acc:HGNC:18799]	NA
0.312728	NSF	N-ethylmaleimide sensitive factor, vesicle fusing ATPase [Source:HGNC Symbol;Acc:HGNC:8016]	hsa04721 Synaptic vesicle cycle, hsa04727 GABAergic synapse, hsa04962 Vasopressin-regulated water reabsorption
0.312728	ATP5F1A	ATP synthase F1 subunit alpha [Source:HGNC Symbol;Acc:HGNC:823]	hsa00190 Oxidative phosphorylation, hsa01100 Metabolic pathways
0.312728	ATP5F1B	ATP synthase F1 subunit beta [Source:HGNC Symbol;Acc:HGNC:830]	hsa00190 Oxidative phosphorylation, hsa01100 Metabolic pathways
0.312728	ATP5F1C	ATP synthase F1 subunit gamma [Source:HGNC Symbol;Acc:HGNC:833]	hsa00190 Oxidative phosphorylation, hsa01100 Metabolic pathways
0.312728	ATP5F1D	ATP synthase F1 subunit delta [Source:HGNC Symbol;Acc:HGNC:837]	hsa00190 Oxidative phosphorylation, hsa01100 Metabolic pathways	Significantly Downregulated by Telaglenestat
0.312728	ATP5F1E	ATP synthase F1 subunit epsilon [Source:HGNC Symbol;Acc:HGNC:838]	hsa00190 Oxidative phosphorylation, hsa01100 Metabolic pathways
0.312728	ATP5PB	ATP synthase peripheral stalk-membrane subunit b [Source:HGNC Symbol;Acc:HGNC:840]	hsa00190 Oxidative phosphorylation, hsa01100 Metabolic pathways
0.312728	ATP5ME	ATP synthase membrane subunit e [Source:HGNC Symbol;Acc:HGNC:846]	hsa00190 Oxidative phosphorylation, hsa01100 Metabolic pathways	Significantly Downregulated by Telaglenestat
0.312728	ATP5PF	ATP synthase peripheral stalk subunit F6 [Source:HGNC Symbol;Acc:HGNC:847]	hsa00190 Oxidative phosphorylation, hsa01100 Metabolic pathways
0.312728	ATP5PO	ATP synthase peripheral stalk subunit OSCP [Source:HGNC Symbol;Acc:HGNC:850]	hsa00190 Oxidative phosphorylation, hsa01100 Metabolic pathways
0.312728	ATP5MF	ATP synthase membrane subunit f [Source:HGNC Symbol;Acc:HGNC:848]	hsa00190 Oxidative phosphorylation, hsa01100 Metabolic pathways	Significantly Downregulated by Telaglenestat
0.261075	GPI	glucose-6-phosphate isomerase [Source:HGNC Symbol;Acc:HGNC:4458]	hsa00010 Glycolysis / Gluconeogenesis, hsa00030 Pentose phosphate pathway, hsa00500 Starch and sucrose metabolism, hsa00520 Amino sugar and nucleotide sugar metabolism, hsa01100 Metabolic pathways, hsa01200 Carbon metabolism	Significantly Downregulated by Telaglenestat
0.0742811	SLC12A2	solute carrier family 12 member 2 [Source:HGNC Symbol;Acc:HGNC:10911]	hsa04970 Salivary secretion, hsa04972 Pancreatic secretion
0.0256651	COX4I1	cytochrome c oxidase subunit 4I1 [Source:HGNC Symbol;Acc:HGNC:2265]	hsa00190 Oxidative phosphorylation, hsa01100 Metabolic pathways, hsa04260 Cardiac muscle contraction	Significantly Downregulated by Telaglenestat
0.0256651	COX5B	cytochrome c oxidase subunit 5B [Source:HGNC Symbol;Acc:HGNC:2269]	hsa00190 Oxidative phosphorylation, hsa01100 Metabolic pathways, hsa04260 Cardiac muscle contraction	Significantly Downregulated by Telaglenestat
0.0256651	COX6A1	cytochrome c oxidase subunit 6A1 [Source:HGNC Symbol;Acc:HGNC:2277]	hsa00190 Oxidative phosphorylation, hsa01100 Metabolic pathways, hsa04260 Cardiac muscle contraction
0.0256651	COX6A2	cytochrome c oxidase subunit 6A2 [Source:HGNC Symbol;Acc:HGNC:2279]	hsa00190 Oxidative phosphorylation, hsa01100 Metabolic pathways, hsa04260 Cardiac muscle contraction
0.0256651	COX6B1	cytochrome c oxidase subunit 6B1 [Source:HGNC Symbol;Acc:HGNC:2280]	hsa00190 Oxidative phosphorylation, hsa01100 Metabolic pathways, hsa04260 Cardiac muscle contraction	Significantly Downregulated by Telaglenestat
0.0256651	COX6C	cytochrome c oxidase subunit 6C [Source:HGNC Symbol;Acc:HGNC:2285]	hsa00190 Oxidative phosphorylation, hsa01100 Metabolic pathways, hsa04260 Cardiac muscle contraction
0.0256651	COX7A2	cytochrome c oxidase subunit 7A2 [Source:HGNC Symbol;Acc:HGNC:2288]	hsa00190 Oxidative phosphorylation, hsa01100 Metabolic pathways, hsa04260 Cardiac muscle contraction
0.0256651	COX7B	cytochrome c oxidase subunit 7B [Source:HGNC Symbol;Acc:HGNC:2291]	hsa00190 Oxidative phosphorylation, hsa01100 Metabolic pathways, hsa04260 Cardiac muscle contraction
0.0256651	COX7C	cytochrome c oxidase subunit 7C [Source:HGNC Symbol;Acc:HGNC:2292]	hsa00190 Oxidative phosphorylation, hsa01100 Metabolic pathways, hsa04260 Cardiac muscle contraction
0.0256651	COX8A	cytochrome c oxidase subunit 8A [Source:HGNC Symbol;Acc:HGNC:2294]	hsa00190 Oxidative phosphorylation, hsa01100 Metabolic pathways, hsa04260 Cardiac muscle contraction	Significantly Downregulated by Telaglenestat
0.0256651	COX7B2	cytochrome c oxidase subunit 7B2 [Source:HGNC Symbol;Acc:HGNC:24381]	hsa00190 Oxidative phosphorylation, hsa01100 Metabolic pathways, hsa04260 Cardiac muscle contraction
0.0256651	COX8C	cytochrome c oxidase subunit 8C [Source:HGNC Symbol;Acc:HGNC:24382]	hsa00190 Oxidative phosphorylation, hsa01100 Metabolic pathways, hsa04260 Cardiac muscle contraction
0.0256651	COX5A	cytochrome c oxidase subunit 5A [Source:HGNC Symbol;Acc:HGNC:2267]	hsa00190 Oxidative phosphorylation, hsa01100 Metabolic pathways, hsa04260 Cardiac muscle contraction
0.0192534	CRLS1	cardiolipin synthase 1 [Source:HGNC Symbol;Acc:HGNC:16148]	hsa00564 Glycerophospholipid metabolism, hsa01100 Metabolic pathways
0.0190139	SC5D	sterol-C5-desaturase [Source:HGNC Symbol;Acc:HGNC:10547]	hsa00100 Steroid biosynthesis, hsa01100 Metabolic pathways
0.0188524	NSDHL	NAD(P) dependent steroid dehydrogenase-like [Source:HGNC Symbol;Acc:HGNC:13398]	hsa00100 Steroid biosynthesis, hsa01100 Metabolic pathways	Significantly Downregulated by Telaglenestat
0.0188437	EBP	EBP cholestenol delta-isomerase [Source:HGNC Symbol;Acc:HGNC:3133]	hsa00100 Steroid biosynthesis, hsa01100 Metabolic pathways	Significantly Downregulated by Telaglenestat
0.0187166	CYP51A1	cytochrome P450 family 51 subfamily A member 1 [Source:HGNC Symbol;Acc:HGNC:2649]	hsa00100 Steroid biosynthesis, hsa01100 Metabolic pathways
0.0187138	LSS	lanosterol synthase [Source:HGNC Symbol;Acc:HGNC:6708]	hsa00100 Steroid biosynthesis, hsa01100 Metabolic pathways	Significantly Downregulated by Telaglenestat
0.0186955	SQLE	squalene epoxidase [Source:HGNC Symbol;Acc:HGNC:11279]	hsa00100 Steroid biosynthesis, hsa01100 Metabolic pathways
0.0182326	PGS1	phosphatidylglycerophosphate synthase 1 [Source:HGNC Symbol;Acc:HGNC:30029]	hsa00564 Glycerophospholipid metabolism, hsa01100 Metabolic pathways	Significantly Downregulated by Telaglenestat
0.0182127	FDFT1	farnesyl-diphosphate farnesyltransferase 1 [Source:HGNC Symbol;Acc:HGNC:3629]	hsa00100 Steroid biosynthesis, hsa01100 Metabolic pathways
0.0164444	IDI1	isopentenyl-diphosphate delta isomerase 1 [Source:HGNC Symbol;Acc:HGNC:5387]	hsa00900 Terpenoid backbone biosynthesis, hsa01100 Metabolic pathways
0.0158496	MVK	mevalonate kinase [Source:HGNC Symbol;Acc:HGNC:7530]	hsa00900 Terpenoid backbone biosynthesis, hsa01100 Metabolic pathways, hsa04146 Peroxisome	Significantly Downregulated by Telaglenestat
0.0158495	MVD	mevalonate diphosphate decarboxylase [Source:HGNC Symbol;Acc:HGNC:7529]	hsa00900 Terpenoid backbone biosynthesis, hsa01100 Metabolic pathways	Significantly Downregulated by Telaglenestat
0.0158366	PMVK	phosphomevalonate kinase [Source:HGNC Symbol;Acc:HGNC:9141]	hsa00900 Terpenoid backbone biosynthesis, hsa01100 Metabolic pathways, hsa04146 Peroxisome	Significantly Downregulated by Telaglenestat
0.0153826	HMGCR	3-hydroxy-3-methylglutaryl-CoA reductase [Source:HGNC Symbol;Acc:HGNC:5006]	hsa00900 Terpenoid backbone biosynthesis, hsa01100 Metabolic pathways, hsa04152 AMPK signaling pathway, hsa04976 Bile secretion
0.0147224	ALDH18A1	aldehyde dehydrogenase 18 family member A1 [Source:HGNC Symbol;Acc:HGNC:9722]	hsa00330 Arginine and proline metabolism, hsa01100 Metabolic pathways, hsa01230 Biosynthesis of amino acids
0.0123752	ADSL	adenylosuccinate lyase [Source:HGNC Symbol;Acc:HGNC:291]	hsa00230 Purine metabolism, hsa00250 Alanine, aspartate and glutamate metabolism, hsa01100 Metabolic pathways
0.0111474	UMPS	uridine monophosphate synthetase [Source:HGNC Symbol;Acc:HGNC:12563]	hsa00240 Pyrimidine metabolism, hsa00983 Drug metabolism - other enzymes, hsa01100 Metabolic pathways
0.0105609	SLC5A1	solute carrier family 5 member 1 [Source:HGNC Symbol;Acc:HGNC:11036]	hsa04973 Carbohydrate digestion and absorption, hsa04976 Bile secretion, hsa04978 Mineral absorption
0.00884569	CYBRD1	cytochrome b reductase 1 [Source:HGNC Symbol;Acc:HGNC:20797]	hsa04978 Mineral absorption
0.00882866	CP	ceruloplasmin [Source:HGNC Symbol;Acc:HGNC:2295]	hsa00860 Porphyrin and chlorophyll metabolism, hsa04216 Ferroptosis
0.00653727	DHODH	dihydroorotate dehydrogenase (quinone) [Source:HGNC Symbol;Acc:HGNC:2867]	hsa00240 Pyrimidine metabolism, hsa01100 Metabolic pathways	Significantly Downregulated by Telaglenestat
0.00634447	SPTLC1	serine palmitoyltransferase long chain base subunit 1 [Source:HGNC Symbol;Acc:HGNC:11277]	hsa00600 Sphingolipid metabolism, hsa01100 Metabolic pathways, hsa04071 Sphingolipid signaling pathway
0.00634447	SPTLC3	serine palmitoyltransferase long chain base subunit 3 [Source:HGNC Symbol;Acc:HGNC:16253]	hsa00600 Sphingolipid metabolism, hsa01100 Metabolic pathways, hsa04071 Sphingolipid signaling pathway
0.00634447	SPTLC2	serine palmitoyltransferase long chain base subunit 2 [Source:HGNC Symbol;Acc:HGNC:11278]	hsa00600 Sphingolipid metabolism, hsa01100 Metabolic pathways, hsa04071 Sphingolipid signaling pathway
0.0063201	KDSR	3-ketodihydrosphingosine reductase [Source:HGNC Symbol;Acc:HGNC:4021]	hsa00600 Sphingolipid metabolism, hsa01100 Metabolic pathways
0.00594638	GPD1	glycerol-3-phosphate dehydrogenase 1 [Source:HGNC Symbol;Acc:HGNC:4455]	hsa00564 Glycerophospholipid metabolism	Significantly Downregulated by Telaglenestat
0.0049769	SLC7A6	solute carrier family 7 member 6 [Source:HGNC Symbol;Acc:HGNC:11064]	NA
0.00290605	PLD2	phospholipase D2 [Source:HGNC Symbol;Acc:HGNC:9068]	hsa00564 Glycerophospholipid metabolism, hsa00565 Ether lipid metabolism, hsa01100 Metabolic pathways, hsa04014 Ras signaling pathway, hsa04024 cAMP signaling pathway, hsa04071 Sphingolipid signaling pathway, hsa04072 Phospholipase D signaling pathway, hsa04144 Endocytosis, hsa04666 Fc gamma R-mediated phagocytosis, hsa04724 Glutamatergic synapse, hsa04912 GnRH signaling pathway	Significantly Downregulated by Telaglenestat
0.00281514	ASNS	asparagine synthetase (glutamine-hydrolyzing) [Source:HGNC Symbol;Acc:HGNC:753]	hsa00250 Alanine, aspartate and glutamate metabolism, hsa01100 Metabolic pathways, hsa01230 Biosynthesis of amino acids
0.00212969	GGPS1	geranylgeranyl diphosphate synthase 1 [Source:HGNC Symbol;Acc:HGNC:4249]	hsa00900 Terpenoid backbone biosynthesis, hsa01100 Metabolic pathways
0.00195337	CYB5D1	cytochrome b5 domain containing 1 [Source:HGNC Symbol;Acc:HGNC:26516]	NA
0.00187505	PFAS	phosphoribosylformylglycinamidine synthase [Source:HGNC Symbol;Acc:HGNC:8863]	hsa00230 Purine metabolism, hsa01100 Metabolic pathways
0.00187414	PPAT	phosphoribosyl pyrophosphate amidotransferase [Source:HGNC Symbol;Acc:HGNC:9238]	hsa00230 Purine metabolism, hsa00250 Alanine, aspartate and glutamate metabolism, hsa01100 Metabolic pathways
0.00187153	PAICS	phosphoribosylaminoimidazole carboxylase and phosphoribosylaminoimidazolesuccinocarboxamide synthase [Source:HGNC Symbol;Acc:HGNC:8587]	hsa00230 Purine metabolism, hsa01100 Metabolic pathways
0.00187132	GART	phosphoribosylglycinamide formyltransferase, phosphoribosylglycinamide synthetase, phosphoribosylaminoimidazole synthetase [Source:HGNC Symbol;Acc:HGNC:4163]	hsa00230 Purine metabolism, hsa00670 One carbon pool by folate, hsa01100 Metabolic pathways
0.00179192	TYMS	thymidylate synthetase [Source:HGNC Symbol;Acc:HGNC:12441]	hsa00240 Pyrimidine metabolism, hsa00670 One carbon pool by folate, hsa01100 Metabolic pathways
0.00161305	PGLS	6-phosphogluconolactonase [Source:HGNC Symbol;Acc:HGNC:8903]	hsa00030 Pentose phosphate pathway, hsa01100 Metabolic pathways, hsa01200 Carbon metabolism	Significantly Downregulated by Telaglenestat
0.00161288	G6PD	glucose-6-phosphate dehydrogenase [Source:HGNC Symbol;Acc:HGNC:4057]	hsa00030 Pentose phosphate pathway, hsa00480 Glutathione metabolism, hsa01100 Metabolic pathways, hsa01200 Carbon metabolism	Significantly Downregulated by Telaglenestat
0.00155686	ATIC	5-aminoimidazole-4-carboxamide ribonucleotide formyltransferase/IMP cyclohydrolase [Source:HGNC Symbol;Acc:HGNC:794]	hsa00230 Purine metabolism, hsa00670 One carbon pool by folate, hsa01100 Metabolic pathways
0.000665943	SORD	sorbitol dehydrogenase [Source:HGNC Symbol;Acc:HGNC:11184]	hsa00040 Pentose and glucuronate interconversions, hsa00051 Fructose and mannose metabolism, hsa01100 Metabolic pathways
0.000480725	IDH2	isocitrate dehydrogenase (NADP(+)) 2 [Source:HGNC Symbol;Acc:HGNC:5383]	hsa00020 Citrate cycle (TCA cycle), hsa00480 Glutathione metabolism, hsa01100 Metabolic pathways, hsa01200 Carbon metabolism, hsa01210 2-Oxocarboxylic acid metabolism, hsa01230 Biosynthesis of amino acids, hsa04146 Peroxisome	Significantly Downregulated by Telaglenestat
0.000471539	DBT	dihydrolipoamide branched chain transacylase E2 [Source:HGNC Symbol;Acc:HGNC:2698]	hsa00280 Valine, leucine and isoleucine degradation, hsa00640 Propanoate metabolism, hsa01100 Metabolic pathways
0.000471532	BCKDHA	branched chain keto acid dehydrogenase E1 subunit alpha [Source:HGNC Symbol;Acc:HGNC:986]	hsa00280 Valine, leucine and isoleucine degradation, hsa00640 Propanoate metabolism, hsa01100 Metabolic pathways	Significantly Downregulated by Telaglenestat
0.000471532	BCKDHB	branched chain keto acid dehydrogenase E1 subunit beta [Source:HGNC Symbol;Acc:HGNC:987]	hsa00280 Valine, leucine and isoleucine degradation, hsa00640 Propanoate metabolism, hsa01100 Metabolic pathways
0.000454354	NIT2	nitrilase family member 2 [Source:HGNC Symbol;Acc:HGNC:29878]	hsa00250 Alanine, aspartate and glutamate metabolism, hsa01100 Metabolic pathways
0.00040972	BCAT2	branched chain amino acid transaminase 2 [Source:HGNC Symbol;Acc:HGNC:977]	hsa00270 Cysteine and methionine metabolism, hsa00280 Valine, leucine and isoleucine degradation, hsa00290 Valine, leucine and isoleucine biosynthesis, hsa00770 Pantothenate and CoA biosynthesis, hsa01100 Metabolic pathways, hsa01210 2-Oxocarboxylic acid metabolism, hsa01230 Biosynthesis of amino acids	Significantly Downregulated by Telaglenestat
0.000383766	GOT2	glutamic-oxaloacetic transaminase 2 [Source:HGNC Symbol;Acc:HGNC:4433]	hsa00220 Arginine biosynthesis, hsa00250 Alanine, aspartate and glutamate metabolism, hsa00270 Cysteine and methionine metabolism, hsa00330 Arginine and proline metabolism, hsa00350 Tyrosine metabolism, hsa00360 Phenylalanine metabolism, hsa00400 Phenylalanine, tyrosine and tryptophan biosynthesis, hsa01100 Metabolic pathways, hsa01200 Carbon metabolism, hsa01210 2-Oxocarboxylic acid metabolism, …
0.000311995	MCCC1	methylcrotonoyl-CoA carboxylase 1 [Source:HGNC Symbol;Acc:HGNC:6936]	hsa00280 Valine, leucine and isoleucine degradation, hsa01100 Metabolic pathways
0.000311995	MCCC2	methylcrotonoyl-CoA carboxylase 2 [Source:HGNC Symbol;Acc:HGNC:6937]	hsa00280 Valine, leucine and isoleucine degradation, hsa01100 Metabolic pathways
0.000281876	DHCR7	7-dehydrocholesterol reductase [Source:HGNC Symbol;Acc:HGNC:2860]	hsa00100 Steroid biosynthesis, hsa01100 Metabolic pathways	Significantly Downregulated by Telaglenestat
0.000280606	AUH	AU RNA binding methylglutaconyl-CoA hydratase [Source:HGNC Symbol;Acc:HGNC:890]	hsa00280 Valine, leucine and isoleucine degradation, hsa01100 Metabolic pathways
0.000236883	RPIA	ribose 5-phosphate isomerase A [Source:HGNC Symbol;Acc:HGNC:10297]	hsa00030 Pentose phosphate pathway, hsa01100 Metabolic pathways, hsa01200 Carbon metabolism, hsa01230 Biosynthesis of amino acids
0.000236341	GSR	glutathione-disulfide reductase [Source:HGNC Symbol;Acc:HGNC:4623]	hsa00480 Glutathione metabolism, hsa01100 Metabolic pathways, hsa04918 Thyroid hormone synthesis
0.000207219	GLS	glutaminase [Source:HGNC Symbol;Acc:HGNC:4331]	hsa00220 Arginine biosynthesis, hsa00250 Alanine, aspartate and glutamate metabolism, hsa00471 D-Glutamine and D-glutamate metabolism, hsa01100 Metabolic pathways, hsa04724 Glutamatergic synapse, hsa04727 GABAergic synapse, hsa04964 Proximal tubule bicarbonate reclamation	Inhibited by Telaglenestat
0.00019419	SLC25A1	solute carrier family 25 member 1 [Source:HGNC Symbol;Acc:HGNC:10979]	NA	Significantly Downregulated by Telaglenestat
0.000148584	CA5B	carbonic anhydrase 5B [Source:HGNC Symbol;Acc:HGNC:1378]	hsa00910 Nitrogen metabolism, hsa01100 Metabolic pathways
0.000140536	TM7SF2	transmembrane 7 superfamily member 2 [Source:HGNC Symbol;Acc:HGNC:11863]	hsa00100 Steroid biosynthesis, hsa01100 Metabolic pathways	Significantly Downregulated by Telaglenestat
0.000115137	SUCLG2	succinate-CoA ligase GDP-forming subunit beta [Source:HGNC Symbol;Acc:HGNC:11450]	hsa00020 Citrate cycle (TCA cycle), hsa00640 Propanoate metabolism, hsa01100 Metabolic pathways, hsa01200 Carbon metabolism
0.000115137	SUCLG1	succinate-CoA ligase GDP/ADP-forming subunit alpha [Source:HGNC Symbol;Acc:HGNC:11449]	hsa00020 Citrate cycle (TCA cycle), hsa00640 Propanoate metabolism, hsa01100 Metabolic pathways, hsa01200 Carbon metabolism
8.5756e-05	SLC25A10	solute carrier family 25 member 10 [Source:HGNC Symbol;Acc:HGNC:10980]	hsa04964 Proximal tubule bicarbonate reclamation	Significantly Downregulated by Telaglenestat
8.13503e-05	CEPT1	choline/ethanolamine phosphotransferase 1 [Source:HGNC Symbol;Acc:HGNC:24289]	hsa00440 Phosphonate and phosphinate metabolism, hsa00564 Glycerophospholipid metabolism, hsa00565 Ether lipid metabolism, hsa01100 Metabolic pathways
7.43176e-05	SLC25A6	solute carrier family 25 member 6 [Source:HGNC Symbol;Acc:HGNC:10992]	hsa04020 Calcium signaling pathway, hsa04022 cGMP-PKG signaling pathway, hsa04217 Necroptosis, hsa04218 Cellular senescence	Significantly Downregulated by Telaglenestat
6.27005e-05	ALDH5A1	aldehyde dehydrogenase 5 family member A1 [Source:HGNC Symbol;Acc:HGNC:408]	hsa00250 Alanine, aspartate and glutamate metabolism, hsa00650 Butanoate metabolism, hsa01100 Metabolic pathways
6.20412e-05	SLC4A5	solute carrier family 4 member 5 [Source:HGNC Symbol;Acc:HGNC:18168]	hsa04976 Bile secretion
5.96092e-05	SLC15A1	solute carrier family 15 member 1 [Source:HGNC Symbol;Acc:HGNC:10920]	hsa04974 Protein digestion and absorption
5.56895e-05	KHK	ketohexokinase [Source:HGNC Symbol;Acc:HGNC:6315]	hsa00051 Fructose and mannose metabolism, hsa01100 Metabolic pathways	Significantly Downregulated by Telaglenestat
5.16134e-05	FH	fumarate hydratase [Source:HGNC Symbol;Acc:HGNC:3700]	hsa00020 Citrate cycle (TCA cycle), hsa00620 Pyruvate metabolism, hsa01100 Metabolic pathways, hsa01200 Carbon metabolism
4.05941e-05	TK2	thymidine kinase 2 [Source:HGNC Symbol;Acc:HGNC:11831]	hsa00240 Pyrimidine metabolism, hsa00983 Drug metabolism - other enzymes, hsa01100 Metabolic pathways
3.65183e-05	NT5M	5',3'-nucleotidase, mitochondrial [Source:HGNC Symbol;Acc:HGNC:15769]	hsa00230 Purine metabolism, hsa00240 Pyrimidine metabolism, hsa00760 Nicotinate and nicotinamide metabolism, hsa01100 Metabolic pathways
3.58769e-05	PC	pyruvate carboxylase [Source:HGNC Symbol;Acc:HGNC:8636]	hsa00020 Citrate cycle (TCA cycle), hsa00620 Pyruvate metabolism, hsa01100 Metabolic pathways, hsa01200 Carbon metabolism, hsa01230 Biosynthesis of amino acids	Significantly Downregulated by Telaglenestat
3.5364e-05	SLC38A5	solute carrier family 38 member 5 [Source:HGNC Symbol;Acc:HGNC:18070]	hsa04727 GABAergic synapse	Significantly Downregulated by Telaglenestat
3.40077e-05	SLC29A2	solute carrier family 29 member 2 [Source:HGNC Symbol;Acc:HGNC:11004]	NA	Significantly Downregulated by Telaglenestat
2.85188e-05	SLC2A13	solute carrier family 2 member 13 [Source:HGNC Symbol;Acc:HGNC:15956]	NA
2.57508e-05	MMUT	methylmalonyl-CoA mutase [Source:HGNC Symbol;Acc:HGNC:7526]	hsa00280 Valine, leucine and isoleucine degradation, hsa00630 Glyoxylate and dicarboxylate metabolism, hsa00640 Propanoate metabolism, hsa01100 Metabolic pathways, hsa01200 Carbon metabolism
2.46992e-05	MCEE	methylmalonyl-CoA epimerase [Source:HGNC Symbol;Acc:HGNC:16732]	hsa00280 Valine, leucine and isoleucine degradation, hsa00630 Glyoxylate and dicarboxylate metabolism, hsa00640 Propanoate metabolism, hsa01100 Metabolic pathways, hsa01200 Carbon metabolism
2.40872e-05	CPT2	carnitine palmitoyltransferase 2 [Source:HGNC Symbol;Acc:HGNC:2330]	hsa00071 Fatty acid degradation, hsa01212 Fatty acid metabolism, hsa03320 PPAR signaling pathway
2.40302e-05	PTDSS2	phosphatidylserine synthase 2 [Source:HGNC Symbol;Acc:HGNC:15463]	hsa00564 Glycerophospholipid metabolism, hsa01100 Metabolic pathways	Significantly Downregulated by Telaglenestat
2.37426e-05	HIBADH	3-hydroxyisobutyrate dehydrogenase [Source:HGNC Symbol;Acc:HGNC:4907]	hsa00280 Valine, leucine and isoleucine degradation, hsa01100 Metabolic pathways
1.8453e-05	BPNT1	3'(2'), 5'-bisphosphate nucleotidase 1 [Source:HGNC Symbol;Acc:HGNC:1096]	hsa00920 Sulfur metabolism, hsa01100 Metabolic pathways
1.71008e-05	SLC1A5	solute carrier family 1 member 5 [Source:HGNC Symbol;Acc:HGNC:10943]	hsa04974 Protein digestion and absorption	Significantly Downregulated by Telaglenestat
1.52498e-05	SLC7A5	solute carrier family 7 member 5 [Source:HGNC Symbol;Acc:HGNC:11063]	hsa04150 mTOR signaling pathway	Significantly Downregulated by Telaglenestat
1.13614e-05	NQO1	NAD(P)H quinone dehydrogenase 1 [Source:HGNC Symbol;Acc:HGNC:2874]	hsa00130 Ubiquinone and other terpenoid-quinone biosynthesis, hsa01100 Metabolic pathways
1.05134e-05	ARG2	arginase 2 [Source:HGNC Symbol;Acc:HGNC:664]	hsa00220 Arginine biosynthesis, hsa00330 Arginine and proline metabolism, hsa01100 Metabolic pathways, hsa01230 Biosynthesis of amino acids
9.84457e-06	ECHS1	enoyl-CoA hydratase, short chain 1 [Source:HGNC Symbol;Acc:HGNC:3151]	hsa00062 Fatty acid elongation, hsa00071 Fatty acid degradation, hsa00280 Valine, leucine and isoleucine degradation, hsa00310 Lysine degradation, hsa00380 Tryptophan metabolism, hsa00410 beta-Alanine metabolism, hsa00640 Propanoate metabolism, hsa00650 Butanoate metabolism, hsa01100 Metabolic pathways, hsa01200 Carbon metabolism, hsa01212 Fatty acid metabolism	Significantly Downregulated by Telaglenestat
8.67098e-06	HADH	hydroxyacyl-CoA dehydrogenase [Source:HGNC Symbol;Acc:HGNC:4799]	hsa00062 Fatty acid elongation, hsa00071 Fatty acid degradation, hsa00280 Valine, leucine and isoleucine degradation, hsa00310 Lysine degradation, hsa00380 Tryptophan metabolism, hsa00650 Butanoate metabolism, hsa01100 Metabolic pathways, hsa01212 Fatty acid metabolism
7.78983e-06	SLC37A4	solute carrier family 37 member 4 [Source:HGNC Symbol;Acc:HGNC:4061]	hsa04973 Carbohydrate digestion and absorption	Significantly Downregulated by Telaglenestat
7.5229e-06	CPT1A	carnitine palmitoyltransferase 1A [Source:HGNC Symbol;Acc:HGNC:2328]	hsa00071 Fatty acid degradation, hsa01212 Fatty acid metabolism, hsa03320 PPAR signaling pathway, hsa04152 AMPK signaling pathway, hsa04920 Adipocytokine signaling pathway, hsa04922 Glucagon signaling pathway
7.43111e-06	COASY	Coenzyme A synthase [Source:HGNC Symbol;Acc:HGNC:29932]	hsa00770 Pantothenate and CoA biosynthesis, hsa01100 Metabolic pathways	Significantly Downregulated by Telaglenestat
6.94536e-06	GOT1	glutamic-oxaloacetic transaminase 1 [Source:HGNC Symbol;Acc:HGNC:4432]	hsa00220 Arginine biosynthesis, hsa00250 Alanine, aspartate and glutamate metabolism, hsa00270 Cysteine and methionine metabolism, hsa00330 Arginine and proline metabolism, hsa00350 Tyrosine metabolism, hsa00360 Phenylalanine metabolism, hsa00400 Phenylalanine, tyrosine and tryptophan biosynthesis, hsa01100 Metabolic pathways, hsa01200 Carbon metabolism, hsa01210 2-Oxocarboxylic acid metabolism, …
6.5134e-06	DLST	dihydrolipoamide S-succinyltransferase [Source:HGNC Symbol;Acc:HGNC:2911]	hsa00020 Citrate cycle (TCA cycle), hsa00310 Lysine degradation, hsa00380 Tryptophan metabolism, hsa01100 Metabolic pathways, hsa01200 Carbon metabolism	Significantly Downregulated by Telaglenestat
6.50883e-06	OGDH	oxoglutarate dehydrogenase [Source:HGNC Symbol;Acc:HGNC:8124]	hsa00020 Citrate cycle (TCA cycle), hsa01100 Metabolic pathways, hsa01200 Carbon metabolism	Significantly Downregulated by Telaglenestat
6.17631e-06	PDHX	pyruvate dehydrogenase complex component X [Source:HGNC Symbol;Acc:HGNC:21350]	hsa01100 Metabolic pathways
6.0389e-06	SLC35A2	solute carrier family 35 member A2 [Source:HGNC Symbol;Acc:HGNC:11022]	NA
5.60325e-06	DHCR24	24-dehydrocholesterol reductase [Source:HGNC Symbol;Acc:HGNC:2859]	hsa00100 Steroid biosynthesis, hsa01100 Metabolic pathways	Significantly Downregulated by Telaglenestat
5.36969e-06	PRDX6	peroxiredoxin 6 [Source:HGNC Symbol;Acc:HGNC:16753]	hsa00480 Glutathione metabolism, hsa01100 Metabolic pathways
5.22784e-06	AASS	aminoadipate-semialdehyde synthase [Source:HGNC Symbol;Acc:HGNC:17366]	hsa00310 Lysine degradation, hsa01100 Metabolic pathways
5.06052e-06	AGL	amylo-alpha-1, 6-glucosidase, 4-alpha-glucanotransferase [Source:HGNC Symbol;Acc:HGNC:321]	hsa00500 Starch and sucrose metabolism, hsa01100 Metabolic pathways
5.05409e-06	GYG1	glycogenin 1 [Source:HGNC Symbol;Acc:HGNC:4699]	hsa00500 Starch and sucrose metabolism, hsa01100 Metabolic pathways
5.05409e-06	GYS1	glycogen synthase 1 [Source:HGNC Symbol;Acc:HGNC:4706]	hsa00500 Starch and sucrose metabolism, hsa01100 Metabolic pathways, hsa04151 PI3K-Akt signaling pathway, hsa04152 AMPK signaling pathway, hsa04910 Insulin signaling pathway, hsa04922 Glucagon signaling pathway	Significantly Downregulated by Telaglenestat
4.91316e-06	GBE1	1,4-alpha-glucan branching enzyme 1 [Source:HGNC Symbol;Acc:HGNC:4180]	hsa00500 Starch and sucrose metabolism, hsa01100 Metabolic pathways
4.57112e-06	EHHADH	enoyl-CoA hydratase and 3-hydroxyacyl CoA dehydrogenase [Source:HGNC Symbol;Acc:HGNC:3247]	hsa00071 Fatty acid degradation, hsa00280 Valine, leucine and isoleucine degradation, hsa00310 Lysine degradation, hsa00380 Tryptophan metabolism, hsa00410 beta-Alanine metabolism, hsa00640 Propanoate metabolism, hsa00650 Butanoate metabolism, hsa01100 Metabolic pathways, hsa01200 Carbon metabolism, hsa01212 Fatty acid metabolism, hsa03320 PPAR signaling pathway, hsa04146 Peroxisome
4.51668e-06	HSD17B4	hydroxysteroid 17-beta dehydrogenase 4 [Source:HGNC Symbol;Acc:HGNC:5213]	hsa00120 Primary bile acid biosynthesis, hsa01040 Biosynthesis of unsaturated fatty acids, hsa01100 Metabolic pathways, hsa01212 Fatty acid metabolism, hsa04146 Peroxisome
3.97827e-06	ISYNA1	inositol-3-phosphate synthase 1 [Source:HGNC Symbol;Acc:HGNC:29821]	hsa00562 Inositol phosphate metabolism, hsa01100 Metabolic pathways	Significantly Downregulated by Telaglenestat
3.86558e-06	SLC29A3	solute carrier family 29 member 3 [Source:HGNC Symbol;Acc:HGNC:23096]	NA	Significantly Downregulated by Telaglenestat
3.81454e-06	ENTPD4	ectonucleoside triphosphate diphosphohydrolase 4 [Source:HGNC Symbol;Acc:HGNC:14573]	hsa00230 Purine metabolism, hsa00240 Pyrimidine metabolism, hsa01100 Metabolic pathways, hsa04142 Lysosome
2.8761e-06	AQP3	aquaporin 3 (Gill blood group) [Source:HGNC Symbol;Acc:HGNC:636]	hsa04962 Vasopressin-regulated water reabsorption
2.70463e-06	SLC38A2	solute carrier family 38 member 2 [Source:HGNC Symbol;Acc:HGNC:13448]	hsa04724 Glutamatergic synapse, hsa04727 GABAergic synapse, hsa04974 Protein digestion and absorption
2.32678e-06	INPP1	inositol polyphosphate-1-phosphatase [Source:HGNC Symbol;Acc:HGNC:6071]	hsa00562 Inositol phosphate metabolism, hsa01100 Metabolic pathways, hsa04070 Phosphatidylinositol signaling system
2.23698e-06	G6PC3	glucose-6-phosphatase catalytic subunit 3 [Source:HGNC Symbol;Acc:HGNC:24861]	hsa00010 Glycolysis / Gluconeogenesis, hsa00052 Galactose metabolism, hsa00500 Starch and sucrose metabolism, hsa01100 Metabolic pathways, hsa04068 FoxO signaling pathway, hsa04151 PI3K-Akt signaling pathway, hsa04152 AMPK signaling pathway, hsa04910 Insulin signaling pathway, hsa04920 Adipocytokine signaling pathway, hsa04922 Glucagon signaling pathway, hsa04973 Carbohydrate digestion and absorp…	Significantly Downregulated by Telaglenestat
2.22639e-06	CRAT	carnitine O-acetyltransferase [Source:HGNC Symbol;Acc:HGNC:2342]	hsa04146 Peroxisome	Significantly Downregulated by Telaglenestat
1.10707e-06	GPT2	glutamic--pyruvic transaminase 2 [Source:HGNC Symbol;Acc:HGNC:18062]	hsa00220 Arginine biosynthesis, hsa00250 Alanine, aspartate and glutamate metabolism, hsa01100 Metabolic pathways, hsa01200 Carbon metabolism, hsa01210 2-Oxocarboxylic acid metabolism, hsa01230 Biosynthesis of amino acids
1.03607e-06	TXNRD1	thioredoxin reductase 1 [Source:HGNC Symbol;Acc:HGNC:12437]	hsa00450 Selenocompound metabolism
9.1528e-07	GLO1	glyoxalase I [Source:HGNC Symbol;Acc:HGNC:4323]	hsa00620 Pyruvate metabolism, hsa01100 Metabolic pathways
9.06524e-07	GRHPR	glyoxylate and hydroxypyruvate reductase [Source:HGNC Symbol;Acc:HGNC:4570]	hsa00260 Glycine, serine and threonine metabolism, hsa00620 Pyruvate metabolism, hsa00630 Glyoxylate and dicarboxylate metabolism, hsa01100 Metabolic pathways	Significantly Downregulated by Telaglenestat
9.03257e-07	IVD	isovaleryl-CoA dehydrogenase [Source:HGNC Symbol;Acc:HGNC:6186]	hsa00280 Valine, leucine and isoleucine degradation, hsa01100 Metabolic pathways
8.9514e-07	SLC25A19	solute carrier family 25 member 19 [Source:HGNC Symbol;Acc:HGNC:14409]	NA	Significantly Downregulated by Telaglenestat
8.74019e-07	SLC1A4	solute carrier family 1 member 4 [Source:HGNC Symbol;Acc:HGNC:10942]	NA
7.33473e-07	SLCO1B3	solute carrier organic anion transporter family member 1B3 [Source:HGNC Symbol;Acc:HGNC:10961]	hsa04976 Bile secretion
6.88887e-07	NT5C3A	5'-nucleotidase, cytosolic IIIA [Source:HGNC Symbol;Acc:HGNC:17820]	hsa00230 Purine metabolism, hsa00240 Pyrimidine metabolism
6.67305e-07	SLC25A16	solute carrier family 25 member 16 [Source:HGNC Symbol;Acc:HGNC:10986]	NA
6.61612e-07	SLC6A6	solute carrier family 6 member 6 [Source:HGNC Symbol;Acc:HGNC:11052]	NA
6.02122e-07	PEMT	phosphatidylethanolamine N-methyltransferase [Source:HGNC Symbol;Acc:HGNC:8830]	hsa00564 Glycerophospholipid metabolism, hsa01100 Metabolic pathways	Significantly Downregulated by Telaglenestat
5.96404e-07	FASN	fatty acid synthase [Source:HGNC Symbol;Acc:HGNC:3594]	hsa00061 Fatty acid biosynthesis, hsa01100 Metabolic pathways, hsa01212 Fatty acid metabolism, hsa04152 AMPK signaling pathway, hsa04910 Insulin signaling pathway	Significantly Downregulated by Telaglenestat
5.78217e-07	GLTP	glycolipid transfer protein [Source:HGNC Symbol;Acc:HGNC:24867]	NA
5.76027e-07	SLC43A1	solute carrier family 43 member 1 [Source:HGNC Symbol;Acc:HGNC:9225]	NA
5.67443e-07	PAH	phenylalanine hydroxylase [Source:HGNC Symbol;Acc:HGNC:8582]	hsa00360 Phenylalanine metabolism, hsa00400 Phenylalanine, tyrosine and tryptophan biosynthesis, hsa00790 Folate biosynthesis, hsa01100 Metabolic pathways, hsa01230 Biosynthesis of amino acids
5.60783e-07	H6PD	hexose-6-phosphate dehydrogenase/glucose 1-dehydrogenase [Source:HGNC Symbol;Acc:HGNC:4795]	hsa00030 Pentose phosphate pathway, hsa01100 Metabolic pathways, hsa01200 Carbon metabolism
3.81327e-07	SLC4A7	solute carrier family 4 member 7 [Source:HGNC Symbol;Acc:HGNC:11033]	NA
3.79255e-07	SLC5A6	solute carrier family 5 member 6 [Source:HGNC Symbol;Acc:HGNC:11041]	hsa04977 Vitamin digestion and absorption	Significantly Downregulated by Telaglenestat
3.68814e-07	ACAT1	acetyl-CoA acetyltransferase 1 [Source:HGNC Symbol;Acc:HGNC:93]	hsa00071 Fatty acid degradation, hsa00072 Synthesis and degradation of ketone bodies, hsa00280 Valine, leucine and isoleucine degradation, hsa00310 Lysine degradation, hsa00380 Tryptophan metabolism, hsa00620 Pyruvate metabolism, hsa00630 Glyoxylate and dicarboxylate metabolism, hsa00640 Propanoate metabolism, hsa00650 Butanoate metabolism, hsa00900 Terpenoid backbone biosynthesis, hsa01100 Metab…
3.45467e-07	NAGS	N-acetylglutamate synthase [Source:HGNC Symbol;Acc:HGNC:17996]	hsa00220 Arginine biosynthesis, hsa01100 Metabolic pathways, hsa01210 2-Oxocarboxylic acid metabolism, hsa01230 Biosynthesis of amino acids
3.21337e-07	FADS2	fatty acid desaturase 2 [Source:HGNC Symbol;Acc:HGNC:3575]	hsa00592 alpha-Linolenic acid metabolism, hsa01040 Biosynthesis of unsaturated fatty acids, hsa01100 Metabolic pathways, hsa01212 Fatty acid metabolism, hsa03320 PPAR signaling pathway	Significantly Downregulated by Telaglenestat
3.08621e-07	ABCD1	ATP binding cassette subfamily D member 1 [Source:HGNC Symbol;Acc:HGNC:61]	hsa02010 ABC transporters, hsa04146 Peroxisome	Significantly Downregulated by Telaglenestat
2.92672e-07	CDA	cytidine deaminase [Source:HGNC Symbol;Acc:HGNC:1712]	hsa00240 Pyrimidine metabolism, hsa00983 Drug metabolism - other enzymes, hsa01100 Metabolic pathways	Significantly Downregulated by Telaglenestat
2.91726e-07	ABCA3	ATP binding cassette subfamily A member 3 [Source:HGNC Symbol;Acc:HGNC:33]	hsa02010 ABC transporters	Significantly Downregulated by Telaglenestat
1.96849e-07	SLC19A1	solute carrier family 19 member 1 [Source:HGNC Symbol;Acc:HGNC:10937]	hsa04977 Vitamin digestion and absorption	Significantly Downregulated by Telaglenestat
1.51576e-07	DUT	deoxyuridine triphosphatase [Source:HGNC Symbol;Acc:HGNC:3078]	hsa00240 Pyrimidine metabolism, hsa00983 Drug metabolism - other enzymes, hsa01100 Metabolic pathways
1.41339e-07	SULT1A3	sulfotransferase family 1A member 3 [Source:HGNC Symbol;Acc:HGNC:11455]	NA	Significantly Downregulated by Telaglenestat
1.35124e-07	LIPA	lipase A, lysosomal acid type [Source:HGNC Symbol;Acc:HGNC:6617]	hsa00100 Steroid biosynthesis, hsa04142 Lysosome
1.24457e-07	PISD	phosphatidylserine decarboxylase [Source:HGNC Symbol;Acc:HGNC:8999]	hsa00564 Glycerophospholipid metabolism, hsa01100 Metabolic pathways	Significantly Downregulated by Telaglenestat
1.00099e-07	B4GALT2	beta-1,4-galactosyltransferase 2 [Source:HGNC Symbol;Acc:HGNC:925]	hsa00052 Galactose metabolism, hsa00510 N-Glycan biosynthesis, hsa00513 Various types of N-glycan biosynthesis, hsa00514 Other types of O-glycan biosynthesis, hsa00515 Mannose type O-glycan biosynthesis, hsa00533 Glycosaminoglycan biosynthesis - keratan sulfate, hsa00601 Glycosphingolipid biosynthesis - lacto and neolacto series, hsa01100 Metabolic pathways	Significantly Downregulated by Telaglenestat
9.69095e-08	DBI	diazepam binding inhibitor, acyl-CoA binding protein [Source:HGNC Symbol;Acc:HGNC:2690]	hsa03320 PPAR signaling pathway
8.88541e-08	SLC2A1	solute carrier family 2 member 1 [Source:HGNC Symbol;Acc:HGNC:11005]	hsa04066 HIF-1 signaling pathway, hsa04911 Insulin secretion, hsa04919 Thyroid hormone signaling pathway, hsa04920 Adipocytokine signaling pathway, hsa04922 Glucagon signaling pathway, hsa04976 Bile secretion	Significantly Downregulated by Telaglenestat
8.43569e-08	AACS	acetoacetyl-CoA synthetase [Source:HGNC Symbol;Acc:HGNC:21298]	hsa00280 Valine, leucine and isoleucine degradation, hsa00650 Butanoate metabolism, hsa01100 Metabolic pathways	Significantly Downregulated by Telaglenestat
7.92471e-08	GALE	UDP-galactose-4-epimerase [Source:HGNC Symbol;Acc:HGNC:4116]	hsa00052 Galactose metabolism, hsa00520 Amino sugar and nucleotide sugar metabolism, hsa01100 Metabolic pathways	Significantly Downregulated by Telaglenestat
7.06502e-08	GUSB	glucuronidase beta [Source:HGNC Symbol;Acc:HGNC:4696]	hsa00040 Pentose and glucuronate interconversions, hsa00531 Glycosaminoglycan degradation, hsa00860 Porphyrin and chlorophyll metabolism, hsa00983 Drug metabolism - other enzymes, hsa01100 Metabolic pathways, hsa04142 Lysosome
6.95599e-08	LCAT	lecithin-cholesterol acyltransferase [Source:HGNC Symbol;Acc:HGNC:6522]	hsa00564 Glycerophospholipid metabolism	Significantly Downregulated by Telaglenestat
5.1835e-08	SPHK2	sphingosine kinase 2 [Source:HGNC Symbol;Acc:HGNC:18859]	hsa00600 Sphingolipid metabolism, hsa01100 Metabolic pathways, hsa04020 Calcium signaling pathway, hsa04071 Sphingolipid signaling pathway, hsa04072 Phospholipase D signaling pathway, hsa04370 VEGF signaling pathway, hsa04371 Apelin signaling pathway, hsa04666 Fc gamma R-mediated phagocytosis
4.99914e-08	SLC17A5	solute carrier family 17 member 5 [Source:HGNC Symbol;Acc:HGNC:10933]	hsa04142 Lysosome
4.98514e-08	SGPL1	sphingosine-1-phosphate lyase 1 [Source:HGNC Symbol;Acc:HGNC:10817]	hsa00600 Sphingolipid metabolism, hsa01100 Metabolic pathways, hsa04071 Sphingolipid signaling pathway
4.72702e-08	RFK	riboflavin kinase [Source:HGNC Symbol;Acc:HGNC:30324]	hsa00740 Riboflavin metabolism, hsa01100 Metabolic pathways
4.33144e-08	SOD2	superoxide dismutase 2 [Source:HGNC Symbol;Acc:HGNC:11180]	hsa04068 FoxO signaling pathway, hsa04146 Peroxisome, hsa04211 Longevity regulating pathway, hsa04213 Longevity regulating pathway - multiple species
4.24334e-08	SUOX	sulfite oxidase [Source:HGNC Symbol;Acc:HGNC:11460]	hsa00920 Sulfur metabolism, hsa01100 Metabolic pathways
4.12325e-08	SLC29A1	solute carrier family 29 member 1 (Augustine blood group) [Source:HGNC Symbol;Acc:HGNC:11003]	NA	Significantly Downregulated by Telaglenestat
3.99391e-08	SLC43A2	solute carrier family 43 member 2 [Source:HGNC Symbol;Acc:HGNC:23087]	NA	Significantly Downregulated by Telaglenestat
3.77339e-08	DCTPP1	dCTP pyrophosphatase 1 [Source:HGNC Symbol;Acc:HGNC:28777]	hsa00240 Pyrimidine metabolism, hsa01100 Metabolic pathways	Significantly Downregulated by Telaglenestat
3.42362e-08	PCBD1	pterin-4 alpha-carbinolamine dehydratase 1 [Source:HGNC Symbol;Acc:HGNC:8646]	hsa00790 Folate biosynthesis, hsa01100 Metabolic pathways	Significantly Downregulated by Telaglenestat
3.25917e-08	B3GAT3	beta-1,3-glucuronyltransferase 3 [Source:HGNC Symbol;Acc:HGNC:923]	hsa00532 Glycosaminoglycan biosynthesis - chondroitin sulfate / dermatan sulfate, hsa00534 Glycosaminoglycan biosynthesis - heparan sulfate / heparin, hsa01100 Metabolic pathways	Significantly Downregulated by Telaglenestat
3.18286e-08	CMPK2	cytidine/uridine monophosphate kinase 2 [Source:HGNC Symbol;Acc:HGNC:27015]	hsa00240 Pyrimidine metabolism, hsa01100 Metabolic pathways
3.04822e-08	NADK	NAD kinase [Source:HGNC Symbol;Acc:HGNC:29831]	hsa00760 Nicotinate and nicotinamide metabolism, hsa01100 Metabolic pathways	Significantly Downregulated by Telaglenestat
2.82702e-08	GLB1	galactosidase beta 1 [Source:HGNC Symbol;Acc:HGNC:4298]	hsa00052 Galactose metabolism, hsa00511 Other glycan degradation, hsa00531 Glycosaminoglycan degradation, hsa00600 Sphingolipid metabolism, hsa00604 Glycosphingolipid biosynthesis - ganglio series, hsa01100 Metabolic pathways, hsa04142 Lysosome
2.74612e-08	UXS1	UDP-glucuronate decarboxylase 1 [Source:HGNC Symbol;Acc:HGNC:17729]	hsa00520 Amino sugar and nucleotide sugar metabolism, hsa01100 Metabolic pathways
2.25562e-08	SRM	spermidine synthase [Source:HGNC Symbol;Acc:HGNC:11296]	hsa00270 Cysteine and methionine metabolism, hsa00330 Arginine and proline metabolism, hsa00480 Glutathione metabolism, hsa01100 Metabolic pathways	Significantly Downregulated by Telaglenestat
1.93653e-08	BTD	biotinidase [Source:HGNC Symbol;Acc:HGNC:1122]	hsa00780 Biotin metabolism, hsa01100 Metabolic pathways, hsa04977 Vitamin digestion and absorption
1.79751e-08	ACADM	acyl-CoA dehydrogenase medium chain [Source:HGNC Symbol;Acc:HGNC:89]	hsa00071 Fatty acid degradation, hsa00280 Valine, leucine and isoleucine degradation, hsa01100 Metabolic pathways, hsa01212 Fatty acid metabolism, hsa03320 PPAR signaling pathway
1.73691e-08	QDPR	quinoid dihydropteridine reductase [Source:HGNC Symbol;Acc:HGNC:9752]	hsa00790 Folate biosynthesis, hsa01100 Metabolic pathways
1.6438e-08	B4GALT7	beta-1,4-galactosyltransferase 7 [Source:HGNC Symbol;Acc:HGNC:930]	hsa00532 Glycosaminoglycan biosynthesis - chondroitin sulfate / dermatan sulfate, hsa00534 Glycosaminoglycan biosynthesis - heparan sulfate / heparin, hsa01100 Metabolic pathways	Significantly Downregulated by Telaglenestat
1.6171e-08	SCD	stearoyl-CoA desaturase [Source:HGNC Symbol;Acc:HGNC:10571]	hsa01040 Biosynthesis of unsaturated fatty acids, hsa01100 Metabolic pathways, hsa01212 Fatty acid metabolism, hsa03320 PPAR signaling pathway, hsa04152 AMPK signaling pathway
1.46087e-08	DCXR	dicarbonyl and L-xylulose reductase [Source:HGNC Symbol;Acc:HGNC:18985]	hsa00040 Pentose and glucuronate interconversions, hsa01100 Metabolic pathways	Significantly Downregulated by Telaglenestat
1.43173e-08	OXSM	3-oxoacyl-ACP synthase, mitochondrial [Source:HGNC Symbol;Acc:HGNC:26063]	hsa00061 Fatty acid biosynthesis, hsa00780 Biotin metabolism, hsa01100 Metabolic pathways, hsa01212 Fatty acid metabolism
1.40195e-08	HLCS	holocarboxylase synthetase [Source:HGNC Symbol;Acc:HGNC:4976]	hsa00780 Biotin metabolism, hsa01100 Metabolic pathways
1.26043e-08	SGPP1	sphingosine-1-phosphate phosphatase 1 [Source:HGNC Symbol;Acc:HGNC:17720]	hsa00600 Sphingolipid metabolism, hsa01100 Metabolic pathways, hsa04071 Sphingolipid signaling pathway
1.23956e-08	GNE	glucosamine (UDP-N-acetyl)-2-epimerase/N-acetylmannosamine kinase [Source:HGNC Symbol;Acc:HGNC:23657]	hsa00520 Amino sugar and nucleotide sugar metabolism, hsa01100 Metabolic pathways
1.07219e-08	B3GALT6	beta-1,3-galactosyltransferase 6 [Source:HGNC Symbol;Acc:HGNC:17978]	hsa00532 Glycosaminoglycan biosynthesis - chondroitin sulfate / dermatan sulfate, hsa00534 Glycosaminoglycan biosynthesis - heparan sulfate / heparin, hsa01100 Metabolic pathways
1.033e-08	NADSYN1	NAD synthetase 1 [Source:HGNC Symbol;Acc:HGNC:29832]	hsa00760 Nicotinate and nicotinamide metabolism, hsa01100 Metabolic pathways	Significantly Downregulated by Telaglenestat
9.89456e-09	SLC36A4	solute carrier family 36 member 4 [Source:HGNC Symbol;Acc:HGNC:19660]	hsa04974 Protein digestion and absorption
6.42697e-09	CNDP2	carnosine dipeptidase 2 [Source:HGNC Symbol;Acc:HGNC:24437]	hsa00330 Arginine and proline metabolism, hsa00340 Histidine metabolism, hsa00410 beta-Alanine metabolism, hsa01100 Metabolic pathways	Significantly Downregulated by Telaglenestat
6.18473e-09	ADK	adenosine kinase [Source:HGNC Symbol;Acc:HGNC:257]	hsa00230 Purine metabolism, hsa01100 Metabolic pathways
6.09524e-09	SLC17A7	solute carrier family 17 member 7 [Source:HGNC Symbol;Acc:HGNC:16704]	hsa04721 Synaptic vesicle cycle, hsa04723 Retrograde endocannabinoid signaling, hsa04724 Glutamatergic synapse
5.61435e-09	MPI	mannose phosphate isomerase [Source:HGNC Symbol;Acc:HGNC:7216]	hsa00051 Fructose and mannose metabolism, hsa00520 Amino sugar and nucleotide sugar metabolism, hsa01100 Metabolic pathways	Significantly Downregulated by Telaglenestat
4.95565e-09	PLPP1	phospholipid phosphatase 1 [Source:HGNC Symbol;Acc:HGNC:9228]	hsa00561 Glycerolipid metabolism, hsa00564 Glycerophospholipid metabolism, hsa00565 Ether lipid metabolism, hsa00600 Sphingolipid metabolism, hsa01100 Metabolic pathways, hsa04072 Phospholipase D signaling pathway, hsa04666 Fc gamma R-mediated phagocytosis, hsa04975 Fat digestion and absorption
4.55447e-09	BLVRB	biliverdin reductase B [Source:HGNC Symbol;Acc:HGNC:1063]	hsa00740 Riboflavin metabolism, hsa00860 Porphyrin and chlorophyll metabolism, hsa01100 Metabolic pathways	Significantly Downregulated by Telaglenestat
4.3927e-09	ACADVL	acyl-CoA dehydrogenase very long chain [Source:HGNC Symbol;Acc:HGNC:92]	hsa00071 Fatty acid degradation, hsa01100 Metabolic pathways, hsa01212 Fatty acid metabolism	Significantly Downregulated by Telaglenestat
4.23347e-09	NANS	N-acetylneuraminate synthase [Source:HGNC Symbol;Acc:HGNC:19237]	hsa00520 Amino sugar and nucleotide sugar metabolism, hsa01100 Metabolic pathways
4.11275e-09	STS	steroid sulfatase [Source:HGNC Symbol;Acc:HGNC:11425]	hsa00140 Steroid hormone biosynthesis
3.2632e-09	SOAT1	sterol O-acyltransferase 1 [Source:HGNC Symbol;Acc:HGNC:11177]	hsa00100 Steroid biosynthesis
3.12272e-09	SOD1	superoxide dismutase 1 [Source:HGNC Symbol;Acc:HGNC:11179]	hsa04146 Peroxisome, hsa04213 Longevity regulating pathway - multiple species
2.53705e-09	SLC35A1	solute carrier family 35 member A1 [Source:HGNC Symbol;Acc:HGNC:11021]	NA
1.23922e-09	PDXK	pyridoxal kinase [Source:HGNC Symbol;Acc:HGNC:8819]	hsa00750 Vitamin B6 metabolism, hsa01100 Metabolic pathways	Significantly Downregulated by Telaglenestat
1.15491e-09	ACSL1	acyl-CoA synthetase long chain family member 1 [Source:HGNC Symbol;Acc:HGNC:3569]	hsa00061 Fatty acid biosynthesis, hsa00071 Fatty acid degradation, hsa01100 Metabolic pathways, hsa01212 Fatty acid metabolism, hsa03320 PPAR signaling pathway, hsa04146 Peroxisome, hsa04216 Ferroptosis, hsa04920 Adipocytokine signaling pathway
1.04155e-09	MTHFS	methenyltetrahydrofolate synthetase [Source:HGNC Symbol;Acc:HGNC:7437]	hsa00670 One carbon pool by folate, hsa01100 Metabolic pathways
8.70187e-10	ACOT7	acyl-CoA thioesterase 7 [Source:HGNC Symbol;Acc:HGNC:24157]	hsa00062 Fatty acid elongation, hsa01040 Biosynthesis of unsaturated fatty acids	Significantly Downregulated by Telaglenestat
8.55468e-10	GCNT1	glucosaminyl (N-acetyl) transferase 1 [Source:HGNC Symbol;Acc:HGNC:4203]	hsa00512 Mucin type O-glycan biosynthesis, hsa01100 Metabolic pathways
5.40629e-10	NAGA	alpha-N-acetylgalactosaminidase [Source:HGNC Symbol;Acc:HGNC:7631]	hsa00603 Glycosphingolipid biosynthesis - globo and isoglobo series, hsa01100 Metabolic pathways, hsa04142 Lysosome	Significantly Downregulated by Telaglenestat
4.93581e-10	ATP6V1D	ATPase H+ transporting V1 subunit D [Source:HGNC Symbol;Acc:HGNC:13527]	hsa00190 Oxidative phosphorylation, hsa01100 Metabolic pathways, hsa04145 Phagosome, hsa04150 mTOR signaling pathway, hsa04721 Synaptic vesicle cycle, hsa04966 Collecting duct acid secretion
4.93581e-10	ATP6V1H	ATPase H+ transporting V1 subunit H [Source:HGNC Symbol;Acc:HGNC:18303]	hsa00190 Oxidative phosphorylation, hsa01100 Metabolic pathways, hsa04142 Lysosome, hsa04145 Phagosome, hsa04150 mTOR signaling pathway, hsa04721 Synaptic vesicle cycle
4.93581e-10	ATP6V1A	ATPase H+ transporting V1 subunit A [Source:HGNC Symbol;Acc:HGNC:851]	hsa00190 Oxidative phosphorylation, hsa01100 Metabolic pathways, hsa04145 Phagosome, hsa04150 mTOR signaling pathway, hsa04721 Synaptic vesicle cycle, hsa04966 Collecting duct acid secretion
4.93581e-10	ATP6V1B2	ATPase H+ transporting V1 subunit B2 [Source:HGNC Symbol;Acc:HGNC:854]	hsa00190 Oxidative phosphorylation, hsa01100 Metabolic pathways, hsa04145 Phagosome, hsa04150 mTOR signaling pathway, hsa04721 Synaptic vesicle cycle, hsa04966 Collecting duct acid secretion
4.93581e-10	ATP6V0C	ATPase H+ transporting V0 subunit c [Source:HGNC Symbol;Acc:HGNC:855]	hsa00190 Oxidative phosphorylation, hsa01100 Metabolic pathways, hsa04142 Lysosome, hsa04145 Phagosome, hsa04721 Synaptic vesicle cycle, hsa04966 Collecting duct acid secretion	Significantly Downregulated by Telaglenestat
4.93581e-10	ATP6V0B	ATPase H+ transporting V0 subunit b [Source:HGNC Symbol;Acc:HGNC:861]	hsa00190 Oxidative phosphorylation, hsa01100 Metabolic pathways, hsa04142 Lysosome, hsa04145 Phagosome, hsa04721 Synaptic vesicle cycle	Significantly Downregulated by Telaglenestat
4.93581e-10	ATP6V0E1	ATPase H+ transporting V0 subunit e1 [Source:HGNC Symbol;Acc:HGNC:863]	hsa00190 Oxidative phosphorylation, hsa01100 Metabolic pathways, hsa04145 Phagosome, hsa04721 Synaptic vesicle cycle, hsa04966 Collecting duct acid secretion
4.93581e-10	ATP6V0D1	ATPase H+ transporting V0 subunit d1 [Source:HGNC Symbol;Acc:HGNC:13724]	hsa00190 Oxidative phosphorylation, hsa01100 Metabolic pathways, hsa04142 Lysosome, hsa04145 Phagosome, hsa04721 Synaptic vesicle cycle, hsa04966 Collecting duct acid secretion	Significantly Downregulated by Telaglenestat
4.93581e-10	ATP6V1F	ATPase H+ transporting V1 subunit F [Source:HGNC Symbol;Acc:HGNC:16832]	hsa00190 Oxidative phosphorylation, hsa01100 Metabolic pathways, hsa04145 Phagosome, hsa04150 mTOR signaling pathway, hsa04721 Synaptic vesicle cycle, hsa04966 Collecting duct acid secretion	Significantly Downregulated by Telaglenestat
3.55939e-10	ENPP1	ectonucleotide pyrophosphatase/phosphodiesterase 1 [Source:HGNC Symbol;Acc:HGNC:3356]	hsa00230 Purine metabolism, hsa00240 Pyrimidine metabolism, hsa00500 Starch and sucrose metabolism, hsa00740 Riboflavin metabolism, hsa00760 Nicotinate and nicotinamide metabolism, hsa00770 Pantothenate and CoA biosynthesis, hsa01100 Metabolic pathways
2.88788e-10	MTR	5-methyltetrahydrofolate-homocysteine methyltransferase [Source:HGNC Symbol;Acc:HGNC:7468]	hsa00270 Cysteine and methionine metabolism, hsa00450 Selenocompound metabolism, hsa00670 One carbon pool by folate, hsa01100 Metabolic pathways, hsa01230 Biosynthesis of amino acids
2.88178e-10	DUOX1	dual oxidase 1 [Source:HGNC Symbol;Acc:HGNC:3062]	hsa04918 Thyroid hormone synthesis	Significantly Downregulated by Telaglenestat
2.70192e-10	SLC35A3	solute carrier family 35 member A3 [Source:HGNC Symbol;Acc:HGNC:11023]	NA
2.30541e-10	GMDS	GDP-mannose 4,6-dehydratase [Source:HGNC Symbol;Acc:HGNC:4369]	hsa00051 Fructose and mannose metabolism, hsa00520 Amino sugar and nucleotide sugar metabolism, hsa01100 Metabolic pathways
1.87342e-10	ABCD3	ATP binding cassette subfamily D member 3 [Source:HGNC Symbol;Acc:HGNC:67]	hsa02010 ABC transporters, hsa04146 Peroxisome
1.53502e-10	ACOX2	acyl-CoA oxidase 2 [Source:HGNC Symbol;Acc:HGNC:120]	hsa00120 Primary bile acid biosynthesis, hsa01100 Metabolic pathways, hsa03320 PPAR signaling pathway, hsa04146 Peroxisome
1.4823e-10	ECI1	enoyl-CoA delta isomerase 1 [Source:HGNC Symbol;Acc:HGNC:2703]	hsa00071 Fatty acid degradation	Significantly Downregulated by Telaglenestat
1.35139e-10	ABCG2	ATP binding cassette subfamily G member 2 (Junior blood group) [Source:HGNC Symbol;Acc:HGNC:74]	hsa02010 ABC transporters, hsa04976 Bile secretion
1.27703e-10	SLC35C1	solute carrier family 35 member C1 [Source:HGNC Symbol;Acc:HGNC:20197]	NA	Significantly Downregulated by Telaglenestat
6.02715e-11	NOS3	nitric oxide synthase 3 [Source:HGNC Symbol;Acc:HGNC:7876]	hsa00220 Arginine biosynthesis, hsa00330 Arginine and proline metabolism, hsa01100 Metabolic pathways, hsa04020 Calcium signaling pathway, hsa04022 cGMP-PKG signaling pathway, hsa04066 HIF-1 signaling pathway, hsa04071 Sphingolipid signaling pathway, hsa04151 PI3K-Akt signaling pathway, hsa04370 VEGF signaling pathway, hsa04371 Apelin signaling pathway, hsa04611 Platelet activation, hsa04915 Estr…	Significantly Downregulated by Telaglenestat
5.4726e-11	APRT	adenine phosphoribosyltransferase [Source:HGNC Symbol;Acc:HGNC:626]	hsa00230 Purine metabolism, hsa01100 Metabolic pathways	Significantly Downregulated by Telaglenestat
4.8157e-11	NAMPT	nicotinamide phosphoribosyltransferase [Source:HGNC Symbol;Acc:HGNC:30092]	hsa00760 Nicotinate and nicotinamide metabolism, hsa01100 Metabolic pathways, hsa04621 NOD-like receptor signaling pathway
4.28895e-11	ABCC2	ATP binding cassette subfamily C member 2 [Source:HGNC Symbol;Acc:HGNC:53]	hsa02010 ABC transporters, hsa04976 Bile secretion
3.13192e-11	PDE9A	phosphodiesterase 9A [Source:HGNC Symbol;Acc:HGNC:8795]	hsa00230 Purine metabolism, hsa01100 Metabolic pathways	Significantly Downregulated by Telaglenestat
2.44781e-11	PGM2L1	phosphoglucomutase 2 like 1 [Source:HGNC Symbol;Acc:HGNC:20898]	hsa00500 Starch and sucrose metabolism, hsa01100 Metabolic pathways
1.94532e-11	ALDH6A1	aldehyde dehydrogenase 6 family member A1 [Source:HGNC Symbol;Acc:HGNC:7179]	hsa00280 Valine, leucine and isoleucine degradation, hsa00410 beta-Alanine metabolism, hsa00562 Inositol phosphate metabolism, hsa00640 Propanoate metabolism, hsa01100 Metabolic pathways, hsa01200 Carbon metabolism
1.80726e-11	ACSS2	acyl-CoA synthetase short chain family member 2 [Source:HGNC Symbol;Acc:HGNC:15814]	hsa00010 Glycolysis / Gluconeogenesis, hsa00620 Pyruvate metabolism, hsa00630 Glyoxylate and dicarboxylate metabolism, hsa00640 Propanoate metabolism, hsa01100 Metabolic pathways, hsa01200 Carbon metabolism	Significantly Downregulated by Telaglenestat
1.67043e-11	SPR	sepiapterin reductase [Source:HGNC Symbol;Acc:HGNC:11257]	hsa00790 Folate biosynthesis, hsa01100 Metabolic pathways	Significantly Downregulated by Telaglenestat
7.84269e-12	TSTA3	tissue specific transplantation antigen P35B [Source:HGNC Symbol;Acc:HGNC:12390]	hsa00051 Fructose and mannose metabolism, hsa00520 Amino sugar and nucleotide sugar metabolism, hsa01100 Metabolic pathways	Significantly Downregulated by Telaglenestat
2.07362e-12	ABCB6	ATP binding cassette subfamily B member 6 (Langereis blood group) [Source:HGNC Symbol;Acc:HGNC:47]	hsa02010 ABC transporters	Significantly Downregulated by Telaglenestat
2.06739e-12	ADI1	acireductone dioxygenase 1 [Source:HGNC Symbol;Acc:HGNC:30576]	hsa00270 Cysteine and methionine metabolism, hsa01100 Metabolic pathways
5.6482e-13	SLC35B4	solute carrier family 35 member B4 [Source:HGNC Symbol;Acc:HGNC:20584]	NA
4.88391e-13	PON3	paraoxonase 3 [Source:HGNC Symbol;Acc:HGNC:9206]	NA
4.48537e-13	FECH	ferrochelatase [Source:HGNC Symbol;Acc:HGNC:3647]	hsa00860 Porphyrin and chlorophyll metabolism, hsa01100 Metabolic pathways
1.23139e-13	ACACA	acetyl-CoA carboxylase alpha [Source:HGNC Symbol;Acc:HGNC:84]	hsa00061 Fatty acid biosynthesis, hsa00620 Pyruvate metabolism, hsa00640 Propanoate metabolism, hsa01100 Metabolic pathways, hsa01212 Fatty acid metabolism, hsa04152 AMPK signaling pathway, hsa04910 Insulin signaling pathway, hsa04922 Glucagon signaling pathway
4.70882e-14	SLC52A2	solute carrier family 52 member 2 [Source:HGNC Symbol;Acc:HGNC:30224]	NA	Significantly Downregulated by Telaglenestat
4.31401e-15	COQ2	coenzyme Q2, polyprenyltransferase [Source:HGNC Symbol;Acc:HGNC:25223]	hsa00130 Ubiquinone and other terpenoid-quinone biosynthesis, hsa01100 Metabolic pathways
3.69225e-16	PDHA1	pyruvate dehydrogenase E1 subunit alpha 1 [Source:HGNC Symbol;Acc:HGNC:8806]	hsa00010 Glycolysis / Gluconeogenesis, hsa00020 Citrate cycle (TCA cycle), hsa00620 Pyruvate metabolism, hsa01100 Metabolic pathways, hsa01200 Carbon metabolism, hsa04066 HIF-1 signaling pathway, hsa04922 Glucagon signaling pathway
3.69225e-16	PDHB	pyruvate dehydrogenase E1 subunit beta [Source:HGNC Symbol;Acc:HGNC:8808]	hsa00010 Glycolysis / Gluconeogenesis, hsa00020 Citrate cycle (TCA cycle), hsa00620 Pyruvate metabolism, hsa01100 Metabolic pathways, hsa01200 Carbon metabolism, hsa04066 HIF-1 signaling pathway, hsa04922 Glucagon signaling pathway
3.59595e-16	DLAT	dihydrolipoamide S-acetyltransferase [Source:HGNC Symbol;Acc:HGNC:2896]	hsa00010 Glycolysis / Gluconeogenesis, hsa00020 Citrate cycle (TCA cycle), hsa00620 Pyruvate metabolism, hsa01100 Metabolic pathways, hsa01200 Carbon metabolism
2.55707e-16	DERA	deoxyribose-phosphate aldolase [Source:HGNC Symbol;Acc:HGNC:24269]	hsa00030 Pentose phosphate pathway, hsa01100 Metabolic pathways
3.52473e-17	PGM2	phosphoglucomutase 2 [Source:HGNC Symbol;Acc:HGNC:8906]	hsa00010 Glycolysis / Gluconeogenesis, hsa00030 Pentose phosphate pathway, hsa00052 Galactose metabolism, hsa00230 Purine metabolism, hsa00500 Starch and sucrose metabolism, hsa00520 Amino sugar and nucleotide sugar metabolism, hsa01100 Metabolic pathways
3.42205e-17	SCARB1	scavenger receptor class B member 1 [Source:HGNC Symbol;Acc:HGNC:1664]	hsa04145 Phagosome, hsa04913 Ovarian steroidogenesis, hsa04925 Aldosterone synthesis and secretion, hsa04975 Fat digestion and absorption, hsa04976 Bile secretion, hsa04977 Vitamin digestion and absorption	Significantly Downregulated by Telaglenestat
3.29631e-17	CYP2E1	cytochrome P450 family 2 subfamily E member 1 [Source:HGNC Symbol;Acc:HGNC:2631]	hsa00140 Steroid hormone biosynthesis, hsa00590 Arachidonic acid metabolism, hsa00591 Linoleic acid metabolism, hsa00980 Metabolism of xenobiotics by cytochrome P450, hsa00982 Drug metabolism - cytochrome P450, hsa00983 Drug metabolism - other enzymes, hsa01100 Metabolic pathways
3.84938e-18	UROS	uroporphyrinogen III synthase [Source:HGNC Symbol;Acc:HGNC:12592]	hsa00860 Porphyrin and chlorophyll metabolism, hsa01100 Metabolic pathways
1.84946e-18	COQ7	coenzyme Q7, hydroxylase [Source:HGNC Symbol;Acc:HGNC:2244]	hsa00130 Ubiquinone and other terpenoid-quinone biosynthesis, hsa01100 Metabolic pathways
1.20974e-18	DOLPP1	dolichyldiphosphatase 1 [Source:HGNC Symbol;Acc:HGNC:29565]	hsa00510 N-Glycan biosynthesis	Significantly Downregulated by Telaglenestat
1.00183e-18	CPOX	coproporphyrinogen oxidase [Source:HGNC Symbol;Acc:HGNC:2321]	hsa00860 Porphyrin and chlorophyll metabolism, hsa01100 Metabolic pathways
5.11554e-19	COQ6	coenzyme Q6, monooxygenase [Source:HGNC Symbol;Acc:HGNC:20233]	hsa00130 Ubiquinone and other terpenoid-quinone biosynthesis, hsa01100 Metabolic pathways
2.95463e-19	MTHFD2	methylenetetrahydrofolate dehydrogenase (NADP+ dependent) 2, methenyltetrahydrofolate cyclohydrolase [Source:HGNC Symbol;Acc:HGNC:7434]	hsa00670 One carbon pool by folate, hsa01100 Metabolic pathways
1.81826e-19	MINPP1	multiple inositol-polyphosphate phosphatase 1 [Source:HGNC Symbol;Acc:HGNC:7102]	hsa00010 Glycolysis / Gluconeogenesis, hsa00562 Inositol phosphate metabolism, hsa01100 Metabolic pathways
0	GNPDA1	glucosamine-6-phosphate deaminase 1 [Source:HGNC Symbol;Acc:HGNC:4417]	hsa00520 Amino sugar and nucleotide sugar metabolism, hsa01100 Metabolic pathways
0	PLA2G4B	phospholipase A2 group IVB [Source:HGNC Symbol;Acc:HGNC:9036]	hsa00564 Glycerophospholipid metabolism, hsa00565 Ether lipid metabolism, hsa00590 Arachidonic acid metabolism, hsa00591 Linoleic acid metabolism, hsa00592 alpha-Linolenic acid metabolism, hsa01100 Metabolic pathways, hsa04010 MAPK signaling pathway, hsa04014 Ras signaling pathway, hsa04072 Phospholipase D signaling pathway, hsa04217 Necroptosis, hsa04270 Vascular smooth muscle contraction, hsa04…
0	SLC25A13	solute carrier family 25 member 13 [Source:HGNC Symbol;Acc:HGNC:10983]	NA
0	NME6	NME/NM23 nucleoside diphosphate kinase 6 [Source:HGNC Symbol;Acc:HGNC:20567]	hsa00230 Purine metabolism, hsa00240 Pyrimidine metabolism, hsa00983 Drug metabolism - other enzymes, hsa01100 Metabolic pathways
0	DHRS2	dehydrogenase/reductase 2 [Source:HGNC Symbol;Acc:HGNC:18349]	NA	Significantly Downregulated by Telaglenestat
0	TCIRG1	T cell immune regulator 1, ATPase H+ transporting V0 subunit a3 [Source:HGNC Symbol;Acc:HGNC:11647]	hsa00190 Oxidative phosphorylation, hsa01100 Metabolic pathways, hsa04142 Lysosome, hsa04145 Phagosome, hsa04721 Synaptic vesicle cycle, hsa04966 Collecting duct acid secretion	Significantly Downregulated by Telaglenestat
0	CDS1	CDP-diacylglycerol synthase 1 [Source:HGNC Symbol;Acc:HGNC:1800]	hsa00564 Glycerophospholipid metabolism, hsa01100 Metabolic pathways, hsa04070 Phosphatidylinositol signaling system
0	ECI2	enoyl-CoA delta isomerase 2 [Source:HGNC Symbol;Acc:HGNC:14601]	hsa00071 Fatty acid degradation, hsa04146 Peroxisome
0	HTATIP2	HIV-1 Tat interactive protein 2 [Source:HGNC Symbol;Acc:HGNC:16637]	NA
0	AGPAT1	1-acylglycerol-3-phosphate O-acyltransferase 1 [Source:HGNC Symbol;Acc:HGNC:324]	hsa00561 Glycerolipid metabolism, hsa00564 Glycerophospholipid metabolism, hsa01100 Metabolic pathways, hsa04072 Phospholipase D signaling pathway, hsa04975 Fat digestion and absorption	Significantly Downregulated by Telaglenestat
0	AGPAT2	1-acylglycerol-3-phosphate O-acyltransferase 2 [Source:HGNC Symbol;Acc:HGNC:325]	hsa00561 Glycerolipid metabolism, hsa00564 Glycerophospholipid metabolism, hsa01100 Metabolic pathways, hsa04072 Phospholipase D signaling pathway, hsa04975 Fat digestion and absorption	Significantly Downregulated by Telaglenestat
0	SLC12A7	solute carrier family 12 member 7 [Source:HGNC Symbol;Acc:HGNC:10915]	hsa04966 Collecting duct acid secretion	Significantly Downregulated by Telaglenestat
0	PTGES3	prostaglandin E synthase 3 [Source:HGNC Symbol;Acc:HGNC:16049]	hsa00590 Arachidonic acid metabolism, hsa01100 Metabolic pathways
0	AHCYL1	adenosylhomocysteinase like 1 [Source:HGNC Symbol;Acc:HGNC:344]	hsa00270 Cysteine and methionine metabolism, hsa01100 Metabolic pathways
0	NEU3	neuraminidase 3 [Source:HGNC Symbol;Acc:HGNC:7760]	hsa00511 Other glycan degradation, hsa00600 Sphingolipid metabolism, hsa01100 Metabolic pathways
0	ADCY3	adenylate cyclase 3 [Source:HGNC Symbol;Acc:HGNC:234]	hsa00230 Purine metabolism, hsa01100 Metabolic pathways, hsa04015 Rap1 signaling pathway, hsa04020 Calcium signaling pathway, hsa04022 cGMP-PKG signaling pathway, hsa04024 cAMP signaling pathway, hsa04062 Chemokine signaling pathway, hsa04072 Phospholipase D signaling pathway, hsa04114 Oocyte meiosis, hsa04211 Longevity regulating pathway, hsa04213 Longevity regulating pathway - multiple species,…	Significantly Downregulated by Telaglenestat
0	PRDX3	peroxiredoxin 3 [Source:HGNC Symbol;Acc:HGNC:9354]	NA
0	SLC27A3	solute carrier family 27 member 3 [Source:HGNC Symbol;Acc:HGNC:10997]	NA	Significantly Downregulated by Telaglenestat
0	B4GAT1	beta-1,4-glucuronyltransferase 1 [Source:HGNC Symbol;Acc:HGNC:15685]	hsa00515 Mannose type O-glycan biosynthesis, hsa01100 Metabolic pathways
0	SLC2A6	solute carrier family 2 member 6 [Source:HGNC Symbol;Acc:HGNC:11011]	NA	Significantly Downregulated by Telaglenestat
0	CHKA	choline kinase alpha [Source:HGNC Symbol;Acc:HGNC:1937]	hsa00564 Glycerophospholipid metabolism, hsa01100 Metabolic pathways
0	ADCY6	adenylate cyclase 6 [Source:HGNC Symbol;Acc:HGNC:237]	hsa00230 Purine metabolism, hsa01100 Metabolic pathways, hsa04015 Rap1 signaling pathway, hsa04022 cGMP-PKG signaling pathway, hsa04024 cAMP signaling pathway, hsa04062 Chemokine signaling pathway, hsa04072 Phospholipase D signaling pathway, hsa04114 Oocyte meiosis, hsa04211 Longevity regulating pathway, hsa04213 Longevity regulating pathway - multiple species, hsa04261 Adrenergic signaling in ca…
0	CHKB	choline kinase beta [Source:HGNC Symbol;Acc:HGNC:1938]	hsa00564 Glycerophospholipid metabolism, hsa01100 Metabolic pathways
0	GALNT6	polypeptide N-acetylgalactosaminyltransferase 6 [Source:HGNC Symbol;Acc:HGNC:4128]	hsa00512 Mucin type O-glycan biosynthesis, hsa00514 Other types of O-glycan biosynthesis, hsa01100 Metabolic pathways
0	GALNT5	polypeptide N-acetylgalactosaminyltransferase 5 [Source:HGNC Symbol;Acc:HGNC:4127]	hsa00512 Mucin type O-glycan biosynthesis, hsa00514 Other types of O-glycan biosynthesis, hsa01100 Metabolic pathways
0	SAT2	spermidine/spermine N1-acetyltransferase family member 2 [Source:HGNC Symbol;Acc:HGNC:23160]	hsa00330 Arginine and proline metabolism, hsa01100 Metabolic pathways, hsa04216 Ferroptosis
0	RWDD2A	RWD domain containing 2A [Source:HGNC Symbol;Acc:HGNC:21385]	NA
0	RDH13	retinol dehydrogenase 13 [Source:HGNC Symbol;Acc:HGNC:19978]	NA	Significantly Downregulated by Telaglenestat
0	ADCY7	adenylate cyclase 7 [Source:HGNC Symbol;Acc:HGNC:238]	hsa00230 Purine metabolism, hsa01100 Metabolic pathways, hsa04015 Rap1 signaling pathway, hsa04020 Calcium signaling pathway, hsa04022 cGMP-PKG signaling pathway, hsa04024 cAMP signaling pathway, hsa04062 Chemokine signaling pathway, hsa04072 Phospholipase D signaling pathway, hsa04114 Oocyte meiosis, hsa04211 Longevity regulating pathway, hsa04213 Longevity regulating pathway - multiple species,…	Significantly Downregulated by Telaglenestat
0	PLCD3	phospholipase C delta 3 [Source:HGNC Symbol;Acc:HGNC:9061]	hsa00562 Inositol phosphate metabolism, hsa01100 Metabolic pathways, hsa04020 Calcium signaling pathway, hsa04070 Phosphatidylinositol signaling system, hsa04919 Thyroid hormone signaling pathway	Significantly Downregulated by Telaglenestat
0	CHST14	carbohydrate sulfotransferase 14 [Source:HGNC Symbol;Acc:HGNC:24464]	hsa00532 Glycosaminoglycan biosynthesis - chondroitin sulfate / dermatan sulfate	Significantly Downregulated by Telaglenestat
0	CYP2U1	cytochrome P450 family 2 subfamily U member 1 [Source:HGNC Symbol;Acc:HGNC:20582]	hsa00590 Arachidonic acid metabolism, hsa01100 Metabolic pathways
0	GALNT13	polypeptide N-acetylgalactosaminyltransferase 13 [Source:HGNC Symbol;Acc:HGNC:23242]	hsa00512 Mucin type O-glycan biosynthesis, hsa00514 Other types of O-glycan biosynthesis, hsa01100 Metabolic pathways
0	ADCY9	adenylate cyclase 9 [Source:HGNC Symbol;Acc:HGNC:240]	hsa00230 Purine metabolism, hsa01100 Metabolic pathways, hsa04015 Rap1 signaling pathway, hsa04020 Calcium signaling pathway, hsa04022 cGMP-PKG signaling pathway, hsa04024 cAMP signaling pathway, hsa04062 Chemokine signaling pathway, hsa04072 Phospholipase D signaling pathway, hsa04114 Oocyte meiosis, hsa04211 Longevity regulating pathway, hsa04213 Longevity regulating pathway - multiple species,…	Significantly Downregulated by Telaglenestat
0	SLC26A7	solute carrier family 26 member 7 [Source:HGNC Symbol;Acc:HGNC:14467]	hsa04971 Gastric acid secretion
0	TBCB	tubulin folding cofactor B [Source:HGNC Symbol;Acc:HGNC:1989]	NA	Significantly Downregulated by Telaglenestat
0	CKMT1B	creatine kinase, mitochondrial 1B [Source:HGNC Symbol;Acc:HGNC:1995]	hsa00330 Arginine and proline metabolism, hsa01100 Metabolic pathways
0	AK7	adenylate kinase 7 [Source:HGNC Symbol;Acc:HGNC:20091]	hsa00230 Purine metabolism, hsa00730 Thiamine metabolism, hsa01100 Metabolic pathways
0	ADSS1	adenylosuccinate synthase 1 [Source:HGNC Symbol;Acc:HGNC:20093]	hsa00230 Purine metabolism, hsa00250 Alanine, aspartate and glutamate metabolism, hsa01100 Metabolic pathways	Significantly Downregulated by Telaglenestat
0	SLC25A29	solute carrier family 25 member 29 [Source:HGNC Symbol;Acc:HGNC:20116]	NA	Significantly Downregulated by Telaglenestat
0	CANT1	calcium activated nucleotidase 1 [Source:HGNC Symbol;Acc:HGNC:19721]	hsa00230 Purine metabolism, hsa00240 Pyrimidine metabolism, hsa01100 Metabolic pathways	Significantly Downregulated by Telaglenestat
0	CPT1C	carnitine palmitoyltransferase 1C [Source:HGNC Symbol;Acc:HGNC:18540]	hsa00071 Fatty acid degradation, hsa01212 Fatty acid metabolism, hsa03320 PPAR signaling pathway, hsa04152 AMPK signaling pathway, hsa04920 Adipocytokine signaling pathway, hsa04922 Glucagon signaling pathway	Significantly Downregulated by Telaglenestat
0	CYP4F22	cytochrome P450 family 4 subfamily F member 22 [Source:HGNC Symbol;Acc:HGNC:26820]	NA	Significantly Downregulated by Telaglenestat
0	MBOAT2	membrane bound O-acyltransferase domain containing 2 [Source:HGNC Symbol;Acc:HGNC:25193]	hsa00561 Glycerolipid metabolism, hsa00564 Glycerophospholipid metabolism, hsa01100 Metabolic pathways
0	AADAC	arylacetamide deacetylase [Source:HGNC Symbol;Acc:HGNC:17]	NA
0	SGPP2	sphingosine-1-phosphate phosphatase 2 [Source:HGNC Symbol;Acc:HGNC:19953]	hsa00600 Sphingolipid metabolism, hsa01100 Metabolic pathways, hsa04071 Sphingolipid signaling pathway
0	MDH1B	malate dehydrogenase 1B [Source:HGNC Symbol;Acc:HGNC:17836]	NA
0	GNPDA2	glucosamine-6-phosphate deaminase 2 [Source:HGNC Symbol;Acc:HGNC:21526]	hsa00520 Amino sugar and nucleotide sugar metabolism, hsa01100 Metabolic pathways
0	CPT1B	carnitine palmitoyltransferase 1B [Source:HGNC Symbol;Acc:HGNC:2329]	hsa00071 Fatty acid degradation, hsa01212 Fatty acid metabolism, hsa03320 PPAR signaling pathway, hsa04152 AMPK signaling pathway, hsa04920 Adipocytokine signaling pathway, hsa04922 Glucagon signaling pathway	Significantly Downregulated by Telaglenestat
0	GPAT4	glycerol-3-phosphate acyltransferase 4 [Source:HGNC Symbol;Acc:HGNC:20880]	hsa00561 Glycerolipid metabolism, hsa00564 Glycerophospholipid metabolism, hsa01100 Metabolic pathways
0	PIP5KL1	phosphatidylinositol-4-phosphate 5-kinase like 1 [Source:HGNC Symbol;Acc:HGNC:28711]	hsa00562 Inositol phosphate metabolism, hsa01100 Metabolic pathways, hsa04144 Endocytosis
0	PTPDC1	protein tyrosine phosphatase domain containing 1 [Source:HGNC Symbol;Acc:HGNC:30184]	NA
0	NANP	N-acetylneuraminic acid phosphatase [Source:HGNC Symbol;Acc:HGNC:16140]	hsa00520 Amino sugar and nucleotide sugar metabolism, hsa01100 Metabolic pathways
0	B3GLCT	beta 3-glucosyltransferase [Source:HGNC Symbol;Acc:HGNC:20207]	hsa00514 Other types of O-glycan biosynthesis
0	MDP1	magnesium dependent phosphatase 1 [Source:HGNC Symbol;Acc:HGNC:28781]	NA
0	MGAT5B	alpha-1,6-mannosylglycoprotein 6-beta-N-acetylglucosaminyltransferase B [Source:HGNC Symbol;Acc:HGNC:24140]	hsa00510 N-Glycan biosynthesis, hsa00515 Mannose type O-glycan biosynthesis, hsa01100 Metabolic pathways	Significantly Downregulated by Telaglenestat
0	B3GNTL1	UDP-GlcNAc:betaGal beta-1,3-N-acetylglucosaminyltransferase like 1 [Source:HGNC Symbol;Acc:HGNC:21727]	NA	Significantly Downregulated by Telaglenestat
0	CTBP1	C-terminal binding protein 1 [Source:HGNC Symbol;Acc:HGNC:2494]	hsa04310 Wnt signaling pathway, hsa04330 Notch signaling pathway
0	B3GALNT2	beta-1,3-N-acetylgalactosaminyltransferase 2 [Source:HGNC Symbol;Acc:HGNC:28596]	hsa00515 Mannose type O-glycan biosynthesis, hsa01100 Metabolic pathways
0	CTPS1	CTP synthase 1 [Source:HGNC Symbol;Acc:HGNC:2519]	hsa00240 Pyrimidine metabolism, hsa01100 Metabolic pathways
0	SLC2A12	solute carrier family 2 member 12 [Source:HGNC Symbol;Acc:HGNC:18067]	NA
0	MBOAT1	membrane bound O-acyltransferase domain containing 1 [Source:HGNC Symbol;Acc:HGNC:21579]	hsa00561 Glycerolipid metabolism, hsa00564 Glycerophospholipid metabolism, hsa01100 Metabolic pathways
0	CYP2J2	cytochrome P450 family 2 subfamily J member 2 [Source:HGNC Symbol;Acc:HGNC:2634]	hsa00590 Arachidonic acid metabolism, hsa00591 Linoleic acid metabolism, hsa01100 Metabolic pathways, hsa04726 Serotonergic synapse, hsa04750 Inflammatory mediator regulation of TRP channels, hsa04913 Ovarian steroidogenesis
0	RDH10	retinol dehydrogenase 10 [Source:HGNC Symbol;Acc:HGNC:19975]	hsa00830 Retinol metabolism, hsa01100 Metabolic pathways
0	CYP3A5	cytochrome P450 family 3 subfamily A member 5 [Source:HGNC Symbol;Acc:HGNC:2638]	hsa00140 Steroid hormone biosynthesis, hsa00830 Retinol metabolism, hsa00980 Metabolism of xenobiotics by cytochrome P450, hsa00982 Drug metabolism - cytochrome P450, hsa01100 Metabolic pathways
0	ADSS2	adenylosuccinate synthase 2 [Source:HGNC Symbol;Acc:HGNC:292]	hsa00230 Purine metabolism, hsa00250 Alanine, aspartate and glutamate metabolism, hsa01100 Metabolic pathways
0	DGKA	diacylglycerol kinase alpha [Source:HGNC Symbol;Acc:HGNC:2849]	hsa00561 Glycerolipid metabolism, hsa00564 Glycerophospholipid metabolism, hsa01100 Metabolic pathways, hsa04070 Phosphatidylinositol signaling system, hsa04072 Phospholipase D signaling pathway
0	DGKG	diacylglycerol kinase gamma [Source:HGNC Symbol;Acc:HGNC:2853]	hsa00561 Glycerolipid metabolism, hsa00564 Glycerophospholipid metabolism, hsa01100 Metabolic pathways, hsa04070 Phosphatidylinositol signaling system, hsa04072 Phospholipase D signaling pathway
0	DGKH	diacylglycerol kinase eta [Source:HGNC Symbol;Acc:HGNC:2854]	hsa00561 Glycerolipid metabolism, hsa00564 Glycerophospholipid metabolism, hsa01100 Metabolic pathways, hsa04070 Phosphatidylinositol signaling system, hsa04072 Phospholipase D signaling pathway
0	DGKQ	diacylglycerol kinase theta [Source:HGNC Symbol;Acc:HGNC:2856]	hsa00561 Glycerolipid metabolism, hsa00564 Glycerophospholipid metabolism, hsa01100 Metabolic pathways, hsa04070 Phosphatidylinositol signaling system, hsa04072 Phospholipase D signaling pathway	Significantly Downregulated by Telaglenestat
0	FUT11	fucosyltransferase 11 [Source:HGNC Symbol;Acc:HGNC:19233]	NA
0	CYB5R3	cytochrome b5 reductase 3 [Source:HGNC Symbol;Acc:HGNC:2873]	hsa00520 Amino sugar and nucleotide sugar metabolism	Significantly Downregulated by Telaglenestat
0	SLC26A2	solute carrier family 26 member 2 [Source:HGNC Symbol;Acc:HGNC:10994]	NA
0	AHCY	adenosylhomocysteinase [Source:HGNC Symbol;Acc:HGNC:343]	hsa00270 Cysteine and methionine metabolism, hsa01100 Metabolic pathways	Significantly Downregulated by Telaglenestat
0	HIGD2A	HIG1 hypoxia inducible domain family member 2A [Source:HGNC Symbol;Acc:HGNC:28311]	NA	Significantly Downregulated by Telaglenestat
0	SDR16C5	short chain dehydrogenase/reductase family 16C member 5 [Source:HGNC Symbol;Acc:HGNC:30311]	hsa00830 Retinol metabolism
0	PIKFYVE	phosphoinositide kinase, FYVE-type zinc finger containing [Source:HGNC Symbol;Acc:HGNC:23785]	hsa00562 Inositol phosphate metabolism, hsa01100 Metabolic pathways, hsa04070 Phosphatidylinositol signaling system, hsa04145 Phagosome, hsa04810 Regulation of actin cytoskeleton
0	SLC51A	solute carrier family 51 subunit alpha [Source:HGNC Symbol;Acc:HGNC:29955]	hsa04976 Bile secretion
0	PLD6	phospholipase D family member 6 [Source:HGNC Symbol;Acc:HGNC:30447]	NA
0	HACD2	3-hydroxyacyl-CoA dehydratase 2 [Source:HGNC Symbol;Acc:HGNC:9640]	hsa00062 Fatty acid elongation, hsa01040 Biosynthesis of unsaturated fatty acids, hsa01100 Metabolic pathways, hsa01212 Fatty acid metabolism
0	STT3B	STT3 oligosaccharyltransferase complex catalytic subunit B [Source:HGNC Symbol;Acc:HGNC:30611]	hsa00510 N-Glycan biosynthesis, hsa00513 Various types of N-glycan biosynthesis, hsa01100 Metabolic pathways, hsa04141 Protein processing in endoplasmic reticulum
0	ENO1	enolase 1 [Source:HGNC Symbol;Acc:HGNC:3350]	hsa00010 Glycolysis / Gluconeogenesis, hsa01100 Metabolic pathways, hsa01200 Carbon metabolism, hsa01230 Biosynthesis of amino acids, hsa03018 RNA degradation, hsa04066 HIF-1 signaling pathway	Significantly Downregulated by Telaglenestat
0	ENO2	enolase 2 [Source:HGNC Symbol;Acc:HGNC:3353]	hsa00010 Glycolysis / Gluconeogenesis, hsa01100 Metabolic pathways, hsa01200 Carbon metabolism, hsa01230 Biosynthesis of amino acids, hsa03018 RNA degradation, hsa04066 HIF-1 signaling pathway	Significantly Downregulated by Telaglenestat
0	ENO3	enolase 3 [Source:HGNC Symbol;Acc:HGNC:3354]	hsa00010 Glycolysis / Gluconeogenesis, hsa01100 Metabolic pathways, hsa01200 Carbon metabolism, hsa01230 Biosynthesis of amino acids, hsa03018 RNA degradation, hsa04066 HIF-1 signaling pathway	Significantly Downregulated by Telaglenestat
0	AK1	adenylate kinase 1 [Source:HGNC Symbol;Acc:HGNC:361]	hsa00230 Purine metabolism, hsa00730 Thiamine metabolism, hsa01100 Metabolic pathways	Significantly Downregulated by Telaglenestat
0	AK2	adenylate kinase 2 [Source:HGNC Symbol;Acc:HGNC:362]	hsa00230 Purine metabolism, hsa00730 Thiamine metabolism, hsa01100 Metabolic pathways
0	AK4	adenylate kinase 4 [Source:HGNC Symbol;Acc:HGNC:363]	hsa00230 Purine metabolism, hsa00730 Thiamine metabolism, hsa01100 Metabolic pathways
0	ALAS1	5'-aminolevulinate synthase 1 [Source:HGNC Symbol;Acc:HGNC:396]	hsa00260 Glycine, serine and threonine metabolism, hsa00860 Porphyrin and chlorophyll metabolism, hsa01100 Metabolic pathways	Significantly Downregulated by Telaglenestat
0	ALDH2	aldehyde dehydrogenase 2 family member [Source:HGNC Symbol;Acc:HGNC:404]	hsa00010 Glycolysis / Gluconeogenesis, hsa00053 Ascorbate and aldarate metabolism, hsa00071 Fatty acid degradation, hsa00280 Valine, leucine and isoleucine degradation, hsa00310 Lysine degradation, hsa00330 Arginine and proline metabolism, hsa00340 Histidine metabolism, hsa00380 Tryptophan metabolism, hsa00410 beta-Alanine metabolism, hsa00561 Glycerolipid metabolism, hsa00620 Pyruvate metabolism…
0	FABP5	fatty acid binding protein 5 [Source:HGNC Symbol;Acc:HGNC:3560]	hsa03320 PPAR signaling pathway
0	FABP6	fatty acid binding protein 6 [Source:HGNC Symbol;Acc:HGNC:3561]	hsa03320 PPAR signaling pathway	Significantly Downregulated by Telaglenestat
0	ACSL4	acyl-CoA synthetase long chain family member 4 [Source:HGNC Symbol;Acc:HGNC:3571]	hsa00061 Fatty acid biosynthesis, hsa00071 Fatty acid degradation, hsa01100 Metabolic pathways, hsa01212 Fatty acid metabolism, hsa03320 PPAR signaling pathway, hsa04146 Peroxisome, hsa04216 Ferroptosis, hsa04920 Adipocytokine signaling pathway
0	ALDH1B1	aldehyde dehydrogenase 1 family member B1 [Source:HGNC Symbol;Acc:HGNC:407]	hsa00010 Glycolysis / Gluconeogenesis, hsa00053 Ascorbate and aldarate metabolism, hsa00071 Fatty acid degradation, hsa00280 Valine, leucine and isoleucine degradation, hsa00310 Lysine degradation, hsa00330 Arginine and proline metabolism, hsa00340 Histidine metabolism, hsa00380 Tryptophan metabolism, hsa00410 beta-Alanine metabolism, hsa00561 Glycerolipid metabolism, hsa00620 Pyruvate metabolism…
0	ALDH1A3	aldehyde dehydrogenase 1 family member A3 [Source:HGNC Symbol;Acc:HGNC:409]	hsa00010 Glycolysis / Gluconeogenesis, hsa00340 Histidine metabolism, hsa00350 Tyrosine metabolism, hsa00360 Phenylalanine metabolism, hsa00410 beta-Alanine metabolism, hsa00980 Metabolism of xenobiotics by cytochrome P450, hsa00982 Drug metabolism - cytochrome P450, hsa01100 Metabolic pathways
0	ALDH3B1	aldehyde dehydrogenase 3 family member B1 [Source:HGNC Symbol;Acc:HGNC:410]	hsa00010 Glycolysis / Gluconeogenesis, hsa00340 Histidine metabolism, hsa00350 Tyrosine metabolism, hsa00360 Phenylalanine metabolism, hsa00410 beta-Alanine metabolism, hsa00980 Metabolism of xenobiotics by cytochrome P450, hsa00982 Drug metabolism - cytochrome P450, hsa01100 Metabolic pathways	Significantly Downregulated by Telaglenestat
0	DAGLB	diacylglycerol lipase beta [Source:HGNC Symbol;Acc:HGNC:28923]	hsa04723 Retrograde endocannabinoid signaling, hsa04925 Aldosterone synthesis and secretion	Significantly Downregulated by Telaglenestat
0	ALDOA	aldolase, fructose-bisphosphate A [Source:HGNC Symbol;Acc:HGNC:414]	hsa00010 Glycolysis / Gluconeogenesis, hsa00030 Pentose phosphate pathway, hsa00051 Fructose and mannose metabolism, hsa01100 Metabolic pathways, hsa01200 Carbon metabolism, hsa01230 Biosynthesis of amino acids, hsa04066 HIF-1 signaling pathway	Significantly Downregulated by Telaglenestat
0	CHSY1	chondroitin sulfate synthase 1 [Source:HGNC Symbol;Acc:HGNC:17198]	hsa00532 Glycosaminoglycan biosynthesis - chondroitin sulfate / dermatan sulfate, hsa01100 Metabolic pathways
0	INPP5F	inositol polyphosphate-5-phosphatase F [Source:HGNC Symbol;Acc:HGNC:17054]	hsa00562 Inositol phosphate metabolism, hsa01100 Metabolic pathways, hsa04070 Phosphatidylinositol signaling system	Significantly Downregulated by Telaglenestat
0	SACM1L	SAC1 like phosphatidylinositide phosphatase [Source:HGNC Symbol;Acc:HGNC:17059]	hsa00562 Inositol phosphate metabolism, hsa01100 Metabolic pathways, hsa04070 Phosphatidylinositol signaling system
0	NT5C2	5'-nucleotidase, cytosolic II [Source:HGNC Symbol;Acc:HGNC:8022]	hsa00230 Purine metabolism, hsa00240 Pyrimidine metabolism, hsa00760 Nicotinate and nicotinamide metabolism, hsa01100 Metabolic pathways
0	ALDOC	aldolase, fructose-bisphosphate C [Source:HGNC Symbol;Acc:HGNC:418]	hsa00010 Glycolysis / Gluconeogenesis, hsa00030 Pentose phosphate pathway, hsa00051 Fructose and mannose metabolism, hsa01100 Metabolic pathways, hsa01200 Carbon metabolism, hsa01230 Biosynthesis of amino acids, hsa04066 HIF-1 signaling pathway	Significantly Downregulated by Telaglenestat
0	PLCH1	phospholipase C eta 1 [Source:HGNC Symbol;Acc:HGNC:29185]	hsa00562 Inositol phosphate metabolism, hsa01100 Metabolic pathways
0	LPIN1	lipin 1 [Source:HGNC Symbol;Acc:HGNC:13345]	hsa00561 Glycerolipid metabolism, hsa00564 Glycerophospholipid metabolism, hsa01100 Metabolic pathways, hsa04150 mTOR signaling pathway
0	PMPCA	peptidase, mitochondrial processing subunit alpha [Source:HGNC Symbol;Acc:HGNC:18667]	NA	Significantly Downregulated by Telaglenestat
0	ATP11A	ATPase phospholipid transporting 11A [Source:HGNC Symbol;Acc:HGNC:13552]	NA
0	PPIP5K2	diphosphoinositol pentakisphosphate kinase 2 [Source:HGNC Symbol;Acc:HGNC:29035]	hsa04070 Phosphatidylinositol signaling system
0	TNS2	tensin 2 [Source:HGNC Symbol;Acc:HGNC:19737]	NA	Significantly Downregulated by Telaglenestat
0	PIP5K1C	phosphatidylinositol-4-phosphate 5-kinase type 1 gamma [Source:HGNC Symbol;Acc:HGNC:8996]	hsa00562 Inositol phosphate metabolism, hsa01100 Metabolic pathways, hsa04070 Phosphatidylinositol signaling system, hsa04072 Phospholipase D signaling pathway, hsa04144 Endocytosis, hsa04510 Focal adhesion, hsa04666 Fc gamma R-mediated phagocytosis, hsa04810 Regulation of actin cytoskeleton	Significantly Downregulated by Telaglenestat
0	ATP6V0A2	ATPase H+ transporting V0 subunit a2 [Source:HGNC Symbol;Acc:HGNC:18481]	hsa00190 Oxidative phosphorylation, hsa01100 Metabolic pathways, hsa04142 Lysosome, hsa04145 Phagosome, hsa04721 Synaptic vesicle cycle, hsa04966 Collecting duct acid secretion
0	CA14	carbonic anhydrase 14 [Source:HGNC Symbol;Acc:HGNC:1372]	hsa00910 Nitrogen metabolism, hsa01100 Metabolic pathways
0	PLD3	phospholipase D family member 3 [Source:HGNC Symbol;Acc:HGNC:17158]	hsa00564 Glycerophospholipid metabolism, hsa00565 Ether lipid metabolism, hsa01100 Metabolic pathways	Significantly Downregulated by Telaglenestat
0	ATP6V1C2	ATPase H+ transporting V1 subunit C2 [Source:HGNC Symbol;Acc:HGNC:18264]	hsa00190 Oxidative phosphorylation, hsa01100 Metabolic pathways, hsa04145 Phagosome, hsa04150 mTOR signaling pathway, hsa04721 Synaptic vesicle cycle, hsa04966 Collecting duct acid secretion
0	FTH1	ferritin heavy chain 1 [Source:HGNC Symbol;Acc:HGNC:3976]	hsa04216 Ferroptosis, hsa04217 Necroptosis, hsa04978 Mineral absorption
0	FTL	ferritin light chain [Source:HGNC Symbol;Acc:HGNC:3999]	hsa04216 Ferroptosis, hsa04217 Necroptosis, hsa04978 Mineral absorption	Significantly Downregulated by Telaglenestat
0	LCLAT1	lysocardiolipin acyltransferase 1 [Source:HGNC Symbol;Acc:HGNC:26756]	hsa00561 Glycerolipid metabolism, hsa00564 Glycerophospholipid metabolism, hsa01100 Metabolic pathways
0	CERS6	ceramide synthase 6 [Source:HGNC Symbol;Acc:HGNC:23826]	hsa00600 Sphingolipid metabolism, hsa01100 Metabolic pathways, hsa04071 Sphingolipid signaling pathway
0	PLCXD2	phosphatidylinositol specific phospholipase C X domain containing 2 [Source:HGNC Symbol;Acc:HGNC:26462]	NA
0	SULT4A1	sulfotransferase family 4A member 1 [Source:HGNC Symbol;Acc:HGNC:14903]	NA
0	GALK1	galactokinase 1 [Source:HGNC Symbol;Acc:HGNC:4118]	hsa00052 Galactose metabolism, hsa00520 Amino sugar and nucleotide sugar metabolism, hsa01100 Metabolic pathways	Significantly Downregulated by Telaglenestat
0	GALK2	galactokinase 2 [Source:HGNC Symbol;Acc:HGNC:4119]	NA
0	GALNT1	polypeptide N-acetylgalactosaminyltransferase 1 [Source:HGNC Symbol;Acc:HGNC:4123]	hsa00512 Mucin type O-glycan biosynthesis, hsa00514 Other types of O-glycan biosynthesis, hsa01100 Metabolic pathways
0	GALNT2	polypeptide N-acetylgalactosaminyltransferase 2 [Source:HGNC Symbol;Acc:HGNC:4124]	hsa00512 Mucin type O-glycan biosynthesis, hsa00514 Other types of O-glycan biosynthesis, hsa01100 Metabolic pathways	Significantly Downregulated by Telaglenestat
0	MTHFD1L	methylenetetrahydrofolate dehydrogenase (NADP+ dependent) 1 like [Source:HGNC Symbol;Acc:HGNC:21055]	hsa00670 One carbon pool by folate, hsa01100 Metabolic pathways
0	GALNT3	polypeptide N-acetylgalactosaminyltransferase 3 [Source:HGNC Symbol;Acc:HGNC:4125]	hsa00512 Mucin type O-glycan biosynthesis, hsa00514 Other types of O-glycan biosynthesis, hsa01100 Metabolic pathways
0	AOC1	amine oxidase copper containing 1 [Source:HGNC Symbol;Acc:HGNC:80]	hsa00330 Arginine and proline metabolism, hsa00340 Histidine metabolism, hsa00380 Tryptophan metabolism, hsa01100 Metabolic pathways	Significantly Downregulated by Telaglenestat
0	GCK	glucokinase [Source:HGNC Symbol;Acc:HGNC:4195]	hsa00010 Glycolysis / Gluconeogenesis, hsa00052 Galactose metabolism, hsa00500 Starch and sucrose metabolism, hsa00520 Amino sugar and nucleotide sugar metabolism, hsa00524 Neomycin, kanamycin and gentamicin biosynthesis, hsa01100 Metabolic pathways, hsa01200 Carbon metabolism, hsa04910 Insulin signaling pathway, hsa04911 Insulin secretion, hsa04917 Prolactin signaling pathway, hsa04922 Glucagon …
0	MAGEA2B	MAGE family member A2B [Source:HGNC Symbol;Acc:HGNC:19340]	NA
0	GFPT1	glutamine--fructose-6-phosphate transaminase 1 [Source:HGNC Symbol;Acc:HGNC:4241]	hsa00250 Alanine, aspartate and glutamate metabolism, hsa00520 Amino sugar and nucleotide sugar metabolism, hsa01100 Metabolic pathways
0	GGT1	gamma-glutamyltransferase 1 [Source:HGNC Symbol;Acc:HGNC:4250]	hsa00430 Taurine and hypotaurine metabolism, hsa00480 Glutathione metabolism, hsa00590 Arachidonic acid metabolism, hsa01100 Metabolic pathways	Significantly Downregulated by Telaglenestat
0	B4GALT1	beta-1,4-galactosyltransferase 1 [Source:HGNC Symbol;Acc:HGNC:924]	hsa00052 Galactose metabolism, hsa00510 N-Glycan biosynthesis, hsa00513 Various types of N-glycan biosynthesis, hsa00514 Other types of O-glycan biosynthesis, hsa00515 Mannose type O-glycan biosynthesis, hsa00533 Glycosaminoglycan biosynthesis - keratan sulfate, hsa00601 Glycosphingolipid biosynthesis - lacto and neolacto series, hsa01100 Metabolic pathways
0	GGT7	gamma-glutamyltransferase 7 [Source:HGNC Symbol;Acc:HGNC:4259]	hsa00430 Taurine and hypotaurine metabolism, hsa00480 Glutathione metabolism, hsa01100 Metabolic pathways	Significantly Downregulated by Telaglenestat
0	GGT5	gamma-glutamyltransferase 5 [Source:HGNC Symbol;Acc:HGNC:4260]	hsa00430 Taurine and hypotaurine metabolism, hsa00480 Glutathione metabolism, hsa00590 Arachidonic acid metabolism, hsa01100 Metabolic pathways
0	ACAD8	acyl-CoA dehydrogenase family member 8 [Source:HGNC Symbol;Acc:HGNC:87]	hsa00280 Valine, leucine and isoleucine degradation, hsa01100 Metabolic pathways
0	AMPD2	adenosine monophosphate deaminase 2 [Source:HGNC Symbol;Acc:HGNC:469]	hsa00230 Purine metabolism, hsa01100 Metabolic pathways
0	INPP5J	inositol polyphosphate-5-phosphatase J [Source:HGNC Symbol;Acc:HGNC:8956]	hsa00562 Inositol phosphate metabolism	Significantly Downregulated by Telaglenestat
0	AMPD3	adenosine monophosphate deaminase 3 [Source:HGNC Symbol;Acc:HGNC:470]	hsa00230 Purine metabolism, hsa01100 Metabolic pathways
0	MAT2B	methionine adenosyltransferase 2B [Source:HGNC Symbol;Acc:HGNC:6905]	hsa00270 Cysteine and methionine metabolism, hsa01100 Metabolic pathways, hsa01230 Biosynthesis of amino acids
0	GLRX	glutaredoxin [Source:HGNC Symbol;Acc:HGNC:4330]	NA
0	GMPR	guanosine monophosphate reductase [Source:HGNC Symbol;Acc:HGNC:4376]	hsa00230 Purine metabolism, hsa01100 Metabolic pathways	Significantly Downregulated by Telaglenestat
0	SLCO4A1	solute carrier organic anion transporter family member 4A1 [Source:HGNC Symbol;Acc:HGNC:10953]	NA	Significantly Downregulated by Telaglenestat
0	SLCO3A1	solute carrier organic anion transporter family member 3A1 [Source:HGNC Symbol;Acc:HGNC:10952]	NA	Significantly Downregulated by Telaglenestat
0	P4HA3	prolyl 4-hydroxylase subunit alpha 3 [Source:HGNC Symbol;Acc:HGNC:30135]	hsa00330 Arginine and proline metabolism, hsa01100 Metabolic pathways	Significantly Downregulated by Telaglenestat
0	B4GALNT3	beta-1,4-N-acetyl-galactosaminyltransferase 3 [Source:HGNC Symbol;Acc:HGNC:24137]	hsa00513 Various types of N-glycan biosynthesis, hsa01100 Metabolic pathways	Significantly Downregulated by Telaglenestat
0	HEXD	hexosaminidase D [Source:HGNC Symbol;Acc:HGNC:26307]	hsa00511 Other glycan degradation, hsa00513 Various types of N-glycan biosynthesis, hsa01100 Metabolic pathways
0	SLC26A11	solute carrier family 26 member 11 [Source:HGNC Symbol;Acc:HGNC:14471]	NA	Significantly Downregulated by Telaglenestat
0	ZADH2	zinc binding alcohol dehydrogenase domain containing 2 [Source:HGNC Symbol;Acc:HGNC:28697]	NA
0	ATP11C	ATPase phospholipid transporting 11C [Source:HGNC Symbol;Acc:HGNC:13554]	NA
0	GPX1	glutathione peroxidase 1 [Source:HGNC Symbol;Acc:HGNC:4553]	hsa00480 Glutathione metabolism, hsa00590 Arachidonic acid metabolism, hsa01100 Metabolic pathways, hsa04918 Thyroid hormone synthesis	Significantly Downregulated by Telaglenestat
0	GPX3	glutathione peroxidase 3 [Source:HGNC Symbol;Acc:HGNC:4555]	hsa00480 Glutathione metabolism, hsa00590 Arachidonic acid metabolism, hsa01100 Metabolic pathways, hsa04918 Thyroid hormone synthesis
0	GPX4	glutathione peroxidase 4 [Source:HGNC Symbol;Acc:HGNC:4556]	hsa00480 Glutathione metabolism, hsa01100 Metabolic pathways, hsa04216 Ferroptosis	Significantly Downregulated by Telaglenestat
0	SLC27A6	solute carrier family 27 member 6 [Source:HGNC Symbol;Acc:HGNC:11000]	hsa03320 PPAR signaling pathway
0	ACAD9	acyl-CoA dehydrogenase family member 9 [Source:HGNC Symbol;Acc:HGNC:21497]	NA	Significantly Downregulated by Telaglenestat
0	PHPT1	phosphohistidine phosphatase 1 [Source:HGNC Symbol;Acc:HGNC:30033]	NA	Significantly Downregulated by Telaglenestat
0	SLC25A4	solute carrier family 25 member 4 [Source:HGNC Symbol;Acc:HGNC:10990]	hsa04020 Calcium signaling pathway, hsa04022 cGMP-PKG signaling pathway, hsa04217 Necroptosis, hsa04218 Cellular senescence	Significantly Downregulated by Telaglenestat
0	SLC25A5	solute carrier family 25 member 5 [Source:HGNC Symbol;Acc:HGNC:10991]	hsa04020 Calcium signaling pathway, hsa04022 cGMP-PKG signaling pathway, hsa04217 Necroptosis, hsa04218 Cellular senescence	Significantly Downregulated by Telaglenestat
0	CYP2S1	cytochrome P450 family 2 subfamily S member 1 [Source:HGNC Symbol;Acc:HGNC:15654]	hsa00830 Retinol metabolism, hsa00980 Metabolism of xenobiotics by cytochrome P450, hsa01100 Metabolic pathways	Significantly Downregulated by Telaglenestat
0	PYCR2	pyrroline-5-carboxylate reductase 2 [Source:HGNC Symbol;Acc:HGNC:30262]	hsa00330 Arginine and proline metabolism, hsa01100 Metabolic pathways, hsa01230 Biosynthesis of amino acids	Significantly Downregulated by Telaglenestat
0	NME7	NME/NM23 family member 7 [Source:HGNC Symbol;Acc:HGNC:20461]	hsa00230 Purine metabolism, hsa00240 Pyrimidine metabolism, hsa00983 Drug metabolism - other enzymes, hsa01100 Metabolic pathways
0	GMPPB	GDP-mannose pyrophosphorylase B [Source:HGNC Symbol;Acc:HGNC:22932]	hsa00051 Fructose and mannose metabolism, hsa00520 Amino sugar and nucleotide sugar metabolism, hsa01100 Metabolic pathways	Significantly Downregulated by Telaglenestat
0	GMPPA	GDP-mannose pyrophosphorylase A [Source:HGNC Symbol;Acc:HGNC:22923]	hsa00051 Fructose and mannose metabolism, hsa00520 Amino sugar and nucleotide sugar metabolism, hsa01100 Metabolic pathways	Significantly Downregulated by Telaglenestat
0	CERS2	ceramide synthase 2 [Source:HGNC Symbol;Acc:HGNC:14076]	hsa00600 Sphingolipid metabolism, hsa01100 Metabolic pathways, hsa04071 Sphingolipid signaling pathway
0	SLC2A8	solute carrier family 2 member 8 [Source:HGNC Symbol;Acc:HGNC:13812]	NA	Significantly Downregulated by Telaglenestat
0	HSD17B10	hydroxysteroid 17-beta dehydrogenase 10 [Source:HGNC Symbol;Acc:HGNC:4800]	hsa00280 Valine, leucine and isoleucine degradation, hsa01100 Metabolic pathways	Significantly Downregulated by Telaglenestat
0	HEXB	hexosaminidase subunit beta [Source:HGNC Symbol;Acc:HGNC:4879]	hsa00511 Other glycan degradation, hsa00513 Various types of N-glycan biosynthesis, hsa00520 Amino sugar and nucleotide sugar metabolism, hsa00531 Glycosaminoglycan degradation, hsa00603 Glycosphingolipid biosynthesis - globo and isoglobo series, hsa00604 Glycosphingolipid biosynthesis - ganglio series, hsa01100 Metabolic pathways, hsa04142 Lysosome
0	NT5C	5', 3'-nucleotidase, cytosolic [Source:HGNC Symbol;Acc:HGNC:17144]	hsa00230 Purine metabolism, hsa00240 Pyrimidine metabolism, hsa00760 Nicotinate and nicotinamide metabolism, hsa01100 Metabolic pathways	Significantly Downregulated by Telaglenestat
0	HK1	hexokinase 1 [Source:HGNC Symbol;Acc:HGNC:4922]	hsa00010 Glycolysis / Gluconeogenesis, hsa00051 Fructose and mannose metabolism, hsa00052 Galactose metabolism, hsa00500 Starch and sucrose metabolism, hsa00520 Amino sugar and nucleotide sugar metabolism, hsa00524 Neomycin, kanamycin and gentamicin biosynthesis, hsa01100 Metabolic pathways, hsa01200 Carbon metabolism, hsa04066 HIF-1 signaling pathway, hsa04910 Insulin signaling pathway, hsa04973…
0	HK2	hexokinase 2 [Source:HGNC Symbol;Acc:HGNC:4923]	hsa00010 Glycolysis / Gluconeogenesis, hsa00051 Fructose and mannose metabolism, hsa00052 Galactose metabolism, hsa00500 Starch and sucrose metabolism, hsa00520 Amino sugar and nucleotide sugar metabolism, hsa00524 Neomycin, kanamycin and gentamicin biosynthesis, hsa01100 Metabolic pathways, hsa01200 Carbon metabolism, hsa04066 HIF-1 signaling pathway, hsa04910 Insulin signaling pathway, hsa04973…
0	AOC2	amine oxidase copper containing 2 [Source:HGNC Symbol;Acc:HGNC:549]	hsa00260 Glycine, serine and threonine metabolism, hsa00350 Tyrosine metabolism, hsa00360 Phenylalanine metabolism, hsa00410 beta-Alanine metabolism, hsa01100 Metabolic pathways
0	HMOX1	heme oxygenase 1 [Source:HGNC Symbol;Acc:HGNC:5013]	hsa00860 Porphyrin and chlorophyll metabolism, hsa01100 Metabolic pathways, hsa04066 HIF-1 signaling pathway, hsa04216 Ferroptosis, hsa04978 Mineral absorption	Significantly Downregulated by Telaglenestat
0	HMOX2	heme oxygenase 2 [Source:HGNC Symbol;Acc:HGNC:5014]	hsa00860 Porphyrin and chlorophyll metabolism, hsa01100 Metabolic pathways, hsa04978 Mineral absorption	Significantly Downregulated by Telaglenestat
0	HSD11B2	hydroxysteroid 11-beta dehydrogenase 2 [Source:HGNC Symbol;Acc:HGNC:5209]	hsa00140 Steroid hormone biosynthesis, hsa01100 Metabolic pathways, hsa04960 Aldosterone-regulated sodium reabsorption	Significantly Downregulated by Telaglenestat
0	CHSY3	chondroitin sulfate synthase 3 [Source:HGNC Symbol;Acc:HGNC:24293]	hsa00532 Glycosaminoglycan biosynthesis - chondroitin sulfate / dermatan sulfate, hsa01100 Metabolic pathways
0	B4GALNT4	beta-1,4-N-acetyl-galactosaminyltransferase 4 [Source:HGNC Symbol;Acc:HGNC:26315]	hsa00513 Various types of N-glycan biosynthesis, hsa01100 Metabolic pathways	Significantly Downregulated by Telaglenestat
0	ACER2	alkaline ceramidase 2 [Source:HGNC Symbol;Acc:HGNC:23675]	hsa00600 Sphingolipid metabolism, hsa01100 Metabolic pathways, hsa04071 Sphingolipid signaling pathway
0	IMPA1	inositol monophosphatase 1 [Source:HGNC Symbol;Acc:HGNC:6050]	hsa00562 Inositol phosphate metabolism, hsa01100 Metabolic pathways, hsa04070 Phosphatidylinositol signaling system
0	IMPA2	inositol monophosphatase 2 [Source:HGNC Symbol;Acc:HGNC:6051]	hsa00562 Inositol phosphate metabolism, hsa01100 Metabolic pathways, hsa04070 Phosphatidylinositol signaling system
0	IMPDH1	inosine monophosphate dehydrogenase 1 [Source:HGNC Symbol;Acc:HGNC:6052]	hsa00230 Purine metabolism, hsa00983 Drug metabolism - other enzymes, hsa01100 Metabolic pathways	Significantly Downregulated by Telaglenestat
0	IMPDH2	inosine monophosphate dehydrogenase 2 [Source:HGNC Symbol;Acc:HGNC:6053]	hsa00230 Purine metabolism, hsa00983 Drug metabolism - other enzymes, hsa01100 Metabolic pathways	Significantly Downregulated by Telaglenestat
0	INPP4A	inositol polyphosphate-4-phosphatase type I A [Source:HGNC Symbol;Acc:HGNC:6074]	hsa00562 Inositol phosphate metabolism, hsa01100 Metabolic pathways, hsa04070 Phosphatidylinositol signaling system
0	INPP5A	inositol polyphosphate-5-phosphatase A [Source:HGNC Symbol;Acc:HGNC:6076]	hsa00562 Inositol phosphate metabolism, hsa01100 Metabolic pathways, hsa04070 Phosphatidylinositol signaling system, hsa04910 Insulin signaling pathway
0	INPP5B	inositol polyphosphate-5-phosphatase B [Source:HGNC Symbol;Acc:HGNC:6077]	hsa00562 Inositol phosphate metabolism, hsa01100 Metabolic pathways, hsa04070 Phosphatidylinositol signaling system
0	INPP5D	inositol polyphosphate-5-phosphatase D [Source:HGNC Symbol;Acc:HGNC:6079]	hsa00562 Inositol phosphate metabolism, hsa01100 Metabolic pathways, hsa04070 Phosphatidylinositol signaling system, hsa04662 B cell receptor signaling pathway, hsa04664 Fc epsilon RI signaling pathway, hsa04666 Fc gamma R-mediated phagocytosis
0	INPPL1	inositol polyphosphate phosphatase like 1 [Source:HGNC Symbol;Acc:HGNC:6080]	hsa00562 Inositol phosphate metabolism, hsa01100 Metabolic pathways, hsa04070 Phosphatidylinositol signaling system, hsa04662 B cell receptor signaling pathway, hsa04666 Fc gamma R-mediated phagocytosis, hsa04910 Insulin signaling pathway	Significantly Downregulated by Telaglenestat
0	IREB2	iron responsive element binding protein 2 [Source:HGNC Symbol;Acc:HGNC:6115]	NA
0	STT3A	STT3 oligosaccharyltransferase complex catalytic subunit A [Source:HGNC Symbol;Acc:HGNC:6172]	hsa00510 N-Glycan biosynthesis, hsa00513 Various types of N-glycan biosynthesis, hsa01100 Metabolic pathways, hsa04141 Protein processing in endoplasmic reticulum
0	ITPKB	inositol-trisphosphate 3-kinase B [Source:HGNC Symbol;Acc:HGNC:6179]	hsa00562 Inositol phosphate metabolism, hsa01100 Metabolic pathways, hsa04020 Calcium signaling pathway, hsa04070 Phosphatidylinositol signaling system
0	HSD11B1L	hydroxysteroid 11-beta dehydrogenase 1 like [Source:HGNC Symbol;Acc:HGNC:30419]	hsa00140 Steroid hormone biosynthesis, hsa00980 Metabolism of xenobiotics by cytochrome P450, hsa01100 Metabolic pathways
0	MIA3	MIA SH3 domain ER export factor 3 [Source:HGNC Symbol;Acc:HGNC:24008]	NA
0	CA13	carbonic anhydrase 13 [Source:HGNC Symbol;Acc:HGNC:14914]	hsa00910 Nitrogen metabolism, hsa01100 Metabolic pathways
0	ACP7	acid phosphatase 7, tartrate resistant (putative) [Source:HGNC Symbol;Acc:HGNC:33781]	NA
0	LBR	lamin B receptor [Source:HGNC Symbol;Acc:HGNC:6518]	hsa00100 Steroid biosynthesis, hsa01100 Metabolic pathways
0	LDHA	lactate dehydrogenase A [Source:HGNC Symbol;Acc:HGNC:6535]	hsa00010 Glycolysis / Gluconeogenesis, hsa00270 Cysteine and methionine metabolism, hsa00620 Pyruvate metabolism, hsa00640 Propanoate metabolism, hsa01100 Metabolic pathways, hsa04066 HIF-1 signaling pathway, hsa04922 Glucagon signaling pathway
0	LDHB	lactate dehydrogenase B [Source:HGNC Symbol;Acc:HGNC:6541]	hsa00010 Glycolysis / Gluconeogenesis, hsa00270 Cysteine and methionine metabolism, hsa00620 Pyruvate metabolism, hsa00640 Propanoate metabolism, hsa01100 Metabolic pathways, hsa04066 HIF-1 signaling pathway, hsa04922 Glucagon signaling pathway
0	LIPE	lipase E, hormone sensitive type [Source:HGNC Symbol;Acc:HGNC:6621]	hsa04024 cAMP signaling pathway, hsa04152 AMPK signaling pathway, hsa04371 Apelin signaling pathway, hsa04910 Insulin signaling pathway, hsa04923 Regulation of lipolysis in adipocytes, hsa04925 Aldosterone synthesis and secretion
0	FADS3	fatty acid desaturase 3 [Source:HGNC Symbol;Acc:HGNC:3576]	NA	Significantly Downregulated by Telaglenestat
0	PLPP6	phospholipid phosphatase 6 [Source:HGNC Symbol;Acc:HGNC:23682]	NA
0	CYP4F3	cytochrome P450 family 4 subfamily F member 3 [Source:HGNC Symbol;Acc:HGNC:2646]	hsa00590 Arachidonic acid metabolism, hsa01100 Metabolic pathways
0	MAOA	monoamine oxidase A [Source:HGNC Symbol;Acc:HGNC:6833]	hsa00260 Glycine, serine and threonine metabolism, hsa00330 Arginine and proline metabolism, hsa00340 Histidine metabolism, hsa00350 Tyrosine metabolism, hsa00360 Phenylalanine metabolism, hsa00380 Tryptophan metabolism, hsa00982 Drug metabolism - cytochrome P450, hsa01100 Metabolic pathways, hsa04726 Serotonergic synapse, hsa04728 Dopaminergic synapse
0	MAOB	monoamine oxidase B [Source:HGNC Symbol;Acc:HGNC:6834]	hsa00260 Glycine, serine and threonine metabolism, hsa00330 Arginine and proline metabolism, hsa00340 Histidine metabolism, hsa00350 Tyrosine metabolism, hsa00360 Phenylalanine metabolism, hsa00380 Tryptophan metabolism, hsa00982 Drug metabolism - cytochrome P450, hsa01100 Metabolic pathways, hsa04726 Serotonergic synapse, hsa04728 Dopaminergic synapse
0	MAT1A	methionine adenosyltransferase 1A [Source:HGNC Symbol;Acc:HGNC:6903]	hsa00270 Cysteine and methionine metabolism, hsa01100 Metabolic pathways, hsa01230 Biosynthesis of amino acids
0	MAT2A	methionine adenosyltransferase 2A [Source:HGNC Symbol;Acc:HGNC:6904]	hsa00270 Cysteine and methionine metabolism, hsa01100 Metabolic pathways, hsa01230 Biosynthesis of amino acids
0	MDH1	malate dehydrogenase 1 [Source:HGNC Symbol;Acc:HGNC:6970]	hsa00020 Citrate cycle (TCA cycle), hsa00270 Cysteine and methionine metabolism, hsa00620 Pyruvate metabolism, hsa00630 Glyoxylate and dicarboxylate metabolism, hsa01100 Metabolic pathways, hsa01200 Carbon metabolism, hsa04964 Proximal tubule bicarbonate reclamation
0	MDH2	malate dehydrogenase 2 [Source:HGNC Symbol;Acc:HGNC:6971]	hsa00020 Citrate cycle (TCA cycle), hsa00270 Cysteine and methionine metabolism, hsa00620 Pyruvate metabolism, hsa00630 Glyoxylate and dicarboxylate metabolism, hsa01100 Metabolic pathways, hsa01200 Carbon metabolism	Significantly Downregulated by Telaglenestat
0	MPST	mercaptopyruvate sulfurtransferase [Source:HGNC Symbol;Acc:HGNC:7223]	hsa00270 Cysteine and methionine metabolism, hsa00920 Sulfur metabolism, hsa01100 Metabolic pathways, hsa04122 Sulfur relay system	Significantly Downregulated by Telaglenestat
0	MTHFD2L	methylenetetrahydrofolate dehydrogenase (NADP+ dependent) 2 like [Source:HGNC Symbol;Acc:HGNC:31865]	hsa00670 One carbon pool by folate, hsa01100 Metabolic pathways
0	MTHFD1	methylenetetrahydrofolate dehydrogenase, cyclohydrolase and formyltetrahydrofolate synthetase 1 [Source:HGNC Symbol;Acc:HGNC:7432]	hsa00670 One carbon pool by folate, hsa01100 Metabolic pathways
0	MYO5B	myosin VB [Source:HGNC Symbol;Acc:HGNC:7603]	NA
0	ATP1A1	ATPase Na+/K+ transporting subunit alpha 1 [Source:HGNC Symbol;Acc:HGNC:799]	hsa04022 cGMP-PKG signaling pathway, hsa04024 cAMP signaling pathway, hsa04260 Cardiac muscle contraction, hsa04261 Adrenergic signaling in cardiomyocytes, hsa04911 Insulin secretion, hsa04918 Thyroid hormone synthesis, hsa04919 Thyroid hormone signaling pathway, hsa04925 Aldosterone synthesis and secretion, hsa04960 Aldosterone-regulated sodium reabsorption, hsa04961 Endocrine and other factor-r…	Significantly Downregulated by Telaglenestat
0	ATP1A3	ATPase Na+/K+ transporting subunit alpha 3 [Source:HGNC Symbol;Acc:HGNC:801]	hsa04022 cGMP-PKG signaling pathway, hsa04024 cAMP signaling pathway, hsa04260 Cardiac muscle contraction, hsa04261 Adrenergic signaling in cardiomyocytes, hsa04911 Insulin secretion, hsa04918 Thyroid hormone synthesis, hsa04919 Thyroid hormone signaling pathway, hsa04925 Aldosterone synthesis and secretion, hsa04960 Aldosterone-regulated sodium reabsorption, hsa04961 Endocrine and other factor-r…	Significantly Downregulated by Telaglenestat
0	ACO1	aconitase 1 [Source:HGNC Symbol;Acc:HGNC:117]	hsa00020 Citrate cycle (TCA cycle), hsa00630 Glyoxylate and dicarboxylate metabolism, hsa01100 Metabolic pathways, hsa01200 Carbon metabolism, hsa01210 2-Oxocarboxylic acid metabolism, hsa01230 Biosynthesis of amino acids
0	ATP1B1	ATPase Na+/K+ transporting subunit beta 1 [Source:HGNC Symbol;Acc:HGNC:804]	hsa04022 cGMP-PKG signaling pathway, hsa04024 cAMP signaling pathway, hsa04260 Cardiac muscle contraction, hsa04261 Adrenergic signaling in cardiomyocytes, hsa04911 Insulin secretion, hsa04918 Thyroid hormone synthesis, hsa04919 Thyroid hormone signaling pathway, hsa04925 Aldosterone synthesis and secretion, hsa04960 Aldosterone-regulated sodium reabsorption, hsa04961 Endocrine and other factor-r…
0	ATP1B3	ATPase Na+/K+ transporting subunit beta 3 [Source:HGNC Symbol;Acc:HGNC:806]	hsa04022 cGMP-PKG signaling pathway, hsa04024 cAMP signaling pathway, hsa04260 Cardiac muscle contraction, hsa04261 Adrenergic signaling in cardiomyocytes, hsa04911 Insulin secretion, hsa04918 Thyroid hormone synthesis, hsa04919 Thyroid hormone signaling pathway, hsa04925 Aldosterone synthesis and secretion, hsa04960 Aldosterone-regulated sodium reabsorption, hsa04961 Endocrine and other factor-r…
0	NME1	NME/NM23 nucleoside diphosphate kinase 1 [Source:HGNC Symbol;Acc:HGNC:7849]	hsa00230 Purine metabolism, hsa00240 Pyrimidine metabolism, hsa00983 Drug metabolism - other enzymes, hsa01100 Metabolic pathways
0	NME2	NME/NM23 nucleoside diphosphate kinase 2 [Source:HGNC Symbol;Acc:HGNC:7850]	hsa00230 Purine metabolism, hsa00240 Pyrimidine metabolism, hsa00983 Drug metabolism - other enzymes, hsa01100 Metabolic pathways
0	NME3	NME/NM23 nucleoside diphosphate kinase 3 [Source:HGNC Symbol;Acc:HGNC:7851]	hsa00230 Purine metabolism, hsa00240 Pyrimidine metabolism, hsa00983 Drug metabolism - other enzymes, hsa01100 Metabolic pathways	Significantly Downregulated by Telaglenestat
0	ATP2B1	ATPase plasma membrane Ca2+ transporting 1 [Source:HGNC Symbol;Acc:HGNC:814]	hsa04020 Calcium signaling pathway, hsa04022 cGMP-PKG signaling pathway, hsa04024 cAMP signaling pathway, hsa04261 Adrenergic signaling in cardiomyocytes, hsa04925 Aldosterone synthesis and secretion, hsa04961 Endocrine and other factor-regulated calcium reabsorption, hsa04970 Salivary secretion, hsa04972 Pancreatic secretion, hsa04978 Mineral absorption
0	ATP2B4	ATPase plasma membrane Ca2+ transporting 4 [Source:HGNC Symbol;Acc:HGNC:817]	hsa04020 Calcium signaling pathway, hsa04022 cGMP-PKG signaling pathway, hsa04024 cAMP signaling pathway, hsa04261 Adrenergic signaling in cardiomyocytes, hsa04925 Aldosterone synthesis and secretion, hsa04961 Endocrine and other factor-regulated calcium reabsorption, hsa04970 Salivary secretion, hsa04972 Pancreatic secretion, hsa04978 Mineral absorption
0	GPX8	glutathione peroxidase 8 (putative) [Source:HGNC Symbol;Acc:HGNC:33100]	hsa00480 Glutathione metabolism, hsa00590 Arachidonic acid metabolism, hsa01100 Metabolic pathways, hsa04918 Thyroid hormone synthesis
0	ACO2	aconitase 2 [Source:HGNC Symbol;Acc:HGNC:118]	hsa00020 Citrate cycle (TCA cycle), hsa00630 Glyoxylate and dicarboxylate metabolism, hsa01100 Metabolic pathways, hsa01200 Carbon metabolism, hsa01210 2-Oxocarboxylic acid metabolism, hsa01230 Biosynthesis of amino acids	Significantly Downregulated by Telaglenestat
0	P4HA1	prolyl 4-hydroxylase subunit alpha 1 [Source:HGNC Symbol;Acc:HGNC:8546]	hsa00330 Arginine and proline metabolism, hsa01100 Metabolic pathways
0	PAFAH1B1	platelet activating factor acetylhydrolase 1b regulatory subunit 1 [Source:HGNC Symbol;Acc:HGNC:8574]	hsa00565 Ether lipid metabolism, hsa01100 Metabolic pathways
0	PAFAH1B2	platelet activating factor acetylhydrolase 1b catalytic subunit 2 [Source:HGNC Symbol;Acc:HGNC:8575]	hsa00565 Ether lipid metabolism, hsa01100 Metabolic pathways
0	PAFAH1B3	platelet activating factor acetylhydrolase 1b catalytic subunit 3 [Source:HGNC Symbol;Acc:HGNC:8576]	hsa00565 Ether lipid metabolism, hsa01100 Metabolic pathways	Significantly Downregulated by Telaglenestat
0	PAFAH2	platelet activating factor acetylhydrolase 2 [Source:HGNC Symbol;Acc:HGNC:8579]	hsa00565 Ether lipid metabolism, hsa01100 Metabolic pathways
0	CHST11	carbohydrate sulfotransferase 11 [Source:HGNC Symbol;Acc:HGNC:17422]	hsa00532 Glycosaminoglycan biosynthesis - chondroitin sulfate / dermatan sulfate
0	PRDX1	peroxiredoxin 1 [Source:HGNC Symbol;Acc:HGNC:9352]	hsa04146 Peroxisome
0	GLRX2	glutaredoxin 2 [Source:HGNC Symbol;Acc:HGNC:16065]	NA
0	ABHD5	abhydrolase domain containing 5 [Source:HGNC Symbol;Acc:HGNC:21396]	hsa04923 Regulation of lipolysis in adipocytes
0	MECR	mitochondrial trans-2-enoyl-CoA reductase [Source:HGNC Symbol;Acc:HGNC:19691]	hsa00061 Fatty acid biosynthesis, hsa00062 Fatty acid elongation, hsa01100 Metabolic pathways, hsa01212 Fatty acid metabolism	Significantly Downregulated by Telaglenestat
0	HSD17B11	hydroxysteroid 17-beta dehydrogenase 11 [Source:HGNC Symbol;Acc:HGNC:22960]	NA
0	HSD17B14	hydroxysteroid 17-beta dehydrogenase 14 [Source:HGNC Symbol;Acc:HGNC:23238]	NA
0	PLCE1	phospholipase C epsilon 1 [Source:HGNC Symbol;Acc:HGNC:17175]	hsa00562 Inositol phosphate metabolism, hsa01100 Metabolic pathways, hsa04014 Ras signaling pathway, hsa04015 Rap1 signaling pathway, hsa04020 Calcium signaling pathway, hsa04024 cAMP signaling pathway, hsa04070 Phosphatidylinositol signaling system, hsa04919 Thyroid hormone signaling pathway
0	ACP6	acid phosphatase 6, lysophosphatidic [Source:HGNC Symbol;Acc:HGNC:29609]	NA
0	GMPR2	guanosine monophosphate reductase 2 [Source:HGNC Symbol;Acc:HGNC:4377]	hsa00230 Purine metabolism, hsa01100 Metabolic pathways
0	SLC25A37	solute carrier family 25 member 37 [Source:HGNC Symbol;Acc:HGNC:29786]	NA
0	PDE2A	phosphodiesterase 2A [Source:HGNC Symbol;Acc:HGNC:8777]	hsa00230 Purine metabolism, hsa01100 Metabolic pathways, hsa04022 cGMP-PKG signaling pathway, hsa04740 Olfactory transduction, hsa04925 Aldosterone synthesis and secretion
0	PDE3B	phosphodiesterase 3B [Source:HGNC Symbol;Acc:HGNC:8779]	hsa00230 Purine metabolism, hsa01100 Metabolic pathways, hsa04022 cGMP-PKG signaling pathway, hsa04024 cAMP signaling pathway, hsa04371 Apelin signaling pathway, hsa04910 Insulin signaling pathway, hsa04914 Progesterone-mediated oocyte maturation, hsa04922 Glucagon signaling pathway, hsa04923 Regulation of lipolysis in adipocytes, hsa04924 Renin secretion
0	PDE4A	phosphodiesterase 4A [Source:HGNC Symbol;Acc:HGNC:8780]	hsa00230 Purine metabolism, hsa01100 Metabolic pathways, hsa04024 cAMP signaling pathway	Significantly Downregulated by Telaglenestat
0	PDE4B	phosphodiesterase 4B [Source:HGNC Symbol;Acc:HGNC:8781]	hsa00230 Purine metabolism, hsa01100 Metabolic pathways, hsa04024 cAMP signaling pathway
0	IP6K2	inositol hexakisphosphate kinase 2 [Source:HGNC Symbol;Acc:HGNC:17313]	hsa04070 Phosphatidylinositol signaling system
0	HACD3	3-hydroxyacyl-CoA dehydratase 3 [Source:HGNC Symbol;Acc:HGNC:24175]	hsa00062 Fatty acid elongation, hsa01040 Biosynthesis of unsaturated fatty acids, hsa01100 Metabolic pathways, hsa01212 Fatty acid metabolism
0	CTDSPL2	CTD small phosphatase like 2 [Source:HGNC Symbol;Acc:HGNC:26936]	NA
0	PDE7A	phosphodiesterase 7A [Source:HGNC Symbol;Acc:HGNC:8791]	hsa00230 Purine metabolism, hsa01100 Metabolic pathways
0	PDE8A	phosphodiesterase 8A [Source:HGNC Symbol;Acc:HGNC:8793]	hsa00230 Purine metabolism, hsa01100 Metabolic pathways
0	NT5DC3	5'-nucleotidase domain containing 3 [Source:HGNC Symbol;Acc:HGNC:30826]	NA
0	ATP5MC1	ATP synthase membrane subunit c locus 1 [Source:HGNC Symbol;Acc:HGNC:841]	hsa00190 Oxidative phosphorylation, hsa01100 Metabolic pathways	Significantly Downregulated by Telaglenestat
0	ATP5MC2	ATP synthase membrane subunit c locus 2 [Source:HGNC Symbol;Acc:HGNC:842]	hsa00190 Oxidative phosphorylation, hsa01100 Metabolic pathways
0	CYB5R2	cytochrome b5 reductase 2 [Source:HGNC Symbol;Acc:HGNC:24376]	hsa00520 Amino sugar and nucleotide sugar metabolism	Significantly Downregulated by Telaglenestat
0	CYB5R1	cytochrome b5 reductase 1 [Source:HGNC Symbol;Acc:HGNC:13397]	hsa00520 Amino sugar and nucleotide sugar metabolism
0	WWOX	WW domain containing oxidoreductase [Source:HGNC Symbol;Acc:HGNC:12799]	NA
0	ATP5MC3	ATP synthase membrane subunit c locus 3 [Source:HGNC Symbol;Acc:HGNC:843]	hsa00190 Oxidative phosphorylation, hsa01100 Metabolic pathways
0	GALNT7	polypeptide N-acetylgalactosaminyltransferase 7 [Source:HGNC Symbol;Acc:HGNC:4129]	hsa00512 Mucin type O-glycan biosynthesis, hsa00514 Other types of O-glycan biosynthesis, hsa01100 Metabolic pathways
0	ATP8B1	ATPase phospholipid transporting 8B1 [Source:HGNC Symbol;Acc:HGNC:3706]	NA
0	PFKFB2	6-phosphofructo-2-kinase/fructose-2,6-biphosphatase 2 [Source:HGNC Symbol;Acc:HGNC:8873]	hsa00051 Fructose and mannose metabolism, hsa01100 Metabolic pathways, hsa04152 AMPK signaling pathway, hsa04919 Thyroid hormone signaling pathway
0	PFKFB3	6-phosphofructo-2-kinase/fructose-2,6-biphosphatase 3 [Source:HGNC Symbol;Acc:HGNC:8874]	hsa00051 Fructose and mannose metabolism, hsa01100 Metabolic pathways, hsa04066 HIF-1 signaling pathway, hsa04152 AMPK signaling pathway	Significantly Downregulated by Telaglenestat
0	PFKFB4	6-phosphofructo-2-kinase/fructose-2,6-biphosphatase 4 [Source:HGNC Symbol;Acc:HGNC:8875]	hsa00051 Fructose and mannose metabolism, hsa04152 AMPK signaling pathway	Significantly Downregulated by Telaglenestat
0	PFKL	phosphofructokinase, liver type [Source:HGNC Symbol;Acc:HGNC:8876]	hsa00010 Glycolysis / Gluconeogenesis, hsa00030 Pentose phosphate pathway, hsa00051 Fructose and mannose metabolism, hsa00052 Galactose metabolism, hsa01100 Metabolic pathways, hsa01200 Carbon metabolism, hsa01230 Biosynthesis of amino acids, hsa03018 RNA degradation, hsa04066 HIF-1 signaling pathway, hsa04152 AMPK signaling pathway, hsa04919 Thyroid hormone signaling pathway, hsa04922 Glucagon s…	Significantly Downregulated by Telaglenestat
0	PFKM	phosphofructokinase, muscle [Source:HGNC Symbol;Acc:HGNC:8877]	hsa00010 Glycolysis / Gluconeogenesis, hsa00030 Pentose phosphate pathway, hsa00051 Fructose and mannose metabolism, hsa00052 Galactose metabolism, hsa01100 Metabolic pathways, hsa01200 Carbon metabolism, hsa01230 Biosynthesis of amino acids, hsa03018 RNA degradation, hsa04066 HIF-1 signaling pathway, hsa04152 AMPK signaling pathway, hsa04919 Thyroid hormone signaling pathway, hsa04922 Glucagon s…
0	PFKP	phosphofructokinase, platelet [Source:HGNC Symbol;Acc:HGNC:8878]	hsa00010 Glycolysis / Gluconeogenesis, hsa00030 Pentose phosphate pathway, hsa00051 Fructose and mannose metabolism, hsa00052 Galactose metabolism, hsa01100 Metabolic pathways, hsa01200 Carbon metabolism, hsa01230 Biosynthesis of amino acids, hsa03018 RNA degradation, hsa04066 HIF-1 signaling pathway, hsa04152 AMPK signaling pathway, hsa04919 Thyroid hormone signaling pathway, hsa04922 Glucagon s…	Significantly Downregulated by Telaglenestat
0	PGAM1	phosphoglycerate mutase 1 [Source:HGNC Symbol;Acc:HGNC:8888]	hsa00010 Glycolysis / Gluconeogenesis, hsa00260 Glycine, serine and threonine metabolism, hsa01100 Metabolic pathways, hsa01200 Carbon metabolism, hsa01230 Biosynthesis of amino acids, hsa04922 Glucagon signaling pathway
0	PGK1	phosphoglycerate kinase 1 [Source:HGNC Symbol;Acc:HGNC:8896]	hsa00010 Glycolysis / Gluconeogenesis, hsa01100 Metabolic pathways, hsa01200 Carbon metabolism, hsa01230 Biosynthesis of amino acids, hsa04066 HIF-1 signaling pathway
0	PGM1	phosphoglucomutase 1 [Source:HGNC Symbol;Acc:HGNC:8905]	hsa00010 Glycolysis / Gluconeogenesis, hsa00030 Pentose phosphate pathway, hsa00052 Galactose metabolism, hsa00230 Purine metabolism, hsa00500 Starch and sucrose metabolism, hsa00520 Amino sugar and nucleotide sugar metabolism, hsa01100 Metabolic pathways	Significantly Downregulated by Telaglenestat
0	ATP6V1C1	ATPase H+ transporting V1 subunit C1 [Source:HGNC Symbol;Acc:HGNC:856]	hsa00190 Oxidative phosphorylation, hsa01100 Metabolic pathways, hsa04145 Phagosome, hsa04150 mTOR signaling pathway, hsa04721 Synaptic vesicle cycle, hsa04966 Collecting duct acid secretion
0	PIK3C2A	phosphatidylinositol-4-phosphate 3-kinase catalytic subunit type 2 alpha [Source:HGNC Symbol;Acc:HGNC:8971]	hsa00562 Inositol phosphate metabolism, hsa01100 Metabolic pathways, hsa04070 Phosphatidylinositol signaling system
0	PIK3C2B	phosphatidylinositol-4-phosphate 3-kinase catalytic subunit type 2 beta [Source:HGNC Symbol;Acc:HGNC:8972]	hsa00562 Inositol phosphate metabolism, hsa01100 Metabolic pathways, hsa04070 Phosphatidylinositol signaling system
0	PIK3C3	phosphatidylinositol 3-kinase catalytic subunit type 3 [Source:HGNC Symbol;Acc:HGNC:8974]	hsa00562 Inositol phosphate metabolism, hsa01100 Metabolic pathways, hsa04070 Phosphatidylinositol signaling system, hsa04136 Autophagy - other, hsa04140 Autophagy - animal, hsa04145 Phagosome, hsa04371 Apelin signaling pathway
0	ATP6V1E1	ATPase H+ transporting V1 subunit E1 [Source:HGNC Symbol;Acc:HGNC:857]	hsa00190 Oxidative phosphorylation, hsa01100 Metabolic pathways, hsa04145 Phagosome, hsa04150 mTOR signaling pathway, hsa04721 Synaptic vesicle cycle, hsa04966 Collecting duct acid secretion
0	PIK3CA	phosphatidylinositol-4,5-bisphosphate 3-kinase catalytic subunit alpha [Source:HGNC Symbol;Acc:HGNC:8975]	hsa00562 Inositol phosphate metabolism, hsa01100 Metabolic pathways, hsa04012 ErbB signaling pathway, hsa04014 Ras signaling pathway, hsa04015 Rap1 signaling pathway, hsa04024 cAMP signaling pathway, hsa04062 Chemokine signaling pathway, hsa04066 HIF-1 signaling pathway, hsa04068 FoxO signaling pathway, hsa04070 Phosphatidylinositol signaling system, hsa04071 Sphingolipid signaling pathway, hsa04…
0	PIK3CB	phosphatidylinositol-4,5-bisphosphate 3-kinase catalytic subunit beta [Source:HGNC Symbol;Acc:HGNC:8976]	hsa00562 Inositol phosphate metabolism, hsa01100 Metabolic pathways, hsa04012 ErbB signaling pathway, hsa04014 Ras signaling pathway, hsa04015 Rap1 signaling pathway, hsa04024 cAMP signaling pathway, hsa04062 Chemokine signaling pathway, hsa04066 HIF-1 signaling pathway, hsa04068 FoxO signaling pathway, hsa04070 Phosphatidylinositol signaling system, hsa04071 Sphingolipid signaling pathway, hsa04…
0	PIK3CD	phosphatidylinositol-4,5-bisphosphate 3-kinase catalytic subunit delta [Source:HGNC Symbol;Acc:HGNC:8977]	hsa00562 Inositol phosphate metabolism, hsa01100 Metabolic pathways, hsa04012 ErbB signaling pathway, hsa04014 Ras signaling pathway, hsa04015 Rap1 signaling pathway, hsa04024 cAMP signaling pathway, hsa04062 Chemokine signaling pathway, hsa04066 HIF-1 signaling pathway, hsa04068 FoxO signaling pathway, hsa04070 Phosphatidylinositol signaling system, hsa04071 Sphingolipid signaling pathway, hsa04…
0	PIK3R1	phosphoinositide-3-kinase regulatory subunit 1 [Source:HGNC Symbol;Acc:HGNC:8979]	hsa04012 ErbB signaling pathway, hsa04014 Ras signaling pathway, hsa04015 Rap1 signaling pathway, hsa04024 cAMP signaling pathway, hsa04062 Chemokine signaling pathway, hsa04066 HIF-1 signaling pathway, hsa04068 FoxO signaling pathway, hsa04070 Phosphatidylinositol signaling system, hsa04071 Sphingolipid signaling pathway, hsa04072 Phospholipase D signaling pathway, hsa04140 Autophagy - animal, h…
0	PIK3R2	phosphoinositide-3-kinase regulatory subunit 2 [Source:HGNC Symbol;Acc:HGNC:8980]	hsa04012 ErbB signaling pathway, hsa04014 Ras signaling pathway, hsa04015 Rap1 signaling pathway, hsa04024 cAMP signaling pathway, hsa04062 Chemokine signaling pathway, hsa04066 HIF-1 signaling pathway, hsa04068 FoxO signaling pathway, hsa04070 Phosphatidylinositol signaling system, hsa04071 Sphingolipid signaling pathway, hsa04072 Phospholipase D signaling pathway, hsa04140 Autophagy - animal, h…	Significantly Downregulated by Telaglenestat
0	PI4KA	phosphatidylinositol 4-kinase alpha [Source:HGNC Symbol;Acc:HGNC:8983]	hsa00562 Inositol phosphate metabolism, hsa01100 Metabolic pathways, hsa04070 Phosphatidylinositol signaling system	Significantly Downregulated by Telaglenestat
0	PI4KB	phosphatidylinositol 4-kinase beta [Source:HGNC Symbol;Acc:HGNC:8984]	hsa00562 Inositol phosphate metabolism, hsa01100 Metabolic pathways, hsa04070 Phosphatidylinositol signaling system	Significantly Downregulated by Telaglenestat
0	ACP2	acid phosphatase 2, lysosomal [Source:HGNC Symbol;Acc:HGNC:123]	hsa00740 Riboflavin metabolism, hsa01100 Metabolic pathways, hsa04142 Lysosome
0	PIP4K2A	phosphatidylinositol-5-phosphate 4-kinase type 2 alpha [Source:HGNC Symbol;Acc:HGNC:8997]	hsa00562 Inositol phosphate metabolism, hsa01100 Metabolic pathways, hsa04070 Phosphatidylinositol signaling system, hsa04810 Regulation of actin cytoskeleton
0	PLCB2	phospholipase C beta 2 [Source:HGNC Symbol;Acc:HGNC:9055]	hsa00562 Inositol phosphate metabolism, hsa01100 Metabolic pathways, hsa04015 Rap1 signaling pathway, hsa04020 Calcium signaling pathway, hsa04022 cGMP-PKG signaling pathway, hsa04062 Chemokine signaling pathway, hsa04070 Phosphatidylinositol signaling system, hsa04071 Sphingolipid signaling pathway, hsa04072 Phospholipase D signaling pathway, hsa04261 Adrenergic signaling in cardiomyocytes, hsa0…
0	PLCB3	phospholipase C beta 3 [Source:HGNC Symbol;Acc:HGNC:9056]	hsa00562 Inositol phosphate metabolism, hsa01100 Metabolic pathways, hsa04015 Rap1 signaling pathway, hsa04020 Calcium signaling pathway, hsa04022 cGMP-PKG signaling pathway, hsa04062 Chemokine signaling pathway, hsa04070 Phosphatidylinositol signaling system, hsa04071 Sphingolipid signaling pathway, hsa04072 Phospholipase D signaling pathway, hsa04261 Adrenergic signaling in cardiomyocytes, hsa0…	Significantly Downregulated by Telaglenestat
0	PLCB4	phospholipase C beta 4 [Source:HGNC Symbol;Acc:HGNC:9059]	hsa00562 Inositol phosphate metabolism, hsa01100 Metabolic pathways, hsa04015 Rap1 signaling pathway, hsa04020 Calcium signaling pathway, hsa04022 cGMP-PKG signaling pathway, hsa04062 Chemokine signaling pathway, hsa04070 Phosphatidylinositol signaling system, hsa04071 Sphingolipid signaling pathway, hsa04072 Phospholipase D signaling pathway, hsa04261 Adrenergic signaling in cardiomyocytes, hsa0…
0	PLCD1	phospholipase C delta 1 [Source:HGNC Symbol;Acc:HGNC:9060]	hsa00562 Inositol phosphate metabolism, hsa01100 Metabolic pathways, hsa04020 Calcium signaling pathway, hsa04070 Phosphatidylinositol signaling system, hsa04919 Thyroid hormone signaling pathway	Significantly Downregulated by Telaglenestat
0	PLCG1	phospholipase C gamma 1 [Source:HGNC Symbol;Acc:HGNC:9065]	hsa00562 Inositol phosphate metabolism, hsa01100 Metabolic pathways, hsa04012 ErbB signaling pathway, hsa04014 Ras signaling pathway, hsa04015 Rap1 signaling pathway, hsa04020 Calcium signaling pathway, hsa04064 NF-kappa B signaling pathway, hsa04066 HIF-1 signaling pathway, hsa04070 Phosphatidylinositol signaling system, hsa04072 Phospholipase D signaling pathway, hsa04360 Axon guidance, hsa0437…	Significantly Downregulated by Telaglenestat
0	PANK1	pantothenate kinase 1 [Source:HGNC Symbol;Acc:HGNC:8598]	hsa00770 Pantothenate and CoA biosynthesis, hsa01100 Metabolic pathways
0	PLCG2	phospholipase C gamma 2 [Source:HGNC Symbol;Acc:HGNC:9066]	hsa00562 Inositol phosphate metabolism, hsa01100 Metabolic pathways, hsa04012 ErbB signaling pathway, hsa04014 Ras signaling pathway, hsa04020 Calcium signaling pathway, hsa04064 NF-kappa B signaling pathway, hsa04066 HIF-1 signaling pathway, hsa04070 Phosphatidylinositol signaling system, hsa04072 Phospholipase D signaling pathway, hsa04360 Axon guidance, hsa04370 VEGF signaling pathway, hsa0438…
0	ATP6V1G2	ATPase H+ transporting V1 subunit G2 [Source:HGNC Symbol;Acc:HGNC:862]	hsa00190 Oxidative phosphorylation, hsa01100 Metabolic pathways, hsa04145 Phagosome, hsa04150 mTOR signaling pathway, hsa04721 Synaptic vesicle cycle, hsa04966 Collecting duct acid secretion
0	ATP6V0A1	ATPase H+ transporting V0 subunit a1 [Source:HGNC Symbol;Acc:HGNC:865]	hsa00190 Oxidative phosphorylation, hsa01100 Metabolic pathways, hsa04142 Lysosome, hsa04145 Phagosome, hsa04721 Synaptic vesicle cycle, hsa04966 Collecting duct acid secretion
0	PMM1	phosphomannomutase 1 [Source:HGNC Symbol;Acc:HGNC:9114]	hsa00051 Fructose and mannose metabolism, hsa00520 Amino sugar and nucleotide sugar metabolism, hsa01100 Metabolic pathways	Significantly Downregulated by Telaglenestat
0	PMM2	phosphomannomutase 2 [Source:HGNC Symbol;Acc:HGNC:9115]	hsa00051 Fructose and mannose metabolism, hsa00520 Amino sugar and nucleotide sugar metabolism, hsa01100 Metabolic pathways
0	ACP5	acid phosphatase 5, tartrate resistant [Source:HGNC Symbol;Acc:HGNC:124]	hsa00740 Riboflavin metabolism, hsa01100 Metabolic pathways, hsa04142 Lysosome, hsa04380 Osteoclast differentiation
0	CHPF2	chondroitin polymerizing factor 2 [Source:HGNC Symbol;Acc:HGNC:29270]	hsa00532 Glycosaminoglycan biosynthesis - chondroitin sulfate / dermatan sulfate, hsa01100 Metabolic pathways	Significantly Downregulated by Telaglenestat
0	NDUFB11	NADH:ubiquinone oxidoreductase subunit B11 [Source:HGNC Symbol;Acc:HGNC:20372]	hsa00190 Oxidative phosphorylation, hsa01100 Metabolic pathways, hsa04723 Retrograde endocannabinoid signaling	Significantly Downregulated by Telaglenestat
0	PPA1	inorganic pyrophosphatase 1 [Source:HGNC Symbol;Acc:HGNC:9226]	hsa00190 Oxidative phosphorylation
0	CKMT1A	creatine kinase, mitochondrial 1A [Source:HGNC Symbol;Acc:HGNC:31736]	hsa00330 Arginine and proline metabolism, hsa01100 Metabolic pathways
0	UCKL1	uridine-cytidine kinase 1 like 1 [Source:HGNC Symbol;Acc:HGNC:15938]	hsa00240 Pyrimidine metabolism, hsa00983 Drug metabolism - other enzymes, hsa01100 Metabolic pathways	Significantly Downregulated by Telaglenestat
0	ETNK2	ethanolamine kinase 2 [Source:HGNC Symbol;Acc:HGNC:25575]	hsa00564 Glycerophospholipid metabolism, hsa01100 Metabolic pathways	Significantly Downregulated by Telaglenestat
0	PANK4	pantothenate kinase 4 (inactive) [Source:HGNC Symbol;Acc:HGNC:19366]	hsa00770 Pantothenate and CoA biosynthesis, hsa01100 Metabolic pathways	Significantly Downregulated by Telaglenestat
0	FGGY	FGGY carbohydrate kinase domain containing [Source:HGNC Symbol;Acc:HGNC:25610]	NA
0	UEVLD	UEV and lactate/malate dehyrogenase domains [Source:HGNC Symbol;Acc:HGNC:30866]	NA
0	AGPAT5	1-acylglycerol-3-phosphate O-acyltransferase 5 [Source:HGNC Symbol;Acc:HGNC:20886]	hsa00561 Glycerolipid metabolism, hsa00564 Glycerophospholipid metabolism, hsa01100 Metabolic pathways, hsa04072 Phospholipase D signaling pathway
0	PI4K2A	phosphatidylinositol 4-kinase type 2 alpha [Source:HGNC Symbol;Acc:HGNC:30031]	hsa00562 Inositol phosphate metabolism, hsa01100 Metabolic pathways, hsa04070 Phosphatidylinositol signaling system	Significantly Downregulated by Telaglenestat
0	PPT1	palmitoyl-protein thioesterase 1 [Source:HGNC Symbol;Acc:HGNC:9325]	hsa00062 Fatty acid elongation, hsa01100 Metabolic pathways, hsa01212 Fatty acid metabolism, hsa04142 Lysosome
0	CSGALNACT2	chondroitin sulfate N-acetylgalactosaminyltransferase 2 [Source:HGNC Symbol;Acc:HGNC:24292]	hsa00532 Glycosaminoglycan biosynthesis - chondroitin sulfate / dermatan sulfate, hsa01100 Metabolic pathways
0	ETNK1	ethanolamine kinase 1 [Source:HGNC Symbol;Acc:HGNC:24649]	hsa00564 Glycerophospholipid metabolism, hsa01100 Metabolic pathways
0	GALNT10	polypeptide N-acetylgalactosaminyltransferase 10 [Source:HGNC Symbol;Acc:HGNC:19873]	hsa00512 Mucin type O-glycan biosynthesis, hsa00514 Other types of O-glycan biosynthesis, hsa01100 Metabolic pathways
0	MTMR8	myotubularin related protein 8 [Source:HGNC Symbol;Acc:HGNC:16825]	hsa00562 Inositol phosphate metabolism, hsa01100 Metabolic pathways, hsa04070 Phosphatidylinositol signaling system
0	POMGNT1	protein O-linked mannose N-acetylglucosaminyltransferase 1 (beta 1,2-) [Source:HGNC Symbol;Acc:HGNC:19139]	hsa00515 Mannose type O-glycan biosynthesis, hsa01100 Metabolic pathways	Significantly Downregulated by Telaglenestat
0	PIGV	phosphatidylinositol glycan anchor biosynthesis class V [Source:HGNC Symbol;Acc:HGNC:26031]	hsa00563 Glycosylphosphatidylinositol (GPI)-anchor biosynthesis, hsa01100 Metabolic pathways
0	UGGT2	UDP-glucose glycoprotein glucosyltransferase 2 [Source:HGNC Symbol;Acc:HGNC:15664]	hsa04141 Protein processing in endoplasmic reticulum
0	CSGALNACT1	chondroitin sulfate N-acetylgalactosaminyltransferase 1 [Source:HGNC Symbol;Acc:HGNC:24290]	hsa00532 Glycosaminoglycan biosynthesis - chondroitin sulfate / dermatan sulfate, hsa01100 Metabolic pathways
0	PECR	peroxisomal trans-2-enoyl-CoA reductase [Source:HGNC Symbol;Acc:HGNC:18281]	hsa04146 Peroxisome
0	GLT8D1	glycosyltransferase 8 domain containing 1 [Source:HGNC Symbol;Acc:HGNC:24870]	NA
0	PRPS1	phosphoribosyl pyrophosphate synthetase 1 [Source:HGNC Symbol;Acc:HGNC:9462]	hsa00030 Pentose phosphate pathway, hsa00230 Purine metabolism, hsa01100 Metabolic pathways, hsa01200 Carbon metabolism, hsa01230 Biosynthesis of amino acids
0	PRPS2	phosphoribosyl pyrophosphate synthetase 2 [Source:HGNC Symbol;Acc:HGNC:9465]	hsa00030 Pentose phosphate pathway, hsa00230 Purine metabolism, hsa01100 Metabolic pathways, hsa01200 Carbon metabolism, hsa01230 Biosynthesis of amino acids
0	CTPS2	CTP synthase 2 [Source:HGNC Symbol;Acc:HGNC:2520]	hsa00240 Pyrimidine metabolism, hsa01100 Metabolic pathways
0	SLC2A9	solute carrier family 2 member 9 [Source:HGNC Symbol;Acc:HGNC:13446]	NA
0	INPP5E	inositol polyphosphate-5-phosphatase E [Source:HGNC Symbol;Acc:HGNC:21474]	hsa00562 Inositol phosphate metabolism, hsa01100 Metabolic pathways, hsa04070 Phosphatidylinositol signaling system
0	ASAH2	N-acylsphingosine amidohydrolase 2 [Source:HGNC Symbol;Acc:HGNC:18860]	hsa00600 Sphingolipid metabolism, hsa01100 Metabolic pathways, hsa04071 Sphingolipid signaling pathway
0	UGGT1	UDP-glucose glycoprotein glucosyltransferase 1 [Source:HGNC Symbol;Acc:HGNC:15663]	hsa04141 Protein processing in endoplasmic reticulum
0	AGPAT3	1-acylglycerol-3-phosphate O-acyltransferase 3 [Source:HGNC Symbol;Acc:HGNC:326]	hsa00561 Glycerolipid metabolism, hsa00564 Glycerophospholipid metabolism, hsa01100 Metabolic pathways, hsa04072 Phospholipase D signaling pathway
0	AGPAT4	1-acylglycerol-3-phosphate O-acyltransferase 4 [Source:HGNC Symbol;Acc:HGNC:20885]	hsa00561 Glycerolipid metabolism, hsa00564 Glycerophospholipid metabolism, hsa01100 Metabolic pathways, hsa04072 Phospholipase D signaling pathway
0	BDH2	3-hydroxybutyrate dehydrogenase 2 [Source:HGNC Symbol;Acc:HGNC:32389]	hsa00072 Synthesis and degradation of ketone bodies, hsa00650 Butanoate metabolism, hsa01100 Metabolic pathways
0	POGLUT1	protein O-glucosyltransferase 1 [Source:HGNC Symbol;Acc:HGNC:22954]	hsa00514 Other types of O-glycan biosynthesis
0	CHPT1	choline phosphotransferase 1 [Source:HGNC Symbol;Acc:HGNC:17852]	hsa00440 Phosphonate and phosphinate metabolism, hsa00564 Glycerophospholipid metabolism, hsa00565 Ether lipid metabolism, hsa01100 Metabolic pathways
0	PNPLA2	patatin like phospholipase domain containing 2 [Source:HGNC Symbol;Acc:HGNC:30802]	hsa00561 Glycerolipid metabolism, hsa01100 Metabolic pathways, hsa04923 Regulation of lipolysis in adipocytes	Significantly Downregulated by Telaglenestat
0	ATP8B2	ATPase phospholipid transporting 8B2 [Source:HGNC Symbol;Acc:HGNC:13534]	NA	Significantly Downregulated by Telaglenestat
0	PSPH	phosphoserine phosphatase [Source:HGNC Symbol;Acc:HGNC:9577]	hsa00260 Glycine, serine and threonine metabolism, hsa01100 Metabolic pathways, hsa01200 Carbon metabolism, hsa01230 Biosynthesis of amino acids
0	PTGS1	prostaglandin-endoperoxide synthase 1 [Source:HGNC Symbol;Acc:HGNC:9604]	hsa00590 Arachidonic acid metabolism, hsa01100 Metabolic pathways, hsa04611 Platelet activation, hsa04726 Serotonergic synapse, hsa04923 Regulation of lipolysis in adipocytes
0	PTGS2	prostaglandin-endoperoxide synthase 2 [Source:HGNC Symbol;Acc:HGNC:9605]	hsa00590 Arachidonic acid metabolism, hsa01100 Metabolic pathways, hsa04064 NF-kappa B signaling pathway, hsa04370 VEGF signaling pathway, hsa04657 IL-17 signaling pathway, hsa04668 TNF signaling pathway, hsa04723 Retrograde endocannabinoid signaling, hsa04726 Serotonergic synapse, hsa04913 Ovarian steroidogenesis, hsa04921 Oxytocin signaling pathway, hsa04923 Regulation of lipolysis in adipocytes
0	RDH14	retinol dehydrogenase 14 [Source:HGNC Symbol;Acc:HGNC:19979]	NA
0	GPAM	glycerol-3-phosphate acyltransferase, mitochondrial [Source:HGNC Symbol;Acc:HGNC:24865]	hsa00561 Glycerolipid metabolism, hsa00564 Glycerophospholipid metabolism, hsa01100 Metabolic pathways
0	CYP4F11	cytochrome P450 family 4 subfamily F member 11 [Source:HGNC Symbol;Acc:HGNC:13265]	NA
0	PYGB	glycogen phosphorylase B [Source:HGNC Symbol;Acc:HGNC:9723]	hsa00500 Starch and sucrose metabolism, hsa01100 Metabolic pathways, hsa04217 Necroptosis, hsa04910 Insulin signaling pathway, hsa04922 Glucagon signaling pathway	Significantly Downregulated by Telaglenestat
0	PYGL	glycogen phosphorylase L [Source:HGNC Symbol;Acc:HGNC:9725]	hsa00500 Starch and sucrose metabolism, hsa01100 Metabolic pathways, hsa04217 Necroptosis, hsa04910 Insulin signaling pathway, hsa04922 Glucagon signaling pathway
0	PYGM	glycogen phosphorylase, muscle associated [Source:HGNC Symbol;Acc:HGNC:9726]	hsa00500 Starch and sucrose metabolism, hsa01100 Metabolic pathways, hsa04217 Necroptosis, hsa04910 Insulin signaling pathway, hsa04922 Glucagon signaling pathway
0	ELOVL5	ELOVL fatty acid elongase 5 [Source:HGNC Symbol;Acc:HGNC:21308]	hsa00062 Fatty acid elongation, hsa01040 Biosynthesis of unsaturated fatty acids, hsa01100 Metabolic pathways, hsa01212 Fatty acid metabolism
0	SAT1	spermidine/spermine N1-acetyltransferase 1 [Source:HGNC Symbol;Acc:HGNC:10540]	hsa00330 Arginine and proline metabolism, hsa01100 Metabolic pathways, hsa04216 Ferroptosis
0	GALNT11	polypeptide N-acetylgalactosaminyltransferase 11 [Source:HGNC Symbol;Acc:HGNC:19875]	hsa00512 Mucin type O-glycan biosynthesis, hsa00514 Other types of O-glycan biosynthesis, hsa01100 Metabolic pathways
0	LHPP	phospholysine phosphohistidine inorganic pyrophosphate phosphatase [Source:HGNC Symbol;Acc:HGNC:30042]	hsa00190 Oxidative phosphorylation	Significantly Downregulated by Telaglenestat
0	FN3K	fructosamine 3 kinase [Source:HGNC Symbol;Acc:HGNC:24822]	NA
0	XYLT1	xylosyltransferase 1 [Source:HGNC Symbol;Acc:HGNC:15516]	hsa00532 Glycosaminoglycan biosynthesis - chondroitin sulfate / dermatan sulfate, hsa00534 Glycosaminoglycan biosynthesis - heparan sulfate / heparin, hsa01100 Metabolic pathways
0	XYLT2	xylosyltransferase 2 [Source:HGNC Symbol;Acc:HGNC:15517]	hsa00532 Glycosaminoglycan biosynthesis - chondroitin sulfate / dermatan sulfate, hsa00534 Glycosaminoglycan biosynthesis - heparan sulfate / heparin, hsa01100 Metabolic pathways	Significantly Downregulated by Telaglenestat
0	BLVRA	biliverdin reductase A [Source:HGNC Symbol;Acc:HGNC:1062]	hsa00860 Porphyrin and chlorophyll metabolism, hsa01100 Metabolic pathways	Significantly Downregulated by Telaglenestat
0	MTMR14	myotubularin related protein 14 [Source:HGNC Symbol;Acc:HGNC:26190]	hsa00562 Inositol phosphate metabolism, hsa01100 Metabolic pathways, hsa04070 Phosphatidylinositol signaling system, hsa04140 Autophagy - animal
0	SHMT2	serine hydroxymethyltransferase 2 [Source:HGNC Symbol;Acc:HGNC:10852]	hsa00260 Glycine, serine and threonine metabolism, hsa00630 Glyoxylate and dicarboxylate metabolism, hsa00670 One carbon pool by folate, hsa01100 Metabolic pathways, hsa01200 Carbon metabolism, hsa01230 Biosynthesis of amino acids	Significantly Downregulated by Telaglenestat
0	PLPPR2	phospholipid phosphatase related 2 [Source:HGNC Symbol;Acc:HGNC:29566]	NA
0	ST3GAL1	ST3 beta-galactoside alpha-2,3-sialyltransferase 1 [Source:HGNC Symbol;Acc:HGNC:10862]	hsa00512 Mucin type O-glycan biosynthesis, hsa00533 Glycosaminoglycan biosynthesis - keratan sulfate, hsa00603 Glycosphingolipid biosynthesis - globo and isoglobo series, hsa00604 Glycosphingolipid biosynthesis - ganglio series, hsa01100 Metabolic pathways	Significantly Downregulated by Telaglenestat
0	ELOVL1	ELOVL fatty acid elongase 1 [Source:HGNC Symbol;Acc:HGNC:14418]	hsa00062 Fatty acid elongation, hsa01040 Biosynthesis of unsaturated fatty acids, hsa01100 Metabolic pathways, hsa01212 Fatty acid metabolism	Significantly Downregulated by Telaglenestat
0	ST3GAL4	ST3 beta-galactoside alpha-2,3-sialyltransferase 4 [Source:HGNC Symbol;Acc:HGNC:10864]	hsa00601 Glycosphingolipid biosynthesis - lacto and neolacto series, hsa01100 Metabolic pathways	Significantly Downregulated by Telaglenestat
0	ST3GAL3	ST3 beta-galactoside alpha-2,3-sialyltransferase 3 [Source:HGNC Symbol;Acc:HGNC:10866]	hsa00513 Various types of N-glycan biosynthesis, hsa00514 Other types of O-glycan biosynthesis, hsa00515 Mannose type O-glycan biosynthesis, hsa00533 Glycosaminoglycan biosynthesis - keratan sulfate, hsa00601 Glycosphingolipid biosynthesis - lacto and neolacto series, hsa01100 Metabolic pathways
0	LPIN3	lipin 3 [Source:HGNC Symbol;Acc:HGNC:14451]	hsa00561 Glycerolipid metabolism, hsa00564 Glycerophospholipid metabolism, hsa01100 Metabolic pathways, hsa04150 mTOR signaling pathway	Significantly Downregulated by Telaglenestat
0	SLC1A1	solute carrier family 1 member 1 [Source:HGNC Symbol;Acc:HGNC:10939]	hsa04721 Synaptic vesicle cycle, hsa04724 Glutamatergic synapse, hsa04974 Protein digestion and absorption
0	SLC1A3	solute carrier family 1 member 3 [Source:HGNC Symbol;Acc:HGNC:10941]	hsa04721 Synaptic vesicle cycle, hsa04724 Glutamatergic synapse
0	SLC4A3	solute carrier family 4 member 3 [Source:HGNC Symbol;Acc:HGNC:11029]	NA	Significantly Downregulated by Telaglenestat
0	SLC4A2	solute carrier family 4 member 2 [Source:HGNC Symbol;Acc:HGNC:11028]	hsa04970 Salivary secretion, hsa04971 Gastric acid secretion, hsa04972 Pancreatic secretion, hsa04976 Bile secretion	Significantly Downregulated by Telaglenestat
0	PYCR3	pyrroline-5-carboxylate reductase 3 [Source:HGNC Symbol;Acc:HGNC:25846]	hsa00330 Arginine and proline metabolism, hsa01100 Metabolic pathways, hsa01230 Biosynthesis of amino acids	Significantly Downregulated by Telaglenestat
0	SLC7A1	solute carrier family 7 member 1 [Source:HGNC Symbol;Acc:HGNC:11057]	NA
0	SLC9A1	solute carrier family 9 member A1 [Source:HGNC Symbol;Acc:HGNC:11071]	hsa04024 cAMP signaling pathway, hsa04260 Cardiac muscle contraction, hsa04261 Adrenergic signaling in cardiomyocytes, hsa04371 Apelin signaling pathway, hsa04810 Regulation of actin cytoskeleton, hsa04919 Thyroid hormone signaling pathway, hsa04970 Salivary secretion, hsa04971 Gastric acid secretion, hsa04972 Pancreatic secretion, hsa04976 Bile secretion	Significantly Downregulated by Telaglenestat
0	SLC9A2	solute carrier family 9 member A2 [Source:HGNC Symbol;Acc:HGNC:11072]	NA
0	SLC9A5	solute carrier family 9 member A5 [Source:HGNC Symbol;Acc:HGNC:11078]	NA	Significantly Downregulated by Telaglenestat
0	SLC12A4	solute carrier family 12 member 4 [Source:HGNC Symbol;Acc:HGNC:10913]	NA	Significantly Downregulated by Telaglenestat
0	SLC20A1	solute carrier family 20 member 1 [Source:HGNC Symbol;Acc:HGNC:10946]	NA
0	SLC20A2	solute carrier family 20 member 2 [Source:HGNC Symbol;Acc:HGNC:10947]	NA
0	SLC2A11	solute carrier family 2 member 11 [Source:HGNC Symbol;Acc:HGNC:14239]	NA
0	SMS	spermine synthase [Source:HGNC Symbol;Acc:HGNC:11123]	hsa00270 Cysteine and methionine metabolism, hsa00330 Arginine and proline metabolism, hsa00480 Glutathione metabolism, hsa01100 Metabolic pathways
0	UAP1	UDP-N-acetylglucosamine pyrophosphorylase 1 [Source:HGNC Symbol;Acc:HGNC:12457]	hsa00520 Amino sugar and nucleotide sugar metabolism, hsa01100 Metabolic pathways
0	BPGM	bisphosphoglycerate mutase [Source:HGNC Symbol;Acc:HGNC:1093]	hsa00010 Glycolysis / Gluconeogenesis, hsa00260 Glycine, serine and threonine metabolism, hsa01100 Metabolic pathways
0	SULT1A1	sulfotransferase family 1A member 1 [Source:HGNC Symbol;Acc:HGNC:11453]	NA	Significantly Downregulated by Telaglenestat
0	SULT1C2	sulfotransferase family 1C member 2 [Source:HGNC Symbol;Acc:HGNC:11456]	NA
0	BSG	basigin (Ok blood group) [Source:HGNC Symbol;Acc:HGNC:1116]	NA	Significantly Downregulated by Telaglenestat
0	PRDX2	peroxiredoxin 2 [Source:HGNC Symbol;Acc:HGNC:9353]	NA	Significantly Downregulated by Telaglenestat
0	TK1	thymidine kinase 1 [Source:HGNC Symbol;Acc:HGNC:11830]	hsa00240 Pyrimidine metabolism, hsa00983 Drug metabolism - other enzymes, hsa01100 Metabolic pathways	Significantly Downregulated by Telaglenestat
0	TPI1	triosephosphate isomerase 1 [Source:HGNC Symbol;Acc:HGNC:12009]	hsa00010 Glycolysis / Gluconeogenesis, hsa00051 Fructose and mannose metabolism, hsa00562 Inositol phosphate metabolism, hsa01100 Metabolic pathways, hsa01200 Carbon metabolism, hsa01230 Biosynthesis of amino acids	Significantly Downregulated by Telaglenestat
0	TST	thiosulfate sulfurtransferase [Source:HGNC Symbol;Acc:HGNC:12388]	hsa00270 Cysteine and methionine metabolism, hsa00920 Sulfur metabolism, hsa01100 Metabolic pathways, hsa04122 Sulfur relay system	Significantly Downregulated by Telaglenestat
0	UCP2	uncoupling protein 2 [Source:HGNC Symbol;Acc:HGNC:12518]	NA	Significantly Downregulated by Telaglenestat
0	UCK2	uridine-cytidine kinase 2 [Source:HGNC Symbol;Acc:HGNC:12562]	hsa00240 Pyrimidine metabolism, hsa00983 Drug metabolism - other enzymes, hsa01100 Metabolic pathways
0	CA2	carbonic anhydrase 2 [Source:HGNC Symbol;Acc:HGNC:1373]	hsa00910 Nitrogen metabolism, hsa01100 Metabolic pathways, hsa04964 Proximal tubule bicarbonate reclamation, hsa04966 Collecting duct acid secretion, hsa04971 Gastric acid secretion, hsa04972 Pancreatic secretion, hsa04976 Bile secretion
0	CA9	carbonic anhydrase 9 [Source:HGNC Symbol;Acc:HGNC:1383]	hsa00910 Nitrogen metabolism, hsa01100 Metabolic pathways
0	CA12	carbonic anhydrase 12 [Source:HGNC Symbol;Acc:HGNC:1371]	hsa00910 Nitrogen metabolism, hsa01100 Metabolic pathways
0	PXDN	peroxidasin [Source:HGNC Symbol;Acc:HGNC:14966]	NA	Significantly Downregulated by Telaglenestat
0	ELOVL6	ELOVL fatty acid elongase 6 [Source:HGNC Symbol;Acc:HGNC:15829]	hsa00062 Fatty acid elongation, hsa01040 Biosynthesis of unsaturated fatty acids, hsa01100 Metabolic pathways, hsa01212 Fatty acid metabolism
0	HSD17B8	hydroxysteroid 17-beta dehydrogenase 8 [Source:HGNC Symbol;Acc:HGNC:3554]	hsa00061 Fatty acid biosynthesis, hsa00140 Steroid hormone biosynthesis, hsa01100 Metabolic pathways, hsa01212 Fatty acid metabolism
0	B3GNT4	UDP-GlcNAc:betaGal beta-1,3-N-acetylglucosaminyltransferase 4 [Source:HGNC Symbol;Acc:HGNC:15683]	hsa00601 Glycosphingolipid biosynthesis - lacto and neolacto series, hsa01100 Metabolic pathways
0	CHPF	chondroitin polymerizing factor [Source:HGNC Symbol;Acc:HGNC:24291]	hsa00532 Glycosaminoglycan biosynthesis - chondroitin sulfate / dermatan sulfate, hsa01100 Metabolic pathways	Significantly Downregulated by Telaglenestat
0	CERS4	ceramide synthase 4 [Source:HGNC Symbol;Acc:HGNC:23747]	hsa00600 Sphingolipid metabolism, hsa01100 Metabolic pathways, hsa04071 Sphingolipid signaling pathway	Significantly Downregulated by Telaglenestat
0	GALNT14	polypeptide N-acetylgalactosaminyltransferase 14 [Source:HGNC Symbol;Acc:HGNC:22946]	hsa00512 Mucin type O-glycan biosynthesis, hsa00514 Other types of O-glycan biosynthesis, hsa01100 Metabolic pathways	Significantly Downregulated by Telaglenestat
0	PANK3	pantothenate kinase 3 [Source:HGNC Symbol;Acc:HGNC:19365]	hsa00770 Pantothenate and CoA biosynthesis, hsa01100 Metabolic pathways
0	FN3KRP	fructosamine 3 kinase related protein [Source:HGNC Symbol;Acc:HGNC:25700]	NA	Significantly Downregulated by Telaglenestat
0	GALNT12	polypeptide N-acetylgalactosaminyltransferase 12 [Source:HGNC Symbol;Acc:HGNC:19877]	hsa00512 Mucin type O-glycan biosynthesis, hsa00514 Other types of O-glycan biosynthesis, hsa01100 Metabolic pathways
0	NOL9	nucleolar protein 9 [Source:HGNC Symbol;Acc:HGNC:26265]	NA
0	SLC25A22	solute carrier family 25 member 22 [Source:HGNC Symbol;Acc:HGNC:19954]	NA	Significantly Downregulated by Telaglenestat
0	PIP4K2C	phosphatidylinositol-5-phosphate 4-kinase type 2 gamma [Source:HGNC Symbol;Acc:HGNC:23786]	hsa00562 Inositol phosphate metabolism, hsa01100 Metabolic pathways, hsa04070 Phosphatidylinositol signaling system, hsa04810 Regulation of actin cytoskeleton
0	SCD5	stearoyl-CoA desaturase 5 [Source:HGNC Symbol;Acc:HGNC:21088]	hsa01040 Biosynthesis of unsaturated fatty acids, hsa01100 Metabolic pathways, hsa01212 Fatty acid metabolism, hsa03320 PPAR signaling pathway, hsa04152 AMPK signaling pathway
0	ELOVL7	ELOVL fatty acid elongase 7 [Source:HGNC Symbol;Acc:HGNC:26292]	hsa00062 Fatty acid elongation, hsa01040 Biosynthesis of unsaturated fatty acids, hsa01100 Metabolic pathways, hsa01212 Fatty acid metabolism
0	PANK2	pantothenate kinase 2 [Source:HGNC Symbol;Acc:HGNC:15894]	hsa00770 Pantothenate and CoA biosynthesis, hsa01100 Metabolic pathways
0	PTGES2	prostaglandin E synthase 2 [Source:HGNC Symbol;Acc:HGNC:17822]	hsa00590 Arachidonic acid metabolism, hsa01100 Metabolic pathways	Significantly Downregulated by Telaglenestat
0	HKDC1	hexokinase domain containing 1 [Source:HGNC Symbol;Acc:HGNC:23302]	hsa00010 Glycolysis / Gluconeogenesis, hsa00051 Fructose and mannose metabolism, hsa00052 Galactose metabolism, hsa00500 Starch and sucrose metabolism, hsa00520 Amino sugar and nucleotide sugar metabolism, hsa00524 Neomycin, kanamycin and gentamicin biosynthesis, hsa01100 Metabolic pathways, hsa01200 Carbon metabolism, hsa04066 HIF-1 signaling pathway, hsa04910 Insulin signaling pathway, hsa04973…
0	HSD3B7	hydroxy-delta-5-steroid dehydrogenase, 3 beta- and steroid delta-isomerase 7 [Source:HGNC Symbol;Acc:HGNC:18324]	hsa00120 Primary bile acid biosynthesis, hsa01100 Metabolic pathways	Significantly Downregulated by Telaglenestat
0	ITPKC	inositol-trisphosphate 3-kinase C [Source:HGNC Symbol;Acc:HGNC:14897]	hsa00562 Inositol phosphate metabolism, hsa01100 Metabolic pathways, hsa04020 Calcium signaling pathway, hsa04070 Phosphatidylinositol signaling system	Significantly Downregulated by Telaglenestat
0	SLC38A1	solute carrier family 38 member 1 [Source:HGNC Symbol;Acc:HGNC:13447]	hsa04724 Glutamatergic synapse, hsa04727 GABAergic synapse
0	PLA2G12A	phospholipase A2 group XIIA [Source:HGNC Symbol;Acc:HGNC:18554]	hsa00564 Glycerophospholipid metabolism, hsa00565 Ether lipid metabolism, hsa00590 Arachidonic acid metabolism, hsa00591 Linoleic acid metabolism, hsa00592 alpha-Linolenic acid metabolism, hsa01100 Metabolic pathways, hsa04014 Ras signaling pathway, hsa04270 Vascular smooth muscle contraction, hsa04972 Pancreatic secretion, hsa04975 Fat digestion and absorption
0	ACSBG2	acyl-CoA synthetase bubblegum family member 2 [Source:HGNC Symbol;Acc:HGNC:24174]	hsa00061 Fatty acid biosynthesis, hsa00071 Fatty acid degradation, hsa01100 Metabolic pathways, hsa01212 Fatty acid metabolism, hsa03320 PPAR signaling pathway, hsa04920 Adipocytokine signaling pathway
0	SLC25A28	solute carrier family 25 member 28 [Source:HGNC Symbol;Acc:HGNC:23472]	NA	Significantly Downregulated by Telaglenestat
0	ACOX3	acyl-CoA oxidase 3, pristanoyl [Source:HGNC Symbol;Acc:HGNC:121]	hsa00071 Fatty acid degradation, hsa00410 beta-Alanine metabolism, hsa00592 alpha-Linolenic acid metabolism, hsa00640 Propanoate metabolism, hsa01040 Biosynthesis of unsaturated fatty acids, hsa01100 Metabolic pathways, hsa01200 Carbon metabolism, hsa01212 Fatty acid metabolism, hsa03320 PPAR signaling pathway, hsa04024 cAMP signaling pathway, hsa04146 Peroxisome	Significantly Downregulated by Telaglenestat
0	ELOVL3	ELOVL fatty acid elongase 3 [Source:HGNC Symbol;Acc:HGNC:18047]	hsa00062 Fatty acid elongation, hsa01040 Biosynthesis of unsaturated fatty acids, hsa01100 Metabolic pathways, hsa01212 Fatty acid metabolism
0	GLT8D2	glycosyltransferase 8 domain containing 2 [Source:HGNC Symbol;Acc:HGNC:24890]	NA
0	UCK1	uridine-cytidine kinase 1 [Source:HGNC Symbol;Acc:HGNC:14859]	hsa00240 Pyrimidine metabolism, hsa00983 Drug metabolism - other enzymes, hsa01100 Metabolic pathways
0	HYAL3	hyaluronidase 3 [Source:HGNC Symbol;Acc:HGNC:5322]	hsa00531 Glycosaminoglycan degradation, hsa01100 Metabolic pathways, hsa04142 Lysosome	Significantly Downregulated by Telaglenestat
0	PIP5K1A	phosphatidylinositol-4-phosphate 5-kinase type 1 alpha [Source:HGNC Symbol;Acc:HGNC:8994]	hsa00562 Inositol phosphate metabolism, hsa01100 Metabolic pathways, hsa04070 Phosphatidylinositol signaling system, hsa04072 Phospholipase D signaling pathway, hsa04144 Endocytosis, hsa04510 Focal adhesion, hsa04666 Fc gamma R-mediated phagocytosis, hsa04810 Regulation of actin cytoskeleton
0	PIP4K2B	phosphatidylinositol-5-phosphate 4-kinase type 2 beta [Source:HGNC Symbol;Acc:HGNC:8998]	hsa00562 Inositol phosphate metabolism, hsa01100 Metabolic pathways, hsa04070 Phosphatidylinositol signaling system, hsa04810 Regulation of actin cytoskeleton
0	PLA2G6	phospholipase A2 group VI [Source:HGNC Symbol;Acc:HGNC:9039]	hsa00564 Glycerophospholipid metabolism, hsa00565 Ether lipid metabolism, hsa00590 Arachidonic acid metabolism, hsa00591 Linoleic acid metabolism, hsa00592 alpha-Linolenic acid metabolism, hsa01100 Metabolic pathways, hsa04014 Ras signaling pathway, hsa04270 Vascular smooth muscle contraction, hsa04666 Fc gamma R-mediated phagocytosis, hsa04750 Inflammatory mediator regulation of TRP channels	Significantly Downregulated by Telaglenestat
0	HAGHL	hydroxyacylglutathione hydrolase like [Source:HGNC Symbol;Acc:HGNC:14177]	NA	Significantly Downregulated by Telaglenestat
0	DUSP11	dual specificity phosphatase 11 [Source:HGNC Symbol;Acc:HGNC:3066]	NA
0	PLPP5	phospholipid phosphatase 5 [Source:HGNC Symbol;Acc:HGNC:25026]	hsa00561 Glycerolipid metabolism, hsa00564 Glycerophospholipid metabolism
0	DGAT2	diacylglycerol O-acyltransferase 2 [Source:HGNC Symbol;Acc:HGNC:16940]	hsa00561 Glycerolipid metabolism, hsa01100 Metabolic pathways, hsa04975 Fat digestion and absorption
0	OGT	O-linked N-acetylglucosamine (GlcNAc) transferase [Source:HGNC Symbol;Acc:HGNC:8127]	hsa00514 Other types of O-glycan biosynthesis
0	FUT10	fucosyltransferase 10 [Source:HGNC Symbol;Acc:HGNC:19234]	NA
0	B3GNT9	UDP-GlcNAc:betaGal beta-1,3-N-acetylglucosaminyltransferase 9 [Source:HGNC Symbol;Acc:HGNC:28714]	NA
0	PLCD4	phospholipase C delta 4 [Source:HGNC Symbol;Acc:HGNC:9062]	hsa00562 Inositol phosphate metabolism, hsa01100 Metabolic pathways, hsa04020 Calcium signaling pathway, hsa04070 Phosphatidylinositol signaling system, hsa04919 Thyroid hormone signaling pathway
0	CBR4	carbonyl reductase 4 [Source:HGNC Symbol;Acc:HGNC:25891]	hsa00061 Fatty acid biosynthesis, hsa01100 Metabolic pathways, hsa01212 Fatty acid metabolism
0	PIK3R3	phosphoinositide-3-kinase regulatory subunit 3 [Source:HGNC Symbol;Acc:HGNC:8981]	hsa04012 ErbB signaling pathway, hsa04014 Ras signaling pathway, hsa04015 Rap1 signaling pathway, hsa04024 cAMP signaling pathway, hsa04062 Chemokine signaling pathway, hsa04066 HIF-1 signaling pathway, hsa04068 FoxO signaling pathway, hsa04070 Phosphatidylinositol signaling system, hsa04071 Sphingolipid signaling pathway, hsa04072 Phospholipase D signaling pathway, hsa04140 Autophagy - animal, h…
0	DGKZ	diacylglycerol kinase zeta [Source:HGNC Symbol;Acc:HGNC:2857]	hsa00561 Glycerolipid metabolism, hsa00564 Glycerophospholipid metabolism, hsa01100 Metabolic pathways, hsa04070 Phosphatidylinositol signaling system, hsa04072 Phospholipase D signaling pathway	Significantly Downregulated by Telaglenestat
0	DGKE	diacylglycerol kinase epsilon [Source:HGNC Symbol;Acc:HGNC:2852]	hsa00561 Glycerolipid metabolism, hsa00564 Glycerophospholipid metabolism, hsa01100 Metabolic pathways, hsa04070 Phosphatidylinositol signaling system, hsa04072 Phospholipase D signaling pathway
0	DGKD	diacylglycerol kinase delta [Source:HGNC Symbol;Acc:HGNC:2851]	hsa00561 Glycerolipid metabolism, hsa00564 Glycerophospholipid metabolism, hsa01100 Metabolic pathways, hsa04070 Phosphatidylinositol signaling system, hsa04072 Phospholipase D signaling pathway	Significantly Downregulated by Telaglenestat
0	SELENOI	selenoprotein I [Source:HGNC Symbol;Acc:HGNC:29361]	hsa00440 Phosphonate and phosphinate metabolism, hsa00564 Glycerophospholipid metabolism, hsa00565 Ether lipid metabolism, hsa01100 Metabolic pathways
0	AKR7A2	aldo-keto reductase family 7 member A2 [Source:HGNC Symbol;Acc:HGNC:389]	hsa00980 Metabolism of xenobiotics by cytochrome P450	Significantly Downregulated by Telaglenestat
0	SLC25A12	solute carrier family 25 member 12 [Source:HGNC Symbol;Acc:HGNC:10982]	NA
0	PLPP2	phospholipid phosphatase 2 [Source:HGNC Symbol;Acc:HGNC:9230]	hsa00561 Glycerolipid metabolism, hsa00564 Glycerophospholipid metabolism, hsa00565 Ether lipid metabolism, hsa00600 Sphingolipid metabolism, hsa01100 Metabolic pathways, hsa04072 Phospholipase D signaling pathway, hsa04666 Fc gamma R-mediated phagocytosis, hsa04975 Fat digestion and absorption	Significantly Downregulated by Telaglenestat
0	PLPP3	phospholipid phosphatase 3 [Source:HGNC Symbol;Acc:HGNC:9229]	hsa00561 Glycerolipid metabolism, hsa00564 Glycerophospholipid metabolism, hsa00565 Ether lipid metabolism, hsa00600 Sphingolipid metabolism, hsa01100 Metabolic pathways, hsa04072 Phospholipase D signaling pathway, hsa04666 Fc gamma R-mediated phagocytosis, hsa04975 Fat digestion and absorption
0	AC022414.1	phosphodiesterase 8B [Source:NCBI gene;Acc:8622]	hsa00230 Purine metabolism, hsa01100 Metabolic pathways
0	PDE5A	phosphodiesterase 5A [Source:HGNC Symbol;Acc:HGNC:8784]	hsa00230 Purine metabolism, hsa01100 Metabolic pathways, hsa04022 cGMP-PKG signaling pathway
0	GALNT4	polypeptide N-acetylgalactosaminyltransferase 4 [Source:HGNC Symbol;Acc:HGNC:4126]	hsa00512 Mucin type O-glycan biosynthesis, hsa00514 Other types of O-glycan biosynthesis, hsa01100 Metabolic pathways
0	DGAT1	diacylglycerol O-acyltransferase 1 [Source:HGNC Symbol;Acc:HGNC:2843]	hsa00561 Glycerolipid metabolism, hsa00830 Retinol metabolism, hsa01100 Metabolic pathways, hsa04975 Fat digestion and absorption	Significantly Downregulated by Telaglenestat
0	B4GALT4	beta-1,4-galactosyltransferase 4 [Source:HGNC Symbol;Acc:HGNC:927]	hsa00533 Glycosaminoglycan biosynthesis - keratan sulfate, hsa00601 Glycosphingolipid biosynthesis - lacto and neolacto series, hsa01100 Metabolic pathways
0	B4GALT3	beta-1,4-galactosyltransferase 3 [Source:HGNC Symbol;Acc:HGNC:926]	hsa00510 N-Glycan biosynthesis, hsa00513 Various types of N-glycan biosynthesis, hsa00514 Other types of O-glycan biosynthesis, hsa00515 Mannose type O-glycan biosynthesis, hsa00533 Glycosaminoglycan biosynthesis - keratan sulfate, hsa00601 Glycosphingolipid biosynthesis - lacto and neolacto series, hsa01100 Metabolic pathways	Significantly Downregulated by Telaglenestat
0	CDS2	CDP-diacylglycerol synthase 2 [Source:HGNC Symbol;Acc:HGNC:1801]	hsa00564 Glycerophospholipid metabolism, hsa01100 Metabolic pathways, hsa04070 Phosphatidylinositol signaling system
0	MTMR1	myotubularin related protein 1 [Source:HGNC Symbol;Acc:HGNC:7449]	hsa00562 Inositol phosphate metabolism, hsa01100 Metabolic pathways, hsa04070 Phosphatidylinositol signaling system
0	INPP4B	inositol polyphosphate-4-phosphatase type II B [Source:HGNC Symbol;Acc:HGNC:6075]	hsa00562 Inositol phosphate metabolism, hsa01100 Metabolic pathways, hsa04070 Phosphatidylinositol signaling system
0	ALDH1A2	aldehyde dehydrogenase 1 family member A2 [Source:HGNC Symbol;Acc:HGNC:15472]	hsa00830 Retinol metabolism, hsa01100 Metabolic pathways
0	SYNJ1	synaptojanin 1 [Source:HGNC Symbol;Acc:HGNC:11503]	hsa00562 Inositol phosphate metabolism, hsa01100 Metabolic pathways, hsa04070 Phosphatidylinositol signaling system
0	SYNJ2	synaptojanin 2 [Source:HGNC Symbol;Acc:HGNC:11504]	hsa00562 Inositol phosphate metabolism, hsa01100 Metabolic pathways, hsa04070 Phosphatidylinositol signaling system
0	MTMR2	myotubularin related protein 2 [Source:HGNC Symbol;Acc:HGNC:7450]	hsa00562 Inositol phosphate metabolism, hsa01100 Metabolic pathways, hsa04070 Phosphatidylinositol signaling system
0	P4HA2	prolyl 4-hydroxylase subunit alpha 2 [Source:HGNC Symbol;Acc:HGNC:8547]	hsa00330 Arginine and proline metabolism, hsa01100 Metabolic pathways	Significantly Downregulated by Telaglenestat
0	SLC25A14	solute carrier family 25 member 14 [Source:HGNC Symbol;Acc:HGNC:10984]	NA
0	ATP6V1E2	ATPase H+ transporting V1 subunit E2 [Source:HGNC Symbol;Acc:HGNC:18125]	hsa00190 Oxidative phosphorylation, hsa01100 Metabolic pathways, hsa04145 Phagosome, hsa04150 mTOR signaling pathway, hsa04721 Synaptic vesicle cycle, hsa04966 Collecting duct acid secretion
0	PAPSS2	3'-phosphoadenosine 5'-phosphosulfate synthase 2 [Source:HGNC Symbol;Acc:HGNC:8604]	hsa00230 Purine metabolism, hsa00450 Selenocompound metabolism, hsa00920 Sulfur metabolism, hsa01100 Metabolic pathways
0	PAPSS1	3'-phosphoadenosine 5'-phosphosulfate synthase 1 [Source:HGNC Symbol;Acc:HGNC:8603]	hsa00230 Purine metabolism, hsa00450 Selenocompound metabolism, hsa00920 Sulfur metabolism, hsa01100 Metabolic pathways
0	CERS5	ceramide synthase 5 [Source:HGNC Symbol;Acc:HGNC:23749]	hsa00600 Sphingolipid metabolism, hsa01100 Metabolic pathways, hsa04071 Sphingolipid signaling pathway
0	MTMR6	myotubularin related protein 6 [Source:HGNC Symbol;Acc:HGNC:7453]	hsa00562 Inositol phosphate metabolism, hsa01100 Metabolic pathways, hsa04070 Phosphatidylinositol signaling system
0	SLC16A3	solute carrier family 16 member 3 [Source:HGNC Symbol;Acc:HGNC:10924]	NA	Significantly Downregulated by Telaglenestat
0	UAP1L1	UDP-N-acetylglucosamine pyrophosphorylase 1 like 1 [Source:HGNC Symbol;Acc:HGNC:28082]	hsa00520 Amino sugar and nucleotide sugar metabolism, hsa01100 Metabolic pathways
0	HACD1	3-hydroxyacyl-CoA dehydratase 1 [Source:HGNC Symbol;Acc:HGNC:9639]	hsa00062 Fatty acid elongation, hsa01040 Biosynthesis of unsaturated fatty acids, hsa01100 Metabolic pathways, hsa01212 Fatty acid metabolism
0	PXYLP1	2-phosphoxylose phosphatase 1 [Source:HGNC Symbol;Acc:HGNC:26303]	NA
0	GCNT3	glucosaminyl (N-acetyl) transferase 3, mucin type [Source:HGNC Symbol;Acc:HGNC:4205]	hsa00512 Mucin type O-glycan biosynthesis, hsa01100 Metabolic pathways
0	B3GNT7	UDP-GlcNAc:betaGal beta-1,3-N-acetylglucosaminyltransferase 7 [Source:HGNC Symbol;Acc:HGNC:18811]	hsa00533 Glycosaminoglycan biosynthesis - keratan sulfate
0	PIGM	phosphatidylinositol glycan anchor biosynthesis class M [Source:HGNC Symbol;Acc:HGNC:18858]	hsa00563 Glycosylphosphatidylinositol (GPI)-anchor biosynthesis, hsa01100 Metabolic pathways
0	B4GALT5	beta-1,4-galactosyltransferase 5 [Source:HGNC Symbol;Acc:HGNC:928]	hsa00512 Mucin type O-glycan biosynthesis, hsa01100 Metabolic pathways
0	SDR42E1	short chain dehydrogenase/reductase family 42E, member 1 [Source:HGNC Symbol;Acc:HGNC:29834]	NA
0	PPT2	palmitoyl-protein thioesterase 2 [Source:HGNC Symbol;Acc:HGNC:9326]	hsa00062 Fatty acid elongation, hsa01100 Metabolic pathways, hsa01212 Fatty acid metabolism, hsa04142 Lysosome
0	LIPG	lipase G, endothelial type [Source:HGNC Symbol;Acc:HGNC:6623]	hsa00561 Glycerolipid metabolism, hsa01100 Metabolic pathways
0	SLC25A27	solute carrier family 25 member 27 [Source:HGNC Symbol;Acc:HGNC:21065]	NA
0	PIGB	phosphatidylinositol glycan anchor biosynthesis class B [Source:HGNC Symbol;Acc:HGNC:8959]	hsa00563 Glycosylphosphatidylinositol (GPI)-anchor biosynthesis, hsa01100 Metabolic pathways
0	PTGES	prostaglandin E synthase [Source:HGNC Symbol;Acc:HGNC:9599]	hsa00590 Arachidonic acid metabolism, hsa01100 Metabolic pathways
0	ENTPD2	ectonucleoside triphosphate diphosphohydrolase 2 [Source:HGNC Symbol;Acc:HGNC:3364]	hsa00230 Purine metabolism, hsa01100 Metabolic pathways, hsa04742 Taste transduction	Significantly Downregulated by Telaglenestat
0	ENTPD6	ectonucleoside triphosphate diphosphohydrolase 6 [Source:HGNC Symbol;Acc:HGNC:3368]	hsa00230 Purine metabolism, hsa00240 Pyrimidine metabolism, hsa01100 Metabolic pathways	Significantly Downregulated by Telaglenestat
0	ATP6V1G1	ATPase H+ transporting V1 subunit G1 [Source:HGNC Symbol;Acc:HGNC:864]	hsa00190 Oxidative phosphorylation, hsa01100 Metabolic pathways, hsa04145 Phagosome, hsa04150 mTOR signaling pathway, hsa04721 Synaptic vesicle cycle, hsa04966 Collecting duct acid secretion
0	ENTPD5	ectonucleoside triphosphate diphosphohydrolase 5 (inactive) [Source:HGNC Symbol;Acc:HGNC:3367]	hsa00230 Purine metabolism, hsa00240 Pyrimidine metabolism, hsa01100 Metabolic pathways
0	LPIN2	lipin 2 [Source:HGNC Symbol;Acc:HGNC:14450]	hsa00561 Glycerolipid metabolism, hsa00564 Glycerophospholipid metabolism, hsa01100 Metabolic pathways, hsa04150 mTOR signaling pathway
0	PPIP5K1	diphosphoinositol pentakisphosphate kinase 1 [Source:HGNC Symbol;Acc:HGNC:29023]	hsa04070 Phosphatidylinositol signaling system
0	ACYP1	acylphosphatase 1 [Source:HGNC Symbol;Acc:HGNC:179]	hsa00620 Pyruvate metabolism, hsa01100 Metabolic pathways
0	ACYP2	acylphosphatase 2 [Source:HGNC Symbol;Acc:HGNC:180]	hsa00620 Pyruvate metabolism, hsa01100 Metabolic pathways
0	FIG4	FIG4 phosphoinositide 5-phosphatase [Source:HGNC Symbol;Acc:HGNC:16873]	hsa00562 Inositol phosphate metabolism, hsa01100 Metabolic pathways
0	FAM20B	FAM20B glycosaminoglycan xylosylkinase [Source:HGNC Symbol;Acc:HGNC:23017]	NA
0	GFPT2	glutamine-fructose-6-phosphate transaminase 2 [Source:HGNC Symbol;Acc:HGNC:4242]	hsa00250 Alanine, aspartate and glutamate metabolism, hsa00520 Amino sugar and nucleotide sugar metabolism, hsa01100 Metabolic pathways
0	SLC12A6	solute carrier family 12 member 6 [Source:HGNC Symbol;Acc:HGNC:10914]	NA
-1.45265e-20	UPRT	uracil phosphoribosyltransferase homolog [Source:HGNC Symbol;Acc:HGNC:28334]	hsa00240 Pyrimidine metabolism, hsa01100 Metabolic pathways
-2.5973e-20	GNS	glucosamine (N-acetyl)-6-sulfatase [Source:HGNC Symbol;Acc:HGNC:4422]	hsa00531 Glycosaminoglycan degradation, hsa01100 Metabolic pathways, hsa04142 Lysosome
-3.37037e-20	HMBS	hydroxymethylbilane synthase [Source:HGNC Symbol;Acc:HGNC:4982]	hsa00860 Porphyrin and chlorophyll metabolism, hsa01100 Metabolic pathways	Significantly Downregulated by Telaglenestat
-6.88899e-20	CYP4F12	cytochrome P450 family 4 subfamily F member 12 [Source:HGNC Symbol;Acc:HGNC:18857]	NA
-7.80291e-20	TYMP	thymidine phosphorylase [Source:HGNC Symbol;Acc:HGNC:3148]	hsa00240 Pyrimidine metabolism, hsa00983 Drug metabolism - other enzymes, hsa01100 Metabolic pathways	Significantly Downregulated by Telaglenestat
-1.84295e-19	XYLB	xylulokinase [Source:HGNC Symbol;Acc:HGNC:12839]	hsa00040 Pentose and glucuronate interconversions, hsa01100 Metabolic pathways
-2.53414e-19	LTA4H	leukotriene A4 hydrolase [Source:HGNC Symbol;Acc:HGNC:6710]	hsa00590 Arachidonic acid metabolism, hsa01100 Metabolic pathways
-3.65507e-19	ALAD	aminolevulinate dehydratase [Source:HGNC Symbol;Acc:HGNC:395]	hsa00860 Porphyrin and chlorophyll metabolism, hsa01100 Metabolic pathways
-6.02413e-19	PPOX	protoporphyrinogen oxidase [Source:HGNC Symbol;Acc:HGNC:9280]	hsa00860 Porphyrin and chlorophyll metabolism, hsa01100 Metabolic pathways
-6.39189e-19	FNTB	farnesyltransferase, CAAX box, beta [Source:HGNC Symbol;Acc:HGNC:3785]	hsa00900 Terpenoid backbone biosynthesis	Significantly Downregulated by Telaglenestat
-6.68786e-19	PEPD	peptidase D [Source:HGNC Symbol;Acc:HGNC:8840]	NA	Significantly Downregulated by Telaglenestat
-8.3829e-19	GDA	guanine deaminase [Source:HGNC Symbol;Acc:HGNC:4212]	hsa00230 Purine metabolism, hsa01100 Metabolic pathways
-8.94752e-19	IDS	iduronate 2-sulfatase [Source:HGNC Symbol;Acc:HGNC:5389]	hsa00531 Glycosaminoglycan degradation, hsa01100 Metabolic pathways, hsa04142 Lysosome
-9.99353e-19	COQ5	coenzyme Q5, methyltransferase [Source:HGNC Symbol;Acc:HGNC:28722]	hsa00130 Ubiquinone and other terpenoid-quinone biosynthesis, hsa01100 Metabolic pathways
-1.11674e-18	UROD	uroporphyrinogen decarboxylase [Source:HGNC Symbol;Acc:HGNC:12591]	hsa00860 Porphyrin and chlorophyll metabolism, hsa01100 Metabolic pathways	Significantly Downregulated by Telaglenestat
-1.52713e-18	TBXAS1	thromboxane A synthase 1 [Source:HGNC Symbol;Acc:HGNC:11609]	hsa00590 Arachidonic acid metabolism, hsa01100 Metabolic pathways, hsa04611 Platelet activation
-3.23518e-18	AOC3	amine oxidase copper containing 3 [Source:HGNC Symbol;Acc:HGNC:550]	hsa00260 Glycine, serine and threonine metabolism, hsa00350 Tyrosine metabolism, hsa00360 Phenylalanine metabolism, hsa00410 beta-Alanine metabolism, hsa01100 Metabolic pathways
-3.30543e-18	COQ3	coenzyme Q3, methyltransferase [Source:HGNC Symbol;Acc:HGNC:18175]	hsa00130 Ubiquinone and other terpenoid-quinone biosynthesis, hsa01100 Metabolic pathways
-4.10642e-18	CYP24A1	cytochrome P450 family 24 subfamily A member 1 [Source:HGNC Symbol;Acc:HGNC:2602]	hsa00100 Steroid biosynthesis, hsa01100 Metabolic pathways
-1.23311e-16	GCAT	glycine C-acetyltransferase [Source:HGNC Symbol;Acc:HGNC:4188]	hsa00260 Glycine, serine and threonine metabolism, hsa01100 Metabolic pathways	Significantly Downregulated by Telaglenestat
-3.41309e-16	SLC25A17	solute carrier family 25 member 17 [Source:HGNC Symbol;Acc:HGNC:10987]	hsa04146 Peroxisome
-5.01447e-15	ACLY	ATP citrate lyase [Source:HGNC Symbol;Acc:HGNC:115]	hsa00020 Citrate cycle (TCA cycle), hsa01100 Metabolic pathways	Significantly Downregulated by Telaglenestat
-6.13162e-15	IDUA	alpha-L-iduronidase [Source:HGNC Symbol;Acc:HGNC:5391]	hsa00531 Glycosaminoglycan degradation, hsa01100 Metabolic pathways, hsa04142 Lysosome
-1.71386e-13	ACSL3	acyl-CoA synthetase long chain family member 3 [Source:HGNC Symbol;Acc:HGNC:3570]	hsa00061 Fatty acid biosynthesis, hsa00071 Fatty acid degradation, hsa01100 Metabolic pathways, hsa01212 Fatty acid metabolism, hsa03320 PPAR signaling pathway, hsa04146 Peroxisome, hsa04216 Ferroptosis, hsa04920 Adipocytokine signaling pathway
-2.02413e-13	PLA2G7	phospholipase A2 group VII [Source:HGNC Symbol;Acc:HGNC:9040]	hsa00565 Ether lipid metabolism, hsa01100 Metabolic pathways
-6.36154e-13	GMPS	guanine monophosphate synthase [Source:HGNC Symbol;Acc:HGNC:4378]	hsa00230 Purine metabolism, hsa00983 Drug metabolism - other enzymes, hsa01100 Metabolic pathways
-6.99746e-13	NUDT5	nudix hydrolase 5 [Source:HGNC Symbol;Acc:HGNC:8052]	hsa00230 Purine metabolism, hsa01100 Metabolic pathways
-7.14376e-13	B3GNT2	UDP-GlcNAc:betaGal beta-1,3-N-acetylglucosaminyltransferase 2 [Source:HGNC Symbol;Acc:HGNC:15629]	hsa00533 Glycosaminoglycan biosynthesis - keratan sulfate, hsa00601 Glycosphingolipid biosynthesis - lacto and neolacto series, hsa01100 Metabolic pathways
-9.10338e-13	KYAT1	kynurenine aminotransferase 1 [Source:HGNC Symbol;Acc:HGNC:1564]	hsa00270 Cysteine and methionine metabolism, hsa00380 Tryptophan metabolism, hsa00450 Selenocompound metabolism, hsa01100 Metabolic pathways	Significantly Downregulated by Telaglenestat
-1.15684e-12	RPP14	ribonuclease P/MRP subunit p14 [Source:HGNC Symbol;Acc:HGNC:30327]	hsa03013 RNA transport
-1.58202e-12	ACER3	alkaline ceramidase 3 [Source:HGNC Symbol;Acc:HGNC:16066]	hsa00600 Sphingolipid metabolism, hsa01100 Metabolic pathways
-1.72545e-12	ASAH1	N-acylsphingosine amidohydrolase 1 [Source:HGNC Symbol;Acc:HGNC:735]	hsa00600 Sphingolipid metabolism, hsa01100 Metabolic pathways, hsa04071 Sphingolipid signaling pathway, hsa04142 Lysosome
-2.05852e-12	PNPLA3	patatin like phospholipase domain containing 3 [Source:HGNC Symbol;Acc:HGNC:18590]	hsa00561 Glycerolipid metabolism, hsa01100 Metabolic pathways
-2.12566e-12	SMPD2	sphingomyelin phosphodiesterase 2 [Source:HGNC Symbol;Acc:HGNC:11121]	hsa00600 Sphingolipid metabolism, hsa01100 Metabolic pathways, hsa04071 Sphingolipid signaling pathway	Significantly Downregulated by Telaglenestat
-2.86472e-12	SLC52A3	solute carrier family 52 member 3 [Source:HGNC Symbol;Acc:HGNC:16187]	hsa04977 Vitamin digestion and absorption	Significantly Downregulated by Telaglenestat
-2.95269e-12	ALG10	ALG10 alpha-1,2-glucosyltransferase [Source:HGNC Symbol;Acc:HGNC:23162]	hsa00510 N-Glycan biosynthesis, hsa01100 Metabolic pathways
-3.45212e-12	ASS1	argininosuccinate synthase 1 [Source:HGNC Symbol;Acc:HGNC:758]	hsa00220 Arginine biosynthesis, hsa00250 Alanine, aspartate and glutamate metabolism, hsa01100 Metabolic pathways, hsa01230 Biosynthesis of amino acids	Significantly Downregulated by Telaglenestat
-3.71989e-12	SLC37A1	solute carrier family 37 member 1 [Source:HGNC Symbol;Acc:HGNC:11024]	NA	Significantly Downregulated by Telaglenestat
-3.93981e-12	FUT4	fucosyltransferase 4 [Source:HGNC Symbol;Acc:HGNC:4015]	hsa00515 Mannose type O-glycan biosynthesis, hsa00601 Glycosphingolipid biosynthesis - lacto and neolacto series, hsa01100 Metabolic pathways
-4.07425e-12	ENOPH1	enolase-phosphatase 1 [Source:HGNC Symbol;Acc:HGNC:24599]	hsa00270 Cysteine and methionine metabolism, hsa01100 Metabolic pathways
-4.33135e-12	PNPLA4	patatin like phospholipase domain containing 4 [Source:HGNC Symbol;Acc:HGNC:24887]	hsa00830 Retinol metabolism
-4.65274e-12	THTPA	thiamine triphosphatase [Source:HGNC Symbol;Acc:HGNC:18987]	hsa00730 Thiamine metabolism, hsa01100 Metabolic pathways
-4.82075e-12	ENTPD1	ectonucleoside triphosphate diphosphohydrolase 1 [Source:HGNC Symbol;Acc:HGNC:3363]	hsa00230 Purine metabolism, hsa00240 Pyrimidine metabolism, hsa01100 Metabolic pathways
-4.9082e-12	GPCPD1	glycerophosphocholine phosphodiesterase 1 [Source:HGNC Symbol;Acc:HGNC:26957]	hsa00564 Glycerophospholipid metabolism
-4.9413e-12	ST3GAL6	ST3 beta-galactoside alpha-2,3-sialyltransferase 6 [Source:HGNC Symbol;Acc:HGNC:18080]	hsa00601 Glycosphingolipid biosynthesis - lacto and neolacto series, hsa01100 Metabolic pathways
-7.88351e-12	CBR3	carbonyl reductase 3 [Source:HGNC Symbol;Acc:HGNC:1549]	hsa00590 Arachidonic acid metabolism, hsa00980 Metabolism of xenobiotics by cytochrome P450, hsa01100 Metabolic pathways
-9.04177e-12	NMRK1	nicotinamide riboside kinase 1 [Source:HGNC Symbol;Acc:HGNC:26057]	hsa00760 Nicotinate and nicotinamide metabolism, hsa01100 Metabolic pathways
-1.08503e-11	NT5E	5'-nucleotidase ecto [Source:HGNC Symbol;Acc:HGNC:8021]	hsa00230 Purine metabolism, hsa00240 Pyrimidine metabolism, hsa00760 Nicotinate and nicotinamide metabolism, hsa01100 Metabolic pathways
-1.08756e-11	FLAD1	flavin adenine dinucleotide synthetase 1 [Source:HGNC Symbol;Acc:HGNC:24671]	hsa00740 Riboflavin metabolism, hsa01100 Metabolic pathways	Significantly Downregulated by Telaglenestat
-1.35386e-11	SULT2B1	sulfotransferase family 2B member 1 [Source:HGNC Symbol;Acc:HGNC:11459]	hsa00140 Steroid hormone biosynthesis	Significantly Downregulated by Telaglenestat
-1.39742e-11	CHST3	carbohydrate sulfotransferase 3 [Source:HGNC Symbol;Acc:HGNC:1971]	hsa00532 Glycosaminoglycan biosynthesis - chondroitin sulfate / dermatan sulfate
-1.82288e-11	FUT3	fucosyltransferase 3 (Lewis blood group) [Source:HGNC Symbol;Acc:HGNC:4014]	hsa00601 Glycosphingolipid biosynthesis - lacto and neolacto series, hsa01100 Metabolic pathways
-1.89926e-11	ITPA	inosine triphosphatase [Source:HGNC Symbol;Acc:HGNC:6176]	hsa00230 Purine metabolism, hsa00983 Drug metabolism - other enzymes, hsa01100 Metabolic pathways	Significantly Downregulated by Telaglenestat
-1.96842e-11	ABCC5	ATP binding cassette subfamily C member 5 [Source:HGNC Symbol;Acc:HGNC:56]	hsa02010 ABC transporters
-2.29023e-11	GCH1	GTP cyclohydrolase 1 [Source:HGNC Symbol;Acc:HGNC:4193]	hsa00790 Folate biosynthesis, hsa01100 Metabolic pathways
-2.74957e-11	SLC16A7	solute carrier family 16 member 7 [Source:HGNC Symbol;Acc:HGNC:10928]	NA
-4.0348e-11	GBA2	glucosylceramidase beta 2 [Source:HGNC Symbol;Acc:HGNC:18986]	hsa00511 Other glycan degradation, hsa00600 Sphingolipid metabolism, hsa01100 Metabolic pathways	Significantly Downregulated by Telaglenestat
-4.31404e-11	ABCC3	ATP binding cassette subfamily C member 3 [Source:HGNC Symbol;Acc:HGNC:54]	hsa02010 ABC transporters, hsa04976 Bile secretion
-4.33595e-11	SGMS2	sphingomyelin synthase 2 [Source:HGNC Symbol;Acc:HGNC:28395]	hsa00600 Sphingolipid metabolism, hsa01100 Metabolic pathways, hsa04071 Sphingolipid signaling pathway
-4.38735e-11	CHST6	carbohydrate sulfotransferase 6 [Source:HGNC Symbol;Acc:HGNC:6938]	hsa00533 Glycosaminoglycan biosynthesis - keratan sulfate
-4.74309e-11	NUDT12	nudix hydrolase 12 [Source:HGNC Symbol;Acc:HGNC:18826]	hsa00760 Nicotinate and nicotinamide metabolism, hsa01100 Metabolic pathways, hsa04146 Peroxisome
-4.77042e-11	ACSL5	acyl-CoA synthetase long chain family member 5 [Source:HGNC Symbol;Acc:HGNC:16526]	hsa00061 Fatty acid biosynthesis, hsa00071 Fatty acid degradation, hsa01100 Metabolic pathways, hsa01212 Fatty acid metabolism, hsa03320 PPAR signaling pathway, hsa04146 Peroxisome, hsa04216 Ferroptosis, hsa04920 Adipocytokine signaling pathway
-5.68324e-11	PLD1	phospholipase D1 [Source:HGNC Symbol;Acc:HGNC:9067]	hsa00564 Glycerophospholipid metabolism, hsa00565 Ether lipid metabolism, hsa01100 Metabolic pathways, hsa04014 Ras signaling pathway, hsa04024 cAMP signaling pathway, hsa04071 Sphingolipid signaling pathway, hsa04072 Phospholipase D signaling pathway, hsa04144 Endocytosis, hsa04666 Fc gamma R-mediated phagocytosis, hsa04724 Glutamatergic synapse, hsa04912 GnRH signaling pathway
-6.17447e-11	GLYCTK	glycerate kinase [Source:HGNC Symbol;Acc:HGNC:24247]	hsa00030 Pentose phosphate pathway, hsa00260 Glycine, serine and threonine metabolism, hsa00561 Glycerolipid metabolism, hsa00630 Glyoxylate and dicarboxylate metabolism, hsa01100 Metabolic pathways, hsa01200 Carbon metabolism	Significantly Downregulated by Telaglenestat
-6.4394e-11	PSAP	prosaposin [Source:HGNC Symbol;Acc:HGNC:9498]	hsa04142 Lysosome	Significantly Downregulated by Telaglenestat
-6.70073e-11	SMPD1	sphingomyelin phosphodiesterase 1 [Source:HGNC Symbol;Acc:HGNC:11120]	hsa00600 Sphingolipid metabolism, hsa01100 Metabolic pathways, hsa04071 Sphingolipid signaling pathway, hsa04142 Lysosome, hsa04217 Necroptosis
-7.27421e-11	B4GALT6	beta-1,4-galactosyltransferase 6 [Source:HGNC Symbol;Acc:HGNC:929]	hsa00600 Sphingolipid metabolism, hsa01100 Metabolic pathways
-7.5476e-11	FUT1	fucosyltransferase 1 (H blood group) [Source:HGNC Symbol;Acc:HGNC:4012]	hsa00601 Glycosphingolipid biosynthesis - lacto and neolacto series, hsa00603 Glycosphingolipid biosynthesis - globo and isoglobo series, hsa01100 Metabolic pathways
-7.5989e-11	C1GALT1	core 1 synthase, glycoprotein-N-acetylgalactosamine 3-beta-galactosyltransferase 1 [Source:HGNC Symbol;Acc:HGNC:24337]	hsa00512 Mucin type O-glycan biosynthesis, hsa00514 Other types of O-glycan biosynthesis, hsa01100 Metabolic pathways
-8.58878e-11	ABCB1	ATP binding cassette subfamily B member 1 [Source:HGNC Symbol;Acc:HGNC:40]	hsa02010 ABC transporters, hsa04976 Bile secretion
-1.16223e-10	B3GNT3	UDP-GlcNAc:betaGal beta-1,3-N-acetylglucosaminyltransferase 3 [Source:HGNC Symbol;Acc:HGNC:13528]	hsa00601 Glycosphingolipid biosynthesis - lacto and neolacto series, hsa01100 Metabolic pathways
-1.19198e-10	SLC2A3	solute carrier family 2 member 3 [Source:HGNC Symbol;Acc:HGNC:11007]	NA
-1.21548e-10	EPHX2	epoxide hydrolase 2 [Source:HGNC Symbol;Acc:HGNC:3402]	hsa00590 Arachidonic acid metabolism, hsa01100 Metabolic pathways, hsa04146 Peroxisome
-1.29064e-10	PTS	6-pyruvoyltetrahydropterin synthase [Source:HGNC Symbol;Acc:HGNC:9689]	hsa00790 Folate biosynthesis, hsa01100 Metabolic pathways
-1.30403e-10	ACP1	acid phosphatase 1 [Source:HGNC Symbol;Acc:HGNC:122]	hsa00730 Thiamine metabolism, hsa00740 Riboflavin metabolism, hsa01100 Metabolic pathways, hsa04520 Adherens junction
-1.39387e-10	FAAH2	fatty acid amide hydrolase 2 [Source:HGNC Symbol;Acc:HGNC:26440]	NA
-1.58686e-10	RBKS	ribokinase [Source:HGNC Symbol;Acc:HGNC:30325]	hsa00030 Pentose phosphate pathway, hsa01100 Metabolic pathways
-1.62151e-10	B3GNT5	UDP-GlcNAc:betaGal beta-1,3-N-acetylglucosaminyltransferase 5 [Source:HGNC Symbol;Acc:HGNC:15684]	hsa00601 Glycosphingolipid biosynthesis - lacto and neolacto series, hsa01100 Metabolic pathways
-1.74008e-10	HPRT1	hypoxanthine phosphoribosyltransferase 1 [Source:HGNC Symbol;Acc:HGNC:5157]	hsa00230 Purine metabolism, hsa00983 Drug metabolism - other enzymes, hsa01100 Metabolic pathways
-1.85812e-10	LRAT	lecithin retinol acyltransferase [Source:HGNC Symbol;Acc:HGNC:6685]	hsa00830 Retinol metabolism, hsa04977 Vitamin digestion and absorption
-1.97005e-10	CKB	creatine kinase B [Source:HGNC Symbol;Acc:HGNC:1991]	hsa00330 Arginine and proline metabolism, hsa01100 Metabolic pathways	Significantly Downregulated by Telaglenestat
-2.5059e-10	DHRS4	dehydrogenase/reductase 4 [Source:HGNC Symbol;Acc:HGNC:16985]	hsa00830 Retinol metabolism, hsa01100 Metabolic pathways, hsa04146 Peroxisome
-2.70474e-10	ACSM3	acyl-CoA synthetase medium chain family member 3 [Source:HGNC Symbol;Acc:HGNC:10522]	hsa00650 Butanoate metabolism, hsa01100 Metabolic pathways
-2.85139e-10	B3GALT5	beta-1,3-galactosyltransferase 5 [Source:HGNC Symbol;Acc:HGNC:920]	hsa00601 Glycosphingolipid biosynthesis - lacto and neolacto series, hsa00603 Glycosphingolipid biosynthesis - globo and isoglobo series, hsa01100 Metabolic pathways
-3.27738e-10	UST	uronyl 2-sulfotransferase [Source:HGNC Symbol;Acc:HGNC:17223]	hsa00532 Glycosaminoglycan biosynthesis - chondroitin sulfate / dermatan sulfate
-3.48104e-10	CYP4A11	cytochrome P450 family 4 subfamily A member 11 [Source:HGNC Symbol;Acc:HGNC:2642]	hsa00071 Fatty acid degradation, hsa00590 Arachidonic acid metabolism, hsa00830 Retinol metabolism, hsa01100 Metabolic pathways, hsa03320 PPAR signaling pathway, hsa04270 Vascular smooth muscle contraction, hsa04750 Inflammatory mediator regulation of TRP channels
-3.74799e-10	DCTD	dCMP deaminase [Source:HGNC Symbol;Acc:HGNC:2710]	hsa00240 Pyrimidine metabolism, hsa01100 Metabolic pathways
-4.04882e-10	ALOX5	arachidonate 5-lipoxygenase [Source:HGNC Symbol;Acc:HGNC:435]	hsa00590 Arachidonic acid metabolism, hsa01100 Metabolic pathways, hsa04664 Fc epsilon RI signaling pathway, hsa04726 Serotonergic synapse, hsa04913 Ovarian steroidogenesis
-5.30072e-10	GALNS	galactosamine (N-acetyl)-6-sulfatase [Source:HGNC Symbol;Acc:HGNC:4122]	hsa00531 Glycosaminoglycan degradation, hsa01100 Metabolic pathways, hsa04142 Lysosome	Significantly Downregulated by Telaglenestat
-5.30072e-10	NEU1	neuraminidase 1 [Source:HGNC Symbol;Acc:HGNC:7758]	hsa00511 Other glycan degradation, hsa00600 Sphingolipid metabolism, hsa01100 Metabolic pathways, hsa04142 Lysosome	Significantly Downregulated by Telaglenestat
-5.77793e-10	IDH3A	isocitrate dehydrogenase (NAD(+)) 3 catalytic subunit alpha [Source:HGNC Symbol;Acc:HGNC:5384]	hsa00020 Citrate cycle (TCA cycle), hsa01100 Metabolic pathways, hsa01200 Carbon metabolism, hsa01210 2-Oxocarboxylic acid metabolism, hsa01230 Biosynthesis of amino acids
-5.77793e-10	IDH3B	isocitrate dehydrogenase (NAD(+)) 3 non-catalytic subunit beta [Source:HGNC Symbol;Acc:HGNC:5385]	hsa00020 Citrate cycle (TCA cycle), hsa01100 Metabolic pathways, hsa01200 Carbon metabolism, hsa01210 2-Oxocarboxylic acid metabolism, hsa01230 Biosynthesis of amino acids	Significantly Downregulated by Telaglenestat
-5.77793e-10	IDH3G	isocitrate dehydrogenase (NAD(+)) 3 non-catalytic subunit gamma [Source:HGNC Symbol;Acc:HGNC:5386]	hsa00020 Citrate cycle (TCA cycle), hsa01100 Metabolic pathways, hsa01200 Carbon metabolism, hsa01210 2-Oxocarboxylic acid metabolism, hsa01230 Biosynthesis of amino acids	Significantly Downregulated by Telaglenestat
-5.8179e-10	ACY1	aminoacylase 1 [Source:HGNC Symbol;Acc:HGNC:177]	hsa00220 Arginine biosynthesis, hsa01100 Metabolic pathways, hsa01210 2-Oxocarboxylic acid metabolism, hsa01230 Biosynthesis of amino acids	Significantly Downregulated by Telaglenestat
-6.07126e-10	SLC35D1	solute carrier family 35 member D1 [Source:HGNC Symbol;Acc:HGNC:20800]	NA
-6.14053e-10	STARD3	StAR related lipid transfer domain containing 3 [Source:HGNC Symbol;Acc:HGNC:17579]	NA	Significantly Downregulated by Telaglenestat
-6.43672e-10	PTEN	phosphatase and tensin homolog [Source:HGNC Symbol;Acc:HGNC:9588]	hsa00562 Inositol phosphate metabolism, hsa01100 Metabolic pathways, hsa04068 FoxO signaling pathway, hsa04070 Phosphatidylinositol signaling system, hsa04071 Sphingolipid signaling pathway, hsa04115 p53 signaling pathway, hsa04140 Autophagy - animal, hsa04150 mTOR signaling pathway, hsa04151 PI3K-Akt signaling pathway, hsa04218 Cellular senescence, hsa04510 Focal adhesion
-7.5828e-10	ABCC1	ATP binding cassette subfamily C member 1 [Source:HGNC Symbol;Acc:HGNC:51]	hsa02010 ABC transporters, hsa04071 Sphingolipid signaling pathway, hsa04977 Vitamin digestion and absorption	Significantly Downregulated by Telaglenestat
-7.91927e-10	CHST7	carbohydrate sulfotransferase 7 [Source:HGNC Symbol;Acc:HGNC:13817]	hsa00532 Glycosaminoglycan biosynthesis - chondroitin sulfate / dermatan sulfate
-8.58254e-10	PDXP	pyridoxal phosphatase [Source:HGNC Symbol;Acc:HGNC:30259]	hsa00750 Vitamin B6 metabolism, hsa01100 Metabolic pathways	Significantly Downregulated by Telaglenestat
-8.78749e-10	ST3GAL2	ST3 beta-galactoside alpha-2,3-sialyltransferase 2 [Source:HGNC Symbol;Acc:HGNC:10863]	hsa00512 Mucin type O-glycan biosynthesis, hsa00533 Glycosaminoglycan biosynthesis - keratan sulfate, hsa00603 Glycosphingolipid biosynthesis - globo and isoglobo series, hsa00604 Glycosphingolipid biosynthesis - ganglio series, hsa01100 Metabolic pathways	Significantly Downregulated by Telaglenestat
-9.22251e-10	NMNAT1	nicotinamide nucleotide adenylyltransferase 1 [Source:HGNC Symbol;Acc:HGNC:17877]	hsa00760 Nicotinate and nicotinamide metabolism, hsa01100 Metabolic pathways
-9.24872e-10	ALDH9A1	aldehyde dehydrogenase 9 family member A1 [Source:HGNC Symbol;Acc:HGNC:412]	hsa00010 Glycolysis / Gluconeogenesis, hsa00053 Ascorbate and aldarate metabolism, hsa00071 Fatty acid degradation, hsa00280 Valine, leucine and isoleucine degradation, hsa00310 Lysine degradation, hsa00330 Arginine and proline metabolism, hsa00340 Histidine metabolism, hsa00380 Tryptophan metabolism, hsa00410 beta-Alanine metabolism, hsa00561 Glycerolipid metabolism, hsa00620 Pyruvate metabolism…
-9.98402e-10	ST6GALNAC2	ST6 N-acetylgalactosaminide alpha-2,6-sialyltransferase 2 [Source:HGNC Symbol;Acc:HGNC:10867]	NA	Significantly Downregulated by Telaglenestat
-1.04218e-09	MLYCD	malonyl-CoA decarboxylase [Source:HGNC Symbol;Acc:HGNC:7150]	hsa00410 beta-Alanine metabolism, hsa00640 Propanoate metabolism, hsa01100 Metabolic pathways, hsa04146 Peroxisome, hsa04152 AMPK signaling pathway
-1.12164e-09	NPR2	natriuretic peptide receptor 2 [Source:HGNC Symbol;Acc:HGNC:7944]	hsa00230 Purine metabolism, hsa01100 Metabolic pathways, hsa04022 cGMP-PKG signaling pathway, hsa04270 Vascular smooth muscle contraction, hsa04921 Oxytocin signaling pathway
-1.41589e-09	ASL	argininosuccinate lyase [Source:HGNC Symbol;Acc:HGNC:746]	hsa00220 Arginine biosynthesis, hsa00250 Alanine, aspartate and glutamate metabolism, hsa01100 Metabolic pathways, hsa01230 Biosynthesis of amino acids	Significantly Downregulated by Telaglenestat
-1.84317e-09	PLA2G4A	phospholipase A2 group IVA [Source:HGNC Symbol;Acc:HGNC:9035]	hsa00564 Glycerophospholipid metabolism, hsa00565 Ether lipid metabolism, hsa00590 Arachidonic acid metabolism, hsa00591 Linoleic acid metabolism, hsa00592 alpha-Linolenic acid metabolism, hsa01100 Metabolic pathways, hsa04010 MAPK signaling pathway, hsa04014 Ras signaling pathway, hsa04072 Phospholipase D signaling pathway, hsa04217 Necroptosis, hsa04270 Vascular smooth muscle contraction, hsa04…
-1.84333e-09	NME4	NME/NM23 nucleoside diphosphate kinase 4 [Source:HGNC Symbol;Acc:HGNC:7852]	hsa00230 Purine metabolism, hsa00240 Pyrimidine metabolism, hsa00983 Drug metabolism - other enzymes, hsa01100 Metabolic pathways	Significantly Downregulated by Telaglenestat
-1.94229e-09	TPK1	thiamin pyrophosphokinase 1 [Source:HGNC Symbol;Acc:HGNC:17358]	hsa00730 Thiamine metabolism, hsa01100 Metabolic pathways
-1.99334e-09	B4GALNT1	beta-1,4-N-acetyl-galactosaminyltransferase 1 [Source:HGNC Symbol;Acc:HGNC:4117]	hsa00604 Glycosphingolipid biosynthesis - ganglio series, hsa01100 Metabolic pathways	Significantly Downregulated by Telaglenestat
-2.09931e-09	B3GALNT1	beta-1,3-N-acetylgalactosaminyltransferase 1 (globoside blood group) [Source:HGNC Symbol;Acc:HGNC:918]	hsa00601 Glycosphingolipid biosynthesis - lacto and neolacto series, hsa00603 Glycosphingolipid biosynthesis - globo and isoglobo series, hsa01100 Metabolic pathways
-2.21877e-09	SDSL	serine dehydratase like [Source:HGNC Symbol;Acc:HGNC:30404]	hsa00260 Glycine, serine and threonine metabolism, hsa00270 Cysteine and methionine metabolism, hsa00290 Valine, leucine and isoleucine biosynthesis, hsa01100 Metabolic pathways, hsa01200 Carbon metabolism, hsa01230 Biosynthesis of amino acids	Significantly Downregulated by Telaglenestat
-2.25064e-09	AMDHD2	amidohydrolase domain containing 2 [Source:HGNC Symbol;Acc:HGNC:24262]	hsa00520 Amino sugar and nucleotide sugar metabolism, hsa01100 Metabolic pathways	Significantly Downregulated by Telaglenestat
-2.31233e-09	ARSB	arylsulfatase B [Source:HGNC Symbol;Acc:HGNC:714]	hsa00531 Glycosaminoglycan degradation, hsa01100 Metabolic pathways, hsa04142 Lysosome
-2.42771e-09	PTPMT1	protein tyrosine phosphatase mitochondrial 1 [Source:HGNC Symbol;Acc:HGNC:26965]	NA
-2.49093e-09	RPL14	ribosomal protein L14 [Source:HGNC Symbol;Acc:HGNC:10305]	hsa03010 Ribosome	Significantly Downregulated by Telaglenestat
-2.53561e-09	HDC	histidine decarboxylase [Source:HGNC Symbol;Acc:HGNC:4855]	hsa00340 Histidine metabolism, hsa01100 Metabolic pathways
-2.75995e-09	CTSA	cathepsin A [Source:HGNC Symbol;Acc:HGNC:9251]	hsa04142 Lysosome, hsa04614 Renin-angiotensin system	Significantly Downregulated by Telaglenestat
-2.87099e-09	ADA	adenosine deaminase [Source:HGNC Symbol;Acc:HGNC:186]	hsa00230 Purine metabolism, hsa01100 Metabolic pathways	Significantly Downregulated by Telaglenestat
-3.07869e-09	PNPO	pyridoxamine 5'-phosphate oxidase [Source:HGNC Symbol;Acc:HGNC:30260]	hsa00750 Vitamin B6 metabolism, hsa01100 Metabolic pathways
-3.09138e-09	AGK	acylglycerol kinase [Source:HGNC Symbol;Acc:HGNC:21869]	hsa00561 Glycerolipid metabolism, hsa01100 Metabolic pathways
-3.64333e-09	SLC16A10	solute carrier family 16 member 10 [Source:HGNC Symbol;Acc:HGNC:17027]	hsa04919 Thyroid hormone signaling pathway, hsa04974 Protein digestion and absorption
-4.07103e-09	ECH1	enoyl-CoA hydratase 1 [Source:HGNC Symbol;Acc:HGNC:3149]	hsa04146 Peroxisome	Significantly Downregulated by Telaglenestat
-4.5053e-09	A4GALT	alpha 1,4-galactosyltransferase (P blood group) [Source:HGNC Symbol;Acc:HGNC:18149]	hsa00601 Glycosphingolipid biosynthesis - lacto and neolacto series, hsa00603 Glycosphingolipid biosynthesis - globo and isoglobo series, hsa01100 Metabolic pathways	Significantly Downregulated by Telaglenestat
-4.75751e-09	HEXA	hexosaminidase subunit alpha [Source:HGNC Symbol;Acc:HGNC:4878]	hsa00511 Other glycan degradation, hsa00513 Various types of N-glycan biosynthesis, hsa00520 Amino sugar and nucleotide sugar metabolism, hsa00531 Glycosaminoglycan degradation, hsa00603 Glycosphingolipid biosynthesis - globo and isoglobo series, hsa00604 Glycosphingolipid biosynthesis - ganglio series, hsa01100 Metabolic pathways, hsa04142 Lysosome
-4.96948e-09	GBA	glucosylceramidase beta [Source:HGNC Symbol;Acc:HGNC:4177]	hsa00511 Other glycan degradation, hsa00600 Sphingolipid metabolism, hsa01100 Metabolic pathways, hsa04142 Lysosome	Significantly Downregulated by Telaglenestat
-5.4992e-09	IP6K1	inositol hexakisphosphate kinase 1 [Source:HGNC Symbol;Acc:HGNC:18360]	hsa04070 Phosphatidylinositol signaling system	Significantly Downregulated by Telaglenestat
-6.18514e-09	ADH5	alcohol dehydrogenase 5 (class III), chi polypeptide [Source:HGNC Symbol;Acc:HGNC:253]	hsa00010 Glycolysis / Gluconeogenesis, hsa00071 Fatty acid degradation, hsa00350 Tyrosine metabolism, hsa00830 Retinol metabolism, hsa00980 Metabolism of xenobiotics by cytochrome P450, hsa00982 Drug metabolism - cytochrome P450, hsa01100 Metabolic pathways, hsa01200 Carbon metabolism
-6.84374e-09	UGCG	UDP-glucose ceramide glucosyltransferase [Source:HGNC Symbol;Acc:HGNC:12524]	hsa00600 Sphingolipid metabolism, hsa01100 Metabolic pathways
-7.01395e-09	CDIPT	CDP-diacylglycerol--inositol 3-phosphatidyltransferase [Source:HGNC Symbol;Acc:HGNC:1769]	hsa00562 Inositol phosphate metabolism, hsa00564 Glycerophospholipid metabolism, hsa01100 Metabolic pathways, hsa04070 Phosphatidylinositol signaling system	Significantly Downregulated by Telaglenestat
-8.54712e-09	CTH	cystathionine gamma-lyase [Source:HGNC Symbol;Acc:HGNC:2501]	hsa00260 Glycine, serine and threonine metabolism, hsa00270 Cysteine and methionine metabolism, hsa00450 Selenocompound metabolism, hsa01100 Metabolic pathways, hsa01230 Biosynthesis of amino acids
-1.11709e-08	ITPK1	inositol-tetrakisphosphate 1-kinase [Source:HGNC Symbol;Acc:HGNC:6177]	hsa00562 Inositol phosphate metabolism, hsa01100 Metabolic pathways, hsa04070 Phosphatidylinositol signaling system	Significantly Downregulated by Telaglenestat
-1.15064e-08	DECR1	2,4-dienoyl-CoA reductase 1 [Source:HGNC Symbol;Acc:HGNC:2753]	NA
-1.1577e-08	SLC8A2	solute carrier family 8 member A2 [Source:HGNC Symbol;Acc:HGNC:11069]	hsa04020 Calcium signaling pathway, hsa04022 cGMP-PKG signaling pathway, hsa04260 Cardiac muscle contraction, hsa04261 Adrenergic signaling in cardiomyocytes, hsa04371 Apelin signaling pathway, hsa04740 Olfactory transduction, hsa04961 Endocrine and other factor-regulated calcium reabsorption, hsa04974 Protein digestion and absorption, hsa04978 Mineral absorption
-1.22417e-08	SLC25A26	solute carrier family 25 member 26 [Source:HGNC Symbol;Acc:HGNC:20661]	NA
-1.28416e-08	GNPNAT1	glucosamine-phosphate N-acetyltransferase 1 [Source:HGNC Symbol;Acc:HGNC:19980]	hsa00520 Amino sugar and nucleotide sugar metabolism, hsa01100 Metabolic pathways
-1.51588e-08	ALDH4A1	aldehyde dehydrogenase 4 family member A1 [Source:HGNC Symbol;Acc:HGNC:406]	hsa00250 Alanine, aspartate and glutamate metabolism, hsa00330 Arginine and proline metabolism, hsa01100 Metabolic pathways	Significantly Downregulated by Telaglenestat
-1.62344e-08	SLC35D2	solute carrier family 35 member D2 [Source:HGNC Symbol;Acc:HGNC:20799]	NA
-1.68884e-08	PLPBP	pyridoxal phosphate binding protein [Source:HGNC Symbol;Acc:HGNC:9457]	NA
-1.89144e-08	SMPD4	sphingomyelin phosphodiesterase 4 [Source:HGNC Symbol;Acc:HGNC:32949]	hsa00600 Sphingolipid metabolism, hsa01100 Metabolic pathways	Significantly Downregulated by Telaglenestat
-1.95994e-08	SLC4A8	solute carrier family 4 member 8 [Source:HGNC Symbol;Acc:HGNC:11034]	NA
-1.98127e-08	MTHFR	methylenetetrahydrofolate reductase [Source:HGNC Symbol;Acc:HGNC:7436]	hsa00670 One carbon pool by folate, hsa01100 Metabolic pathways, hsa01200 Carbon metabolism	Significantly Downregulated by Telaglenestat
-2.04121e-08	ALDH7A1	aldehyde dehydrogenase 7 family member A1 [Source:HGNC Symbol;Acc:HGNC:877]	hsa00010 Glycolysis / Gluconeogenesis, hsa00053 Ascorbate and aldarate metabolism, hsa00071 Fatty acid degradation, hsa00260 Glycine, serine and threonine metabolism, hsa00280 Valine, leucine and isoleucine degradation, hsa00310 Lysine degradation, hsa00330 Arginine and proline metabolism, hsa00340 Histidine metabolism, hsa00380 Tryptophan metabolism, hsa00410 beta-Alanine metabolism, hsa00561 Gl…
-2.11812e-08	ABAT	4-aminobutyrate aminotransferase [Source:HGNC Symbol;Acc:HGNC:23]	hsa00250 Alanine, aspartate and glutamate metabolism, hsa00280 Valine, leucine and isoleucine degradation, hsa00410 beta-Alanine metabolism, hsa00640 Propanoate metabolism, hsa00650 Butanoate metabolism, hsa01100 Metabolic pathways, hsa04727 GABAergic synapse
-2.11952e-08	HPD	4-hydroxyphenylpyruvate dioxygenase [Source:HGNC Symbol;Acc:HGNC:5147]	hsa00130 Ubiquinone and other terpenoid-quinone biosynthesis, hsa00350 Tyrosine metabolism, hsa00360 Phenylalanine metabolism, hsa01100 Metabolic pathways
-2.22422e-08	DECR2	2,4-dienoyl-CoA reductase 2 [Source:HGNC Symbol;Acc:HGNC:2754]	hsa04146 Peroxisome
-2.28734e-08	CS	citrate synthase [Source:HGNC Symbol;Acc:HGNC:2422]	hsa00020 Citrate cycle (TCA cycle), hsa00630 Glyoxylate and dicarboxylate metabolism, hsa01100 Metabolic pathways, hsa01200 Carbon metabolism, hsa01210 2-Oxocarboxylic acid metabolism, hsa01230 Biosynthesis of amino acids
-2.36553e-08	DGUOK	deoxyguanosine kinase [Source:HGNC Symbol;Acc:HGNC:2858]	hsa00230 Purine metabolism, hsa01100 Metabolic pathways
-2.44764e-08	UPP1	uridine phosphorylase 1 [Source:HGNC Symbol;Acc:HGNC:12576]	hsa00240 Pyrimidine metabolism, hsa00983 Drug metabolism - other enzymes, hsa01100 Metabolic pathways
-3.1975e-08	SLC26A1	solute carrier family 26 member 1 [Source:HGNC Symbol;Acc:HGNC:10993]	NA
-3.30108e-08	AKR1A1	aldo-keto reductase family 1 member A1 [Source:HGNC Symbol;Acc:HGNC:380]	hsa00010 Glycolysis / Gluconeogenesis, hsa00040 Pentose and glucuronate interconversions, hsa00561 Glycerolipid metabolism, hsa01100 Metabolic pathways	Significantly Downregulated by Telaglenestat
-3.56598e-08	ACADSB	acyl-CoA dehydrogenase short/branched chain [Source:HGNC Symbol;Acc:HGNC:91]	hsa00071 Fatty acid degradation, hsa00280 Valine, leucine and isoleucine degradation, hsa01100 Metabolic pathways, hsa01212 Fatty acid metabolism
-3.60856e-08	ST3GAL5	ST3 beta-galactoside alpha-2,3-sialyltransferase 5 [Source:HGNC Symbol;Acc:HGNC:10872]	hsa00604 Glycosphingolipid biosynthesis - ganglio series, hsa01100 Metabolic pathways
-4.02841e-08	ALG5	ALG5 dolichyl-phosphate beta-glucosyltransferase [Source:HGNC Symbol;Acc:HGNC:20266]	hsa00510 N-Glycan biosynthesis, hsa01100 Metabolic pathways
-4.66726e-08	ETFDH	electron transfer flavoprotein dehydrogenase [Source:HGNC Symbol;Acc:HGNC:3483]	NA
-4.75435e-08	IDH1	isocitrate dehydrogenase (NADP(+)) 1 [Source:HGNC Symbol;Acc:HGNC:5382]	hsa00020 Citrate cycle (TCA cycle), hsa00480 Glutathione metabolism, hsa01100 Metabolic pathways, hsa01200 Carbon metabolism, hsa01210 2-Oxocarboxylic acid metabolism, hsa01230 Biosynthesis of amino acids, hsa04146 Peroxisome
-5.27199e-08	SLC35B2	solute carrier family 35 member B2 [Source:HGNC Symbol;Acc:HGNC:16872]	NA	Significantly Downregulated by Telaglenestat
-5.3416e-08	AQP1	aquaporin 1 (Colton blood group) [Source:HGNC Symbol;Acc:HGNC:633]	hsa04924 Renin secretion, hsa04964 Proximal tubule bicarbonate reclamation, hsa04976 Bile secretion
-5.84821e-08	GLA	galactosidase alpha [Source:HGNC Symbol;Acc:HGNC:4296]	hsa00052 Galactose metabolism, hsa00561 Glycerolipid metabolism, hsa00600 Sphingolipid metabolism, hsa00603 Glycosphingolipid biosynthesis - globo and isoglobo series, hsa01100 Metabolic pathways, hsa04142 Lysosome
-7.02584e-08	NMNAT3	nicotinamide nucleotide adenylyltransferase 3 [Source:HGNC Symbol;Acc:HGNC:20989]	hsa00760 Nicotinate and nicotinamide metabolism, hsa01100 Metabolic pathways
-7.76305e-08	LAP3	leucine aminopeptidase 3 [Source:HGNC Symbol;Acc:HGNC:18449]	hsa00330 Arginine and proline metabolism, hsa00480 Glutathione metabolism, hsa01100 Metabolic pathways
-7.81635e-08	ACOT8	acyl-CoA thioesterase 8 [Source:HGNC Symbol;Acc:HGNC:15919]	hsa00120 Primary bile acid biosynthesis, hsa01100 Metabolic pathways, hsa04146 Peroxisome
-7.90735e-08	HSD17B12	hydroxysteroid 17-beta dehydrogenase 12 [Source:HGNC Symbol;Acc:HGNC:18646]	hsa00062 Fatty acid elongation, hsa00140 Steroid hormone biosynthesis, hsa01040 Biosynthesis of unsaturated fatty acids, hsa01100 Metabolic pathways, hsa01212 Fatty acid metabolism
-8.36736e-08	AADAT	aminoadipate aminotransferase [Source:HGNC Symbol;Acc:HGNC:17929]	hsa00310 Lysine degradation, hsa00380 Tryptophan metabolism, hsa01100 Metabolic pathways, hsa01210 2-Oxocarboxylic acid metabolism
-8.50782e-08	TECR	trans-2,3-enoyl-CoA reductase [Source:HGNC Symbol;Acc:HGNC:4551]	hsa00062 Fatty acid elongation, hsa01040 Biosynthesis of unsaturated fatty acids, hsa01100 Metabolic pathways, hsa01212 Fatty acid metabolism	Significantly Downregulated by Telaglenestat
-8.9896e-08	HAS3	hyaluronan synthase 3 [Source:HGNC Symbol;Acc:HGNC:4820]	NA
-9.69007e-08	ASRGL1	asparaginase and isoaspartyl peptidase 1 [Source:HGNC Symbol;Acc:HGNC:16448]	hsa00250 Alanine, aspartate and glutamate metabolism, hsa01100 Metabolic pathways
-9.74718e-08	SGMS1	sphingomyelin synthase 1 [Source:HGNC Symbol;Acc:HGNC:29799]	hsa00600 Sphingolipid metabolism, hsa01100 Metabolic pathways, hsa04071 Sphingolipid signaling pathway
-1.10994e-07	SLC25A21	solute carrier family 25 member 21 [Source:HGNC Symbol;Acc:HGNC:14411]	NA
-1.16372e-07	HMGCL	3-hydroxy-3-methylglutaryl-CoA lyase [Source:HGNC Symbol;Acc:HGNC:5005]	hsa00072 Synthesis and degradation of ketone bodies, hsa00280 Valine, leucine and isoleucine degradation, hsa00650 Butanoate metabolism, hsa01100 Metabolic pathways, hsa04146 Peroxisome
-1.21483e-07	ODC1	ornithine decarboxylase 1 [Source:HGNC Symbol;Acc:HGNC:8109]	hsa00330 Arginine and proline metabolism, hsa00480 Glutathione metabolism, hsa01100 Metabolic pathways
-1.37508e-07	ME1	malic enzyme 1 [Source:HGNC Symbol;Acc:HGNC:6983]	hsa00620 Pyruvate metabolism, hsa01100 Metabolic pathways, hsa01200 Carbon metabolism, hsa03320 PPAR signaling pathway
-1.38015e-07	NAGK	N-acetylglucosamine kinase [Source:HGNC Symbol;Acc:HGNC:17174]	hsa00520 Amino sugar and nucleotide sugar metabolism, hsa01100 Metabolic pathways
-1.39558e-07	ACAA1	acetyl-CoA acyltransferase 1 [Source:HGNC Symbol;Acc:HGNC:82]	hsa00071 Fatty acid degradation, hsa00280 Valine, leucine and isoleucine degradation, hsa00592 alpha-Linolenic acid metabolism, hsa01040 Biosynthesis of unsaturated fatty acids, hsa01100 Metabolic pathways, hsa01212 Fatty acid metabolism, hsa03320 PPAR signaling pathway, hsa04146 Peroxisome	Significantly Downregulated by Telaglenestat
-1.41494e-07	HIBCH	3-hydroxyisobutyryl-CoA hydrolase [Source:HGNC Symbol;Acc:HGNC:4908]	hsa00280 Valine, leucine and isoleucine degradation, hsa00410 beta-Alanine metabolism, hsa00640 Propanoate metabolism, hsa01100 Metabolic pathways, hsa01200 Carbon metabolism
-1.66643e-07	UGDH	UDP-glucose 6-dehydrogenase [Source:HGNC Symbol;Acc:HGNC:12525]	hsa00040 Pentose and glucuronate interconversions, hsa00053 Ascorbate and aldarate metabolism, hsa00520 Amino sugar and nucleotide sugar metabolism, hsa01100 Metabolic pathways
-1.77016e-07	AK3	adenylate kinase 3 [Source:HGNC Symbol;Acc:HGNC:17376]	hsa00230 Purine metabolism
-1.79375e-07	GGH	gamma-glutamyl hydrolase [Source:HGNC Symbol;Acc:HGNC:4248]	hsa00790 Folate biosynthesis
-1.84099e-07	SLC7A8	solute carrier family 7 member 8 [Source:HGNC Symbol;Acc:HGNC:11066]	hsa04974 Protein digestion and absorption
-1.94536e-07	AMD1	adenosylmethionine decarboxylase 1 [Source:HGNC Symbol;Acc:HGNC:457]	hsa00270 Cysteine and methionine metabolism, hsa00330 Arginine and proline metabolism, hsa01100 Metabolic pathways
-1.96906e-07	ACACB	acetyl-CoA carboxylase beta [Source:HGNC Symbol;Acc:HGNC:85]	hsa00061 Fatty acid biosynthesis, hsa00620 Pyruvate metabolism, hsa00640 Propanoate metabolism, hsa01100 Metabolic pathways, hsa04152 AMPK signaling pathway, hsa04910 Insulin signaling pathway, hsa04920 Adipocytokine signaling pathway, hsa04922 Glucagon signaling pathway
-2.29615e-07	CMAS	cytidine monophosphate N-acetylneuraminic acid synthetase [Source:HGNC Symbol;Acc:HGNC:18290]	hsa00520 Amino sugar and nucleotide sugar metabolism, hsa01100 Metabolic pathways
-2.44914e-07	DCK	deoxycytidine kinase [Source:HGNC Symbol;Acc:HGNC:2704]	hsa00230 Purine metabolism, hsa00240 Pyrimidine metabolism, hsa01100 Metabolic pathways
-2.54265e-07	PRODH	proline dehydrogenase 1 [Source:HGNC Symbol;Acc:HGNC:9453]	hsa00330 Arginine and proline metabolism, hsa01100 Metabolic pathways
-2.6846e-07	MTAP	methylthioadenosine phosphorylase [Source:HGNC Symbol;Acc:HGNC:7413]	hsa00270 Cysteine and methionine metabolism, hsa01100 Metabolic pathways
-2.94538e-07	GAMT	guanidinoacetate N-methyltransferase [Source:HGNC Symbol;Acc:HGNC:4136]	hsa00260 Glycine, serine and threonine metabolism, hsa00330 Arginine and proline metabolism, hsa01100 Metabolic pathways	Significantly Downregulated by Telaglenestat
-3.15825e-07	AKR1B1	aldo-keto reductase family 1 member B [Source:HGNC Symbol;Acc:HGNC:381]	hsa00040 Pentose and glucuronate interconversions, hsa00051 Fructose and mannose metabolism, hsa00052 Galactose metabolism, hsa00561 Glycerolipid metabolism, hsa00790 Folate biosynthesis, hsa01100 Metabolic pathways	Significantly Downregulated by Telaglenestat
-3.20702e-07	PCK2	phosphoenolpyruvate carboxykinase 2, mitochondrial [Source:HGNC Symbol;Acc:HGNC:8725]	hsa00010 Glycolysis / Gluconeogenesis, hsa00020 Citrate cycle (TCA cycle), hsa00620 Pyruvate metabolism, hsa01100 Metabolic pathways, hsa03320 PPAR signaling pathway, hsa04068 FoxO signaling pathway, hsa04151 PI3K-Akt signaling pathway, hsa04152 AMPK signaling pathway, hsa04910 Insulin signaling pathway, hsa04920 Adipocytokine signaling pathway, hsa04922 Glucagon signaling pathway, hsa04964 Proxi…	Significantly Downregulated by Telaglenestat
-3.21954e-07	RHBG	Rh family B glycoprotein (gene/pseudogene) [Source:HGNC Symbol;Acc:HGNC:14572]	NA	Significantly Downregulated by Telaglenestat
-3.35111e-07	PGM3	phosphoglucomutase 3 [Source:HGNC Symbol;Acc:HGNC:8907]	hsa00520 Amino sugar and nucleotide sugar metabolism, hsa01100 Metabolic pathways
-3.44226e-07	BDH1	3-hydroxybutyrate dehydrogenase 1 [Source:HGNC Symbol;Acc:HGNC:1027]	hsa00072 Synthesis and degradation of ketone bodies, hsa00650 Butanoate metabolism, hsa01100 Metabolic pathways
-3.4466e-07	FADS1	fatty acid desaturase 1 [Source:HGNC Symbol;Acc:HGNC:3574]	hsa01040 Biosynthesis of unsaturated fatty acids, hsa01100 Metabolic pathways, hsa01212 Fatty acid metabolism
-3.4975e-07	PCYT1A	phosphate cytidylyltransferase 1, choline, alpha [Source:HGNC Symbol;Acc:HGNC:8754]	hsa00440 Phosphonate and phosphinate metabolism, hsa00564 Glycerophospholipid metabolism, hsa01100 Metabolic pathways
-3.89234e-07	ACADS	acyl-CoA dehydrogenase short chain [Source:HGNC Symbol;Acc:HGNC:90]	hsa00071 Fatty acid degradation, hsa00280 Valine, leucine and isoleucine degradation, hsa00410 beta-Alanine metabolism, hsa00640 Propanoate metabolism, hsa00650 Butanoate metabolism, hsa01100 Metabolic pathways, hsa01200 Carbon metabolism, hsa01212 Fatty acid metabolism	Significantly Downregulated by Telaglenestat
-4.53367e-07	HADHA	hydroxyacyl-CoA dehydrogenase trifunctional multienzyme complex subunit alpha [Source:HGNC Symbol;Acc:HGNC:4801]	hsa00062 Fatty acid elongation, hsa00071 Fatty acid degradation, hsa00280 Valine, leucine and isoleucine degradation, hsa00310 Lysine degradation, hsa00380 Tryptophan metabolism, hsa00410 beta-Alanine metabolism, hsa00640 Propanoate metabolism, hsa00650 Butanoate metabolism, hsa01100 Metabolic pathways, hsa01200 Carbon metabolism, hsa01212 Fatty acid metabolism
-4.68643e-07	SCP2	sterol carrier protein 2 [Source:HGNC Symbol;Acc:HGNC:10606]	hsa00120 Primary bile acid biosynthesis, hsa01040 Biosynthesis of unsaturated fatty acids, hsa01100 Metabolic pathways, hsa01212 Fatty acid metabolism, hsa03320 PPAR signaling pathway, hsa04146 Peroxisome
-4.90241e-07	GALT	galactose-1-phosphate uridylyltransferase [Source:HGNC Symbol;Acc:HGNC:4135]	hsa00052 Galactose metabolism, hsa00520 Amino sugar and nucleotide sugar metabolism, hsa01100 Metabolic pathways, hsa04917 Prolactin signaling pathway	Significantly Downregulated by Telaglenestat
-4.93031e-07	SLC7A2	solute carrier family 7 member 2 [Source:HGNC Symbol;Acc:HGNC:11060]	NA
-5.09087e-07	GATM	glycine amidinotransferase [Source:HGNC Symbol;Acc:HGNC:4175]	hsa00260 Glycine, serine and threonine metabolism, hsa00330 Arginine and proline metabolism, hsa01100 Metabolic pathways
-6.51636e-07	SLC38A3	solute carrier family 38 member 3 [Source:HGNC Symbol;Acc:HGNC:18044]	hsa04724 Glutamatergic synapse, hsa04727 GABAergic synapse, hsa04964 Proximal tubule bicarbonate reclamation
-6.67009e-07	SLC27A2	solute carrier family 27 member 2 [Source:HGNC Symbol;Acc:HGNC:10996]	hsa03320 PPAR signaling pathway, hsa04146 Peroxisome
-6.68148e-07	DEGS1	delta 4-desaturase, sphingolipid 1 [Source:HGNC Symbol;Acc:HGNC:13709]	hsa00600 Sphingolipid metabolism, hsa01100 Metabolic pathways, hsa04071 Sphingolipid signaling pathway
-7.41475e-07	UGP2	UDP-glucose pyrophosphorylase 2 [Source:HGNC Symbol;Acc:HGNC:12527]	hsa00040 Pentose and glucuronate interconversions, hsa00052 Galactose metabolism, hsa00500 Starch and sucrose metabolism, hsa00520 Amino sugar and nucleotide sugar metabolism, hsa01100 Metabolic pathways
-8.36853e-07	HAGH	hydroxyacylglutathione hydrolase [Source:HGNC Symbol;Acc:HGNC:4805]	hsa00620 Pyruvate metabolism, hsa01100 Metabolic pathways	Significantly Downregulated by Telaglenestat
-8.43674e-07	SLC6A9	solute carrier family 6 member 9 [Source:HGNC Symbol;Acc:HGNC:11056]	hsa04721 Synaptic vesicle cycle	Significantly Downregulated by Telaglenestat
-8.83144e-07	SLC46A1	solute carrier family 46 member 1 [Source:HGNC Symbol;Acc:HGNC:30521]	hsa04977 Vitamin digestion and absorption, hsa04978 Mineral absorption
-9.50099e-07	CERK	ceramide kinase [Source:HGNC Symbol;Acc:HGNC:19256]	hsa00600 Sphingolipid metabolism	Significantly Downregulated by Telaglenestat
-1.01567e-06	HADHB	hydroxyacyl-CoA dehydrogenase trifunctional multienzyme complex subunit beta [Source:HGNC Symbol;Acc:HGNC:4803]	hsa00062 Fatty acid elongation, hsa00071 Fatty acid degradation, hsa00280 Valine, leucine and isoleucine degradation, hsa01100 Metabolic pathways, hsa01212 Fatty acid metabolism
-1.05406e-06	ALDH3A2	aldehyde dehydrogenase 3 family member A2 [Source:HGNC Symbol;Acc:HGNC:403]	hsa00010 Glycolysis / Gluconeogenesis, hsa00053 Ascorbate and aldarate metabolism, hsa00071 Fatty acid degradation, hsa00280 Valine, leucine and isoleucine degradation, hsa00310 Lysine degradation, hsa00330 Arginine and proline metabolism, hsa00340 Histidine metabolism, hsa00380 Tryptophan metabolism, hsa00410 beta-Alanine metabolism, hsa00561 Glycerolipid metabolism, hsa00620 Pyruvate metabolism…
-1.11245e-06	SLC25A11	solute carrier family 25 member 11 [Source:HGNC Symbol;Acc:HGNC:10981]	NA	Significantly Downregulated by Telaglenestat
-1.12929e-06	SLC36A1	solute carrier family 36 member 1 [Source:HGNC Symbol;Acc:HGNC:18761]	hsa04974 Protein digestion and absorption
-1.13321e-06	FPGS	folylpolyglutamate synthase [Source:HGNC Symbol;Acc:HGNC:3824]	hsa00790 Folate biosynthesis, hsa01100 Metabolic pathways	Significantly Downregulated by Telaglenestat
-1.15328e-06	SLC6A8	solute carrier family 6 member 8 [Source:HGNC Symbol;Acc:HGNC:11055]	NA	Significantly Downregulated by Telaglenestat
-1.19658e-06	SLC25A20	solute carrier family 25 member 20 [Source:HGNC Symbol;Acc:HGNC:1421]	NA
-1.32602e-06	SLC3A2	solute carrier family 3 member 2 [Source:HGNC Symbol;Acc:HGNC:11026]	hsa04150 mTOR signaling pathway, hsa04216 Ferroptosis, hsa04974 Protein digestion and absorption	Significantly Downregulated by Telaglenestat
-1.82108e-06	SLC5A2	solute carrier family 5 member 2 [Source:HGNC Symbol;Acc:HGNC:11037]	NA
-1.84796e-06	CERT1	ceramide transporter 1 [Source:HGNC Symbol;Acc:HGNC:2205]	NA
-2.00148e-06	CAT	catalase [Source:HGNC Symbol;Acc:HGNC:1516]	hsa00380 Tryptophan metabolism, hsa00630 Glyoxylate and dicarboxylate metabolism, hsa01100 Metabolic pathways, hsa01200 Carbon metabolism, hsa04068 FoxO signaling pathway, hsa04146 Peroxisome, hsa04211 Longevity regulating pathway, hsa04213 Longevity regulating pathway - multiple species
-2.11719e-06	MPC2	mitochondrial pyruvate carrier 2 [Source:HGNC Symbol;Acc:HGNC:24515]	NA
-2.11719e-06	MPC1	mitochondrial pyruvate carrier 1 [Source:HGNC Symbol;Acc:HGNC:21606]	NA
-2.27182e-06	ACOX1	acyl-CoA oxidase 1 [Source:HGNC Symbol;Acc:HGNC:119]	hsa00071 Fatty acid degradation, hsa00410 beta-Alanine metabolism, hsa00592 alpha-Linolenic acid metabolism, hsa00640 Propanoate metabolism, hsa01040 Biosynthesis of unsaturated fatty acids, hsa01100 Metabolic pathways, hsa01200 Carbon metabolism, hsa01212 Fatty acid metabolism, hsa03320 PPAR signaling pathway, hsa04024 cAMP signaling pathway, hsa04146 Peroxisome
-2.40002e-06	SLC27A4	solute carrier family 27 member 4 [Source:HGNC Symbol;Acc:HGNC:10998]	hsa03320 PPAR signaling pathway, hsa04975 Fat digestion and absorption	Significantly Downregulated by Telaglenestat
-2.40512e-06	GLUL	glutamate-ammonia ligase [Source:HGNC Symbol;Acc:HGNC:4341]	hsa00220 Arginine biosynthesis, hsa00250 Alanine, aspartate and glutamate metabolism, hsa00630 Glyoxylate and dicarboxylate metabolism, hsa00910 Nitrogen metabolism, hsa01100 Metabolic pathways, hsa01230 Biosynthesis of amino acids, hsa04217 Necroptosis, hsa04724 Glutamatergic synapse, hsa04727 GABAergic synapse
-2.59964e-06	GAD1	glutamate decarboxylase 1 [Source:HGNC Symbol;Acc:HGNC:4092]	hsa00250 Alanine, aspartate and glutamate metabolism, hsa00410 beta-Alanine metabolism, hsa00430 Taurine and hypotaurine metabolism, hsa00650 Butanoate metabolism, hsa01100 Metabolic pathways, hsa04727 GABAergic synapse
-2.83696e-06	PTDSS1	phosphatidylserine synthase 1 [Source:HGNC Symbol;Acc:HGNC:9587]	hsa00564 Glycerophospholipid metabolism, hsa01100 Metabolic pathways
-3.01945e-06	ACAA2	acetyl-CoA acyltransferase 2 [Source:HGNC Symbol;Acc:HGNC:83]	hsa00062 Fatty acid elongation, hsa00071 Fatty acid degradation, hsa00280 Valine, leucine and isoleucine degradation, hsa01100 Metabolic pathways, hsa01212 Fatty acid metabolism
-3.08548e-06	PHGDH	phosphoglycerate dehydrogenase [Source:HGNC Symbol;Acc:HGNC:8923]	hsa00260 Glycine, serine and threonine metabolism, hsa00270 Cysteine and methionine metabolism, hsa01100 Metabolic pathways, hsa01200 Carbon metabolism, hsa01230 Biosynthesis of amino acids	Significantly Downregulated by Telaglenestat
-3.10158e-06	PSAT1	phosphoserine aminotransferase 1 [Source:HGNC Symbol;Acc:HGNC:19129]	hsa00260 Glycine, serine and threonine metabolism, hsa00270 Cysteine and methionine metabolism, hsa00750 Vitamin B6 metabolism, hsa01100 Metabolic pathways, hsa01200 Carbon metabolism, hsa01230 Biosynthesis of amino acids
-3.10591e-06	SHMT1	serine hydroxymethyltransferase 1 [Source:HGNC Symbol;Acc:HGNC:10850]	hsa00260 Glycine, serine and threonine metabolism, hsa00630 Glyoxylate and dicarboxylate metabolism, hsa00670 One carbon pool by folate, hsa01100 Metabolic pathways, hsa01200 Carbon metabolism, hsa01230 Biosynthesis of amino acids	Significantly Downregulated by Telaglenestat
-3.14162e-06	TMEM91	transmembrane protein 91 [Source:HGNC Symbol;Acc:HGNC:32393]	NA
-3.47561e-06	PLCB1	phospholipase C beta 1 [Source:HGNC Symbol;Acc:HGNC:15917]	hsa00562 Inositol phosphate metabolism, hsa01100 Metabolic pathways, hsa04015 Rap1 signaling pathway, hsa04020 Calcium signaling pathway, hsa04022 cGMP-PKG signaling pathway, hsa04062 Chemokine signaling pathway, hsa04070 Phosphatidylinositol signaling system, hsa04071 Sphingolipid signaling pathway, hsa04072 Phospholipase D signaling pathway, hsa04261 Adrenergic signaling in cardiomyocytes, hsa0…
-3.60123e-06	FOLR1	folate receptor alpha [Source:HGNC Symbol;Acc:HGNC:3791]	hsa04144 Endocytosis	Significantly Downregulated by Telaglenestat
-3.65297e-06	HSD17B7	hydroxysteroid 17-beta dehydrogenase 7 [Source:HGNC Symbol;Acc:HGNC:5215]	hsa00100 Steroid biosynthesis, hsa00140 Steroid hormone biosynthesis, hsa01100 Metabolic pathways, hsa04913 Ovarian steroidogenesis
-3.6645e-06	CLYBL	citrate lyase beta like [Source:HGNC Symbol;Acc:HGNC:18355]	NA
-3.6935e-06	ATP8A1	ATPase phospholipid transporting 8A1 [Source:HGNC Symbol;Acc:HGNC:13531]	NA
-4.56913e-06	MSMO1	methylsterol monooxygenase 1 [Source:HGNC Symbol;Acc:HGNC:10545]	hsa00100 Steroid biosynthesis, hsa01100 Metabolic pathways
-5.55787e-06	SLC5A3	solute carrier family 5 member 3 [Source:HGNC Symbol;Acc:HGNC:11038]	NA
-5.96092e-06	SLC27A1	solute carrier family 27 member 1 [Source:HGNC Symbol;Acc:HGNC:10995]	hsa03320 PPAR signaling pathway, hsa04975 Fat digestion and absorption	Significantly Downregulated by Telaglenestat
-1.05463e-05	SLC25A15	solute carrier family 25 member 15 [Source:HGNC Symbol;Acc:HGNC:10985]	NA
-1.33354e-05	PYCR1	pyrroline-5-carboxylate reductase 1 [Source:HGNC Symbol;Acc:HGNC:9721]	hsa00330 Arginine and proline metabolism, hsa01100 Metabolic pathways, hsa01230 Biosynthesis of amino acids	Significantly Downregulated by Telaglenestat
-1.33728e-05	SLC29A4	solute carrier family 29 member 4 [Source:HGNC Symbol;Acc:HGNC:23097]	NA	Significantly Downregulated by Telaglenestat
-1.36862e-05	DTYMK	deoxythymidylate kinase [Source:HGNC Symbol;Acc:HGNC:3061]	hsa00240 Pyrimidine metabolism, hsa01100 Metabolic pathways	Significantly Downregulated by Telaglenestat
-1.37311e-05	PGD	phosphogluconate dehydrogenase [Source:HGNC Symbol;Acc:HGNC:8891]	hsa00030 Pentose phosphate pathway, hsa00480 Glutathione metabolism, hsa01100 Metabolic pathways, hsa01200 Carbon metabolism	Significantly Downregulated by Telaglenestat
-1.37826e-05	PNP	purine nucleoside phosphorylase [Source:HGNC Symbol;Acc:HGNC:7892]	hsa00230 Purine metabolism, hsa00240 Pyrimidine metabolism, hsa00760 Nicotinate and nicotinamide metabolism, hsa01100 Metabolic pathways
-1.56799e-05	ME2	malic enzyme 2 [Source:HGNC Symbol;Acc:HGNC:6984]	hsa00620 Pyruvate metabolism, hsa01200 Carbon metabolism
-1.66193e-05	SLC7A11	solute carrier family 7 member 11 [Source:HGNC Symbol;Acc:HGNC:11059]	hsa04216 Ferroptosis
-1.68776e-05	FDPS	farnesyl diphosphate synthase [Source:HGNC Symbol;Acc:HGNC:3631]	hsa00900 Terpenoid backbone biosynthesis, hsa01100 Metabolic pathways	Significantly Downregulated by Telaglenestat
-1.76292e-05	GLUD1	glutamate dehydrogenase 1 [Source:HGNC Symbol;Acc:HGNC:4335]	hsa00220 Arginine biosynthesis, hsa00250 Alanine, aspartate and glutamate metabolism, hsa00471 D-Glutamine and D-glutamate metabolism, hsa00910 Nitrogen metabolism, hsa01100 Metabolic pathways, hsa01200 Carbon metabolism, hsa04217 Necroptosis, hsa04964 Proximal tubule bicarbonate reclamation
-3.08424e-05	OAT	ornithine aminotransferase [Source:HGNC Symbol;Acc:HGNC:8091]	hsa00330 Arginine and proline metabolism, hsa01100 Metabolic pathways
-4.18861e-05	PCYT2	phosphate cytidylyltransferase 2, ethanolamine [Source:HGNC Symbol;Acc:HGNC:8756]	hsa00440 Phosphonate and phosphinate metabolism, hsa00564 Glycerophospholipid metabolism, hsa01100 Metabolic pathways	Significantly Downregulated by Telaglenestat
-4.44921e-05	SLC16A1	solute carrier family 16 member 1 [Source:HGNC Symbol;Acc:HGNC:10922]	NA
-4.63224e-05	TALDO1	transaldolase 1 [Source:HGNC Symbol;Acc:HGNC:11559]	hsa00030 Pentose phosphate pathway, hsa01100 Metabolic pathways, hsa01200 Carbon metabolism, hsa01230 Biosynthesis of amino acids	Significantly Downregulated by Telaglenestat
-4.63321e-05	TKT	transketolase [Source:HGNC Symbol;Acc:HGNC:11834]	hsa00030 Pentose phosphate pathway, hsa01100 Metabolic pathways, hsa01200 Carbon metabolism, hsa01230 Biosynthesis of amino acids	Significantly Downregulated by Telaglenestat
-4.98706e-05	GUK1	guanylate kinase 1 [Source:HGNC Symbol;Acc:HGNC:4693]	hsa00230 Purine metabolism, hsa01100 Metabolic pathways	Significantly Downregulated by Telaglenestat
-5.0099e-05	SLC24A1	solute carrier family 24 member 1 [Source:HGNC Symbol;Acc:HGNC:10975]	hsa04744 Phototransduction
-6.10245e-05	ETFA	electron transfer flavoprotein subunit alpha [Source:HGNC Symbol;Acc:HGNC:3481]	NA
-6.10245e-05	ETFB	electron transfer flavoprotein subunit beta [Source:HGNC Symbol;Acc:HGNC:3482]	NA	Significantly Downregulated by Telaglenestat
-6.1897e-05	SLC27A5	solute carrier family 27 member 5 [Source:HGNC Symbol;Acc:HGNC:10999]	hsa00120 Primary bile acid biosynthesis, hsa01100 Metabolic pathways, hsa03320 PPAR signaling pathway, hsa04976 Bile secretion	Significantly Downregulated by Telaglenestat
-6.4842e-05	SLC23A2	solute carrier family 23 member 2 [Source:HGNC Symbol;Acc:HGNC:10973]	NA
-7.22856e-05	PPCS	phosphopantothenoylcysteine synthetase [Source:HGNC Symbol;Acc:HGNC:25686]	hsa00770 Pantothenate and CoA biosynthesis, hsa01100 Metabolic pathways
-8.31716e-05	RPE	ribulose-5-phosphate-3-epimerase [Source:HGNC Symbol;Acc:HGNC:10293]	hsa00030 Pentose phosphate pathway, hsa00040 Pentose and glucuronate interconversions, hsa01100 Metabolic pathways, hsa01200 Carbon metabolism, hsa01230 Biosynthesis of amino acids
-0.000121304	SDHA	succinate dehydrogenase complex flavoprotein subunit A [Source:HGNC Symbol;Acc:HGNC:10680]	hsa00020 Citrate cycle (TCA cycle), hsa00190 Oxidative phosphorylation, hsa01100 Metabolic pathways, hsa01200 Carbon metabolism	Significantly Downregulated by Telaglenestat
-0.000121304	SDHB	succinate dehydrogenase complex iron sulfur subunit B [Source:HGNC Symbol;Acc:HGNC:10681]	hsa00020 Citrate cycle (TCA cycle), hsa00190 Oxidative phosphorylation, hsa01100 Metabolic pathways, hsa01200 Carbon metabolism
-0.000121304	SDHC	succinate dehydrogenase complex subunit C [Source:HGNC Symbol;Acc:HGNC:10682]	hsa00020 Citrate cycle (TCA cycle), hsa00190 Oxidative phosphorylation, hsa01100 Metabolic pathways, hsa01200 Carbon metabolism
-0.000121304	SDHD	succinate dehydrogenase complex subunit D [Source:HGNC Symbol;Acc:HGNC:10683]	hsa00020 Citrate cycle (TCA cycle), hsa00190 Oxidative phosphorylation, hsa01100 Metabolic pathways, hsa01200 Carbon metabolism
-0.000138433	ACAT2	acetyl-CoA acetyltransferase 2 [Source:HGNC Symbol;Acc:HGNC:94]	hsa00071 Fatty acid degradation, hsa00072 Synthesis and degradation of ketone bodies, hsa00280 Valine, leucine and isoleucine degradation, hsa00310 Lysine degradation, hsa00380 Tryptophan metabolism, hsa00620 Pyruvate metabolism, hsa00630 Glyoxylate and dicarboxylate metabolism, hsa00640 Propanoate metabolism, hsa00650 Butanoate metabolism, hsa00900 Terpenoid backbone biosynthesis, hsa01100 Metab…
-0.000142274	SLC26A6	solute carrier family 26 member 6 [Source:HGNC Symbol;Acc:HGNC:14472]	hsa04978 Mineral absorption	Significantly Downregulated by Telaglenestat
-0.000229624	GPD2	glycerol-3-phosphate dehydrogenase 2 [Source:HGNC Symbol;Acc:HGNC:4456]	hsa00564 Glycerophospholipid metabolism
-0.000237338	HMGCS1	3-hydroxy-3-methylglutaryl-CoA synthase 1 [Source:HGNC Symbol;Acc:HGNC:5007]	hsa00072 Synthesis and degradation of ketone bodies, hsa00280 Valine, leucine and isoleucine degradation, hsa00650 Butanoate metabolism, hsa00900 Terpenoid backbone biosynthesis, hsa01100 Metabolic pathways, hsa03320 PPAR signaling pathway
-0.000261606	VNN3	vanin 3 [Source:HGNC Symbol;Acc:HGNC:16431]	hsa00770 Pantothenate and CoA biosynthesis
-0.000261606	VNN2	vanin 2 [Source:HGNC Symbol;Acc:HGNC:12706]	hsa00770 Pantothenate and CoA biosynthesis
-0.000261606	VNN1	vanin 1 [Source:HGNC Symbol;Acc:HGNC:12705]	hsa00770 Pantothenate and CoA biosynthesis
-0.000261718	ADO	2-aminoethanethiol dioxygenase [Source:HGNC Symbol;Acc:HGNC:23506]	hsa00430 Taurine and hypotaurine metabolism, hsa01100 Metabolic pathways
-0.00026423	PPCDC	phosphopantothenoylcysteine decarboxylase [Source:HGNC Symbol;Acc:HGNC:28107]	hsa00770 Pantothenate and CoA biosynthesis, hsa01100 Metabolic pathways
-0.000630168	SLC19A2	solute carrier family 19 member 2 [Source:HGNC Symbol;Acc:HGNC:10938]	hsa04977 Vitamin digestion and absorption
-0.000783609	DHFR	dihydrofolate reductase [Source:HGNC Symbol;Acc:HGNC:2861]	hsa00670 One carbon pool by folate, hsa00790 Folate biosynthesis, hsa01100 Metabolic pathways
-0.00115198	CMPK1	cytidine/uridine monophosphate kinase 1 [Source:HGNC Symbol;Acc:HGNC:18170]	hsa00240 Pyrimidine metabolism, hsa00983 Drug metabolism - other enzymes, hsa01100 Metabolic pathways
-0.00115418	UQCR11	ubiquinol-cytochrome c reductase, complex III subunit XI [Source:HGNC Symbol;Acc:HGNC:30862]	hsa00190 Oxidative phosphorylation, hsa01100 Metabolic pathways, hsa04260 Cardiac muscle contraction	Significantly Downregulated by Telaglenestat
-0.00115418	CYC1	cytochrome c1 [Source:HGNC Symbol;Acc:HGNC:2579]	hsa00190 Oxidative phosphorylation, hsa01100 Metabolic pathways, hsa04260 Cardiac muscle contraction	Significantly Downregulated by Telaglenestat
-0.00115418	UQCRQ	ubiquinol-cytochrome c reductase complex III subunit VII [Source:HGNC Symbol;Acc:HGNC:29594]	hsa00190 Oxidative phosphorylation, hsa01100 Metabolic pathways, hsa04260 Cardiac muscle contraction
-0.00115418	UQCR10	ubiquinol-cytochrome c reductase, complex III subunit X [Source:HGNC Symbol;Acc:HGNC:30863]	hsa00190 Oxidative phosphorylation, hsa01100 Metabolic pathways, hsa04260 Cardiac muscle contraction	Significantly Downregulated by Telaglenestat
-0.00115418	MT-CYB	mitochondrially encoded cytochrome b [Source:HGNC Symbol;Acc:HGNC:7427]	hsa00190 Oxidative phosphorylation, hsa01100 Metabolic pathways, hsa04260 Cardiac muscle contraction
-0.00115418	UQCRB	ubiquinol-cytochrome c reductase binding protein [Source:HGNC Symbol;Acc:HGNC:12582]	hsa00190 Oxidative phosphorylation, hsa01100 Metabolic pathways, hsa04260 Cardiac muscle contraction
-0.00115418	UQCRC1	ubiquinol-cytochrome c reductase core protein 1 [Source:HGNC Symbol;Acc:HGNC:12585]	hsa00190 Oxidative phosphorylation, hsa01100 Metabolic pathways, hsa04260 Cardiac muscle contraction	Significantly Downregulated by Telaglenestat
-0.00115418	UQCRC2	ubiquinol-cytochrome c reductase core protein 2 [Source:HGNC Symbol;Acc:HGNC:12586]	hsa00190 Oxidative phosphorylation, hsa01100 Metabolic pathways, hsa04260 Cardiac muscle contraction
-0.00115418	UQCRFS1	ubiquinol-cytochrome c reductase, Rieske iron-sulfur polypeptide 1 [Source:HGNC Symbol;Acc:HGNC:12587]	hsa00190 Oxidative phosphorylation, hsa01100 Metabolic pathways, hsa04260 Cardiac muscle contraction
-0.00115418	UQCRH	ubiquinol-cytochrome c reductase hinge protein [Source:HGNC Symbol;Acc:HGNC:12590]	hsa00190 Oxidative phosphorylation, hsa01100 Metabolic pathways, hsa04260 Cardiac muscle contraction
-0.001217	PPA2	inorganic pyrophosphatase 2 [Source:HGNC Symbol;Acc:HGNC:28883]	hsa00190 Oxidative phosphorylation
-0.00125191	CAD	carbamoyl-phosphate synthetase 2, aspartate transcarbamylase, and dihydroorotase [Source:HGNC Symbol;Acc:HGNC:1424]	hsa00240 Pyrimidine metabolism, hsa00250 Alanine, aspartate and glutamate metabolism, hsa01100 Metabolic pathways	Significantly Downregulated by Telaglenestat
-0.00322719	SLC22A5	solute carrier family 22 member 5 [Source:HGNC Symbol;Acc:HGNC:10969]	NA
-0.0071229	DLD	dihydrolipoamide dehydrogenase [Source:HGNC Symbol;Acc:HGNC:2898]	hsa00010 Glycolysis / Gluconeogenesis, hsa00020 Citrate cycle (TCA cycle), hsa00260 Glycine, serine and threonine metabolism, hsa00280 Valine, leucine and isoleucine degradation, hsa00310 Lysine degradation, hsa00380 Tryptophan metabolism, hsa00620 Pyruvate metabolism, hsa00630 Glyoxylate and dicarboxylate metabolism, hsa00640 Propanoate metabolism, hsa01100 Metabolic pathways, hsa01200 Carbon me…
-0.00735533	AMT	aminomethyltransferase [Source:HGNC Symbol;Acc:HGNC:473]	hsa00260 Glycine, serine and threonine metabolism, hsa00630 Glyoxylate and dicarboxylate metabolism, hsa00670 One carbon pool by folate, hsa01100 Metabolic pathways, hsa01200 Carbon metabolism
-0.00736677	GCSH	glycine cleavage system protein H [Source:HGNC Symbol;Acc:HGNC:4208]	hsa00260 Glycine, serine and threonine metabolism, hsa00630 Glyoxylate and dicarboxylate metabolism, hsa01100 Metabolic pathways, hsa01200 Carbon metabolism
-0.00736677	GLDC	glycine decarboxylase [Source:HGNC Symbol;Acc:HGNC:4313]	hsa00260 Glycine, serine and threonine metabolism, hsa00630 Glyoxylate and dicarboxylate metabolism, hsa01100 Metabolic pathways, hsa01200 Carbon metabolism
-0.0429321	PKM	pyruvate kinase M1/2 [Source:HGNC Symbol;Acc:HGNC:9021]	hsa00010 Glycolysis / Gluconeogenesis, hsa00230 Purine metabolism, hsa00620 Pyruvate metabolism, hsa01100 Metabolic pathways, hsa01200 Carbon metabolism, hsa01230 Biosynthesis of amino acids, hsa04922 Glucagon signaling pathway	Significantly Downregulated by Telaglenestat
-0.335257	GAPDH	glyceraldehyde-3-phosphate dehydrogenase [Source:HGNC Symbol;Acc:HGNC:4141]	hsa00010 Glycolysis / Gluconeogenesis, hsa01100 Metabolic pathways, hsa01200 Carbon metabolism, hsa01230 Biosynthesis of amino acids, hsa04066 HIF-1 signaling pathway	Significantly Downregulated by Telaglenestat
-1.36465	RRM2B	ribonucleotide reductase regulatory TP53 inducible subunit M2B [Source:HGNC Symbol;Acc:HGNC:17296]	hsa00230 Purine metabolism, hsa00240 Pyrimidine metabolism, hsa00480 Glutathione metabolism, hsa00983 Drug metabolism - other enzymes, hsa01100 Metabolic pathways, hsa04115 p53 signaling pathway
-1.36583	RRM1	ribonucleotide reductase catalytic subunit M1 [Source:HGNC Symbol;Acc:HGNC:10451]	hsa00230 Purine metabolism, hsa00240 Pyrimidine metabolism, hsa00480 Glutathione metabolism, hsa00983 Drug metabolism - other enzymes, hsa01100 Metabolic pathways
-1.36583	RRM2	ribonucleotide reductase regulatory subunit M2 [Source:HGNC Symbol;Acc:HGNC:10452]	hsa00230 Purine metabolism, hsa00240 Pyrimidine metabolism, hsa00480 Glutathione metabolism, hsa00983 Drug metabolism - other enzymes, hsa01100 Metabolic pathways, hsa04115 p53 signaling pathway

## Sheet: qMTA gene targets Telaglenastat
Gene Target Score	Gene Target Name	Target description	Gene Target KEGG pathway(s)
9.01073	SLC16A1	solute carrier family 16 member 1 [Source:HGNC Symbol;Acc:HGNC:10922]	NA
1.29234	RRM1	ribonucleotide reductase catalytic subunit M1 [Source:HGNC Symbol;Acc:HGNC:10451]	hsa00230 Purine metabolism, hsa00240 Pyrimidine metabolism, hsa00480 Glutathione metabolism, hsa00983 Drug metabolism - other enzymes, hsa01100 Metabolic pathways	Significantly Downregulated by Palbociclib
1.29234	RRM2	ribonucleotide reductase regulatory subunit M2 [Source:HGNC Symbol;Acc:HGNC:10452]	hsa00230 Purine metabolism, hsa00240 Pyrimidine metabolism, hsa00480 Glutathione metabolism, hsa00983 Drug metabolism - other enzymes, hsa01100 Metabolic pathways, hsa04115 p53 signaling pathway	Significantly Downregulated by Palbociclib
1.29232	RRM2B	ribonucleotide reductase regulatory TP53 inducible subunit M2B [Source:HGNC Symbol;Acc:HGNC:17296]	hsa00230 Purine metabolism, hsa00240 Pyrimidine metabolism, hsa00480 Glutathione metabolism, hsa00983 Drug metabolism - other enzymes, hsa01100 Metabolic pathways, hsa04115 p53 signaling pathway
0.555235	SLC12A2	solute carrier family 12 member 2 [Source:HGNC Symbol;Acc:HGNC:10911]	hsa04970 Salivary secretion, hsa04972 Pancreatic secretion
0.150807	SLC36A4	solute carrier family 36 member 4 [Source:HGNC Symbol;Acc:HGNC:19660]	hsa04974 Protein digestion and absorption
0.130977	CYB5D1	cytochrome b5 domain containing 1 [Source:HGNC Symbol;Acc:HGNC:26516]	NA
0.120862	SLC25A15	solute carrier family 25 member 15 [Source:HGNC Symbol;Acc:HGNC:10985]	NA
0.0784749	SLC5A1	solute carrier family 5 member 1 [Source:HGNC Symbol;Acc:HGNC:11036]	hsa04973 Carbohydrate digestion and absorption, hsa04976 Bile secretion, hsa04978 Mineral absorption
0.0640305	ACACB	acetyl-CoA carboxylase beta [Source:HGNC Symbol;Acc:HGNC:85]	hsa00061 Fatty acid biosynthesis, hsa00620 Pyruvate metabolism, hsa00640 Propanoate metabolism, hsa01100 Metabolic pathways, hsa04152 AMPK signaling pathway, hsa04910 Insulin signaling pathway, hsa04920 Adipocytokine signaling pathway, hsa04922 Glucagon signaling pathway
0.0624106	CAT	catalase [Source:HGNC Symbol;Acc:HGNC:1516]	hsa00380 Tryptophan metabolism, hsa00630 Glyoxylate and dicarboxylate metabolism, hsa01100 Metabolic pathways, hsa01200 Carbon metabolism, hsa04068 FoxO signaling pathway, hsa04146 Peroxisome, hsa04211 Longevity regulating pathway, hsa04213 Longevity regulating pathway - multiple species
0.0519661	CA5B	carbonic anhydrase 5B [Source:HGNC Symbol;Acc:HGNC:1378]	hsa00910 Nitrogen metabolism, hsa01100 Metabolic pathways
0.0419673	SLC7A2	solute carrier family 7 member 2 [Source:HGNC Symbol;Acc:HGNC:11060]	NA
0.0404462	GLUD1	glutamate dehydrogenase 1 [Source:HGNC Symbol;Acc:HGNC:4335]	hsa00220 Arginine biosynthesis, hsa00250 Alanine, aspartate and glutamate metabolism, hsa00471 D-Glutamine and D-glutamate metabolism, hsa00910 Nitrogen metabolism, hsa01100 Metabolic pathways, hsa01200 Carbon metabolism, hsa04217 Necroptosis, hsa04964 Proximal tubule bicarbonate reclamation
0.0376612	CERT1	ceramide transporter 1 [Source:HGNC Symbol;Acc:HGNC:2205]	NA
0.0327845	SLC4A7	solute carrier family 4 member 7 [Source:HGNC Symbol;Acc:HGNC:11033]	NA
0.0264891	GLTP	glycolipid transfer protein [Source:HGNC Symbol;Acc:HGNC:24867]	NA
0.0225704	AK3	adenylate kinase 3 [Source:HGNC Symbol;Acc:HGNC:17376]	hsa00230 Purine metabolism
0.019514	NQO1	NAD(P)H quinone dehydrogenase 1 [Source:HGNC Symbol;Acc:HGNC:2874]	hsa00130 Ubiquinone and other terpenoid-quinone biosynthesis, hsa01100 Metabolic pathways
0.0189766	SLC5A3	solute carrier family 5 member 3 [Source:HGNC Symbol;Acc:HGNC:11038]	NA
0.0155712	SCP2	sterol carrier protein 2 [Source:HGNC Symbol;Acc:HGNC:10606]	hsa00120 Primary bile acid biosynthesis, hsa01040 Biosynthesis of unsaturated fatty acids, hsa01100 Metabolic pathways, hsa01212 Fatty acid metabolism, hsa03320 PPAR signaling pathway, hsa04146 Peroxisome
0.015096	AMD1	adenosylmethionine decarboxylase 1 [Source:HGNC Symbol;Acc:HGNC:457]	hsa00270 Cysteine and methionine metabolism, hsa00330 Arginine and proline metabolism, hsa01100 Metabolic pathways
0.01414	HADHB	hydroxyacyl-CoA dehydrogenase trifunctional multienzyme complex subunit beta [Source:HGNC Symbol;Acc:HGNC:4803]	hsa00062 Fatty acid elongation, hsa00071 Fatty acid degradation, hsa00280 Valine, leucine and isoleucine degradation, hsa01100 Metabolic pathways, hsa01212 Fatty acid metabolism
0.0112378	CLYBL	citrate lyase beta like [Source:HGNC Symbol;Acc:HGNC:18355]	NA
0.0109276	DERA	deoxyribose-phosphate aldolase [Source:HGNC Symbol;Acc:HGNC:24269]	hsa00030 Pentose phosphate pathway, hsa01100 Metabolic pathways
0.00996772	PGM2	phosphoglucomutase 2 [Source:HGNC Symbol;Acc:HGNC:8906]	hsa00010 Glycolysis / Gluconeogenesis, hsa00030 Pentose phosphate pathway, hsa00052 Galactose metabolism, hsa00230 Purine metabolism, hsa00500 Starch and sucrose metabolism, hsa00520 Amino sugar and nucleotide sugar metabolism, hsa01100 Metabolic pathways
0.00989919	LAP3	leucine aminopeptidase 3 [Source:HGNC Symbol;Acc:HGNC:18449]	hsa00330 Arginine and proline metabolism, hsa00480 Glutathione metabolism, hsa01100 Metabolic pathways
0.00970087	ACOX1	acyl-CoA oxidase 1 [Source:HGNC Symbol;Acc:HGNC:119]	hsa00071 Fatty acid degradation, hsa00410 beta-Alanine metabolism, hsa00592 alpha-Linolenic acid metabolism, hsa00640 Propanoate metabolism, hsa01040 Biosynthesis of unsaturated fatty acids, hsa01100 Metabolic pathways, hsa01200 Carbon metabolism, hsa01212 Fatty acid metabolism, hsa03320 PPAR signaling pathway, hsa04024 cAMP signaling pathway, hsa04146 Peroxisome
0.00956198	PTS	6-pyruvoyltetrahydropterin synthase [Source:HGNC Symbol;Acc:HGNC:9689]	hsa00790 Folate biosynthesis, hsa01100 Metabolic pathways
0.00956154	GCH1	GTP cyclohydrolase 1 [Source:HGNC Symbol;Acc:HGNC:4193]	hsa00790 Folate biosynthesis, hsa01100 Metabolic pathways
0.00956109	SPR	sepiapterin reductase [Source:HGNC Symbol;Acc:HGNC:11257]	hsa00790 Folate biosynthesis, hsa01100 Metabolic pathways
0.00954638	PLA2G4A	phospholipase A2 group IVA [Source:HGNC Symbol;Acc:HGNC:9035]	hsa00564 Glycerophospholipid metabolism, hsa00565 Ether lipid metabolism, hsa00590 Arachidonic acid metabolism, hsa00591 Linoleic acid metabolism, hsa00592 alpha-Linolenic acid metabolism, hsa01100 Metabolic pathways, hsa04010 MAPK signaling pathway, hsa04014 Ras signaling pathway, hsa04072 Phospholipase D signaling pathway, hsa04217 Necroptosis, hsa04270 Vascular smooth muscle contraction, hsa04…
0.00954423	SLC25A1	solute carrier family 25 member 1 [Source:HGNC Symbol;Acc:HGNC:10979]	NA
0.00822714	SLC25A19	solute carrier family 25 member 19 [Source:HGNC Symbol;Acc:HGNC:14409]	NA
0.00795008	AQP3	aquaporin 3 (Gill blood group) [Source:HGNC Symbol;Acc:HGNC:636]	hsa04962 Vasopressin-regulated water reabsorption
0.00792606	PRDX6	peroxiredoxin 6 [Source:HGNC Symbol;Acc:HGNC:16753]	hsa00480 Glutathione metabolism, hsa01100 Metabolic pathways
0.00773309	MPC2	mitochondrial pyruvate carrier 2 [Source:HGNC Symbol;Acc:HGNC:24515]	NA
0.00773309	MPC1	mitochondrial pyruvate carrier 1 [Source:HGNC Symbol;Acc:HGNC:21606]	NA
0.00738606	SLC19A2	solute carrier family 19 member 2 [Source:HGNC Symbol;Acc:HGNC:10938]	hsa04977 Vitamin digestion and absorption
0.00703766	H6PD	hexose-6-phosphate dehydrogenase/glucose 1-dehydrogenase [Source:HGNC Symbol;Acc:HGNC:4795]	hsa00030 Pentose phosphate pathway, hsa01100 Metabolic pathways, hsa01200 Carbon metabolism
0.00613482	SLC7A6	solute carrier family 7 member 6 [Source:HGNC Symbol;Acc:HGNC:11064]	NA
0.00600184	GOT1	glutamic-oxaloacetic transaminase 1 [Source:HGNC Symbol;Acc:HGNC:4432]	hsa00220 Arginine biosynthesis, hsa00250 Alanine, aspartate and glutamate metabolism, hsa00270 Cysteine and methionine metabolism, hsa00330 Arginine and proline metabolism, hsa00350 Tyrosine metabolism, hsa00360 Phenylalanine metabolism, hsa00400 Phenylalanine, tyrosine and tryptophan biosynthesis, hsa01100 Metabolic pathways, hsa01200 Carbon metabolism, hsa01210 2-Oxocarboxylic acid metabolism, …
0.00587911	GPD2	glycerol-3-phosphate dehydrogenase 2 [Source:HGNC Symbol;Acc:HGNC:4456]	hsa00564 Glycerophospholipid metabolism
0.00556489	MMUT	methylmalonyl-CoA mutase [Source:HGNC Symbol;Acc:HGNC:7526]	hsa00280 Valine, leucine and isoleucine degradation, hsa00630 Glyoxylate and dicarboxylate metabolism, hsa00640 Propanoate metabolism, hsa01100 Metabolic pathways, hsa01200 Carbon metabolism
0.00551468	SRM	spermidine synthase [Source:HGNC Symbol;Acc:HGNC:11296]	hsa00270 Cysteine and methionine metabolism, hsa00330 Arginine and proline metabolism, hsa00480 Glutathione metabolism, hsa01100 Metabolic pathways
0.00543271	MTAP	methylthioadenosine phosphorylase [Source:HGNC Symbol;Acc:HGNC:7413]	hsa00270 Cysteine and methionine metabolism, hsa01100 Metabolic pathways
0.00526238	NUDT5	nudix hydrolase 5 [Source:HGNC Symbol;Acc:HGNC:8052]	hsa00230 Purine metabolism, hsa01100 Metabolic pathways
0.00508401	SLC27A2	solute carrier family 27 member 2 [Source:HGNC Symbol;Acc:HGNC:10996]	hsa03320 PPAR signaling pathway, hsa04146 Peroxisome
0.0048328	SLC16A10	solute carrier family 16 member 10 [Source:HGNC Symbol;Acc:HGNC:17027]	hsa04919 Thyroid hormone signaling pathway, hsa04974 Protein digestion and absorption
0.00456867	ME2	malic enzyme 2 [Source:HGNC Symbol;Acc:HGNC:6984]	hsa00620 Pyruvate metabolism, hsa01200 Carbon metabolism
0.00450997	ALDH3A2	aldehyde dehydrogenase 3 family member A2 [Source:HGNC Symbol;Acc:HGNC:403]	hsa00010 Glycolysis / Gluconeogenesis, hsa00053 Ascorbate and aldarate metabolism, hsa00071 Fatty acid degradation, hsa00280 Valine, leucine and isoleucine degradation, hsa00310 Lysine degradation, hsa00330 Arginine and proline metabolism, hsa00340 Histidine metabolism, hsa00380 Tryptophan metabolism, hsa00410 beta-Alanine metabolism, hsa00561 Glycerolipid metabolism, hsa00620 Pyruvate metabolism…
0.00407943	ADH5	alcohol dehydrogenase 5 (class III), chi polypeptide [Source:HGNC Symbol;Acc:HGNC:253]	hsa00010 Glycolysis / Gluconeogenesis, hsa00071 Fatty acid degradation, hsa00350 Tyrosine metabolism, hsa00830 Retinol metabolism, hsa00980 Metabolism of xenobiotics by cytochrome P450, hsa00982 Drug metabolism - cytochrome P450, hsa01100 Metabolic pathways, hsa01200 Carbon metabolism
0.00371792	CTH	cystathionine gamma-lyase [Source:HGNC Symbol;Acc:HGNC:2501]	hsa00260 Glycine, serine and threonine metabolism, hsa00270 Cysteine and methionine metabolism, hsa00450 Selenocompound metabolism, hsa01100 Metabolic pathways, hsa01230 Biosynthesis of amino acids
0.00368103	CPT1A	carnitine palmitoyltransferase 1A [Source:HGNC Symbol;Acc:HGNC:2328]	hsa00071 Fatty acid degradation, hsa01212 Fatty acid metabolism, hsa03320 PPAR signaling pathway, hsa04152 AMPK signaling pathway, hsa04920 Adipocytokine signaling pathway, hsa04922 Glucagon signaling pathway
0.00362679	HIBADH	3-hydroxyisobutyrate dehydrogenase [Source:HGNC Symbol;Acc:HGNC:4907]	hsa00280 Valine, leucine and isoleucine degradation, hsa01100 Metabolic pathways
0.00355543	SHMT1	serine hydroxymethyltransferase 1 [Source:HGNC Symbol;Acc:HGNC:10850]	hsa00260 Glycine, serine and threonine metabolism, hsa00630 Glyoxylate and dicarboxylate metabolism, hsa00670 One carbon pool by folate, hsa01100 Metabolic pathways, hsa01200 Carbon metabolism, hsa01230 Biosynthesis of amino acids
0.00351674	SLC2A13	solute carrier family 2 member 13 [Source:HGNC Symbol;Acc:HGNC:15956]	NA
0.00300332	NT5C3A	5'-nucleotidase, cytosolic IIIA [Source:HGNC Symbol;Acc:HGNC:17820]	hsa00230 Purine metabolism, hsa00240 Pyrimidine metabolism
0.00298696	AADAT	aminoadipate aminotransferase [Source:HGNC Symbol;Acc:HGNC:17929]	hsa00310 Lysine degradation, hsa00380 Tryptophan metabolism, hsa01100 Metabolic pathways, hsa01210 2-Oxocarboxylic acid metabolism
0.00296305	CYP4A11	cytochrome P450 family 4 subfamily A member 11 [Source:HGNC Symbol;Acc:HGNC:2642]	hsa00071 Fatty acid degradation, hsa00590 Arachidonic acid metabolism, hsa00830 Retinol metabolism, hsa01100 Metabolic pathways, hsa03320 PPAR signaling pathway, hsa04270 Vascular smooth muscle contraction, hsa04750 Inflammatory mediator regulation of TRP channels
0.00289608	ACSL5	acyl-CoA synthetase long chain family member 5 [Source:HGNC Symbol;Acc:HGNC:16526]	hsa00061 Fatty acid biosynthesis, hsa00071 Fatty acid degradation, hsa01100 Metabolic pathways, hsa01212 Fatty acid metabolism, hsa03320 PPAR signaling pathway, hsa04146 Peroxisome, hsa04216 Ferroptosis, hsa04920 Adipocytokine signaling pathway
0.002896	DBI	diazepam binding inhibitor, acyl-CoA binding protein [Source:HGNC Symbol;Acc:HGNC:2690]	hsa03320 PPAR signaling pathway
0.00284864	NMNAT3	nicotinamide nucleotide adenylyltransferase 3 [Source:HGNC Symbol;Acc:HGNC:20989]	hsa00760 Nicotinate and nicotinamide metabolism, hsa01100 Metabolic pathways
0.00274356	SLC15A1	solute carrier family 15 member 1 [Source:HGNC Symbol;Acc:HGNC:10920]	hsa04974 Protein digestion and absorption
0.00238654	NAMPT	nicotinamide phosphoribosyltransferase [Source:HGNC Symbol;Acc:HGNC:30092]	hsa00760 Nicotinate and nicotinamide metabolism, hsa01100 Metabolic pathways, hsa04621 NOD-like receptor signaling pathway
0.00209318	ME1	malic enzyme 1 [Source:HGNC Symbol;Acc:HGNC:6983]	hsa00620 Pyruvate metabolism, hsa01100 Metabolic pathways, hsa01200 Carbon metabolism, hsa03320 PPAR signaling pathway
0.00197819	UGP2	UDP-glucose pyrophosphorylase 2 [Source:HGNC Symbol;Acc:HGNC:12527]	hsa00040 Pentose and glucuronate interconversions, hsa00052 Galactose metabolism, hsa00500 Starch and sucrose metabolism, hsa00520 Amino sugar and nucleotide sugar metabolism, hsa01100 Metabolic pathways
0.00188318	ACER3	alkaline ceramidase 3 [Source:HGNC Symbol;Acc:HGNC:16066]	hsa00600 Sphingolipid metabolism, hsa01100 Metabolic pathways
0.00186885	UPRT	uracil phosphoribosyltransferase homolog [Source:HGNC Symbol;Acc:HGNC:28334]	hsa00240 Pyrimidine metabolism, hsa01100 Metabolic pathways
0.00172759	SLC26A1	solute carrier family 26 member 1 [Source:HGNC Symbol;Acc:HGNC:10993]	NA
0.00170154	HMGCL	3-hydroxy-3-methylglutaryl-CoA lyase [Source:HGNC Symbol;Acc:HGNC:5005]	hsa00072 Synthesis and degradation of ketone bodies, hsa00280 Valine, leucine and isoleucine degradation, hsa00650 Butanoate metabolism, hsa01100 Metabolic pathways, hsa04146 Peroxisome
0.00149181	ALDH7A1	aldehyde dehydrogenase 7 family member A1 [Source:HGNC Symbol;Acc:HGNC:877]	hsa00010 Glycolysis / Gluconeogenesis, hsa00053 Ascorbate and aldarate metabolism, hsa00071 Fatty acid degradation, hsa00260 Glycine, serine and threonine metabolism, hsa00280 Valine, leucine and isoleucine degradation, hsa00310 Lysine degradation, hsa00330 Arginine and proline metabolism, hsa00340 Histidine metabolism, hsa00380 Tryptophan metabolism, hsa00410 beta-Alanine metabolism, hsa00561 Gl…
0.0012616	MCEE	methylmalonyl-CoA epimerase [Source:HGNC Symbol;Acc:HGNC:16732]	hsa00280 Valine, leucine and isoleucine degradation, hsa00630 Glyoxylate and dicarboxylate metabolism, hsa00640 Propanoate metabolism, hsa01100 Metabolic pathways, hsa01200 Carbon metabolism
0.00125855	SLC25A21	solute carrier family 25 member 21 [Source:HGNC Symbol;Acc:HGNC:14411]	NA
0.00124093	HSD17B4	hydroxysteroid 17-beta dehydrogenase 4 [Source:HGNC Symbol;Acc:HGNC:5213]	hsa00120 Primary bile acid biosynthesis, hsa01040 Biosynthesis of unsaturated fatty acids, hsa01100 Metabolic pathways, hsa01212 Fatty acid metabolism, hsa04146 Peroxisome
0.00118231	HIBCH	3-hydroxyisobutyryl-CoA hydrolase [Source:HGNC Symbol;Acc:HGNC:4908]	hsa00280 Valine, leucine and isoleucine degradation, hsa00410 beta-Alanine metabolism, hsa00640 Propanoate metabolism, hsa01100 Metabolic pathways, hsa01200 Carbon metabolism
0.00117296	ENTPD1	ectonucleoside triphosphate diphosphohydrolase 1 [Source:HGNC Symbol;Acc:HGNC:3363]	hsa00230 Purine metabolism, hsa00240 Pyrimidine metabolism, hsa01100 Metabolic pathways
0.00116961	DHFR	dihydrofolate reductase [Source:HGNC Symbol;Acc:HGNC:2861]	hsa00670 One carbon pool by folate, hsa00790 Folate biosynthesis, hsa01100 Metabolic pathways	Significantly Downregulated by Palbociclib
0.0010927	FADS2	fatty acid desaturase 2 [Source:HGNC Symbol;Acc:HGNC:3575]	hsa00592 alpha-Linolenic acid metabolism, hsa01040 Biosynthesis of unsaturated fatty acids, hsa01100 Metabolic pathways, hsa01212 Fatty acid metabolism, hsa03320 PPAR signaling pathway
0.00109204	ACAT1	acetyl-CoA acetyltransferase 1 [Source:HGNC Symbol;Acc:HGNC:93]	hsa00071 Fatty acid degradation, hsa00072 Synthesis and degradation of ketone bodies, hsa00280 Valine, leucine and isoleucine degradation, hsa00310 Lysine degradation, hsa00380 Tryptophan metabolism, hsa00620 Pyruvate metabolism, hsa00630 Glyoxylate and dicarboxylate metabolism, hsa00640 Propanoate metabolism, hsa00650 Butanoate metabolism, hsa00900 Terpenoid backbone biosynthesis, hsa01100 Metab…
0.0010492	IVD	isovaleryl-CoA dehydrogenase [Source:HGNC Symbol;Acc:HGNC:6186]	hsa00280 Valine, leucine and isoleucine degradation, hsa01100 Metabolic pathways
0.000980803	PTPMT1	protein tyrosine phosphatase mitochondrial 1 [Source:HGNC Symbol;Acc:HGNC:26965]	NA
0.000903936	PGM3	phosphoglucomutase 3 [Source:HGNC Symbol;Acc:HGNC:8907]	hsa00520 Amino sugar and nucleotide sugar metabolism, hsa01100 Metabolic pathways
0.000898373	ADK	adenosine kinase [Source:HGNC Symbol;Acc:HGNC:257]	hsa00230 Purine metabolism, hsa01100 Metabolic pathways
0.000851603	ECHS1	enoyl-CoA hydratase, short chain 1 [Source:HGNC Symbol;Acc:HGNC:3151]	hsa00062 Fatty acid elongation, hsa00071 Fatty acid degradation, hsa00280 Valine, leucine and isoleucine degradation, hsa00310 Lysine degradation, hsa00380 Tryptophan metabolism, hsa00410 beta-Alanine metabolism, hsa00640 Propanoate metabolism, hsa00650 Butanoate metabolism, hsa01100 Metabolic pathways, hsa01200 Carbon metabolism, hsa01212 Fatty acid metabolism
0.000829094	RBKS	ribokinase [Source:HGNC Symbol;Acc:HGNC:30325]	hsa00030 Pentose phosphate pathway, hsa01100 Metabolic pathways
0.0008112	UGDH	UDP-glucose 6-dehydrogenase [Source:HGNC Symbol;Acc:HGNC:12525]	hsa00040 Pentose and glucuronate interconversions, hsa00053 Ascorbate and aldarate metabolism, hsa00520 Amino sugar and nucleotide sugar metabolism, hsa01100 Metabolic pathways
0.000791194	HADHA	hydroxyacyl-CoA dehydrogenase trifunctional multienzyme complex subunit alpha [Source:HGNC Symbol;Acc:HGNC:4801]	hsa00062 Fatty acid elongation, hsa00071 Fatty acid degradation, hsa00280 Valine, leucine and isoleucine degradation, hsa00310 Lysine degradation, hsa00380 Tryptophan metabolism, hsa00410 beta-Alanine metabolism, hsa00640 Propanoate metabolism, hsa00650 Butanoate metabolism, hsa01100 Metabolic pathways, hsa01200 Carbon metabolism, hsa01212 Fatty acid metabolism
0.000631284	ODC1	ornithine decarboxylase 1 [Source:HGNC Symbol;Acc:HGNC:8109]	hsa00330 Arginine and proline metabolism, hsa00480 Glutathione metabolism, hsa01100 Metabolic pathways
0.000621921	SLC23A2	solute carrier family 23 member 2 [Source:HGNC Symbol;Acc:HGNC:10973]	NA
0.000569128	ECI1	enoyl-CoA delta isomerase 1 [Source:HGNC Symbol;Acc:HGNC:2703]	hsa00071 Fatty acid degradation
0.0005654	SLC25A6	solute carrier family 25 member 6 [Source:HGNC Symbol;Acc:HGNC:10992]	hsa04020 Calcium signaling pathway, hsa04022 cGMP-PKG signaling pathway, hsa04217 Necroptosis, hsa04218 Cellular senescence
0.000534733	GNPNAT1	glucosamine-phosphate N-acetyltransferase 1 [Source:HGNC Symbol;Acc:HGNC:19980]	hsa00520 Amino sugar and nucleotide sugar metabolism, hsa01100 Metabolic pathways
0.00051643	SLC7A5	solute carrier family 7 member 5 [Source:HGNC Symbol;Acc:HGNC:11063]	hsa04150 mTOR signaling pathway
0.000506516	LRAT	lecithin retinol acyltransferase [Source:HGNC Symbol;Acc:HGNC:6685]	hsa00830 Retinol metabolism, hsa04977 Vitamin digestion and absorption
0.000506369	PNPLA4	patatin like phospholipase domain containing 4 [Source:HGNC Symbol;Acc:HGNC:24887]	hsa00830 Retinol metabolism
0.000497231	HAS3	hyaluronan synthase 3 [Source:HGNC Symbol;Acc:HGNC:4820]	NA
0.000484379	ACAA2	acetyl-CoA acyltransferase 2 [Source:HGNC Symbol;Acc:HGNC:83]	hsa00062 Fatty acid elongation, hsa00071 Fatty acid degradation, hsa00280 Valine, leucine and isoleucine degradation, hsa01100 Metabolic pathways, hsa01212 Fatty acid metabolism
0.000484195	SMPD4	sphingomyelin phosphodiesterase 4 [Source:HGNC Symbol;Acc:HGNC:32949]	hsa00600 Sphingolipid metabolism, hsa01100 Metabolic pathways
0.000482625	GLO1	glyoxalase I [Source:HGNC Symbol;Acc:HGNC:4323]	hsa00620 Pyruvate metabolism, hsa01100 Metabolic pathways
0.000464658	ACADSB	acyl-CoA dehydrogenase short/branched chain [Source:HGNC Symbol;Acc:HGNC:91]	hsa00071 Fatty acid degradation, hsa00280 Valine, leucine and isoleucine degradation, hsa01100 Metabolic pathways, hsa01212 Fatty acid metabolism
0.000423053	ACADVL	acyl-CoA dehydrogenase very long chain [Source:HGNC Symbol;Acc:HGNC:92]	hsa00071 Fatty acid degradation, hsa01100 Metabolic pathways, hsa01212 Fatty acid metabolism
0.000413092	PLPBP	pyridoxal phosphate binding protein [Source:HGNC Symbol;Acc:HGNC:9457]	NA
0.000398651	ACADM	acyl-CoA dehydrogenase medium chain [Source:HGNC Symbol;Acc:HGNC:89]	hsa00071 Fatty acid degradation, hsa00280 Valine, leucine and isoleucine degradation, hsa01100 Metabolic pathways, hsa01212 Fatty acid metabolism, hsa03320 PPAR signaling pathway
0.000391601	HADH	hydroxyacyl-CoA dehydrogenase [Source:HGNC Symbol;Acc:HGNC:4799]	hsa00062 Fatty acid elongation, hsa00071 Fatty acid degradation, hsa00280 Valine, leucine and isoleucine degradation, hsa00310 Lysine degradation, hsa00380 Tryptophan metabolism, hsa00650 Butanoate metabolism, hsa01100 Metabolic pathways, hsa01212 Fatty acid metabolism	Significantly Downregulated by Palbociclib
0.000383229	NUDT12	nudix hydrolase 12 [Source:HGNC Symbol;Acc:HGNC:18826]	hsa00760 Nicotinate and nicotinamide metabolism, hsa01100 Metabolic pathways, hsa04146 Peroxisome
0.00036914	PISD	phosphatidylserine decarboxylase [Source:HGNC Symbol;Acc:HGNC:8999]	hsa00564 Glycerophospholipid metabolism, hsa01100 Metabolic pathways
0.000354498	SLC25A20	solute carrier family 25 member 20 [Source:HGNC Symbol;Acc:HGNC:1421]	NA
0.000298994	NAGS	N-acetylglutamate synthase [Source:HGNC Symbol;Acc:HGNC:17996]	hsa00220 Arginine biosynthesis, hsa01100 Metabolic pathways, hsa01210 2-Oxocarboxylic acid metabolism, hsa01230 Biosynthesis of amino acids
0.00028015	FADS1	fatty acid desaturase 1 [Source:HGNC Symbol;Acc:HGNC:3574]	hsa01040 Biosynthesis of unsaturated fatty acids, hsa01100 Metabolic pathways, hsa01212 Fatty acid metabolism	Significantly Downregulated by Palbociclib
0.000265978	GATM	glycine amidinotransferase [Source:HGNC Symbol;Acc:HGNC:4175]	hsa00260 Glycine, serine and threonine metabolism, hsa00330 Arginine and proline metabolism, hsa01100 Metabolic pathways
0.000246122	HPRT1	hypoxanthine phosphoribosyltransferase 1 [Source:HGNC Symbol;Acc:HGNC:5157]	hsa00230 Purine metabolism, hsa00983 Drug metabolism - other enzymes, hsa01100 Metabolic pathways
0.000219596	ACOT8	acyl-CoA thioesterase 8 [Source:HGNC Symbol;Acc:HGNC:15919]	hsa00120 Primary bile acid biosynthesis, hsa01100 Metabolic pathways, hsa04146 Peroxisome
0.000215382	TM7SF2	transmembrane 7 superfamily member 2 [Source:HGNC Symbol;Acc:HGNC:11863]	hsa00100 Steroid biosynthesis, hsa01100 Metabolic pathways
0.000180849	ALG5	ALG5 dolichyl-phosphate beta-glucosyltransferase [Source:HGNC Symbol;Acc:HGNC:20266]	hsa00510 N-Glycan biosynthesis, hsa01100 Metabolic pathways
0.000179962	UGCG	UDP-glucose ceramide glucosyltransferase [Source:HGNC Symbol;Acc:HGNC:12524]	hsa00600 Sphingolipid metabolism, hsa01100 Metabolic pathways
0.000158839	PYCR1	pyrroline-5-carboxylate reductase 1 [Source:HGNC Symbol;Acc:HGNC:9721]	hsa00330 Arginine and proline metabolism, hsa01100 Metabolic pathways, hsa01230 Biosynthesis of amino acids
0.000109929	STS	steroid sulfatase [Source:HGNC Symbol;Acc:HGNC:11425]	hsa00140 Steroid hormone biosynthesis
8.58654e-05	SULT1A3	sulfotransferase family 1A member 3 [Source:HGNC Symbol;Acc:HGNC:11455]	NA
8.15148e-05	PAH	phenylalanine hydroxylase [Source:HGNC Symbol;Acc:HGNC:8582]	hsa00360 Phenylalanine metabolism, hsa00400 Phenylalanine, tyrosine and tryptophan biosynthesis, hsa00790 Folate biosynthesis, hsa01100 Metabolic pathways, hsa01230 Biosynthesis of amino acids
7.87737e-05	GBA2	glucosylceramidase beta 2 [Source:HGNC Symbol;Acc:HGNC:18986]	hsa00511 Other glycan degradation, hsa00600 Sphingolipid metabolism, hsa01100 Metabolic pathways
7.67463e-05	ENPP1	ectonucleotide pyrophosphatase/phosphodiesterase 1 [Source:HGNC Symbol;Acc:HGNC:3356]	hsa00230 Purine metabolism, hsa00240 Pyrimidine metabolism, hsa00500 Starch and sucrose metabolism, hsa00740 Riboflavin metabolism, hsa00760 Nicotinate and nicotinamide metabolism, hsa00770 Pantothenate and CoA biosynthesis, hsa01100 Metabolic pathways
7.27392e-05	CRAT	carnitine O-acetyltransferase [Source:HGNC Symbol;Acc:HGNC:2342]	hsa04146 Peroxisome
7.0883e-05	GPCPD1	glycerophosphocholine phosphodiesterase 1 [Source:HGNC Symbol;Acc:HGNC:26957]	hsa00564 Glycerophospholipid metabolism
7.06577e-05	ISYNA1	inositol-3-phosphate synthase 1 [Source:HGNC Symbol;Acc:HGNC:29821]	hsa00562 Inositol phosphate metabolism, hsa01100 Metabolic pathways
6.59141e-05	ABCD3	ATP binding cassette subfamily D member 3 [Source:HGNC Symbol;Acc:HGNC:67]	hsa02010 ABC transporters, hsa04146 Peroxisome
5.9781e-05	SCD	stearoyl-CoA desaturase [Source:HGNC Symbol;Acc:HGNC:10571]	hsa01040 Biosynthesis of unsaturated fatty acids, hsa01100 Metabolic pathways, hsa01212 Fatty acid metabolism, hsa03320 PPAR signaling pathway, hsa04152 AMPK signaling pathway
5.13218e-05	ASAH1	N-acylsphingosine amidohydrolase 1 [Source:HGNC Symbol;Acc:HGNC:735]	hsa00600 Sphingolipid metabolism, hsa01100 Metabolic pathways, hsa04071 Sphingolipid signaling pathway, hsa04142 Lysosome
4.66739e-05	PTEN	phosphatase and tensin homolog [Source:HGNC Symbol;Acc:HGNC:9588]	hsa00562 Inositol phosphate metabolism, hsa01100 Metabolic pathways, hsa04068 FoxO signaling pathway, hsa04070 Phosphatidylinositol signaling system, hsa04071 Sphingolipid signaling pathway, hsa04115 p53 signaling pathway, hsa04140 Autophagy - animal, hsa04150 mTOR signaling pathway, hsa04151 PI3K-Akt signaling pathway, hsa04218 Cellular senescence, hsa04510 Focal adhesion
3.81936e-05	SLC25A26	solute carrier family 25 member 26 [Source:HGNC Symbol;Acc:HGNC:20661]	NA
3.32494e-05	SMPD1	sphingomyelin phosphodiesterase 1 [Source:HGNC Symbol;Acc:HGNC:11120]	hsa00600 Sphingolipid metabolism, hsa01100 Metabolic pathways, hsa04071 Sphingolipid signaling pathway, hsa04142 Lysosome, hsa04217 Necroptosis
2.95404e-05	SMPD2	sphingomyelin phosphodiesterase 2 [Source:HGNC Symbol;Acc:HGNC:11121]	hsa00600 Sphingolipid metabolism, hsa01100 Metabolic pathways, hsa04071 Sphingolipid signaling pathway
2.53841e-05	DECR2	2,4-dienoyl-CoA reductase 2 [Source:HGNC Symbol;Acc:HGNC:2754]	hsa04146 Peroxisome
2.39351e-05	ACSM3	acyl-CoA synthetase medium chain family member 3 [Source:HGNC Symbol;Acc:HGNC:10522]	hsa00650 Butanoate metabolism, hsa01100 Metabolic pathways
2.27629e-05	APRT	adenine phosphoribosyltransferase [Source:HGNC Symbol;Acc:HGNC:626]	hsa00230 Purine metabolism, hsa01100 Metabolic pathways
2.25448e-05	TECR	trans-2,3-enoyl-CoA reductase [Source:HGNC Symbol;Acc:HGNC:4551]	hsa00062 Fatty acid elongation, hsa01040 Biosynthesis of unsaturated fatty acids, hsa01100 Metabolic pathways, hsa01212 Fatty acid metabolism
2.17401e-05	RFK	riboflavin kinase [Source:HGNC Symbol;Acc:HGNC:30324]	hsa00740 Riboflavin metabolism, hsa01100 Metabolic pathways
2.06886e-05	ENOPH1	enolase-phosphatase 1 [Source:HGNC Symbol;Acc:HGNC:24599]	hsa00270 Cysteine and methionine metabolism, hsa01100 Metabolic pathways
2.06854e-05	ADI1	acireductone dioxygenase 1 [Source:HGNC Symbol;Acc:HGNC:30576]	hsa00270 Cysteine and methionine metabolism, hsa01100 Metabolic pathways
1.81464e-05	HSD17B12	hydroxysteroid 17-beta dehydrogenase 12 [Source:HGNC Symbol;Acc:HGNC:18646]	hsa00062 Fatty acid elongation, hsa00140 Steroid hormone biosynthesis, hsa01040 Biosynthesis of unsaturated fatty acids, hsa01100 Metabolic pathways, hsa01212 Fatty acid metabolism
1.57597e-05	BTD	biotinidase [Source:HGNC Symbol;Acc:HGNC:1122]	hsa00780 Biotin metabolism, hsa01100 Metabolic pathways, hsa04977 Vitamin digestion and absorption
1.15581e-05	HLCS	holocarboxylase synthetase [Source:HGNC Symbol;Acc:HGNC:4976]	hsa00780 Biotin metabolism, hsa01100 Metabolic pathways
8.62142e-06	PLA2G7	phospholipase A2 group VII [Source:HGNC Symbol;Acc:HGNC:9040]	hsa00565 Ether lipid metabolism, hsa01100 Metabolic pathways
6.22919e-06	SOD2	superoxide dismutase 2 [Source:HGNC Symbol;Acc:HGNC:11180]	hsa04068 FoxO signaling pathway, hsa04146 Peroxisome, hsa04211 Longevity regulating pathway, hsa04213 Longevity regulating pathway - multiple species
4.32721e-06	AKR1B1	aldo-keto reductase family 1 member B [Source:HGNC Symbol;Acc:HGNC:381]	hsa00040 Pentose and glucuronate interconversions, hsa00051 Fructose and mannose metabolism, hsa00052 Galactose metabolism, hsa00561 Glycerolipid metabolism, hsa00790 Folate biosynthesis, hsa01100 Metabolic pathways
1.5967e-06	ACSL1	acyl-CoA synthetase long chain family member 1 [Source:HGNC Symbol;Acc:HGNC:3569]	hsa00061 Fatty acid biosynthesis, hsa00071 Fatty acid degradation, hsa01100 Metabolic pathways, hsa01212 Fatty acid metabolism, hsa03320 PPAR signaling pathway, hsa04146 Peroxisome, hsa04216 Ferroptosis, hsa04920 Adipocytokine signaling pathway
9.77981e-07	FUT3	fucosyltransferase 3 (Lewis blood group) [Source:HGNC Symbol;Acc:HGNC:4014]	hsa00601 Glycosphingolipid biosynthesis - lacto and neolacto series, hsa01100 Metabolic pathways
9.73889e-07	FUT1	fucosyltransferase 1 (H blood group) [Source:HGNC Symbol;Acc:HGNC:4012]	hsa00601 Glycosphingolipid biosynthesis - lacto and neolacto series, hsa00603 Glycosphingolipid biosynthesis - globo and isoglobo series, hsa01100 Metabolic pathways
9.69526e-07	FLAD1	flavin adenine dinucleotide synthetase 1 [Source:HGNC Symbol;Acc:HGNC:24671]	hsa00740 Riboflavin metabolism, hsa01100 Metabolic pathways
3.31371e-07	SGMS1	sphingomyelin synthase 1 [Source:HGNC Symbol;Acc:HGNC:29799]	hsa00600 Sphingolipid metabolism, hsa01100 Metabolic pathways, hsa04071 Sphingolipid signaling pathway
1.09109e-07	RPP14	ribonuclease P/MRP subunit p14 [Source:HGNC Symbol;Acc:HGNC:30327]	hsa03013 RNA transport
1.01706e-07	SLC25A17	solute carrier family 25 member 17 [Source:HGNC Symbol;Acc:HGNC:10987]	hsa04146 Peroxisome
1.00314e-07	SQLE	squalene epoxidase [Source:HGNC Symbol;Acc:HGNC:11279]	hsa00100 Steroid biosynthesis, hsa01100 Metabolic pathways
8.30688e-08	LSS	lanosterol synthase [Source:HGNC Symbol;Acc:HGNC:6708]	hsa00100 Steroid biosynthesis, hsa01100 Metabolic pathways
6.35167e-08	ASNS	asparagine synthetase (glutamine-hydrolyzing) [Source:HGNC Symbol;Acc:HGNC:753]	hsa00250 Alanine, aspartate and glutamate metabolism, hsa01100 Metabolic pathways, hsa01230 Biosynthesis of amino acids
5.17805e-08	ST3GAL6	ST3 beta-galactoside alpha-2,3-sialyltransferase 6 [Source:HGNC Symbol;Acc:HGNC:18080]	hsa00601 Glycosphingolipid biosynthesis - lacto and neolacto series, hsa01100 Metabolic pathways
5.10626e-08	NPR2	natriuretic peptide receptor 2 [Source:HGNC Symbol;Acc:HGNC:7944]	hsa00230 Purine metabolism, hsa01100 Metabolic pathways, hsa04022 cGMP-PKG signaling pathway, hsa04270 Vascular smooth muscle contraction, hsa04921 Oxytocin signaling pathway
5.0962e-08	HMBS	hydroxymethylbilane synthase [Source:HGNC Symbol;Acc:HGNC:4982]	hsa00860 Porphyrin and chlorophyll metabolism, hsa01100 Metabolic pathways
5.09368e-08	CHST3	carbohydrate sulfotransferase 3 [Source:HGNC Symbol;Acc:HGNC:1971]	hsa00532 Glycosaminoglycan biosynthesis - chondroitin sulfate / dermatan sulfate
5.09348e-08	CHST6	carbohydrate sulfotransferase 6 [Source:HGNC Symbol;Acc:HGNC:6938]	hsa00533 Glycosaminoglycan biosynthesis - keratan sulfate
5.09152e-08	B3GALNT1	beta-1,3-N-acetylgalactosaminyltransferase 1 (globoside blood group) [Source:HGNC Symbol;Acc:HGNC:918]	hsa00601 Glycosphingolipid biosynthesis - lacto and neolacto series, hsa00603 Glycosphingolipid biosynthesis - globo and isoglobo series, hsa01100 Metabolic pathways
5.09051e-08	ALAD	aminolevulinate dehydratase [Source:HGNC Symbol;Acc:HGNC:395]	hsa00860 Porphyrin and chlorophyll metabolism, hsa01100 Metabolic pathways
5.08932e-08	LTA4H	leukotriene A4 hydrolase [Source:HGNC Symbol;Acc:HGNC:6710]	hsa00590 Arachidonic acid metabolism, hsa01100 Metabolic pathways
5.08923e-08	ATP6V1D	ATPase H+ transporting V1 subunit D [Source:HGNC Symbol;Acc:HGNC:13527]	hsa00190 Oxidative phosphorylation, hsa01100 Metabolic pathways, hsa04145 Phagosome, hsa04150 mTOR signaling pathway, hsa04721 Synaptic vesicle cycle, hsa04966 Collecting duct acid secretion
5.08923e-08	ATP6V1H	ATPase H+ transporting V1 subunit H [Source:HGNC Symbol;Acc:HGNC:18303]	hsa00190 Oxidative phosphorylation, hsa01100 Metabolic pathways, hsa04142 Lysosome, hsa04145 Phagosome, hsa04150 mTOR signaling pathway, hsa04721 Synaptic vesicle cycle
5.08923e-08	ATP6V1A	ATPase H+ transporting V1 subunit A [Source:HGNC Symbol;Acc:HGNC:851]	hsa00190 Oxidative phosphorylation, hsa01100 Metabolic pathways, hsa04145 Phagosome, hsa04150 mTOR signaling pathway, hsa04721 Synaptic vesicle cycle, hsa04966 Collecting duct acid secretion
5.08923e-08	ATP6V1B2	ATPase H+ transporting V1 subunit B2 [Source:HGNC Symbol;Acc:HGNC:854]	hsa00190 Oxidative phosphorylation, hsa01100 Metabolic pathways, hsa04145 Phagosome, hsa04150 mTOR signaling pathway, hsa04721 Synaptic vesicle cycle, hsa04966 Collecting duct acid secretion
5.08923e-08	ATP6V0C	ATPase H+ transporting V0 subunit c [Source:HGNC Symbol;Acc:HGNC:855]	hsa00190 Oxidative phosphorylation, hsa01100 Metabolic pathways, hsa04142 Lysosome, hsa04145 Phagosome, hsa04721 Synaptic vesicle cycle, hsa04966 Collecting duct acid secretion
5.08923e-08	ATP6V0B	ATPase H+ transporting V0 subunit b [Source:HGNC Symbol;Acc:HGNC:861]	hsa00190 Oxidative phosphorylation, hsa01100 Metabolic pathways, hsa04142 Lysosome, hsa04145 Phagosome, hsa04721 Synaptic vesicle cycle
5.08923e-08	ATP6V0E1	ATPase H+ transporting V0 subunit e1 [Source:HGNC Symbol;Acc:HGNC:863]	hsa00190 Oxidative phosphorylation, hsa01100 Metabolic pathways, hsa04145 Phagosome, hsa04721 Synaptic vesicle cycle, hsa04966 Collecting duct acid secretion
5.08923e-08	ATP6V0D1	ATPase H+ transporting V0 subunit d1 [Source:HGNC Symbol;Acc:HGNC:13724]	hsa00190 Oxidative phosphorylation, hsa01100 Metabolic pathways, hsa04142 Lysosome, hsa04145 Phagosome, hsa04721 Synaptic vesicle cycle, hsa04966 Collecting duct acid secretion
5.08923e-08	ATP6V1F	ATPase H+ transporting V1 subunit F [Source:HGNC Symbol;Acc:HGNC:16832]	hsa00190 Oxidative phosphorylation, hsa01100 Metabolic pathways, hsa04145 Phagosome, hsa04150 mTOR signaling pathway, hsa04721 Synaptic vesicle cycle, hsa04966 Collecting duct acid secretion
5.08438e-08	LIPA	lipase A, lysosomal acid type [Source:HGNC Symbol;Acc:HGNC:6617]	hsa00100 Steroid biosynthesis, hsa04142 Lysosome
5.08291e-08	GNS	glucosamine (N-acetyl)-6-sulfatase [Source:HGNC Symbol;Acc:HGNC:4422]	hsa00531 Glycosaminoglycan degradation, hsa01100 Metabolic pathways, hsa04142 Lysosome
5.08245e-08	UST	uronyl 2-sulfotransferase [Source:HGNC Symbol;Acc:HGNC:17223]	hsa00532 Glycosaminoglycan biosynthesis - chondroitin sulfate / dermatan sulfate
5.0814e-08	DCTD	dCMP deaminase [Source:HGNC Symbol;Acc:HGNC:2710]	hsa00240 Pyrimidine metabolism, hsa01100 Metabolic pathways
5.08122e-08	PLPP1	phospholipid phosphatase 1 [Source:HGNC Symbol;Acc:HGNC:9228]	hsa00561 Glycerolipid metabolism, hsa00564 Glycerophospholipid metabolism, hsa00565 Ether lipid metabolism, hsa00600 Sphingolipid metabolism, hsa01100 Metabolic pathways, hsa04072 Phospholipase D signaling pathway, hsa04666 Fc gamma R-mediated phagocytosis, hsa04975 Fat digestion and absorption
5.08086e-08	ACP1	acid phosphatase 1 [Source:HGNC Symbol;Acc:HGNC:122]	hsa00730 Thiamine metabolism, hsa00740 Riboflavin metabolism, hsa01100 Metabolic pathways, hsa04520 Adherens junction
5.08012e-08	UROD	uroporphyrinogen decarboxylase [Source:HGNC Symbol;Acc:HGNC:12591]	hsa00860 Porphyrin and chlorophyll metabolism, hsa01100 Metabolic pathways
5.07988e-08	SUOX	sulfite oxidase [Source:HGNC Symbol;Acc:HGNC:11460]	hsa00920 Sulfur metabolism, hsa01100 Metabolic pathways
5.01943e-08	SLC25A16	solute carrier family 25 member 16 [Source:HGNC Symbol;Acc:HGNC:10986]	NA
4.87539e-08	B3GALT6	beta-1,3-galactosyltransferase 6 [Source:HGNC Symbol;Acc:HGNC:17978]	hsa00532 Glycosaminoglycan biosynthesis - chondroitin sulfate / dermatan sulfate, hsa00534 Glycosaminoglycan biosynthesis - heparan sulfate / heparin, hsa01100 Metabolic pathways
4.87133e-08	IDS	iduronate 2-sulfatase [Source:HGNC Symbol;Acc:HGNC:5389]	hsa00531 Glycosaminoglycan degradation, hsa01100 Metabolic pathways, hsa04142 Lysosome
4.84699e-08	FDPS	farnesyl diphosphate synthase [Source:HGNC Symbol;Acc:HGNC:3631]	hsa00900 Terpenoid backbone biosynthesis, hsa01100 Metabolic pathways	Significantly Downregulated by Palbociclib
4.84384e-08	SLC35A3	solute carrier family 35 member A3 [Source:HGNC Symbol;Acc:HGNC:11023]	NA
4.84355e-08	ACOX2	acyl-CoA oxidase 2 [Source:HGNC Symbol;Acc:HGNC:120]	hsa00120 Primary bile acid biosynthesis, hsa01100 Metabolic pathways, hsa03320 PPAR signaling pathway, hsa04146 Peroxisome
4.84348e-08	GALK2	galactokinase 2 [Source:HGNC Symbol;Acc:HGNC:4119]	NA
4.84312e-08	C1GALT1	core 1 synthase, glycoprotein-N-acetylgalactosamine 3-beta-galactosyltransferase 1 [Source:HGNC Symbol;Acc:HGNC:24337]	hsa00512 Mucin type O-glycan biosynthesis, hsa00514 Other types of O-glycan biosynthesis, hsa01100 Metabolic pathways
4.84307e-08	GLYCTK	glycerate kinase [Source:HGNC Symbol;Acc:HGNC:24247]	hsa00030 Pentose phosphate pathway, hsa00260 Glycine, serine and threonine metabolism, hsa00561 Glycerolipid metabolism, hsa00630 Glyoxylate and dicarboxylate metabolism, hsa01100 Metabolic pathways, hsa01200 Carbon metabolism
4.84295e-08	GDA	guanine deaminase [Source:HGNC Symbol;Acc:HGNC:4212]	hsa00230 Purine metabolism, hsa01100 Metabolic pathways
4.84201e-08	DHRS4	dehydrogenase/reductase 4 [Source:HGNC Symbol;Acc:HGNC:16985]	hsa00830 Retinol metabolism, hsa01100 Metabolic pathways, hsa04146 Peroxisome
4.84186e-08	SLC37A1	solute carrier family 37 member 1 [Source:HGNC Symbol;Acc:HGNC:11024]	NA
4.8364e-08	CYP4F3	cytochrome P450 family 4 subfamily F member 3 [Source:HGNC Symbol;Acc:HGNC:2646]	hsa00590 Arachidonic acid metabolism, hsa01100 Metabolic pathways
4.71541e-08	COQ7	coenzyme Q7, hydroxylase [Source:HGNC Symbol;Acc:HGNC:2244]	hsa00130 Ubiquinone and other terpenoid-quinone biosynthesis, hsa01100 Metabolic pathways
4.62378e-08	SLC25A11	solute carrier family 25 member 11 [Source:HGNC Symbol;Acc:HGNC:10981]	NA
4.12489e-08	COQ2	coenzyme Q2, polyprenyltransferase [Source:HGNC Symbol;Acc:HGNC:25223]	hsa00130 Ubiquinone and other terpenoid-quinone biosynthesis, hsa01100 Metabolic pathways
4.04652e-08	SLC8A2	solute carrier family 8 member A2 [Source:HGNC Symbol;Acc:HGNC:11069]	hsa04020 Calcium signaling pathway, hsa04022 cGMP-PKG signaling pathway, hsa04260 Cardiac muscle contraction, hsa04261 Adrenergic signaling in cardiomyocytes, hsa04371 Apelin signaling pathway, hsa04740 Olfactory transduction, hsa04961 Endocrine and other factor-regulated calcium reabsorption, hsa04974 Protein digestion and absorption, hsa04978 Mineral absorption
4.04226e-08	PDE9A	phosphodiesterase 9A [Source:HGNC Symbol;Acc:HGNC:8795]	hsa00230 Purine metabolism, hsa01100 Metabolic pathways
4.04163e-08	SOAT1	sterol O-acyltransferase 1 [Source:HGNC Symbol;Acc:HGNC:11177]	hsa00100 Steroid biosynthesis
4.02937e-08	CHST7	carbohydrate sulfotransferase 7 [Source:HGNC Symbol;Acc:HGNC:13817]	hsa00532 Glycosaminoglycan biosynthesis - chondroitin sulfate / dermatan sulfate
4.02667e-08	HAGH	hydroxyacylglutathione hydrolase [Source:HGNC Symbol;Acc:HGNC:4805]	hsa00620 Pyruvate metabolism, hsa01100 Metabolic pathways
4.02511e-08	CYP24A1	cytochrome P450 family 24 subfamily A member 1 [Source:HGNC Symbol;Acc:HGNC:2602]	hsa00100 Steroid biosynthesis, hsa01100 Metabolic pathways
4.01968e-08	GMPS	guanine monophosphate synthase [Source:HGNC Symbol;Acc:HGNC:4378]	hsa00230 Purine metabolism, hsa00983 Drug metabolism - other enzymes, hsa01100 Metabolic pathways
4.01926e-08	ITPK1	inositol-tetrakisphosphate 1-kinase [Source:HGNC Symbol;Acc:HGNC:6177]	hsa00562 Inositol phosphate metabolism, hsa01100 Metabolic pathways, hsa04070 Phosphatidylinositol signaling system
4.01167e-08	PNPLA3	patatin like phospholipase domain containing 3 [Source:HGNC Symbol;Acc:HGNC:18590]	hsa00561 Glycerolipid metabolism, hsa01100 Metabolic pathways
4.01147e-08	FECH	ferrochelatase [Source:HGNC Symbol;Acc:HGNC:3647]	hsa00860 Porphyrin and chlorophyll metabolism, hsa01100 Metabolic pathways
4.01089e-08	TYMS	thymidylate synthetase [Source:HGNC Symbol;Acc:HGNC:12441]	hsa00240 Pyrimidine metabolism, hsa00670 One carbon pool by folate, hsa01100 Metabolic pathways	Significantly Downregulated by Palbociclib
4.01044e-08	SOD1	superoxide dismutase 1 [Source:HGNC Symbol;Acc:HGNC:11179]	hsa04146 Peroxisome, hsa04213 Longevity regulating pathway - multiple species
4.01002e-08	EPHX2	epoxide hydrolase 2 [Source:HGNC Symbol;Acc:HGNC:3402]	hsa00590 Arachidonic acid metabolism, hsa01100 Metabolic pathways, hsa04146 Peroxisome
4.00983e-08	MTHFS	methenyltetrahydrofolate synthetase [Source:HGNC Symbol;Acc:HGNC:7437]	hsa00670 One carbon pool by folate, hsa01100 Metabolic pathways
4.00972e-08	ALOX5	arachidonate 5-lipoxygenase [Source:HGNC Symbol;Acc:HGNC:435]	hsa00590 Arachidonic acid metabolism, hsa01100 Metabolic pathways, hsa04664 Fc epsilon RI signaling pathway, hsa04726 Serotonergic synapse, hsa04913 Ovarian steroidogenesis
4.00972e-08	HDC	histidine decarboxylase [Source:HGNC Symbol;Acc:HGNC:4855]	hsa00340 Histidine metabolism, hsa01100 Metabolic pathways
4.00966e-08	SGPP1	sphingosine-1-phosphate phosphatase 1 [Source:HGNC Symbol;Acc:HGNC:17720]	hsa00600 Sphingolipid metabolism, hsa01100 Metabolic pathways, hsa04071 Sphingolipid signaling pathway
4.00952e-08	NT5M	5',3'-nucleotidase, mitochondrial [Source:HGNC Symbol;Acc:HGNC:15769]	hsa00230 Purine metabolism, hsa00240 Pyrimidine metabolism, hsa00760 Nicotinate and nicotinamide metabolism, hsa01100 Metabolic pathways
4.0095e-08	GLA	galactosidase alpha [Source:HGNC Symbol;Acc:HGNC:4296]	hsa00052 Galactose metabolism, hsa00561 Glycerolipid metabolism, hsa00600 Sphingolipid metabolism, hsa00603 Glycosphingolipid biosynthesis - globo and isoglobo series, hsa01100 Metabolic pathways, hsa04142 Lysosome
4.00948e-08	DOLPP1	dolichyldiphosphatase 1 [Source:HGNC Symbol;Acc:HGNC:29565]	hsa00510 N-Glycan biosynthesis
4.00933e-08	GMDS	GDP-mannose 4,6-dehydratase [Source:HGNC Symbol;Acc:HGNC:4369]	hsa00051 Fructose and mannose metabolism, hsa00520 Amino sugar and nucleotide sugar metabolism, hsa01100 Metabolic pathways
4.00919e-08	NAGK	N-acetylglucosamine kinase [Source:HGNC Symbol;Acc:HGNC:17174]	hsa00520 Amino sugar and nucleotide sugar metabolism, hsa01100 Metabolic pathways
4.00912e-08	DCXR	dicarbonyl and L-xylulose reductase [Source:HGNC Symbol;Acc:HGNC:18985]	hsa00040 Pentose and glucuronate interconversions, hsa01100 Metabolic pathways
4.00892e-08	ALAS1	5'-aminolevulinate synthase 1 [Source:HGNC Symbol;Acc:HGNC:396]	hsa00260 Glycine, serine and threonine metabolism, hsa00860 Porphyrin and chlorophyll metabolism, hsa01100 Metabolic pathways
4.00882e-08	SLC17A5	solute carrier family 17 member 5 [Source:HGNC Symbol;Acc:HGNC:10933]	hsa04142 Lysosome
4.00876e-08	GRHPR	glyoxylate and hydroxypyruvate reductase [Source:HGNC Symbol;Acc:HGNC:4570]	hsa00260 Glycine, serine and threonine metabolism, hsa00620 Pyruvate metabolism, hsa00630 Glyoxylate and dicarboxylate metabolism, hsa01100 Metabolic pathways
4.00817e-08	COQ3	coenzyme Q3, methyltransferase [Source:HGNC Symbol;Acc:HGNC:18175]	hsa00130 Ubiquinone and other terpenoid-quinone biosynthesis, hsa01100 Metabolic pathways
4.00334e-08	ASRGL1	asparaginase and isoaspartyl peptidase 1 [Source:HGNC Symbol;Acc:HGNC:16448]	hsa00250 Alanine, aspartate and glutamate metabolism, hsa01100 Metabolic pathways	Significantly Downregulated by Palbociclib
3.99904e-08	ACY1	aminoacylase 1 [Source:HGNC Symbol;Acc:HGNC:177]	hsa00220 Arginine biosynthesis, hsa01100 Metabolic pathways, hsa01210 2-Oxocarboxylic acid metabolism, hsa01230 Biosynthesis of amino acids
3.98521e-08	B4GALT6	beta-1,4-galactosyltransferase 6 [Source:HGNC Symbol;Acc:HGNC:929]	hsa00600 Sphingolipid metabolism, hsa01100 Metabolic pathways
3.98107e-08	GAMT	guanidinoacetate N-methyltransferase [Source:HGNC Symbol;Acc:HGNC:4136]	hsa00260 Glycine, serine and threonine metabolism, hsa00330 Arginine and proline metabolism, hsa01100 Metabolic pathways
3.95794e-08	ACSL3	acyl-CoA synthetase long chain family member 3 [Source:HGNC Symbol;Acc:HGNC:3570]	hsa00061 Fatty acid biosynthesis, hsa00071 Fatty acid degradation, hsa01100 Metabolic pathways, hsa01212 Fatty acid metabolism, hsa03320 PPAR signaling pathway, hsa04146 Peroxisome, hsa04216 Ferroptosis, hsa04920 Adipocytokine signaling pathway
3.95478e-08	TBXAS1	thromboxane A synthase 1 [Source:HGNC Symbol;Acc:HGNC:11609]	hsa00590 Arachidonic acid metabolism, hsa01100 Metabolic pathways, hsa04611 Platelet activation
3.92703e-08	ALDH18A1	aldehyde dehydrogenase 18 family member A1 [Source:HGNC Symbol;Acc:HGNC:9722]	hsa00330 Arginine and proline metabolism, hsa01100 Metabolic pathways, hsa01230 Biosynthesis of amino acids
3.92021e-08	PHGDH	phosphoglycerate dehydrogenase [Source:HGNC Symbol;Acc:HGNC:8923]	hsa00260 Glycine, serine and threonine metabolism, hsa00270 Cysteine and methionine metabolism, hsa01100 Metabolic pathways, hsa01200 Carbon metabolism, hsa01230 Biosynthesis of amino acids
3.90692e-08	OXSM	3-oxoacyl-ACP synthase, mitochondrial [Source:HGNC Symbol;Acc:HGNC:26063]	hsa00061 Fatty acid biosynthesis, hsa00780 Biotin metabolism, hsa01100 Metabolic pathways, hsa01212 Fatty acid metabolism
3.89465e-08	B3GNT2	UDP-GlcNAc:betaGal beta-1,3-N-acetylglucosaminyltransferase 2 [Source:HGNC Symbol;Acc:HGNC:15629]	hsa00533 Glycosaminoglycan biosynthesis - keratan sulfate, hsa00601 Glycosphingolipid biosynthesis - lacto and neolacto series, hsa01100 Metabolic pathways
3.88806e-08	COQ6	coenzyme Q6, monooxygenase [Source:HGNC Symbol;Acc:HGNC:20233]	hsa00130 Ubiquinone and other terpenoid-quinone biosynthesis, hsa01100 Metabolic pathways
3.88506e-08	G6PC3	glucose-6-phosphatase catalytic subunit 3 [Source:HGNC Symbol;Acc:HGNC:24861]	hsa00010 Glycolysis / Gluconeogenesis, hsa00052 Galactose metabolism, hsa00500 Starch and sucrose metabolism, hsa01100 Metabolic pathways, hsa04068 FoxO signaling pathway, hsa04151 PI3K-Akt signaling pathway, hsa04152 AMPK signaling pathway, hsa04910 Insulin signaling pathway, hsa04920 Adipocytokine signaling pathway, hsa04922 Glucagon signaling pathway, hsa04973 Carbohydrate digestion and absorp…
3.88354e-08	GUK1	guanylate kinase 1 [Source:HGNC Symbol;Acc:HGNC:4693]	hsa00230 Purine metabolism, hsa01100 Metabolic pathways
3.88157e-08	CYP2E1	cytochrome P450 family 2 subfamily E member 1 [Source:HGNC Symbol;Acc:HGNC:2631]	hsa00140 Steroid hormone biosynthesis, hsa00590 Arachidonic acid metabolism, hsa00591 Linoleic acid metabolism, hsa00980 Metabolism of xenobiotics by cytochrome P450, hsa00982 Drug metabolism - cytochrome P450, hsa00983 Drug metabolism - other enzymes, hsa01100 Metabolic pathways
3.88152e-08	SLC16A7	solute carrier family 16 member 7 [Source:HGNC Symbol;Acc:HGNC:10928]	NA
3.88122e-08	FNTB	farnesyltransferase, CAAX box, beta [Source:HGNC Symbol;Acc:HGNC:3785]	hsa00900 Terpenoid backbone biosynthesis
3.88084e-08	SLC35A1	solute carrier family 35 member A1 [Source:HGNC Symbol;Acc:HGNC:11021]	NA
3.88051e-08	CPOX	coproporphyrinogen oxidase [Source:HGNC Symbol;Acc:HGNC:2321]	hsa00860 Porphyrin and chlorophyll metabolism, hsa01100 Metabolic pathways
3.87392e-08	FUT4	fucosyltransferase 4 [Source:HGNC Symbol;Acc:HGNC:4015]	hsa00515 Mannose type O-glycan biosynthesis, hsa00601 Glycosphingolipid biosynthesis - lacto and neolacto series, hsa01100 Metabolic pathways
3.86526e-08	XYLB	xylulokinase [Source:HGNC Symbol;Acc:HGNC:12839]	hsa00040 Pentose and glucuronate interconversions, hsa01100 Metabolic pathways
3.8585e-08	SCARB1	scavenger receptor class B member 1 [Source:HGNC Symbol;Acc:HGNC:1664]	hsa04145 Phagosome, hsa04913 Ovarian steroidogenesis, hsa04925 Aldosterone synthesis and secretion, hsa04975 Fat digestion and absorption, hsa04976 Bile secretion, hsa04977 Vitamin digestion and absorption
3.79155e-08	PSAT1	phosphoserine aminotransferase 1 [Source:HGNC Symbol;Acc:HGNC:19129]	hsa00260 Glycine, serine and threonine metabolism, hsa00270 Cysteine and methionine metabolism, hsa00750 Vitamin B6 metabolism, hsa01100 Metabolic pathways, hsa01200 Carbon metabolism, hsa01230 Biosynthesis of amino acids
3.37022e-08	SLC6A8	solute carrier family 6 member 8 [Source:HGNC Symbol;Acc:HGNC:11055]	NA
3.22863e-08	SLC4A2	solute carrier family 4 member 2 [Source:HGNC Symbol;Acc:HGNC:11028]	hsa04970 Salivary secretion, hsa04971 Gastric acid secretion, hsa04972 Pancreatic secretion, hsa04976 Bile secretion
3.00727e-08	SLC29A4	solute carrier family 29 member 4 [Source:HGNC Symbol;Acc:HGNC:23097]	NA
2.38845e-08	SLC37A4	solute carrier family 37 member 4 [Source:HGNC Symbol;Acc:HGNC:4061]	hsa04973 Carbohydrate digestion and absorption
2.06049e-08	SLC43A2	solute carrier family 43 member 2 [Source:HGNC Symbol;Acc:HGNC:23087]	NA
1.91182e-08	IDUA	alpha-L-iduronidase [Source:HGNC Symbol;Acc:HGNC:5391]	hsa00531 Glycosaminoglycan degradation, hsa01100 Metabolic pathways, hsa04142 Lysosome
1.90159e-08	UROS	uroporphyrinogen III synthase [Source:HGNC Symbol;Acc:HGNC:12592]	hsa00860 Porphyrin and chlorophyll metabolism, hsa01100 Metabolic pathways
1.68349e-08	MINPP1	multiple inositol-polyphosphate phosphatase 1 [Source:HGNC Symbol;Acc:HGNC:7102]	hsa00010 Glycolysis / Gluconeogenesis, hsa00562 Inositol phosphate metabolism, hsa01100 Metabolic pathways
1.67112e-08	PRODH	proline dehydrogenase 1 [Source:HGNC Symbol;Acc:HGNC:9453]	hsa00330 Arginine and proline metabolism, hsa01100 Metabolic pathways
1.6634e-08	HPD	4-hydroxyphenylpyruvate dioxygenase [Source:HGNC Symbol;Acc:HGNC:5147]	hsa00130 Ubiquinone and other terpenoid-quinone biosynthesis, hsa00350 Tyrosine metabolism, hsa00360 Phenylalanine metabolism, hsa01100 Metabolic pathways
1.66304e-08	CDIPT	CDP-diacylglycerol--inositol 3-phosphatidyltransferase [Source:HGNC Symbol;Acc:HGNC:1769]	hsa00562 Inositol phosphate metabolism, hsa00564 Glycerophospholipid metabolism, hsa01100 Metabolic pathways, hsa04070 Phosphatidylinositol signaling system
1.59758e-08	CBR3	carbonyl reductase 3 [Source:HGNC Symbol;Acc:HGNC:1549]	hsa00590 Arachidonic acid metabolism, hsa00980 Metabolism of xenobiotics by cytochrome P450, hsa01100 Metabolic pathways
1.12483e-08	SLC35B2	solute carrier family 35 member B2 [Source:HGNC Symbol;Acc:HGNC:16872]	NA
1.04779e-08	DUOX1	dual oxidase 1 [Source:HGNC Symbol;Acc:HGNC:3062]	hsa04918 Thyroid hormone synthesis
1.03825e-08	ALDH9A1	aldehyde dehydrogenase 9 family member A1 [Source:HGNC Symbol;Acc:HGNC:412]	hsa00010 Glycolysis / Gluconeogenesis, hsa00053 Ascorbate and aldarate metabolism, hsa00071 Fatty acid degradation, hsa00280 Valine, leucine and isoleucine degradation, hsa00310 Lysine degradation, hsa00330 Arginine and proline metabolism, hsa00340 Histidine metabolism, hsa00380 Tryptophan metabolism, hsa00410 beta-Alanine metabolism, hsa00561 Glycerolipid metabolism, hsa00620 Pyruvate metabolism…
8.35365e-09	IDH3A	isocitrate dehydrogenase (NAD(+)) 3 catalytic subunit alpha [Source:HGNC Symbol;Acc:HGNC:5384]	hsa00020 Citrate cycle (TCA cycle), hsa01100 Metabolic pathways, hsa01200 Carbon metabolism, hsa01210 2-Oxocarboxylic acid metabolism, hsa01230 Biosynthesis of amino acids
8.35365e-09	IDH3B	isocitrate dehydrogenase (NAD(+)) 3 non-catalytic subunit beta [Source:HGNC Symbol;Acc:HGNC:5385]	hsa00020 Citrate cycle (TCA cycle), hsa01100 Metabolic pathways, hsa01200 Carbon metabolism, hsa01210 2-Oxocarboxylic acid metabolism, hsa01230 Biosynthesis of amino acids
8.35365e-09	IDH3G	isocitrate dehydrogenase (NAD(+)) 3 non-catalytic subunit gamma [Source:HGNC Symbol;Acc:HGNC:5386]	hsa00020 Citrate cycle (TCA cycle), hsa01100 Metabolic pathways, hsa01200 Carbon metabolism, hsa01210 2-Oxocarboxylic acid metabolism, hsa01230 Biosynthesis of amino acids
8.32347e-09	AACS	acetoacetyl-CoA synthetase [Source:HGNC Symbol;Acc:HGNC:21298]	hsa00280 Valine, leucine and isoleucine degradation, hsa00650 Butanoate metabolism, hsa01100 Metabolic pathways
8.30682e-09	CYP4F12	cytochrome P450 family 4 subfamily F member 12 [Source:HGNC Symbol;Acc:HGNC:18857]	NA
8.30346e-09	MTR	5-methyltetrahydrofolate-homocysteine methyltransferase [Source:HGNC Symbol;Acc:HGNC:7468]	hsa00270 Cysteine and methionine metabolism, hsa00450 Selenocompound metabolism, hsa00670 One carbon pool by folate, hsa01100 Metabolic pathways, hsa01230 Biosynthesis of amino acids
8.27876e-09	GALT	galactose-1-phosphate uridylyltransferase [Source:HGNC Symbol;Acc:HGNC:4135]	hsa00052 Galactose metabolism, hsa00520 Amino sugar and nucleotide sugar metabolism, hsa01100 Metabolic pathways, hsa04917 Prolactin signaling pathway
7.70877e-09	TSTA3	tissue specific transplantation antigen P35B [Source:HGNC Symbol;Acc:HGNC:12390]	hsa00051 Fructose and mannose metabolism, hsa00520 Amino sugar and nucleotide sugar metabolism, hsa01100 Metabolic pathways
7.5388e-09	CS	citrate synthase [Source:HGNC Symbol;Acc:HGNC:2422]	hsa00020 Citrate cycle (TCA cycle), hsa00630 Glyoxylate and dicarboxylate metabolism, hsa01100 Metabolic pathways, hsa01200 Carbon metabolism, hsa01210 2-Oxocarboxylic acid metabolism, hsa01230 Biosynthesis of amino acids
6.99302e-09	CKB	creatine kinase B [Source:HGNC Symbol;Acc:HGNC:1991]	hsa00330 Arginine and proline metabolism, hsa01100 Metabolic pathways
1.36276e-09	COQ5	coenzyme Q5, methyltransferase [Source:HGNC Symbol;Acc:HGNC:28722]	hsa00130 Ubiquinone and other terpenoid-quinone biosynthesis, hsa01100 Metabolic pathways
4.70053e-10	SLC38A2	solute carrier family 38 member 2 [Source:HGNC Symbol;Acc:HGNC:13448]	hsa04724 Glutamatergic synapse, hsa04727 GABAergic synapse, hsa04974 Protein digestion and absorption
3.79046e-10	ST6GALNAC2	ST6 N-acetylgalactosaminide alpha-2,6-sialyltransferase 2 [Source:HGNC Symbol;Acc:HGNC:10867]	NA
3.64435e-10	B4GALNT1	beta-1,4-N-acetyl-galactosaminyltransferase 1 [Source:HGNC Symbol;Acc:HGNC:4117]	hsa00604 Glycosphingolipid biosynthesis - ganglio series, hsa01100 Metabolic pathways
3.54784e-10	SLC35C1	solute carrier family 35 member C1 [Source:HGNC Symbol;Acc:HGNC:20197]	NA
3.52777e-10	DUT	deoxyuridine triphosphatase [Source:HGNC Symbol;Acc:HGNC:3078]	hsa00240 Pyrimidine metabolism, hsa00983 Drug metabolism - other enzymes, hsa01100 Metabolic pathways
3.51823e-10	PON3	paraoxonase 3 [Source:HGNC Symbol;Acc:HGNC:9206]	NA
3.5166e-10	SLC27A1	solute carrier family 27 member 1 [Source:HGNC Symbol;Acc:HGNC:10995]	hsa03320 PPAR signaling pathway, hsa04975 Fat digestion and absorption
3.36936e-10	KHK	ketohexokinase [Source:HGNC Symbol;Acc:HGNC:6315]	hsa00051 Fructose and mannose metabolism, hsa01100 Metabolic pathways
2.74459e-10	MTHFD2	methylenetetrahydrofolate dehydrogenase (NADP+ dependent) 2, methenyltetrahydrofolate cyclohydrolase [Source:HGNC Symbol;Acc:HGNC:7434]	hsa00670 One carbon pool by folate, hsa01100 Metabolic pathways
0	GNPDA1	glucosamine-6-phosphate deaminase 1 [Source:HGNC Symbol;Acc:HGNC:4417]	hsa00520 Amino sugar and nucleotide sugar metabolism, hsa01100 Metabolic pathways
0	PLA2G4B	phospholipase A2 group IVB [Source:HGNC Symbol;Acc:HGNC:9036]	hsa00564 Glycerophospholipid metabolism, hsa00565 Ether lipid metabolism, hsa00590 Arachidonic acid metabolism, hsa00591 Linoleic acid metabolism, hsa00592 alpha-Linolenic acid metabolism, hsa01100 Metabolic pathways, hsa04010 MAPK signaling pathway, hsa04014 Ras signaling pathway, hsa04072 Phospholipase D signaling pathway, hsa04217 Necroptosis, hsa04270 Vascular smooth muscle contraction, hsa04…
0	SLC25A13	solute carrier family 25 member 13 [Source:HGNC Symbol;Acc:HGNC:10983]	NA
0	NME6	NME/NM23 nucleoside diphosphate kinase 6 [Source:HGNC Symbol;Acc:HGNC:20567]	hsa00230 Purine metabolism, hsa00240 Pyrimidine metabolism, hsa00983 Drug metabolism - other enzymes, hsa01100 Metabolic pathways
0	DHRS2	dehydrogenase/reductase 2 [Source:HGNC Symbol;Acc:HGNC:18349]	NA	Significantly Downregulated by Palbociclib
0	TCIRG1	T cell immune regulator 1, ATPase H+ transporting V0 subunit a3 [Source:HGNC Symbol;Acc:HGNC:11647]	hsa00190 Oxidative phosphorylation, hsa01100 Metabolic pathways, hsa04142 Lysosome, hsa04145 Phagosome, hsa04721 Synaptic vesicle cycle, hsa04966 Collecting duct acid secretion
0	B3GALT5	beta-1,3-galactosyltransferase 5 [Source:HGNC Symbol;Acc:HGNC:920]	hsa00601 Glycosphingolipid biosynthesis - lacto and neolacto series, hsa00603 Glycosphingolipid biosynthesis - globo and isoglobo series, hsa01100 Metabolic pathways
0	CDS1	CDP-diacylglycerol synthase 1 [Source:HGNC Symbol;Acc:HGNC:1800]	hsa00564 Glycerophospholipid metabolism, hsa01100 Metabolic pathways, hsa04070 Phosphatidylinositol signaling system
0	ECI2	enoyl-CoA delta isomerase 2 [Source:HGNC Symbol;Acc:HGNC:14601]	hsa00071 Fatty acid degradation, hsa04146 Peroxisome
0	HTATIP2	HIV-1 Tat interactive protein 2 [Source:HGNC Symbol;Acc:HGNC:16637]	NA
0	AGPAT1	1-acylglycerol-3-phosphate O-acyltransferase 1 [Source:HGNC Symbol;Acc:HGNC:324]	hsa00561 Glycerolipid metabolism, hsa00564 Glycerophospholipid metabolism, hsa01100 Metabolic pathways, hsa04072 Phospholipase D signaling pathway, hsa04975 Fat digestion and absorption
0	AGPAT2	1-acylglycerol-3-phosphate O-acyltransferase 2 [Source:HGNC Symbol;Acc:HGNC:325]	hsa00561 Glycerolipid metabolism, hsa00564 Glycerophospholipid metabolism, hsa01100 Metabolic pathways, hsa04072 Phospholipase D signaling pathway, hsa04975 Fat digestion and absorption
0	SLC12A7	solute carrier family 12 member 7 [Source:HGNC Symbol;Acc:HGNC:10915]	hsa04966 Collecting duct acid secretion
0	PTGES3	prostaglandin E synthase 3 [Source:HGNC Symbol;Acc:HGNC:16049]	hsa00590 Arachidonic acid metabolism, hsa01100 Metabolic pathways
0	AHCYL1	adenosylhomocysteinase like 1 [Source:HGNC Symbol;Acc:HGNC:344]	hsa00270 Cysteine and methionine metabolism, hsa01100 Metabolic pathways
0	NEU3	neuraminidase 3 [Source:HGNC Symbol;Acc:HGNC:7760]	hsa00511 Other glycan degradation, hsa00600 Sphingolipid metabolism, hsa01100 Metabolic pathways
0	ADCY3	adenylate cyclase 3 [Source:HGNC Symbol;Acc:HGNC:234]	hsa00230 Purine metabolism, hsa01100 Metabolic pathways, hsa04015 Rap1 signaling pathway, hsa04020 Calcium signaling pathway, hsa04022 cGMP-PKG signaling pathway, hsa04024 cAMP signaling pathway, hsa04062 Chemokine signaling pathway, hsa04072 Phospholipase D signaling pathway, hsa04114 Oocyte meiosis, hsa04211 Longevity regulating pathway, hsa04213 Longevity regulating pathway - multiple species,…
0	PRDX3	peroxiredoxin 3 [Source:HGNC Symbol;Acc:HGNC:9354]	NA
0	SLC27A3	solute carrier family 27 member 3 [Source:HGNC Symbol;Acc:HGNC:10997]	NA
0	B4GAT1	beta-1,4-glucuronyltransferase 1 [Source:HGNC Symbol;Acc:HGNC:15685]	hsa00515 Mannose type O-glycan biosynthesis, hsa01100 Metabolic pathways
0	CHKA	choline kinase alpha [Source:HGNC Symbol;Acc:HGNC:1937]	hsa00564 Glycerophospholipid metabolism, hsa01100 Metabolic pathways
0	ADCY6	adenylate cyclase 6 [Source:HGNC Symbol;Acc:HGNC:237]	hsa00230 Purine metabolism, hsa01100 Metabolic pathways, hsa04015 Rap1 signaling pathway, hsa04022 cGMP-PKG signaling pathway, hsa04024 cAMP signaling pathway, hsa04062 Chemokine signaling pathway, hsa04072 Phospholipase D signaling pathway, hsa04114 Oocyte meiosis, hsa04211 Longevity regulating pathway, hsa04213 Longevity regulating pathway - multiple species, hsa04261 Adrenergic signaling in ca…
0	CHKB	choline kinase beta [Source:HGNC Symbol;Acc:HGNC:1938]	hsa00564 Glycerophospholipid metabolism, hsa01100 Metabolic pathways
0	GALNT6	polypeptide N-acetylgalactosaminyltransferase 6 [Source:HGNC Symbol;Acc:HGNC:4128]	hsa00512 Mucin type O-glycan biosynthesis, hsa00514 Other types of O-glycan biosynthesis, hsa01100 Metabolic pathways
0	GALNT5	polypeptide N-acetylgalactosaminyltransferase 5 [Source:HGNC Symbol;Acc:HGNC:4127]	hsa00512 Mucin type O-glycan biosynthesis, hsa00514 Other types of O-glycan biosynthesis, hsa01100 Metabolic pathways
0	SAT2	spermidine/spermine N1-acetyltransferase family member 2 [Source:HGNC Symbol;Acc:HGNC:23160]	hsa00330 Arginine and proline metabolism, hsa01100 Metabolic pathways, hsa04216 Ferroptosis
0	RWDD2A	RWD domain containing 2A [Source:HGNC Symbol;Acc:HGNC:21385]	NA
0	RDH13	retinol dehydrogenase 13 [Source:HGNC Symbol;Acc:HGNC:19978]	NA
0	ADCY7	adenylate cyclase 7 [Source:HGNC Symbol;Acc:HGNC:238]	hsa00230 Purine metabolism, hsa01100 Metabolic pathways, hsa04015 Rap1 signaling pathway, hsa04020 Calcium signaling pathway, hsa04022 cGMP-PKG signaling pathway, hsa04024 cAMP signaling pathway, hsa04062 Chemokine signaling pathway, hsa04072 Phospholipase D signaling pathway, hsa04114 Oocyte meiosis, hsa04211 Longevity regulating pathway, hsa04213 Longevity regulating pathway - multiple species,…
0	PLCD3	phospholipase C delta 3 [Source:HGNC Symbol;Acc:HGNC:9061]	hsa00562 Inositol phosphate metabolism, hsa01100 Metabolic pathways, hsa04020 Calcium signaling pathway, hsa04070 Phosphatidylinositol signaling system, hsa04919 Thyroid hormone signaling pathway
0	CHST14	carbohydrate sulfotransferase 14 [Source:HGNC Symbol;Acc:HGNC:24464]	hsa00532 Glycosaminoglycan biosynthesis - chondroitin sulfate / dermatan sulfate
0	CYP2U1	cytochrome P450 family 2 subfamily U member 1 [Source:HGNC Symbol;Acc:HGNC:20582]	hsa00590 Arachidonic acid metabolism, hsa01100 Metabolic pathways
0	GALNT13	polypeptide N-acetylgalactosaminyltransferase 13 [Source:HGNC Symbol;Acc:HGNC:23242]	hsa00512 Mucin type O-glycan biosynthesis, hsa00514 Other types of O-glycan biosynthesis, hsa01100 Metabolic pathways
0	ADCY9	adenylate cyclase 9 [Source:HGNC Symbol;Acc:HGNC:240]	hsa00230 Purine metabolism, hsa01100 Metabolic pathways, hsa04015 Rap1 signaling pathway, hsa04020 Calcium signaling pathway, hsa04022 cGMP-PKG signaling pathway, hsa04024 cAMP signaling pathway, hsa04062 Chemokine signaling pathway, hsa04072 Phospholipase D signaling pathway, hsa04114 Oocyte meiosis, hsa04211 Longevity regulating pathway, hsa04213 Longevity regulating pathway - multiple species,…
0	SLC26A7	solute carrier family 26 member 7 [Source:HGNC Symbol;Acc:HGNC:14467]	hsa04971 Gastric acid secretion
0	TBCB	tubulin folding cofactor B [Source:HGNC Symbol;Acc:HGNC:1989]	NA
0	CKMT1B	creatine kinase, mitochondrial 1B [Source:HGNC Symbol;Acc:HGNC:1995]	hsa00330 Arginine and proline metabolism, hsa01100 Metabolic pathways
0	AK7	adenylate kinase 7 [Source:HGNC Symbol;Acc:HGNC:20091]	hsa00230 Purine metabolism, hsa00730 Thiamine metabolism, hsa01100 Metabolic pathways
0	ADSS1	adenylosuccinate synthase 1 [Source:HGNC Symbol;Acc:HGNC:20093]	hsa00230 Purine metabolism, hsa00250 Alanine, aspartate and glutamate metabolism, hsa01100 Metabolic pathways
0	SLC25A29	solute carrier family 25 member 29 [Source:HGNC Symbol;Acc:HGNC:20116]	NA
0	CANT1	calcium activated nucleotidase 1 [Source:HGNC Symbol;Acc:HGNC:19721]	hsa00230 Purine metabolism, hsa00240 Pyrimidine metabolism, hsa01100 Metabolic pathways
0	CPT1C	carnitine palmitoyltransferase 1C [Source:HGNC Symbol;Acc:HGNC:18540]	hsa00071 Fatty acid degradation, hsa01212 Fatty acid metabolism, hsa03320 PPAR signaling pathway, hsa04152 AMPK signaling pathway, hsa04920 Adipocytokine signaling pathway, hsa04922 Glucagon signaling pathway
0	MBOAT2	membrane bound O-acyltransferase domain containing 2 [Source:HGNC Symbol;Acc:HGNC:25193]	hsa00561 Glycerolipid metabolism, hsa00564 Glycerophospholipid metabolism, hsa01100 Metabolic pathways
0	AADAC	arylacetamide deacetylase [Source:HGNC Symbol;Acc:HGNC:17]	NA
0	SGPP2	sphingosine-1-phosphate phosphatase 2 [Source:HGNC Symbol;Acc:HGNC:19953]	hsa00600 Sphingolipid metabolism, hsa01100 Metabolic pathways, hsa04071 Sphingolipid signaling pathway
0	MDH1B	malate dehydrogenase 1B [Source:HGNC Symbol;Acc:HGNC:17836]	NA
0	GNPDA2	glucosamine-6-phosphate deaminase 2 [Source:HGNC Symbol;Acc:HGNC:21526]	hsa00520 Amino sugar and nucleotide sugar metabolism, hsa01100 Metabolic pathways
0	CPT1B	carnitine palmitoyltransferase 1B [Source:HGNC Symbol;Acc:HGNC:2329]	hsa00071 Fatty acid degradation, hsa01212 Fatty acid metabolism, hsa03320 PPAR signaling pathway, hsa04152 AMPK signaling pathway, hsa04920 Adipocytokine signaling pathway, hsa04922 Glucagon signaling pathway
0	GPAT4	glycerol-3-phosphate acyltransferase 4 [Source:HGNC Symbol;Acc:HGNC:20880]	hsa00561 Glycerolipid metabolism, hsa00564 Glycerophospholipid metabolism, hsa01100 Metabolic pathways
0	PIP5KL1	phosphatidylinositol-4-phosphate 5-kinase like 1 [Source:HGNC Symbol;Acc:HGNC:28711]	hsa00562 Inositol phosphate metabolism, hsa01100 Metabolic pathways, hsa04144 Endocytosis
0	PTPDC1	protein tyrosine phosphatase domain containing 1 [Source:HGNC Symbol;Acc:HGNC:30184]	NA
0	NANP	N-acetylneuraminic acid phosphatase [Source:HGNC Symbol;Acc:HGNC:16140]	hsa00520 Amino sugar and nucleotide sugar metabolism, hsa01100 Metabolic pathways
0	B3GLCT	beta 3-glucosyltransferase [Source:HGNC Symbol;Acc:HGNC:20207]	hsa00514 Other types of O-glycan biosynthesis
0	MDP1	magnesium dependent phosphatase 1 [Source:HGNC Symbol;Acc:HGNC:28781]	NA
0	B3GNTL1	UDP-GlcNAc:betaGal beta-1,3-N-acetylglucosaminyltransferase like 1 [Source:HGNC Symbol;Acc:HGNC:21727]	NA
0	CTBP1	C-terminal binding protein 1 [Source:HGNC Symbol;Acc:HGNC:2494]	hsa04310 Wnt signaling pathway, hsa04330 Notch signaling pathway
0	B3GALNT2	beta-1,3-N-acetylgalactosaminyltransferase 2 [Source:HGNC Symbol;Acc:HGNC:28596]	hsa00515 Mannose type O-glycan biosynthesis, hsa01100 Metabolic pathways
0	CTPS1	CTP synthase 1 [Source:HGNC Symbol;Acc:HGNC:2519]	hsa00240 Pyrimidine metabolism, hsa01100 Metabolic pathways
0	SLC2A12	solute carrier family 2 member 12 [Source:HGNC Symbol;Acc:HGNC:18067]	NA
0	MBOAT1	membrane bound O-acyltransferase domain containing 1 [Source:HGNC Symbol;Acc:HGNC:21579]	hsa00561 Glycerolipid metabolism, hsa00564 Glycerophospholipid metabolism, hsa01100 Metabolic pathways
0	CYP2J2	cytochrome P450 family 2 subfamily J member 2 [Source:HGNC Symbol;Acc:HGNC:2634]	hsa00590 Arachidonic acid metabolism, hsa00591 Linoleic acid metabolism, hsa01100 Metabolic pathways, hsa04726 Serotonergic synapse, hsa04750 Inflammatory mediator regulation of TRP channels, hsa04913 Ovarian steroidogenesis
0	RDH10	retinol dehydrogenase 10 [Source:HGNC Symbol;Acc:HGNC:19975]	hsa00830 Retinol metabolism, hsa01100 Metabolic pathways
0	CYP3A5	cytochrome P450 family 3 subfamily A member 5 [Source:HGNC Symbol;Acc:HGNC:2638]	hsa00140 Steroid hormone biosynthesis, hsa00830 Retinol metabolism, hsa00980 Metabolism of xenobiotics by cytochrome P450, hsa00982 Drug metabolism - cytochrome P450, hsa01100 Metabolic pathways
0	ADSS2	adenylosuccinate synthase 2 [Source:HGNC Symbol;Acc:HGNC:292]	hsa00230 Purine metabolism, hsa00250 Alanine, aspartate and glutamate metabolism, hsa01100 Metabolic pathways
0	DGKA	diacylglycerol kinase alpha [Source:HGNC Symbol;Acc:HGNC:2849]	hsa00561 Glycerolipid metabolism, hsa00564 Glycerophospholipid metabolism, hsa01100 Metabolic pathways, hsa04070 Phosphatidylinositol signaling system, hsa04072 Phospholipase D signaling pathway
0	DGKG	diacylglycerol kinase gamma [Source:HGNC Symbol;Acc:HGNC:2853]	hsa00561 Glycerolipid metabolism, hsa00564 Glycerophospholipid metabolism, hsa01100 Metabolic pathways, hsa04070 Phosphatidylinositol signaling system, hsa04072 Phospholipase D signaling pathway
0	DGKH	diacylglycerol kinase eta [Source:HGNC Symbol;Acc:HGNC:2854]	hsa00561 Glycerolipid metabolism, hsa00564 Glycerophospholipid metabolism, hsa01100 Metabolic pathways, hsa04070 Phosphatidylinositol signaling system, hsa04072 Phospholipase D signaling pathway
0	DGKQ	diacylglycerol kinase theta [Source:HGNC Symbol;Acc:HGNC:2856]	hsa00561 Glycerolipid metabolism, hsa00564 Glycerophospholipid metabolism, hsa01100 Metabolic pathways, hsa04070 Phosphatidylinositol signaling system, hsa04072 Phospholipase D signaling pathway
0	FUT11	fucosyltransferase 11 [Source:HGNC Symbol;Acc:HGNC:19233]	NA
0	CYB5R3	cytochrome b5 reductase 3 [Source:HGNC Symbol;Acc:HGNC:2873]	hsa00520 Amino sugar and nucleotide sugar metabolism
0	SLC26A2	solute carrier family 26 member 2 [Source:HGNC Symbol;Acc:HGNC:10994]	NA
0	AHCY	adenosylhomocysteinase [Source:HGNC Symbol;Acc:HGNC:343]	hsa00270 Cysteine and methionine metabolism, hsa01100 Metabolic pathways
0	HIGD2A	HIG1 hypoxia inducible domain family member 2A [Source:HGNC Symbol;Acc:HGNC:28311]	NA
0	SDR16C5	short chain dehydrogenase/reductase family 16C member 5 [Source:HGNC Symbol;Acc:HGNC:30311]	hsa00830 Retinol metabolism
0	PIKFYVE	phosphoinositide kinase, FYVE-type zinc finger containing [Source:HGNC Symbol;Acc:HGNC:23785]	hsa00562 Inositol phosphate metabolism, hsa01100 Metabolic pathways, hsa04070 Phosphatidylinositol signaling system, hsa04145 Phagosome, hsa04810 Regulation of actin cytoskeleton
0	SLC51A	solute carrier family 51 subunit alpha [Source:HGNC Symbol;Acc:HGNC:29955]	hsa04976 Bile secretion
0	PLD6	phospholipase D family member 6 [Source:HGNC Symbol;Acc:HGNC:30447]	NA
0	HACD2	3-hydroxyacyl-CoA dehydratase 2 [Source:HGNC Symbol;Acc:HGNC:9640]	hsa00062 Fatty acid elongation, hsa01040 Biosynthesis of unsaturated fatty acids, hsa01100 Metabolic pathways, hsa01212 Fatty acid metabolism
0	STT3B	STT3 oligosaccharyltransferase complex catalytic subunit B [Source:HGNC Symbol;Acc:HGNC:30611]	hsa00510 N-Glycan biosynthesis, hsa00513 Various types of N-glycan biosynthesis, hsa01100 Metabolic pathways, hsa04141 Protein processing in endoplasmic reticulum
0	ENO1	enolase 1 [Source:HGNC Symbol;Acc:HGNC:3350]	hsa00010 Glycolysis / Gluconeogenesis, hsa01100 Metabolic pathways, hsa01200 Carbon metabolism, hsa01230 Biosynthesis of amino acids, hsa03018 RNA degradation, hsa04066 HIF-1 signaling pathway
0	ENO2	enolase 2 [Source:HGNC Symbol;Acc:HGNC:3353]	hsa00010 Glycolysis / Gluconeogenesis, hsa01100 Metabolic pathways, hsa01200 Carbon metabolism, hsa01230 Biosynthesis of amino acids, hsa03018 RNA degradation, hsa04066 HIF-1 signaling pathway
0	ENO3	enolase 3 [Source:HGNC Symbol;Acc:HGNC:3354]	hsa00010 Glycolysis / Gluconeogenesis, hsa01100 Metabolic pathways, hsa01200 Carbon metabolism, hsa01230 Biosynthesis of amino acids, hsa03018 RNA degradation, hsa04066 HIF-1 signaling pathway
0	AK1	adenylate kinase 1 [Source:HGNC Symbol;Acc:HGNC:361]	hsa00230 Purine metabolism, hsa00730 Thiamine metabolism, hsa01100 Metabolic pathways
0	AK2	adenylate kinase 2 [Source:HGNC Symbol;Acc:HGNC:362]	hsa00230 Purine metabolism, hsa00730 Thiamine metabolism, hsa01100 Metabolic pathways
0	AK4	adenylate kinase 4 [Source:HGNC Symbol;Acc:HGNC:363]	hsa00230 Purine metabolism, hsa00730 Thiamine metabolism, hsa01100 Metabolic pathways
0	ALDH2	aldehyde dehydrogenase 2 family member [Source:HGNC Symbol;Acc:HGNC:404]	hsa00010 Glycolysis / Gluconeogenesis, hsa00053 Ascorbate and aldarate metabolism, hsa00071 Fatty acid degradation, hsa00280 Valine, leucine and isoleucine degradation, hsa00310 Lysine degradation, hsa00330 Arginine and proline metabolism, hsa00340 Histidine metabolism, hsa00380 Tryptophan metabolism, hsa00410 beta-Alanine metabolism, hsa00561 Glycerolipid metabolism, hsa00620 Pyruvate metabolism…
0	FABP5	fatty acid binding protein 5 [Source:HGNC Symbol;Acc:HGNC:3560]	hsa03320 PPAR signaling pathway
0	FABP6	fatty acid binding protein 6 [Source:HGNC Symbol;Acc:HGNC:3561]	hsa03320 PPAR signaling pathway
0	ACSL4	acyl-CoA synthetase long chain family member 4 [Source:HGNC Symbol;Acc:HGNC:3571]	hsa00061 Fatty acid biosynthesis, hsa00071 Fatty acid degradation, hsa01100 Metabolic pathways, hsa01212 Fatty acid metabolism, hsa03320 PPAR signaling pathway, hsa04146 Peroxisome, hsa04216 Ferroptosis, hsa04920 Adipocytokine signaling pathway
0	ALDH1B1	aldehyde dehydrogenase 1 family member B1 [Source:HGNC Symbol;Acc:HGNC:407]	hsa00010 Glycolysis / Gluconeogenesis, hsa00053 Ascorbate and aldarate metabolism, hsa00071 Fatty acid degradation, hsa00280 Valine, leucine and isoleucine degradation, hsa00310 Lysine degradation, hsa00330 Arginine and proline metabolism, hsa00340 Histidine metabolism, hsa00380 Tryptophan metabolism, hsa00410 beta-Alanine metabolism, hsa00561 Glycerolipid metabolism, hsa00620 Pyruvate metabolism…
0	ALDH1A3	aldehyde dehydrogenase 1 family member A3 [Source:HGNC Symbol;Acc:HGNC:409]	hsa00010 Glycolysis / Gluconeogenesis, hsa00340 Histidine metabolism, hsa00350 Tyrosine metabolism, hsa00360 Phenylalanine metabolism, hsa00410 beta-Alanine metabolism, hsa00980 Metabolism of xenobiotics by cytochrome P450, hsa00982 Drug metabolism - cytochrome P450, hsa01100 Metabolic pathways
0	ALDH3B1	aldehyde dehydrogenase 3 family member B1 [Source:HGNC Symbol;Acc:HGNC:410]	hsa00010 Glycolysis / Gluconeogenesis, hsa00340 Histidine metabolism, hsa00350 Tyrosine metabolism, hsa00360 Phenylalanine metabolism, hsa00410 beta-Alanine metabolism, hsa00980 Metabolism of xenobiotics by cytochrome P450, hsa00982 Drug metabolism - cytochrome P450, hsa01100 Metabolic pathways
0	DAGLB	diacylglycerol lipase beta [Source:HGNC Symbol;Acc:HGNC:28923]	hsa04723 Retrograde endocannabinoid signaling, hsa04925 Aldosterone synthesis and secretion
0	ALDOA	aldolase, fructose-bisphosphate A [Source:HGNC Symbol;Acc:HGNC:414]	hsa00010 Glycolysis / Gluconeogenesis, hsa00030 Pentose phosphate pathway, hsa00051 Fructose and mannose metabolism, hsa01100 Metabolic pathways, hsa01200 Carbon metabolism, hsa01230 Biosynthesis of amino acids, hsa04066 HIF-1 signaling pathway
0	CHSY1	chondroitin sulfate synthase 1 [Source:HGNC Symbol;Acc:HGNC:17198]	hsa00532 Glycosaminoglycan biosynthesis - chondroitin sulfate / dermatan sulfate, hsa01100 Metabolic pathways
0	INPP5F	inositol polyphosphate-5-phosphatase F [Source:HGNC Symbol;Acc:HGNC:17054]	hsa00562 Inositol phosphate metabolism, hsa01100 Metabolic pathways, hsa04070 Phosphatidylinositol signaling system
0	SACM1L	SAC1 like phosphatidylinositide phosphatase [Source:HGNC Symbol;Acc:HGNC:17059]	hsa00562 Inositol phosphate metabolism, hsa01100 Metabolic pathways, hsa04070 Phosphatidylinositol signaling system
0	NT5C2	5'-nucleotidase, cytosolic II [Source:HGNC Symbol;Acc:HGNC:8022]	hsa00230 Purine metabolism, hsa00240 Pyrimidine metabolism, hsa00760 Nicotinate and nicotinamide metabolism, hsa01100 Metabolic pathways
0	ALDOC	aldolase, fructose-bisphosphate C [Source:HGNC Symbol;Acc:HGNC:418]	hsa00010 Glycolysis / Gluconeogenesis, hsa00030 Pentose phosphate pathway, hsa00051 Fructose and mannose metabolism, hsa01100 Metabolic pathways, hsa01200 Carbon metabolism, hsa01230 Biosynthesis of amino acids, hsa04066 HIF-1 signaling pathway
0	PLCH1	phospholipase C eta 1 [Source:HGNC Symbol;Acc:HGNC:29185]	hsa00562 Inositol phosphate metabolism, hsa01100 Metabolic pathways
0	LPIN1	lipin 1 [Source:HGNC Symbol;Acc:HGNC:13345]	hsa00561 Glycerolipid metabolism, hsa00564 Glycerophospholipid metabolism, hsa01100 Metabolic pathways, hsa04150 mTOR signaling pathway	Significantly Downregulated by Palbociclib
0	PMPCA	peptidase, mitochondrial processing subunit alpha [Source:HGNC Symbol;Acc:HGNC:18667]	NA
0	ATP11A	ATPase phospholipid transporting 11A [Source:HGNC Symbol;Acc:HGNC:13552]	NA
0	PPIP5K2	diphosphoinositol pentakisphosphate kinase 2 [Source:HGNC Symbol;Acc:HGNC:29035]	hsa04070 Phosphatidylinositol signaling system
0	TNS2	tensin 2 [Source:HGNC Symbol;Acc:HGNC:19737]	NA
0	PIP5K1C	phosphatidylinositol-4-phosphate 5-kinase type 1 gamma [Source:HGNC Symbol;Acc:HGNC:8996]	hsa00562 Inositol phosphate metabolism, hsa01100 Metabolic pathways, hsa04070 Phosphatidylinositol signaling system, hsa04072 Phospholipase D signaling pathway, hsa04144 Endocytosis, hsa04510 Focal adhesion, hsa04666 Fc gamma R-mediated phagocytosis, hsa04810 Regulation of actin cytoskeleton
0	ATP6V0A2	ATPase H+ transporting V0 subunit a2 [Source:HGNC Symbol;Acc:HGNC:18481]	hsa00190 Oxidative phosphorylation, hsa01100 Metabolic pathways, hsa04142 Lysosome, hsa04145 Phagosome, hsa04721 Synaptic vesicle cycle, hsa04966 Collecting duct acid secretion
0	CA14	carbonic anhydrase 14 [Source:HGNC Symbol;Acc:HGNC:1372]	hsa00910 Nitrogen metabolism, hsa01100 Metabolic pathways
0	PLD3	phospholipase D family member 3 [Source:HGNC Symbol;Acc:HGNC:17158]	hsa00564 Glycerophospholipid metabolism, hsa00565 Ether lipid metabolism, hsa01100 Metabolic pathways
0	ATP6V1C2	ATPase H+ transporting V1 subunit C2 [Source:HGNC Symbol;Acc:HGNC:18264]	hsa00190 Oxidative phosphorylation, hsa01100 Metabolic pathways, hsa04145 Phagosome, hsa04150 mTOR signaling pathway, hsa04721 Synaptic vesicle cycle, hsa04966 Collecting duct acid secretion
0	FTH1	ferritin heavy chain 1 [Source:HGNC Symbol;Acc:HGNC:3976]	hsa04216 Ferroptosis, hsa04217 Necroptosis, hsa04978 Mineral absorption
0	FTL	ferritin light chain [Source:HGNC Symbol;Acc:HGNC:3999]	hsa04216 Ferroptosis, hsa04217 Necroptosis, hsa04978 Mineral absorption
0	LCLAT1	lysocardiolipin acyltransferase 1 [Source:HGNC Symbol;Acc:HGNC:26756]	hsa00561 Glycerolipid metabolism, hsa00564 Glycerophospholipid metabolism, hsa01100 Metabolic pathways
0	CERS6	ceramide synthase 6 [Source:HGNC Symbol;Acc:HGNC:23826]	hsa00600 Sphingolipid metabolism, hsa01100 Metabolic pathways, hsa04071 Sphingolipid signaling pathway
0	PLCXD2	phosphatidylinositol specific phospholipase C X domain containing 2 [Source:HGNC Symbol;Acc:HGNC:26462]	NA
0	SULT4A1	sulfotransferase family 4A member 1 [Source:HGNC Symbol;Acc:HGNC:14903]	NA
0	GALNT1	polypeptide N-acetylgalactosaminyltransferase 1 [Source:HGNC Symbol;Acc:HGNC:4123]	hsa00512 Mucin type O-glycan biosynthesis, hsa00514 Other types of O-glycan biosynthesis, hsa01100 Metabolic pathways
0	GALNT2	polypeptide N-acetylgalactosaminyltransferase 2 [Source:HGNC Symbol;Acc:HGNC:4124]	hsa00512 Mucin type O-glycan biosynthesis, hsa00514 Other types of O-glycan biosynthesis, hsa01100 Metabolic pathways
0	MTHFD1L	methylenetetrahydrofolate dehydrogenase (NADP+ dependent) 1 like [Source:HGNC Symbol;Acc:HGNC:21055]	hsa00670 One carbon pool by folate, hsa01100 Metabolic pathways
0	GALNT3	polypeptide N-acetylgalactosaminyltransferase 3 [Source:HGNC Symbol;Acc:HGNC:4125]	hsa00512 Mucin type O-glycan biosynthesis, hsa00514 Other types of O-glycan biosynthesis, hsa01100 Metabolic pathways
0	AOC1	amine oxidase copper containing 1 [Source:HGNC Symbol;Acc:HGNC:80]	hsa00330 Arginine and proline metabolism, hsa00340 Histidine metabolism, hsa00380 Tryptophan metabolism, hsa01100 Metabolic pathways
0	GCK	glucokinase [Source:HGNC Symbol;Acc:HGNC:4195]	hsa00010 Glycolysis / Gluconeogenesis, hsa00052 Galactose metabolism, hsa00500 Starch and sucrose metabolism, hsa00520 Amino sugar and nucleotide sugar metabolism, hsa00524 Neomycin, kanamycin and gentamicin biosynthesis, hsa01100 Metabolic pathways, hsa01200 Carbon metabolism, hsa04910 Insulin signaling pathway, hsa04911 Insulin secretion, hsa04917 Prolactin signaling pathway, hsa04922 Glucagon …
0	MAGEA2B	MAGE family member A2B [Source:HGNC Symbol;Acc:HGNC:19340]	NA
0	GFPT1	glutamine--fructose-6-phosphate transaminase 1 [Source:HGNC Symbol;Acc:HGNC:4241]	hsa00250 Alanine, aspartate and glutamate metabolism, hsa00520 Amino sugar and nucleotide sugar metabolism, hsa01100 Metabolic pathways
0	GGT1	gamma-glutamyltransferase 1 [Source:HGNC Symbol;Acc:HGNC:4250]	hsa00430 Taurine and hypotaurine metabolism, hsa00480 Glutathione metabolism, hsa00590 Arachidonic acid metabolism, hsa01100 Metabolic pathways
0	B4GALT1	beta-1,4-galactosyltransferase 1 [Source:HGNC Symbol;Acc:HGNC:924]	hsa00052 Galactose metabolism, hsa00510 N-Glycan biosynthesis, hsa00513 Various types of N-glycan biosynthesis, hsa00514 Other types of O-glycan biosynthesis, hsa00515 Mannose type O-glycan biosynthesis, hsa00533 Glycosaminoglycan biosynthesis - keratan sulfate, hsa00601 Glycosphingolipid biosynthesis - lacto and neolacto series, hsa01100 Metabolic pathways
0	GGT7	gamma-glutamyltransferase 7 [Source:HGNC Symbol;Acc:HGNC:4259]	hsa00430 Taurine and hypotaurine metabolism, hsa00480 Glutathione metabolism, hsa01100 Metabolic pathways
0	GGT5	gamma-glutamyltransferase 5 [Source:HGNC Symbol;Acc:HGNC:4260]	hsa00430 Taurine and hypotaurine metabolism, hsa00480 Glutathione metabolism, hsa00590 Arachidonic acid metabolism, hsa01100 Metabolic pathways
0	ACAD8	acyl-CoA dehydrogenase family member 8 [Source:HGNC Symbol;Acc:HGNC:87]	hsa00280 Valine, leucine and isoleucine degradation, hsa01100 Metabolic pathways
0	AMPD2	adenosine monophosphate deaminase 2 [Source:HGNC Symbol;Acc:HGNC:469]	hsa00230 Purine metabolism, hsa01100 Metabolic pathways
0	INPP5J	inositol polyphosphate-5-phosphatase J [Source:HGNC Symbol;Acc:HGNC:8956]	hsa00562 Inositol phosphate metabolism
0	AMPD3	adenosine monophosphate deaminase 3 [Source:HGNC Symbol;Acc:HGNC:470]	hsa00230 Purine metabolism, hsa01100 Metabolic pathways
0	MAT2B	methionine adenosyltransferase 2B [Source:HGNC Symbol;Acc:HGNC:6905]	hsa00270 Cysteine and methionine metabolism, hsa01100 Metabolic pathways, hsa01230 Biosynthesis of amino acids
0	GLS	glutaminase [Source:HGNC Symbol;Acc:HGNC:4331]	hsa00220 Arginine biosynthesis, hsa00250 Alanine, aspartate and glutamate metabolism, hsa00471 D-Glutamine and D-glutamate metabolism, hsa01100 Metabolic pathways, hsa04724 Glutamatergic synapse, hsa04727 GABAergic synapse, hsa04964 Proximal tubule bicarbonate reclamation
0	GLRX	glutaredoxin [Source:HGNC Symbol;Acc:HGNC:4330]	NA
0	GMPR	guanosine monophosphate reductase [Source:HGNC Symbol;Acc:HGNC:4376]	hsa00230 Purine metabolism, hsa01100 Metabolic pathways
0	SLCO4A1	solute carrier organic anion transporter family member 4A1 [Source:HGNC Symbol;Acc:HGNC:10953]	NA
0	SLCO3A1	solute carrier organic anion transporter family member 3A1 [Source:HGNC Symbol;Acc:HGNC:10952]	NA
0	B4GALNT3	beta-1,4-N-acetyl-galactosaminyltransferase 3 [Source:HGNC Symbol;Acc:HGNC:24137]	hsa00513 Various types of N-glycan biosynthesis, hsa01100 Metabolic pathways
0	HEXD	hexosaminidase D [Source:HGNC Symbol;Acc:HGNC:26307]	hsa00511 Other glycan degradation, hsa00513 Various types of N-glycan biosynthesis, hsa01100 Metabolic pathways
0	SLC26A11	solute carrier family 26 member 11 [Source:HGNC Symbol;Acc:HGNC:14471]	NA
0	ZADH2	zinc binding alcohol dehydrogenase domain containing 2 [Source:HGNC Symbol;Acc:HGNC:28697]	NA
0	ATP11C	ATPase phospholipid transporting 11C [Source:HGNC Symbol;Acc:HGNC:13554]	NA
0	GPX1	glutathione peroxidase 1 [Source:HGNC Symbol;Acc:HGNC:4553]	hsa00480 Glutathione metabolism, hsa00590 Arachidonic acid metabolism, hsa01100 Metabolic pathways, hsa04918 Thyroid hormone synthesis
0	GPX3	glutathione peroxidase 3 [Source:HGNC Symbol;Acc:HGNC:4555]	hsa00480 Glutathione metabolism, hsa00590 Arachidonic acid metabolism, hsa01100 Metabolic pathways, hsa04918 Thyroid hormone synthesis
0	GPX4	glutathione peroxidase 4 [Source:HGNC Symbol;Acc:HGNC:4556]	hsa00480 Glutathione metabolism, hsa01100 Metabolic pathways, hsa04216 Ferroptosis
0	SLC27A6	solute carrier family 27 member 6 [Source:HGNC Symbol;Acc:HGNC:11000]	hsa03320 PPAR signaling pathway
0	ACAD9	acyl-CoA dehydrogenase family member 9 [Source:HGNC Symbol;Acc:HGNC:21497]	NA
0	PHPT1	phosphohistidine phosphatase 1 [Source:HGNC Symbol;Acc:HGNC:30033]	NA
0	SLC25A4	solute carrier family 25 member 4 [Source:HGNC Symbol;Acc:HGNC:10990]	hsa04020 Calcium signaling pathway, hsa04022 cGMP-PKG signaling pathway, hsa04217 Necroptosis, hsa04218 Cellular senescence
0	SLC25A5	solute carrier family 25 member 5 [Source:HGNC Symbol;Acc:HGNC:10991]	hsa04020 Calcium signaling pathway, hsa04022 cGMP-PKG signaling pathway, hsa04217 Necroptosis, hsa04218 Cellular senescence
0	CYP2S1	cytochrome P450 family 2 subfamily S member 1 [Source:HGNC Symbol;Acc:HGNC:15654]	hsa00830 Retinol metabolism, hsa00980 Metabolism of xenobiotics by cytochrome P450, hsa01100 Metabolic pathways
0	PYCR2	pyrroline-5-carboxylate reductase 2 [Source:HGNC Symbol;Acc:HGNC:30262]	hsa00330 Arginine and proline metabolism, hsa01100 Metabolic pathways, hsa01230 Biosynthesis of amino acids
0	NME7	NME/NM23 family member 7 [Source:HGNC Symbol;Acc:HGNC:20461]	hsa00230 Purine metabolism, hsa00240 Pyrimidine metabolism, hsa00983 Drug metabolism - other enzymes, hsa01100 Metabolic pathways
0	GMPPB	GDP-mannose pyrophosphorylase B [Source:HGNC Symbol;Acc:HGNC:22932]	hsa00051 Fructose and mannose metabolism, hsa00520 Amino sugar and nucleotide sugar metabolism, hsa01100 Metabolic pathways
0	GMPPA	GDP-mannose pyrophosphorylase A [Source:HGNC Symbol;Acc:HGNC:22923]	hsa00051 Fructose and mannose metabolism, hsa00520 Amino sugar and nucleotide sugar metabolism, hsa01100 Metabolic pathways
0	CERS2	ceramide synthase 2 [Source:HGNC Symbol;Acc:HGNC:14076]	hsa00600 Sphingolipid metabolism, hsa01100 Metabolic pathways, hsa04071 Sphingolipid signaling pathway
0	HSD17B10	hydroxysteroid 17-beta dehydrogenase 10 [Source:HGNC Symbol;Acc:HGNC:4800]	hsa00280 Valine, leucine and isoleucine degradation, hsa01100 Metabolic pathways
0	HEXB	hexosaminidase subunit beta [Source:HGNC Symbol;Acc:HGNC:4879]	hsa00511 Other glycan degradation, hsa00513 Various types of N-glycan biosynthesis, hsa00520 Amino sugar and nucleotide sugar metabolism, hsa00531 Glycosaminoglycan degradation, hsa00603 Glycosphingolipid biosynthesis - globo and isoglobo series, hsa00604 Glycosphingolipid biosynthesis - ganglio series, hsa01100 Metabolic pathways, hsa04142 Lysosome
0	NT5C	5', 3'-nucleotidase, cytosolic [Source:HGNC Symbol;Acc:HGNC:17144]	hsa00230 Purine metabolism, hsa00240 Pyrimidine metabolism, hsa00760 Nicotinate and nicotinamide metabolism, hsa01100 Metabolic pathways
0	HK1	hexokinase 1 [Source:HGNC Symbol;Acc:HGNC:4922]	hsa00010 Glycolysis / Gluconeogenesis, hsa00051 Fructose and mannose metabolism, hsa00052 Galactose metabolism, hsa00500 Starch and sucrose metabolism, hsa00520 Amino sugar and nucleotide sugar metabolism, hsa00524 Neomycin, kanamycin and gentamicin biosynthesis, hsa01100 Metabolic pathways, hsa01200 Carbon metabolism, hsa04066 HIF-1 signaling pathway, hsa04910 Insulin signaling pathway, hsa04973…
0	HK2	hexokinase 2 [Source:HGNC Symbol;Acc:HGNC:4923]	hsa00010 Glycolysis / Gluconeogenesis, hsa00051 Fructose and mannose metabolism, hsa00052 Galactose metabolism, hsa00500 Starch and sucrose metabolism, hsa00520 Amino sugar and nucleotide sugar metabolism, hsa00524 Neomycin, kanamycin and gentamicin biosynthesis, hsa01100 Metabolic pathways, hsa01200 Carbon metabolism, hsa04066 HIF-1 signaling pathway, hsa04910 Insulin signaling pathway, hsa04973…
0	AOC2	amine oxidase copper containing 2 [Source:HGNC Symbol;Acc:HGNC:549]	hsa00260 Glycine, serine and threonine metabolism, hsa00350 Tyrosine metabolism, hsa00360 Phenylalanine metabolism, hsa00410 beta-Alanine metabolism, hsa01100 Metabolic pathways
0	HMOX1	heme oxygenase 1 [Source:HGNC Symbol;Acc:HGNC:5013]	hsa00860 Porphyrin and chlorophyll metabolism, hsa01100 Metabolic pathways, hsa04066 HIF-1 signaling pathway, hsa04216 Ferroptosis, hsa04978 Mineral absorption
0	HMOX2	heme oxygenase 2 [Source:HGNC Symbol;Acc:HGNC:5014]	hsa00860 Porphyrin and chlorophyll metabolism, hsa01100 Metabolic pathways, hsa04978 Mineral absorption
0	CHSY3	chondroitin sulfate synthase 3 [Source:HGNC Symbol;Acc:HGNC:24293]	hsa00532 Glycosaminoglycan biosynthesis - chondroitin sulfate / dermatan sulfate, hsa01100 Metabolic pathways
0	B4GALNT4	beta-1,4-N-acetyl-galactosaminyltransferase 4 [Source:HGNC Symbol;Acc:HGNC:26315]	hsa00513 Various types of N-glycan biosynthesis, hsa01100 Metabolic pathways
0	ACER2	alkaline ceramidase 2 [Source:HGNC Symbol;Acc:HGNC:23675]	hsa00600 Sphingolipid metabolism, hsa01100 Metabolic pathways, hsa04071 Sphingolipid signaling pathway
0	IMPA1	inositol monophosphatase 1 [Source:HGNC Symbol;Acc:HGNC:6050]	hsa00562 Inositol phosphate metabolism, hsa01100 Metabolic pathways, hsa04070 Phosphatidylinositol signaling system
0	IMPA2	inositol monophosphatase 2 [Source:HGNC Symbol;Acc:HGNC:6051]	hsa00562 Inositol phosphate metabolism, hsa01100 Metabolic pathways, hsa04070 Phosphatidylinositol signaling system
0	IMPDH1	inosine monophosphate dehydrogenase 1 [Source:HGNC Symbol;Acc:HGNC:6052]	hsa00230 Purine metabolism, hsa00983 Drug metabolism - other enzymes, hsa01100 Metabolic pathways
0	IMPDH2	inosine monophosphate dehydrogenase 2 [Source:HGNC Symbol;Acc:HGNC:6053]	hsa00230 Purine metabolism, hsa00983 Drug metabolism - other enzymes, hsa01100 Metabolic pathways
0	INPP4A	inositol polyphosphate-4-phosphatase type I A [Source:HGNC Symbol;Acc:HGNC:6074]	hsa00562 Inositol phosphate metabolism, hsa01100 Metabolic pathways, hsa04070 Phosphatidylinositol signaling system
0	INPP5A	inositol polyphosphate-5-phosphatase A [Source:HGNC Symbol;Acc:HGNC:6076]	hsa00562 Inositol phosphate metabolism, hsa01100 Metabolic pathways, hsa04070 Phosphatidylinositol signaling system, hsa04910 Insulin signaling pathway
0	INPP5B	inositol polyphosphate-5-phosphatase B [Source:HGNC Symbol;Acc:HGNC:6077]	hsa00562 Inositol phosphate metabolism, hsa01100 Metabolic pathways, hsa04070 Phosphatidylinositol signaling system
0	INPP5D	inositol polyphosphate-5-phosphatase D [Source:HGNC Symbol;Acc:HGNC:6079]	hsa00562 Inositol phosphate metabolism, hsa01100 Metabolic pathways, hsa04070 Phosphatidylinositol signaling system, hsa04662 B cell receptor signaling pathway, hsa04664 Fc epsilon RI signaling pathway, hsa04666 Fc gamma R-mediated phagocytosis
0	INPPL1	inositol polyphosphate phosphatase like 1 [Source:HGNC Symbol;Acc:HGNC:6080]	hsa00562 Inositol phosphate metabolism, hsa01100 Metabolic pathways, hsa04070 Phosphatidylinositol signaling system, hsa04662 B cell receptor signaling pathway, hsa04666 Fc gamma R-mediated phagocytosis, hsa04910 Insulin signaling pathway
0	IREB2	iron responsive element binding protein 2 [Source:HGNC Symbol;Acc:HGNC:6115]	NA
0	STT3A	STT3 oligosaccharyltransferase complex catalytic subunit A [Source:HGNC Symbol;Acc:HGNC:6172]	hsa00510 N-Glycan biosynthesis, hsa00513 Various types of N-glycan biosynthesis, hsa01100 Metabolic pathways, hsa04141 Protein processing in endoplasmic reticulum
0	ITPKB	inositol-trisphosphate 3-kinase B [Source:HGNC Symbol;Acc:HGNC:6179]	hsa00562 Inositol phosphate metabolism, hsa01100 Metabolic pathways, hsa04020 Calcium signaling pathway, hsa04070 Phosphatidylinositol signaling system
0	HSD11B1L	hydroxysteroid 11-beta dehydrogenase 1 like [Source:HGNC Symbol;Acc:HGNC:30419]	hsa00140 Steroid hormone biosynthesis, hsa00980 Metabolism of xenobiotics by cytochrome P450, hsa01100 Metabolic pathways
0	MIA3	MIA SH3 domain ER export factor 3 [Source:HGNC Symbol;Acc:HGNC:24008]	NA
0	CA13	carbonic anhydrase 13 [Source:HGNC Symbol;Acc:HGNC:14914]	hsa00910 Nitrogen metabolism, hsa01100 Metabolic pathways
0	ACP7	acid phosphatase 7, tartrate resistant (putative) [Source:HGNC Symbol;Acc:HGNC:33781]	NA
0	LBR	lamin B receptor [Source:HGNC Symbol;Acc:HGNC:6518]	hsa00100 Steroid biosynthesis, hsa01100 Metabolic pathways	Significantly Downregulated by Palbociclib
0	LDHA	lactate dehydrogenase A [Source:HGNC Symbol;Acc:HGNC:6535]	hsa00010 Glycolysis / Gluconeogenesis, hsa00270 Cysteine and methionine metabolism, hsa00620 Pyruvate metabolism, hsa00640 Propanoate metabolism, hsa01100 Metabolic pathways, hsa04066 HIF-1 signaling pathway, hsa04922 Glucagon signaling pathway
0	LDHB	lactate dehydrogenase B [Source:HGNC Symbol;Acc:HGNC:6541]	hsa00010 Glycolysis / Gluconeogenesis, hsa00270 Cysteine and methionine metabolism, hsa00620 Pyruvate metabolism, hsa00640 Propanoate metabolism, hsa01100 Metabolic pathways, hsa04066 HIF-1 signaling pathway, hsa04922 Glucagon signaling pathway
0	LIPE	lipase E, hormone sensitive type [Source:HGNC Symbol;Acc:HGNC:6621]	hsa04024 cAMP signaling pathway, hsa04152 AMPK signaling pathway, hsa04371 Apelin signaling pathway, hsa04910 Insulin signaling pathway, hsa04923 Regulation of lipolysis in adipocytes, hsa04925 Aldosterone synthesis and secretion
0	FADS3	fatty acid desaturase 3 [Source:HGNC Symbol;Acc:HGNC:3576]	NA
0	PLPP6	phospholipid phosphatase 6 [Source:HGNC Symbol;Acc:HGNC:23682]	NA
0	MAOA	monoamine oxidase A [Source:HGNC Symbol;Acc:HGNC:6833]	hsa00260 Glycine, serine and threonine metabolism, hsa00330 Arginine and proline metabolism, hsa00340 Histidine metabolism, hsa00350 Tyrosine metabolism, hsa00360 Phenylalanine metabolism, hsa00380 Tryptophan metabolism, hsa00982 Drug metabolism - cytochrome P450, hsa01100 Metabolic pathways, hsa04726 Serotonergic synapse, hsa04728 Dopaminergic synapse
0	MAOB	monoamine oxidase B [Source:HGNC Symbol;Acc:HGNC:6834]	hsa00260 Glycine, serine and threonine metabolism, hsa00330 Arginine and proline metabolism, hsa00340 Histidine metabolism, hsa00350 Tyrosine metabolism, hsa00360 Phenylalanine metabolism, hsa00380 Tryptophan metabolism, hsa00982 Drug metabolism - cytochrome P450, hsa01100 Metabolic pathways, hsa04726 Serotonergic synapse, hsa04728 Dopaminergic synapse
0	MAT1A	methionine adenosyltransferase 1A [Source:HGNC Symbol;Acc:HGNC:6903]	hsa00270 Cysteine and methionine metabolism, hsa01100 Metabolic pathways, hsa01230 Biosynthesis of amino acids
0	MAT2A	methionine adenosyltransferase 2A [Source:HGNC Symbol;Acc:HGNC:6904]	hsa00270 Cysteine and methionine metabolism, hsa01100 Metabolic pathways, hsa01230 Biosynthesis of amino acids
0	MDH1	malate dehydrogenase 1 [Source:HGNC Symbol;Acc:HGNC:6970]	hsa00020 Citrate cycle (TCA cycle), hsa00270 Cysteine and methionine metabolism, hsa00620 Pyruvate metabolism, hsa00630 Glyoxylate and dicarboxylate metabolism, hsa01100 Metabolic pathways, hsa01200 Carbon metabolism, hsa04964 Proximal tubule bicarbonate reclamation
0	MDH2	malate dehydrogenase 2 [Source:HGNC Symbol;Acc:HGNC:6971]	hsa00020 Citrate cycle (TCA cycle), hsa00270 Cysteine and methionine metabolism, hsa00620 Pyruvate metabolism, hsa00630 Glyoxylate and dicarboxylate metabolism, hsa01100 Metabolic pathways, hsa01200 Carbon metabolism
0	MPST	mercaptopyruvate sulfurtransferase [Source:HGNC Symbol;Acc:HGNC:7223]	hsa00270 Cysteine and methionine metabolism, hsa00920 Sulfur metabolism, hsa01100 Metabolic pathways, hsa04122 Sulfur relay system
0	MTHFD2L	methylenetetrahydrofolate dehydrogenase (NADP+ dependent) 2 like [Source:HGNC Symbol;Acc:HGNC:31865]	hsa00670 One carbon pool by folate, hsa01100 Metabolic pathways
0	MTHFD1	methylenetetrahydrofolate dehydrogenase, cyclohydrolase and formyltetrahydrofolate synthetase 1 [Source:HGNC Symbol;Acc:HGNC:7432]	hsa00670 One carbon pool by folate, hsa01100 Metabolic pathways
0	MYO5B	myosin VB [Source:HGNC Symbol;Acc:HGNC:7603]	NA
0	ATP1A1	ATPase Na+/K+ transporting subunit alpha 1 [Source:HGNC Symbol;Acc:HGNC:799]	hsa04022 cGMP-PKG signaling pathway, hsa04024 cAMP signaling pathway, hsa04260 Cardiac muscle contraction, hsa04261 Adrenergic signaling in cardiomyocytes, hsa04911 Insulin secretion, hsa04918 Thyroid hormone synthesis, hsa04919 Thyroid hormone signaling pathway, hsa04925 Aldosterone synthesis and secretion, hsa04960 Aldosterone-regulated sodium reabsorption, hsa04961 Endocrine and other factor-r…
0	ATP1A3	ATPase Na+/K+ transporting subunit alpha 3 [Source:HGNC Symbol;Acc:HGNC:801]	hsa04022 cGMP-PKG signaling pathway, hsa04024 cAMP signaling pathway, hsa04260 Cardiac muscle contraction, hsa04261 Adrenergic signaling in cardiomyocytes, hsa04911 Insulin secretion, hsa04918 Thyroid hormone synthesis, hsa04919 Thyroid hormone signaling pathway, hsa04925 Aldosterone synthesis and secretion, hsa04960 Aldosterone-regulated sodium reabsorption, hsa04961 Endocrine and other factor-r…
0	ACO1	aconitase 1 [Source:HGNC Symbol;Acc:HGNC:117]	hsa00020 Citrate cycle (TCA cycle), hsa00630 Glyoxylate and dicarboxylate metabolism, hsa01100 Metabolic pathways, hsa01200 Carbon metabolism, hsa01210 2-Oxocarboxylic acid metabolism, hsa01230 Biosynthesis of amino acids
0	ATP1B1	ATPase Na+/K+ transporting subunit beta 1 [Source:HGNC Symbol;Acc:HGNC:804]	hsa04022 cGMP-PKG signaling pathway, hsa04024 cAMP signaling pathway, hsa04260 Cardiac muscle contraction, hsa04261 Adrenergic signaling in cardiomyocytes, hsa04911 Insulin secretion, hsa04918 Thyroid hormone synthesis, hsa04919 Thyroid hormone signaling pathway, hsa04925 Aldosterone synthesis and secretion, hsa04960 Aldosterone-regulated sodium reabsorption, hsa04961 Endocrine and other factor-r…
0	ATP1B3	ATPase Na+/K+ transporting subunit beta 3 [Source:HGNC Symbol;Acc:HGNC:806]	hsa04022 cGMP-PKG signaling pathway, hsa04024 cAMP signaling pathway, hsa04260 Cardiac muscle contraction, hsa04261 Adrenergic signaling in cardiomyocytes, hsa04911 Insulin secretion, hsa04918 Thyroid hormone synthesis, hsa04919 Thyroid hormone signaling pathway, hsa04925 Aldosterone synthesis and secretion, hsa04960 Aldosterone-regulated sodium reabsorption, hsa04961 Endocrine and other factor-r…
0	NME1	NME/NM23 nucleoside diphosphate kinase 1 [Source:HGNC Symbol;Acc:HGNC:7849]	hsa00230 Purine metabolism, hsa00240 Pyrimidine metabolism, hsa00983 Drug metabolism - other enzymes, hsa01100 Metabolic pathways
0	NME2	NME/NM23 nucleoside diphosphate kinase 2 [Source:HGNC Symbol;Acc:HGNC:7850]	hsa00230 Purine metabolism, hsa00240 Pyrimidine metabolism, hsa00983 Drug metabolism - other enzymes, hsa01100 Metabolic pathways
0	ATP2B1	ATPase plasma membrane Ca2+ transporting 1 [Source:HGNC Symbol;Acc:HGNC:814]	hsa04020 Calcium signaling pathway, hsa04022 cGMP-PKG signaling pathway, hsa04024 cAMP signaling pathway, hsa04261 Adrenergic signaling in cardiomyocytes, hsa04925 Aldosterone synthesis and secretion, hsa04961 Endocrine and other factor-regulated calcium reabsorption, hsa04970 Salivary secretion, hsa04972 Pancreatic secretion, hsa04978 Mineral absorption
0	ATP2B4	ATPase plasma membrane Ca2+ transporting 4 [Source:HGNC Symbol;Acc:HGNC:817]	hsa04020 Calcium signaling pathway, hsa04022 cGMP-PKG signaling pathway, hsa04024 cAMP signaling pathway, hsa04261 Adrenergic signaling in cardiomyocytes, hsa04925 Aldosterone synthesis and secretion, hsa04961 Endocrine and other factor-regulated calcium reabsorption, hsa04970 Salivary secretion, hsa04972 Pancreatic secretion, hsa04978 Mineral absorption
0	GPX8	glutathione peroxidase 8 (putative) [Source:HGNC Symbol;Acc:HGNC:33100]	hsa00480 Glutathione metabolism, hsa00590 Arachidonic acid metabolism, hsa01100 Metabolic pathways, hsa04918 Thyroid hormone synthesis
0	ACO2	aconitase 2 [Source:HGNC Symbol;Acc:HGNC:118]	hsa00020 Citrate cycle (TCA cycle), hsa00630 Glyoxylate and dicarboxylate metabolism, hsa01100 Metabolic pathways, hsa01200 Carbon metabolism, hsa01210 2-Oxocarboxylic acid metabolism, hsa01230 Biosynthesis of amino acids
0	P4HA1	prolyl 4-hydroxylase subunit alpha 1 [Source:HGNC Symbol;Acc:HGNC:8546]	hsa00330 Arginine and proline metabolism, hsa01100 Metabolic pathways
0	PAFAH1B1	platelet activating factor acetylhydrolase 1b regulatory subunit 1 [Source:HGNC Symbol;Acc:HGNC:8574]	hsa00565 Ether lipid metabolism, hsa01100 Metabolic pathways
0	PAFAH1B2	platelet activating factor acetylhydrolase 1b catalytic subunit 2 [Source:HGNC Symbol;Acc:HGNC:8575]	hsa00565 Ether lipid metabolism, hsa01100 Metabolic pathways
0	PAFAH1B3	platelet activating factor acetylhydrolase 1b catalytic subunit 3 [Source:HGNC Symbol;Acc:HGNC:8576]	hsa00565 Ether lipid metabolism, hsa01100 Metabolic pathways
0	PAFAH2	platelet activating factor acetylhydrolase 2 [Source:HGNC Symbol;Acc:HGNC:8579]	hsa00565 Ether lipid metabolism, hsa01100 Metabolic pathways
0	CHST11	carbohydrate sulfotransferase 11 [Source:HGNC Symbol;Acc:HGNC:17422]	hsa00532 Glycosaminoglycan biosynthesis - chondroitin sulfate / dermatan sulfate
0	PRDX1	peroxiredoxin 1 [Source:HGNC Symbol;Acc:HGNC:9352]	hsa04146 Peroxisome
0	GLRX2	glutaredoxin 2 [Source:HGNC Symbol;Acc:HGNC:16065]	NA
0	ABHD5	abhydrolase domain containing 5 [Source:HGNC Symbol;Acc:HGNC:21396]	hsa04923 Regulation of lipolysis in adipocytes
0	MECR	mitochondrial trans-2-enoyl-CoA reductase [Source:HGNC Symbol;Acc:HGNC:19691]	hsa00061 Fatty acid biosynthesis, hsa00062 Fatty acid elongation, hsa01100 Metabolic pathways, hsa01212 Fatty acid metabolism
0	HSD17B11	hydroxysteroid 17-beta dehydrogenase 11 [Source:HGNC Symbol;Acc:HGNC:22960]	NA
0	HSD17B14	hydroxysteroid 17-beta dehydrogenase 14 [Source:HGNC Symbol;Acc:HGNC:23238]	NA
0	PLCE1	phospholipase C epsilon 1 [Source:HGNC Symbol;Acc:HGNC:17175]	hsa00562 Inositol phosphate metabolism, hsa01100 Metabolic pathways, hsa04014 Ras signaling pathway, hsa04015 Rap1 signaling pathway, hsa04020 Calcium signaling pathway, hsa04024 cAMP signaling pathway, hsa04070 Phosphatidylinositol signaling system, hsa04919 Thyroid hormone signaling pathway
0	ACP6	acid phosphatase 6, lysophosphatidic [Source:HGNC Symbol;Acc:HGNC:29609]	NA
0	GMPR2	guanosine monophosphate reductase 2 [Source:HGNC Symbol;Acc:HGNC:4377]	hsa00230 Purine metabolism, hsa01100 Metabolic pathways
0	SLC25A37	solute carrier family 25 member 37 [Source:HGNC Symbol;Acc:HGNC:29786]	NA
0	PDE2A	phosphodiesterase 2A [Source:HGNC Symbol;Acc:HGNC:8777]	hsa00230 Purine metabolism, hsa01100 Metabolic pathways, hsa04022 cGMP-PKG signaling pathway, hsa04740 Olfactory transduction, hsa04925 Aldosterone synthesis and secretion
0	PDE3B	phosphodiesterase 3B [Source:HGNC Symbol;Acc:HGNC:8779]	hsa00230 Purine metabolism, hsa01100 Metabolic pathways, hsa04022 cGMP-PKG signaling pathway, hsa04024 cAMP signaling pathway, hsa04371 Apelin signaling pathway, hsa04910 Insulin signaling pathway, hsa04914 Progesterone-mediated oocyte maturation, hsa04922 Glucagon signaling pathway, hsa04923 Regulation of lipolysis in adipocytes, hsa04924 Renin secretion
0	PDE4A	phosphodiesterase 4A [Source:HGNC Symbol;Acc:HGNC:8780]	hsa00230 Purine metabolism, hsa01100 Metabolic pathways, hsa04024 cAMP signaling pathway
0	PDE4B	phosphodiesterase 4B [Source:HGNC Symbol;Acc:HGNC:8781]	hsa00230 Purine metabolism, hsa01100 Metabolic pathways, hsa04024 cAMP signaling pathway
0	IP6K2	inositol hexakisphosphate kinase 2 [Source:HGNC Symbol;Acc:HGNC:17313]	hsa04070 Phosphatidylinositol signaling system
0	HACD3	3-hydroxyacyl-CoA dehydratase 3 [Source:HGNC Symbol;Acc:HGNC:24175]	hsa00062 Fatty acid elongation, hsa01040 Biosynthesis of unsaturated fatty acids, hsa01100 Metabolic pathways, hsa01212 Fatty acid metabolism
0	CTDSPL2	CTD small phosphatase like 2 [Source:HGNC Symbol;Acc:HGNC:26936]	NA
0	PDE7A	phosphodiesterase 7A [Source:HGNC Symbol;Acc:HGNC:8791]	hsa00230 Purine metabolism, hsa01100 Metabolic pathways
0	PDE8A	phosphodiesterase 8A [Source:HGNC Symbol;Acc:HGNC:8793]	hsa00230 Purine metabolism, hsa01100 Metabolic pathways
0	NT5DC3	5'-nucleotidase domain containing 3 [Source:HGNC Symbol;Acc:HGNC:30826]	NA
0	ATP5MC1	ATP synthase membrane subunit c locus 1 [Source:HGNC Symbol;Acc:HGNC:841]	hsa00190 Oxidative phosphorylation, hsa01100 Metabolic pathways
0	ATP5MC2	ATP synthase membrane subunit c locus 2 [Source:HGNC Symbol;Acc:HGNC:842]	hsa00190 Oxidative phosphorylation, hsa01100 Metabolic pathways
0	CYB5R2	cytochrome b5 reductase 2 [Source:HGNC Symbol;Acc:HGNC:24376]	hsa00520 Amino sugar and nucleotide sugar metabolism
0	CYB5R1	cytochrome b5 reductase 1 [Source:HGNC Symbol;Acc:HGNC:13397]	hsa00520 Amino sugar and nucleotide sugar metabolism
0	WWOX	WW domain containing oxidoreductase [Source:HGNC Symbol;Acc:HGNC:12799]	NA
0	ATP5MC3	ATP synthase membrane subunit c locus 3 [Source:HGNC Symbol;Acc:HGNC:843]	hsa00190 Oxidative phosphorylation, hsa01100 Metabolic pathways
0	GALNT7	polypeptide N-acetylgalactosaminyltransferase 7 [Source:HGNC Symbol;Acc:HGNC:4129]	hsa00512 Mucin type O-glycan biosynthesis, hsa00514 Other types of O-glycan biosynthesis, hsa01100 Metabolic pathways
0	ATP8B1	ATPase phospholipid transporting 8B1 [Source:HGNC Symbol;Acc:HGNC:3706]	NA
0	PFKFB2	6-phosphofructo-2-kinase/fructose-2,6-biphosphatase 2 [Source:HGNC Symbol;Acc:HGNC:8873]	hsa00051 Fructose and mannose metabolism, hsa01100 Metabolic pathways, hsa04152 AMPK signaling pathway, hsa04919 Thyroid hormone signaling pathway
0	PFKFB3	6-phosphofructo-2-kinase/fructose-2,6-biphosphatase 3 [Source:HGNC Symbol;Acc:HGNC:8874]	hsa00051 Fructose and mannose metabolism, hsa01100 Metabolic pathways, hsa04066 HIF-1 signaling pathway, hsa04152 AMPK signaling pathway
0	PFKFB4	6-phosphofructo-2-kinase/fructose-2,6-biphosphatase 4 [Source:HGNC Symbol;Acc:HGNC:8875]	hsa00051 Fructose and mannose metabolism, hsa04152 AMPK signaling pathway
0	PFKL	phosphofructokinase, liver type [Source:HGNC Symbol;Acc:HGNC:8876]	hsa00010 Glycolysis / Gluconeogenesis, hsa00030 Pentose phosphate pathway, hsa00051 Fructose and mannose metabolism, hsa00052 Galactose metabolism, hsa01100 Metabolic pathways, hsa01200 Carbon metabolism, hsa01230 Biosynthesis of amino acids, hsa03018 RNA degradation, hsa04066 HIF-1 signaling pathway, hsa04152 AMPK signaling pathway, hsa04919 Thyroid hormone signaling pathway, hsa04922 Glucagon s…
0	PFKM	phosphofructokinase, muscle [Source:HGNC Symbol;Acc:HGNC:8877]	hsa00010 Glycolysis / Gluconeogenesis, hsa00030 Pentose phosphate pathway, hsa00051 Fructose and mannose metabolism, hsa00052 Galactose metabolism, hsa01100 Metabolic pathways, hsa01200 Carbon metabolism, hsa01230 Biosynthesis of amino acids, hsa03018 RNA degradation, hsa04066 HIF-1 signaling pathway, hsa04152 AMPK signaling pathway, hsa04919 Thyroid hormone signaling pathway, hsa04922 Glucagon s…
0	PFKP	phosphofructokinase, platelet [Source:HGNC Symbol;Acc:HGNC:8878]	hsa00010 Glycolysis / Gluconeogenesis, hsa00030 Pentose phosphate pathway, hsa00051 Fructose and mannose metabolism, hsa00052 Galactose metabolism, hsa01100 Metabolic pathways, hsa01200 Carbon metabolism, hsa01230 Biosynthesis of amino acids, hsa03018 RNA degradation, hsa04066 HIF-1 signaling pathway, hsa04152 AMPK signaling pathway, hsa04919 Thyroid hormone signaling pathway, hsa04922 Glucagon s…
0	PGAM1	phosphoglycerate mutase 1 [Source:HGNC Symbol;Acc:HGNC:8888]	hsa00010 Glycolysis / Gluconeogenesis, hsa00260 Glycine, serine and threonine metabolism, hsa01100 Metabolic pathways, hsa01200 Carbon metabolism, hsa01230 Biosynthesis of amino acids, hsa04922 Glucagon signaling pathway
0	PGK1	phosphoglycerate kinase 1 [Source:HGNC Symbol;Acc:HGNC:8896]	hsa00010 Glycolysis / Gluconeogenesis, hsa01100 Metabolic pathways, hsa01200 Carbon metabolism, hsa01230 Biosynthesis of amino acids, hsa04066 HIF-1 signaling pathway
0	PGM1	phosphoglucomutase 1 [Source:HGNC Symbol;Acc:HGNC:8905]	hsa00010 Glycolysis / Gluconeogenesis, hsa00030 Pentose phosphate pathway, hsa00052 Galactose metabolism, hsa00230 Purine metabolism, hsa00500 Starch and sucrose metabolism, hsa00520 Amino sugar and nucleotide sugar metabolism, hsa01100 Metabolic pathways
0	ATP6V1C1	ATPase H+ transporting V1 subunit C1 [Source:HGNC Symbol;Acc:HGNC:856]	hsa00190 Oxidative phosphorylation, hsa01100 Metabolic pathways, hsa04145 Phagosome, hsa04150 mTOR signaling pathway, hsa04721 Synaptic vesicle cycle, hsa04966 Collecting duct acid secretion
0	PIK3C2A	phosphatidylinositol-4-phosphate 3-kinase catalytic subunit type 2 alpha [Source:HGNC Symbol;Acc:HGNC:8971]	hsa00562 Inositol phosphate metabolism, hsa01100 Metabolic pathways, hsa04070 Phosphatidylinositol signaling system
0	PIK3C2B	phosphatidylinositol-4-phosphate 3-kinase catalytic subunit type 2 beta [Source:HGNC Symbol;Acc:HGNC:8972]	hsa00562 Inositol phosphate metabolism, hsa01100 Metabolic pathways, hsa04070 Phosphatidylinositol signaling system
0	PIK3C3	phosphatidylinositol 3-kinase catalytic subunit type 3 [Source:HGNC Symbol;Acc:HGNC:8974]	hsa00562 Inositol phosphate metabolism, hsa01100 Metabolic pathways, hsa04070 Phosphatidylinositol signaling system, hsa04136 Autophagy - other, hsa04140 Autophagy - animal, hsa04145 Phagosome, hsa04371 Apelin signaling pathway
0	ATP6V1E1	ATPase H+ transporting V1 subunit E1 [Source:HGNC Symbol;Acc:HGNC:857]	hsa00190 Oxidative phosphorylation, hsa01100 Metabolic pathways, hsa04145 Phagosome, hsa04150 mTOR signaling pathway, hsa04721 Synaptic vesicle cycle, hsa04966 Collecting duct acid secretion
0	PIK3CA	phosphatidylinositol-4,5-bisphosphate 3-kinase catalytic subunit alpha [Source:HGNC Symbol;Acc:HGNC:8975]	hsa00562 Inositol phosphate metabolism, hsa01100 Metabolic pathways, hsa04012 ErbB signaling pathway, hsa04014 Ras signaling pathway, hsa04015 Rap1 signaling pathway, hsa04024 cAMP signaling pathway, hsa04062 Chemokine signaling pathway, hsa04066 HIF-1 signaling pathway, hsa04068 FoxO signaling pathway, hsa04070 Phosphatidylinositol signaling system, hsa04071 Sphingolipid signaling pathway, hsa04…
0	PIK3CB	phosphatidylinositol-4,5-bisphosphate 3-kinase catalytic subunit beta [Source:HGNC Symbol;Acc:HGNC:8976]	hsa00562 Inositol phosphate metabolism, hsa01100 Metabolic pathways, hsa04012 ErbB signaling pathway, hsa04014 Ras signaling pathway, hsa04015 Rap1 signaling pathway, hsa04024 cAMP signaling pathway, hsa04062 Chemokine signaling pathway, hsa04066 HIF-1 signaling pathway, hsa04068 FoxO signaling pathway, hsa04070 Phosphatidylinositol signaling system, hsa04071 Sphingolipid signaling pathway, hsa04…
0	PIK3CD	phosphatidylinositol-4,5-bisphosphate 3-kinase catalytic subunit delta [Source:HGNC Symbol;Acc:HGNC:8977]	hsa00562 Inositol phosphate metabolism, hsa01100 Metabolic pathways, hsa04012 ErbB signaling pathway, hsa04014 Ras signaling pathway, hsa04015 Rap1 signaling pathway, hsa04024 cAMP signaling pathway, hsa04062 Chemokine signaling pathway, hsa04066 HIF-1 signaling pathway, hsa04068 FoxO signaling pathway, hsa04070 Phosphatidylinositol signaling system, hsa04071 Sphingolipid signaling pathway, hsa04…
0	PIK3R1	phosphoinositide-3-kinase regulatory subunit 1 [Source:HGNC Symbol;Acc:HGNC:8979]	hsa04012 ErbB signaling pathway, hsa04014 Ras signaling pathway, hsa04015 Rap1 signaling pathway, hsa04024 cAMP signaling pathway, hsa04062 Chemokine signaling pathway, hsa04066 HIF-1 signaling pathway, hsa04068 FoxO signaling pathway, hsa04070 Phosphatidylinositol signaling system, hsa04071 Sphingolipid signaling pathway, hsa04072 Phospholipase D signaling pathway, hsa04140 Autophagy - animal, h…
0	PIK3R2	phosphoinositide-3-kinase regulatory subunit 2 [Source:HGNC Symbol;Acc:HGNC:8980]	hsa04012 ErbB signaling pathway, hsa04014 Ras signaling pathway, hsa04015 Rap1 signaling pathway, hsa04024 cAMP signaling pathway, hsa04062 Chemokine signaling pathway, hsa04066 HIF-1 signaling pathway, hsa04068 FoxO signaling pathway, hsa04070 Phosphatidylinositol signaling system, hsa04071 Sphingolipid signaling pathway, hsa04072 Phospholipase D signaling pathway, hsa04140 Autophagy - animal, h…
0	PI4KA	phosphatidylinositol 4-kinase alpha [Source:HGNC Symbol;Acc:HGNC:8983]	hsa00562 Inositol phosphate metabolism, hsa01100 Metabolic pathways, hsa04070 Phosphatidylinositol signaling system
0	PI4KB	phosphatidylinositol 4-kinase beta [Source:HGNC Symbol;Acc:HGNC:8984]	hsa00562 Inositol phosphate metabolism, hsa01100 Metabolic pathways, hsa04070 Phosphatidylinositol signaling system
0	ACP2	acid phosphatase 2, lysosomal [Source:HGNC Symbol;Acc:HGNC:123]	hsa00740 Riboflavin metabolism, hsa01100 Metabolic pathways, hsa04142 Lysosome
0	PIP4K2A	phosphatidylinositol-5-phosphate 4-kinase type 2 alpha [Source:HGNC Symbol;Acc:HGNC:8997]	hsa00562 Inositol phosphate metabolism, hsa01100 Metabolic pathways, hsa04070 Phosphatidylinositol signaling system, hsa04810 Regulation of actin cytoskeleton
0	PLCB2	phospholipase C beta 2 [Source:HGNC Symbol;Acc:HGNC:9055]	hsa00562 Inositol phosphate metabolism, hsa01100 Metabolic pathways, hsa04015 Rap1 signaling pathway, hsa04020 Calcium signaling pathway, hsa04022 cGMP-PKG signaling pathway, hsa04062 Chemokine signaling pathway, hsa04070 Phosphatidylinositol signaling system, hsa04071 Sphingolipid signaling pathway, hsa04072 Phospholipase D signaling pathway, hsa04261 Adrenergic signaling in cardiomyocytes, hsa0…
0	PLCB3	phospholipase C beta 3 [Source:HGNC Symbol;Acc:HGNC:9056]	hsa00562 Inositol phosphate metabolism, hsa01100 Metabolic pathways, hsa04015 Rap1 signaling pathway, hsa04020 Calcium signaling pathway, hsa04022 cGMP-PKG signaling pathway, hsa04062 Chemokine signaling pathway, hsa04070 Phosphatidylinositol signaling system, hsa04071 Sphingolipid signaling pathway, hsa04072 Phospholipase D signaling pathway, hsa04261 Adrenergic signaling in cardiomyocytes, hsa0…
0	PLCB4	phospholipase C beta 4 [Source:HGNC Symbol;Acc:HGNC:9059]	hsa00562 Inositol phosphate metabolism, hsa01100 Metabolic pathways, hsa04015 Rap1 signaling pathway, hsa04020 Calcium signaling pathway, hsa04022 cGMP-PKG signaling pathway, hsa04062 Chemokine signaling pathway, hsa04070 Phosphatidylinositol signaling system, hsa04071 Sphingolipid signaling pathway, hsa04072 Phospholipase D signaling pathway, hsa04261 Adrenergic signaling in cardiomyocytes, hsa0…
0	PLCD1	phospholipase C delta 1 [Source:HGNC Symbol;Acc:HGNC:9060]	hsa00562 Inositol phosphate metabolism, hsa01100 Metabolic pathways, hsa04020 Calcium signaling pathway, hsa04070 Phosphatidylinositol signaling system, hsa04919 Thyroid hormone signaling pathway
0	PLCG1	phospholipase C gamma 1 [Source:HGNC Symbol;Acc:HGNC:9065]	hsa00562 Inositol phosphate metabolism, hsa01100 Metabolic pathways, hsa04012 ErbB signaling pathway, hsa04014 Ras signaling pathway, hsa04015 Rap1 signaling pathway, hsa04020 Calcium signaling pathway, hsa04064 NF-kappa B signaling pathway, hsa04066 HIF-1 signaling pathway, hsa04070 Phosphatidylinositol signaling system, hsa04072 Phospholipase D signaling pathway, hsa04360 Axon guidance, hsa0437…
0	PANK1	pantothenate kinase 1 [Source:HGNC Symbol;Acc:HGNC:8598]	hsa00770 Pantothenate and CoA biosynthesis, hsa01100 Metabolic pathways
0	PLCG2	phospholipase C gamma 2 [Source:HGNC Symbol;Acc:HGNC:9066]	hsa00562 Inositol phosphate metabolism, hsa01100 Metabolic pathways, hsa04012 ErbB signaling pathway, hsa04014 Ras signaling pathway, hsa04020 Calcium signaling pathway, hsa04064 NF-kappa B signaling pathway, hsa04066 HIF-1 signaling pathway, hsa04070 Phosphatidylinositol signaling system, hsa04072 Phospholipase D signaling pathway, hsa04360 Axon guidance, hsa04370 VEGF signaling pathway, hsa0438…
0	ATP6V1G2	ATPase H+ transporting V1 subunit G2 [Source:HGNC Symbol;Acc:HGNC:862]	hsa00190 Oxidative phosphorylation, hsa01100 Metabolic pathways, hsa04145 Phagosome, hsa04150 mTOR signaling pathway, hsa04721 Synaptic vesicle cycle, hsa04966 Collecting duct acid secretion
0	ATP6V0A1	ATPase H+ transporting V0 subunit a1 [Source:HGNC Symbol;Acc:HGNC:865]	hsa00190 Oxidative phosphorylation, hsa01100 Metabolic pathways, hsa04142 Lysosome, hsa04145 Phagosome, hsa04721 Synaptic vesicle cycle, hsa04966 Collecting duct acid secretion
0	PMM1	phosphomannomutase 1 [Source:HGNC Symbol;Acc:HGNC:9114]	hsa00051 Fructose and mannose metabolism, hsa00520 Amino sugar and nucleotide sugar metabolism, hsa01100 Metabolic pathways
0	PMM2	phosphomannomutase 2 [Source:HGNC Symbol;Acc:HGNC:9115]	hsa00051 Fructose and mannose metabolism, hsa00520 Amino sugar and nucleotide sugar metabolism, hsa01100 Metabolic pathways
0	ACP5	acid phosphatase 5, tartrate resistant [Source:HGNC Symbol;Acc:HGNC:124]	hsa00740 Riboflavin metabolism, hsa01100 Metabolic pathways, hsa04142 Lysosome, hsa04380 Osteoclast differentiation
0	CHPF2	chondroitin polymerizing factor 2 [Source:HGNC Symbol;Acc:HGNC:29270]	hsa00532 Glycosaminoglycan biosynthesis - chondroitin sulfate / dermatan sulfate, hsa01100 Metabolic pathways
0	NDUFB11	NADH:ubiquinone oxidoreductase subunit B11 [Source:HGNC Symbol;Acc:HGNC:20372]	hsa00190 Oxidative phosphorylation, hsa01100 Metabolic pathways, hsa04723 Retrograde endocannabinoid signaling
0	PPA1	inorganic pyrophosphatase 1 [Source:HGNC Symbol;Acc:HGNC:9226]	hsa00190 Oxidative phosphorylation
0	CKMT1A	creatine kinase, mitochondrial 1A [Source:HGNC Symbol;Acc:HGNC:31736]	hsa00330 Arginine and proline metabolism, hsa01100 Metabolic pathways
0	UCKL1	uridine-cytidine kinase 1 like 1 [Source:HGNC Symbol;Acc:HGNC:15938]	hsa00240 Pyrimidine metabolism, hsa00983 Drug metabolism - other enzymes, hsa01100 Metabolic pathways
0	ETNK2	ethanolamine kinase 2 [Source:HGNC Symbol;Acc:HGNC:25575]	hsa00564 Glycerophospholipid metabolism, hsa01100 Metabolic pathways
0	PANK4	pantothenate kinase 4 (inactive) [Source:HGNC Symbol;Acc:HGNC:19366]	hsa00770 Pantothenate and CoA biosynthesis, hsa01100 Metabolic pathways
0	FGGY	FGGY carbohydrate kinase domain containing [Source:HGNC Symbol;Acc:HGNC:25610]	NA
0	UEVLD	UEV and lactate/malate dehyrogenase domains [Source:HGNC Symbol;Acc:HGNC:30866]	NA
0	AGPAT5	1-acylglycerol-3-phosphate O-acyltransferase 5 [Source:HGNC Symbol;Acc:HGNC:20886]	hsa00561 Glycerolipid metabolism, hsa00564 Glycerophospholipid metabolism, hsa01100 Metabolic pathways, hsa04072 Phospholipase D signaling pathway
0	PI4K2A	phosphatidylinositol 4-kinase type 2 alpha [Source:HGNC Symbol;Acc:HGNC:30031]	hsa00562 Inositol phosphate metabolism, hsa01100 Metabolic pathways, hsa04070 Phosphatidylinositol signaling system
0	CSGALNACT2	chondroitin sulfate N-acetylgalactosaminyltransferase 2 [Source:HGNC Symbol;Acc:HGNC:24292]	hsa00532 Glycosaminoglycan biosynthesis - chondroitin sulfate / dermatan sulfate, hsa01100 Metabolic pathways
0	ETNK1	ethanolamine kinase 1 [Source:HGNC Symbol;Acc:HGNC:24649]	hsa00564 Glycerophospholipid metabolism, hsa01100 Metabolic pathways
0	GALNT10	polypeptide N-acetylgalactosaminyltransferase 10 [Source:HGNC Symbol;Acc:HGNC:19873]	hsa00512 Mucin type O-glycan biosynthesis, hsa00514 Other types of O-glycan biosynthesis, hsa01100 Metabolic pathways
0	MTMR8	myotubularin related protein 8 [Source:HGNC Symbol;Acc:HGNC:16825]	hsa00562 Inositol phosphate metabolism, hsa01100 Metabolic pathways, hsa04070 Phosphatidylinositol signaling system
0	POMGNT1	protein O-linked mannose N-acetylglucosaminyltransferase 1 (beta 1,2-) [Source:HGNC Symbol;Acc:HGNC:19139]	hsa00515 Mannose type O-glycan biosynthesis, hsa01100 Metabolic pathways
0	PIGV	phosphatidylinositol glycan anchor biosynthesis class V [Source:HGNC Symbol;Acc:HGNC:26031]	hsa00563 Glycosylphosphatidylinositol (GPI)-anchor biosynthesis, hsa01100 Metabolic pathways
0	UGGT2	UDP-glucose glycoprotein glucosyltransferase 2 [Source:HGNC Symbol;Acc:HGNC:15664]	hsa04141 Protein processing in endoplasmic reticulum
0	CSGALNACT1	chondroitin sulfate N-acetylgalactosaminyltransferase 1 [Source:HGNC Symbol;Acc:HGNC:24290]	hsa00532 Glycosaminoglycan biosynthesis - chondroitin sulfate / dermatan sulfate, hsa01100 Metabolic pathways
0	PECR	peroxisomal trans-2-enoyl-CoA reductase [Source:HGNC Symbol;Acc:HGNC:18281]	hsa04146 Peroxisome
0	GLT8D1	glycosyltransferase 8 domain containing 1 [Source:HGNC Symbol;Acc:HGNC:24870]	NA
0	PRPS1	phosphoribosyl pyrophosphate synthetase 1 [Source:HGNC Symbol;Acc:HGNC:9462]	hsa00030 Pentose phosphate pathway, hsa00230 Purine metabolism, hsa01100 Metabolic pathways, hsa01200 Carbon metabolism, hsa01230 Biosynthesis of amino acids
0	PRPS2	phosphoribosyl pyrophosphate synthetase 2 [Source:HGNC Symbol;Acc:HGNC:9465]	hsa00030 Pentose phosphate pathway, hsa00230 Purine metabolism, hsa01100 Metabolic pathways, hsa01200 Carbon metabolism, hsa01230 Biosynthesis of amino acids
0	CTPS2	CTP synthase 2 [Source:HGNC Symbol;Acc:HGNC:2520]	hsa00240 Pyrimidine metabolism, hsa01100 Metabolic pathways
0	SLC2A9	solute carrier family 2 member 9 [Source:HGNC Symbol;Acc:HGNC:13446]	NA
0	INPP5E	inositol polyphosphate-5-phosphatase E [Source:HGNC Symbol;Acc:HGNC:21474]	hsa00562 Inositol phosphate metabolism, hsa01100 Metabolic pathways, hsa04070 Phosphatidylinositol signaling system
0	ASAH2	N-acylsphingosine amidohydrolase 2 [Source:HGNC Symbol;Acc:HGNC:18860]	hsa00600 Sphingolipid metabolism, hsa01100 Metabolic pathways, hsa04071 Sphingolipid signaling pathway
0	UGGT1	UDP-glucose glycoprotein glucosyltransferase 1 [Source:HGNC Symbol;Acc:HGNC:15663]	hsa04141 Protein processing in endoplasmic reticulum
0	AGPAT3	1-acylglycerol-3-phosphate O-acyltransferase 3 [Source:HGNC Symbol;Acc:HGNC:326]	hsa00561 Glycerolipid metabolism, hsa00564 Glycerophospholipid metabolism, hsa01100 Metabolic pathways, hsa04072 Phospholipase D signaling pathway
0	AGPAT4	1-acylglycerol-3-phosphate O-acyltransferase 4 [Source:HGNC Symbol;Acc:HGNC:20885]	hsa00561 Glycerolipid metabolism, hsa00564 Glycerophospholipid metabolism, hsa01100 Metabolic pathways, hsa04072 Phospholipase D signaling pathway
0	BDH2	3-hydroxybutyrate dehydrogenase 2 [Source:HGNC Symbol;Acc:HGNC:32389]	hsa00072 Synthesis and degradation of ketone bodies, hsa00650 Butanoate metabolism, hsa01100 Metabolic pathways
0	POGLUT1	protein O-glucosyltransferase 1 [Source:HGNC Symbol;Acc:HGNC:22954]	hsa00514 Other types of O-glycan biosynthesis
0	CHPT1	choline phosphotransferase 1 [Source:HGNC Symbol;Acc:HGNC:17852]	hsa00440 Phosphonate and phosphinate metabolism, hsa00564 Glycerophospholipid metabolism, hsa00565 Ether lipid metabolism, hsa01100 Metabolic pathways
0	PNPLA2	patatin like phospholipase domain containing 2 [Source:HGNC Symbol;Acc:HGNC:30802]	hsa00561 Glycerolipid metabolism, hsa01100 Metabolic pathways, hsa04923 Regulation of lipolysis in adipocytes
0	ATP8B2	ATPase phospholipid transporting 8B2 [Source:HGNC Symbol;Acc:HGNC:13534]	NA
0	PSPH	phosphoserine phosphatase [Source:HGNC Symbol;Acc:HGNC:9577]	hsa00260 Glycine, serine and threonine metabolism, hsa01100 Metabolic pathways, hsa01200 Carbon metabolism, hsa01230 Biosynthesis of amino acids
0	PTGS1	prostaglandin-endoperoxide synthase 1 [Source:HGNC Symbol;Acc:HGNC:9604]	hsa00590 Arachidonic acid metabolism, hsa01100 Metabolic pathways, hsa04611 Platelet activation, hsa04726 Serotonergic synapse, hsa04923 Regulation of lipolysis in adipocytes
0	PTGS2	prostaglandin-endoperoxide synthase 2 [Source:HGNC Symbol;Acc:HGNC:9605]	hsa00590 Arachidonic acid metabolism, hsa01100 Metabolic pathways, hsa04064 NF-kappa B signaling pathway, hsa04370 VEGF signaling pathway, hsa04657 IL-17 signaling pathway, hsa04668 TNF signaling pathway, hsa04723 Retrograde endocannabinoid signaling, hsa04726 Serotonergic synapse, hsa04913 Ovarian steroidogenesis, hsa04921 Oxytocin signaling pathway, hsa04923 Regulation of lipolysis in adipocytes
0	RDH14	retinol dehydrogenase 14 [Source:HGNC Symbol;Acc:HGNC:19979]	NA
0	GPAM	glycerol-3-phosphate acyltransferase, mitochondrial [Source:HGNC Symbol;Acc:HGNC:24865]	hsa00561 Glycerolipid metabolism, hsa00564 Glycerophospholipid metabolism, hsa01100 Metabolic pathways
0	CYP4F11	cytochrome P450 family 4 subfamily F member 11 [Source:HGNC Symbol;Acc:HGNC:13265]	NA
0	PYGB	glycogen phosphorylase B [Source:HGNC Symbol;Acc:HGNC:9723]	hsa00500 Starch and sucrose metabolism, hsa01100 Metabolic pathways, hsa04217 Necroptosis, hsa04910 Insulin signaling pathway, hsa04922 Glucagon signaling pathway
0	PYGL	glycogen phosphorylase L [Source:HGNC Symbol;Acc:HGNC:9725]	hsa00500 Starch and sucrose metabolism, hsa01100 Metabolic pathways, hsa04217 Necroptosis, hsa04910 Insulin signaling pathway, hsa04922 Glucagon signaling pathway
0	PYGM	glycogen phosphorylase, muscle associated [Source:HGNC Symbol;Acc:HGNC:9726]	hsa00500 Starch and sucrose metabolism, hsa01100 Metabolic pathways, hsa04217 Necroptosis, hsa04910 Insulin signaling pathway, hsa04922 Glucagon signaling pathway
0	ELOVL5	ELOVL fatty acid elongase 5 [Source:HGNC Symbol;Acc:HGNC:21308]	hsa00062 Fatty acid elongation, hsa01040 Biosynthesis of unsaturated fatty acids, hsa01100 Metabolic pathways, hsa01212 Fatty acid metabolism
0	SAT1	spermidine/spermine N1-acetyltransferase 1 [Source:HGNC Symbol;Acc:HGNC:10540]	hsa00330 Arginine and proline metabolism, hsa01100 Metabolic pathways, hsa04216 Ferroptosis
0	GALNT11	polypeptide N-acetylgalactosaminyltransferase 11 [Source:HGNC Symbol;Acc:HGNC:19875]	hsa00512 Mucin type O-glycan biosynthesis, hsa00514 Other types of O-glycan biosynthesis, hsa01100 Metabolic pathways
0	LHPP	phospholysine phosphohistidine inorganic pyrophosphate phosphatase [Source:HGNC Symbol;Acc:HGNC:30042]	hsa00190 Oxidative phosphorylation
0	FN3K	fructosamine 3 kinase [Source:HGNC Symbol;Acc:HGNC:24822]	NA
0	XYLT1	xylosyltransferase 1 [Source:HGNC Symbol;Acc:HGNC:15516]	hsa00532 Glycosaminoglycan biosynthesis - chondroitin sulfate / dermatan sulfate, hsa00534 Glycosaminoglycan biosynthesis - heparan sulfate / heparin, hsa01100 Metabolic pathways
0	XYLT2	xylosyltransferase 2 [Source:HGNC Symbol;Acc:HGNC:15517]	hsa00532 Glycosaminoglycan biosynthesis - chondroitin sulfate / dermatan sulfate, hsa00534 Glycosaminoglycan biosynthesis - heparan sulfate / heparin, hsa01100 Metabolic pathways
0	BLVRA	biliverdin reductase A [Source:HGNC Symbol;Acc:HGNC:1062]	hsa00860 Porphyrin and chlorophyll metabolism, hsa01100 Metabolic pathways
0	MTMR14	myotubularin related protein 14 [Source:HGNC Symbol;Acc:HGNC:26190]	hsa00562 Inositol phosphate metabolism, hsa01100 Metabolic pathways, hsa04070 Phosphatidylinositol signaling system, hsa04140 Autophagy - animal
0	SHMT2	serine hydroxymethyltransferase 2 [Source:HGNC Symbol;Acc:HGNC:10852]	hsa00260 Glycine, serine and threonine metabolism, hsa00630 Glyoxylate and dicarboxylate metabolism, hsa00670 One carbon pool by folate, hsa01100 Metabolic pathways, hsa01200 Carbon metabolism, hsa01230 Biosynthesis of amino acids
0	PLPPR2	phospholipid phosphatase related 2 [Source:HGNC Symbol;Acc:HGNC:29566]	NA
0	ST3GAL1	ST3 beta-galactoside alpha-2,3-sialyltransferase 1 [Source:HGNC Symbol;Acc:HGNC:10862]	hsa00512 Mucin type O-glycan biosynthesis, hsa00533 Glycosaminoglycan biosynthesis - keratan sulfate, hsa00603 Glycosphingolipid biosynthesis - globo and isoglobo series, hsa00604 Glycosphingolipid biosynthesis - ganglio series, hsa01100 Metabolic pathways
0	ST3GAL2	ST3 beta-galactoside alpha-2,3-sialyltransferase 2 [Source:HGNC Symbol;Acc:HGNC:10863]	hsa00512 Mucin type O-glycan biosynthesis, hsa00533 Glycosaminoglycan biosynthesis - keratan sulfate, hsa00603 Glycosphingolipid biosynthesis - globo and isoglobo series, hsa00604 Glycosphingolipid biosynthesis - ganglio series, hsa01100 Metabolic pathways
0	ELOVL1	ELOVL fatty acid elongase 1 [Source:HGNC Symbol;Acc:HGNC:14418]	hsa00062 Fatty acid elongation, hsa01040 Biosynthesis of unsaturated fatty acids, hsa01100 Metabolic pathways, hsa01212 Fatty acid metabolism
0	ST3GAL4	ST3 beta-galactoside alpha-2,3-sialyltransferase 4 [Source:HGNC Symbol;Acc:HGNC:10864]	hsa00601 Glycosphingolipid biosynthesis - lacto and neolacto series, hsa01100 Metabolic pathways
0	ST3GAL3	ST3 beta-galactoside alpha-2,3-sialyltransferase 3 [Source:HGNC Symbol;Acc:HGNC:10866]	hsa00513 Various types of N-glycan biosynthesis, hsa00514 Other types of O-glycan biosynthesis, hsa00515 Mannose type O-glycan biosynthesis, hsa00533 Glycosaminoglycan biosynthesis - keratan sulfate, hsa00601 Glycosphingolipid biosynthesis - lacto and neolacto series, hsa01100 Metabolic pathways
0	LPIN3	lipin 3 [Source:HGNC Symbol;Acc:HGNC:14451]	hsa00561 Glycerolipid metabolism, hsa00564 Glycerophospholipid metabolism, hsa01100 Metabolic pathways, hsa04150 mTOR signaling pathway
0	SLC1A1	solute carrier family 1 member 1 [Source:HGNC Symbol;Acc:HGNC:10939]	hsa04721 Synaptic vesicle cycle, hsa04724 Glutamatergic synapse, hsa04974 Protein digestion and absorption
0	SLC1A3	solute carrier family 1 member 3 [Source:HGNC Symbol;Acc:HGNC:10941]	hsa04721 Synaptic vesicle cycle, hsa04724 Glutamatergic synapse
0	SLC7A1	solute carrier family 7 member 1 [Source:HGNC Symbol;Acc:HGNC:11057]	NA
0	SLC9A1	solute carrier family 9 member A1 [Source:HGNC Symbol;Acc:HGNC:11071]	hsa04024 cAMP signaling pathway, hsa04260 Cardiac muscle contraction, hsa04261 Adrenergic signaling in cardiomyocytes, hsa04371 Apelin signaling pathway, hsa04810 Regulation of actin cytoskeleton, hsa04919 Thyroid hormone signaling pathway, hsa04970 Salivary secretion, hsa04971 Gastric acid secretion, hsa04972 Pancreatic secretion, hsa04976 Bile secretion
0	SLC9A2	solute carrier family 9 member A2 [Source:HGNC Symbol;Acc:HGNC:11072]	NA
0	SLC12A4	solute carrier family 12 member 4 [Source:HGNC Symbol;Acc:HGNC:10913]	NA
0	SLC20A1	solute carrier family 20 member 1 [Source:HGNC Symbol;Acc:HGNC:10946]	NA
0	SLC20A2	solute carrier family 20 member 2 [Source:HGNC Symbol;Acc:HGNC:10947]	NA
0	SMS	spermine synthase [Source:HGNC Symbol;Acc:HGNC:11123]	hsa00270 Cysteine and methionine metabolism, hsa00330 Arginine and proline metabolism, hsa00480 Glutathione metabolism, hsa01100 Metabolic pathways
0	UAP1	UDP-N-acetylglucosamine pyrophosphorylase 1 [Source:HGNC Symbol;Acc:HGNC:12457]	hsa00520 Amino sugar and nucleotide sugar metabolism, hsa01100 Metabolic pathways
0	BPGM	bisphosphoglycerate mutase [Source:HGNC Symbol;Acc:HGNC:1093]	hsa00010 Glycolysis / Gluconeogenesis, hsa00260 Glycine, serine and threonine metabolism, hsa01100 Metabolic pathways
0	SULT1A1	sulfotransferase family 1A member 1 [Source:HGNC Symbol;Acc:HGNC:11453]	NA
0	SULT1C2	sulfotransferase family 1C member 2 [Source:HGNC Symbol;Acc:HGNC:11456]	NA
0	BSG	basigin (Ok blood group) [Source:HGNC Symbol;Acc:HGNC:1116]	NA
0	PRDX2	peroxiredoxin 2 [Source:HGNC Symbol;Acc:HGNC:9353]	NA
0	TK1	thymidine kinase 1 [Source:HGNC Symbol;Acc:HGNC:11830]	hsa00240 Pyrimidine metabolism, hsa00983 Drug metabolism - other enzymes, hsa01100 Metabolic pathways
0	TPI1	triosephosphate isomerase 1 [Source:HGNC Symbol;Acc:HGNC:12009]	hsa00010 Glycolysis / Gluconeogenesis, hsa00051 Fructose and mannose metabolism, hsa00562 Inositol phosphate metabolism, hsa01100 Metabolic pathways, hsa01200 Carbon metabolism, hsa01230 Biosynthesis of amino acids
0	TST	thiosulfate sulfurtransferase [Source:HGNC Symbol;Acc:HGNC:12388]	hsa00270 Cysteine and methionine metabolism, hsa00920 Sulfur metabolism, hsa01100 Metabolic pathways, hsa04122 Sulfur relay system
0	UCP2	uncoupling protein 2 [Source:HGNC Symbol;Acc:HGNC:12518]	NA
0	UCK2	uridine-cytidine kinase 2 [Source:HGNC Symbol;Acc:HGNC:12562]	hsa00240 Pyrimidine metabolism, hsa00983 Drug metabolism - other enzymes, hsa01100 Metabolic pathways
0	CA2	carbonic anhydrase 2 [Source:HGNC Symbol;Acc:HGNC:1373]	hsa00910 Nitrogen metabolism, hsa01100 Metabolic pathways, hsa04964 Proximal tubule bicarbonate reclamation, hsa04966 Collecting duct acid secretion, hsa04971 Gastric acid secretion, hsa04972 Pancreatic secretion, hsa04976 Bile secretion
0	CA9	carbonic anhydrase 9 [Source:HGNC Symbol;Acc:HGNC:1383]	hsa00910 Nitrogen metabolism, hsa01100 Metabolic pathways
0	CA12	carbonic anhydrase 12 [Source:HGNC Symbol;Acc:HGNC:1371]	hsa00910 Nitrogen metabolism, hsa01100 Metabolic pathways
0	PXDN	peroxidasin [Source:HGNC Symbol;Acc:HGNC:14966]	NA
0	ELOVL6	ELOVL fatty acid elongase 6 [Source:HGNC Symbol;Acc:HGNC:15829]	hsa00062 Fatty acid elongation, hsa01040 Biosynthesis of unsaturated fatty acids, hsa01100 Metabolic pathways, hsa01212 Fatty acid metabolism
0	HSD17B8	hydroxysteroid 17-beta dehydrogenase 8 [Source:HGNC Symbol;Acc:HGNC:3554]	hsa00061 Fatty acid biosynthesis, hsa00140 Steroid hormone biosynthesis, hsa01100 Metabolic pathways, hsa01212 Fatty acid metabolism
0	B3GNT4	UDP-GlcNAc:betaGal beta-1,3-N-acetylglucosaminyltransferase 4 [Source:HGNC Symbol;Acc:HGNC:15683]	hsa00601 Glycosphingolipid biosynthesis - lacto and neolacto series, hsa01100 Metabolic pathways
0	CHPF	chondroitin polymerizing factor [Source:HGNC Symbol;Acc:HGNC:24291]	hsa00532 Glycosaminoglycan biosynthesis - chondroitin sulfate / dermatan sulfate, hsa01100 Metabolic pathways
0	CERS4	ceramide synthase 4 [Source:HGNC Symbol;Acc:HGNC:23747]	hsa00600 Sphingolipid metabolism, hsa01100 Metabolic pathways, hsa04071 Sphingolipid signaling pathway
0	GALNT14	polypeptide N-acetylgalactosaminyltransferase 14 [Source:HGNC Symbol;Acc:HGNC:22946]	hsa00512 Mucin type O-glycan biosynthesis, hsa00514 Other types of O-glycan biosynthesis, hsa01100 Metabolic pathways
0	PANK3	pantothenate kinase 3 [Source:HGNC Symbol;Acc:HGNC:19365]	hsa00770 Pantothenate and CoA biosynthesis, hsa01100 Metabolic pathways
0	FN3KRP	fructosamine 3 kinase related protein [Source:HGNC Symbol;Acc:HGNC:25700]	NA
0	GALNT12	polypeptide N-acetylgalactosaminyltransferase 12 [Source:HGNC Symbol;Acc:HGNC:19877]	hsa00512 Mucin type O-glycan biosynthesis, hsa00514 Other types of O-glycan biosynthesis, hsa01100 Metabolic pathways
0	NOL9	nucleolar protein 9 [Source:HGNC Symbol;Acc:HGNC:26265]	NA
0	SLC25A22	solute carrier family 25 member 22 [Source:HGNC Symbol;Acc:HGNC:19954]	NA
0	PIP4K2C	phosphatidylinositol-5-phosphate 4-kinase type 2 gamma [Source:HGNC Symbol;Acc:HGNC:23786]	hsa00562 Inositol phosphate metabolism, hsa01100 Metabolic pathways, hsa04070 Phosphatidylinositol signaling system, hsa04810 Regulation of actin cytoskeleton
0	SCD5	stearoyl-CoA desaturase 5 [Source:HGNC Symbol;Acc:HGNC:21088]	hsa01040 Biosynthesis of unsaturated fatty acids, hsa01100 Metabolic pathways, hsa01212 Fatty acid metabolism, hsa03320 PPAR signaling pathway, hsa04152 AMPK signaling pathway
0	ELOVL7	ELOVL fatty acid elongase 7 [Source:HGNC Symbol;Acc:HGNC:26292]	hsa00062 Fatty acid elongation, hsa01040 Biosynthesis of unsaturated fatty acids, hsa01100 Metabolic pathways, hsa01212 Fatty acid metabolism
0	PANK2	pantothenate kinase 2 [Source:HGNC Symbol;Acc:HGNC:15894]	hsa00770 Pantothenate and CoA biosynthesis, hsa01100 Metabolic pathways
0	PTGES2	prostaglandin E synthase 2 [Source:HGNC Symbol;Acc:HGNC:17822]	hsa00590 Arachidonic acid metabolism, hsa01100 Metabolic pathways
0	HKDC1	hexokinase domain containing 1 [Source:HGNC Symbol;Acc:HGNC:23302]	hsa00010 Glycolysis / Gluconeogenesis, hsa00051 Fructose and mannose metabolism, hsa00052 Galactose metabolism, hsa00500 Starch and sucrose metabolism, hsa00520 Amino sugar and nucleotide sugar metabolism, hsa00524 Neomycin, kanamycin and gentamicin biosynthesis, hsa01100 Metabolic pathways, hsa01200 Carbon metabolism, hsa04066 HIF-1 signaling pathway, hsa04910 Insulin signaling pathway, hsa04973…
0	HSD3B7	hydroxy-delta-5-steroid dehydrogenase, 3 beta- and steroid delta-isomerase 7 [Source:HGNC Symbol;Acc:HGNC:18324]	hsa00120 Primary bile acid biosynthesis, hsa01100 Metabolic pathways
0	ITPKC	inositol-trisphosphate 3-kinase C [Source:HGNC Symbol;Acc:HGNC:14897]	hsa00562 Inositol phosphate metabolism, hsa01100 Metabolic pathways, hsa04020 Calcium signaling pathway, hsa04070 Phosphatidylinositol signaling system
0	SLC38A1	solute carrier family 38 member 1 [Source:HGNC Symbol;Acc:HGNC:13447]	hsa04724 Glutamatergic synapse, hsa04727 GABAergic synapse
0	PLA2G12A	phospholipase A2 group XIIA [Source:HGNC Symbol;Acc:HGNC:18554]	hsa00564 Glycerophospholipid metabolism, hsa00565 Ether lipid metabolism, hsa00590 Arachidonic acid metabolism, hsa00591 Linoleic acid metabolism, hsa00592 alpha-Linolenic acid metabolism, hsa01100 Metabolic pathways, hsa04014 Ras signaling pathway, hsa04270 Vascular smooth muscle contraction, hsa04972 Pancreatic secretion, hsa04975 Fat digestion and absorption
0	ACSBG2	acyl-CoA synthetase bubblegum family member 2 [Source:HGNC Symbol;Acc:HGNC:24174]	hsa00061 Fatty acid biosynthesis, hsa00071 Fatty acid degradation, hsa01100 Metabolic pathways, hsa01212 Fatty acid metabolism, hsa03320 PPAR signaling pathway, hsa04920 Adipocytokine signaling pathway
0	SLC25A28	solute carrier family 25 member 28 [Source:HGNC Symbol;Acc:HGNC:23472]	NA
0	ACOX3	acyl-CoA oxidase 3, pristanoyl [Source:HGNC Symbol;Acc:HGNC:121]	hsa00071 Fatty acid degradation, hsa00410 beta-Alanine metabolism, hsa00592 alpha-Linolenic acid metabolism, hsa00640 Propanoate metabolism, hsa01040 Biosynthesis of unsaturated fatty acids, hsa01100 Metabolic pathways, hsa01200 Carbon metabolism, hsa01212 Fatty acid metabolism, hsa03320 PPAR signaling pathway, hsa04024 cAMP signaling pathway, hsa04146 Peroxisome
0	ELOVL3	ELOVL fatty acid elongase 3 [Source:HGNC Symbol;Acc:HGNC:18047]	hsa00062 Fatty acid elongation, hsa01040 Biosynthesis of unsaturated fatty acids, hsa01100 Metabolic pathways, hsa01212 Fatty acid metabolism
0	GLT8D2	glycosyltransferase 8 domain containing 2 [Source:HGNC Symbol;Acc:HGNC:24890]	NA
0	UCK1	uridine-cytidine kinase 1 [Source:HGNC Symbol;Acc:HGNC:14859]	hsa00240 Pyrimidine metabolism, hsa00983 Drug metabolism - other enzymes, hsa01100 Metabolic pathways
0	HYAL3	hyaluronidase 3 [Source:HGNC Symbol;Acc:HGNC:5322]	hsa00531 Glycosaminoglycan degradation, hsa01100 Metabolic pathways, hsa04142 Lysosome
0	PIP5K1A	phosphatidylinositol-4-phosphate 5-kinase type 1 alpha [Source:HGNC Symbol;Acc:HGNC:8994]	hsa00562 Inositol phosphate metabolism, hsa01100 Metabolic pathways, hsa04070 Phosphatidylinositol signaling system, hsa04072 Phospholipase D signaling pathway, hsa04144 Endocytosis, hsa04510 Focal adhesion, hsa04666 Fc gamma R-mediated phagocytosis, hsa04810 Regulation of actin cytoskeleton
0	PIP4K2B	phosphatidylinositol-5-phosphate 4-kinase type 2 beta [Source:HGNC Symbol;Acc:HGNC:8998]	hsa00562 Inositol phosphate metabolism, hsa01100 Metabolic pathways, hsa04070 Phosphatidylinositol signaling system, hsa04810 Regulation of actin cytoskeleton
0	PLA2G6	phospholipase A2 group VI [Source:HGNC Symbol;Acc:HGNC:9039]	hsa00564 Glycerophospholipid metabolism, hsa00565 Ether lipid metabolism, hsa00590 Arachidonic acid metabolism, hsa00591 Linoleic acid metabolism, hsa00592 alpha-Linolenic acid metabolism, hsa01100 Metabolic pathways, hsa04014 Ras signaling pathway, hsa04270 Vascular smooth muscle contraction, hsa04666 Fc gamma R-mediated phagocytosis, hsa04750 Inflammatory mediator regulation of TRP channels
0	DUSP11	dual specificity phosphatase 11 [Source:HGNC Symbol;Acc:HGNC:3066]	NA
0	PLPP5	phospholipid phosphatase 5 [Source:HGNC Symbol;Acc:HGNC:25026]	hsa00561 Glycerolipid metabolism, hsa00564 Glycerophospholipid metabolism
0	DGAT2	diacylglycerol O-acyltransferase 2 [Source:HGNC Symbol;Acc:HGNC:16940]	hsa00561 Glycerolipid metabolism, hsa01100 Metabolic pathways, hsa04975 Fat digestion and absorption
0	OGT	O-linked N-acetylglucosamine (GlcNAc) transferase [Source:HGNC Symbol;Acc:HGNC:8127]	hsa00514 Other types of O-glycan biosynthesis
0	FUT10	fucosyltransferase 10 [Source:HGNC Symbol;Acc:HGNC:19234]	NA
0	B3GNT9	UDP-GlcNAc:betaGal beta-1,3-N-acetylglucosaminyltransferase 9 [Source:HGNC Symbol;Acc:HGNC:28714]	NA
0	PLCD4	phospholipase C delta 4 [Source:HGNC Symbol;Acc:HGNC:9062]	hsa00562 Inositol phosphate metabolism, hsa01100 Metabolic pathways, hsa04020 Calcium signaling pathway, hsa04070 Phosphatidylinositol signaling system, hsa04919 Thyroid hormone signaling pathway
0	CBR4	carbonyl reductase 4 [Source:HGNC Symbol;Acc:HGNC:25891]	hsa00061 Fatty acid biosynthesis, hsa01100 Metabolic pathways, hsa01212 Fatty acid metabolism
0	PIK3R3	phosphoinositide-3-kinase regulatory subunit 3 [Source:HGNC Symbol;Acc:HGNC:8981]	hsa04012 ErbB signaling pathway, hsa04014 Ras signaling pathway, hsa04015 Rap1 signaling pathway, hsa04024 cAMP signaling pathway, hsa04062 Chemokine signaling pathway, hsa04066 HIF-1 signaling pathway, hsa04068 FoxO signaling pathway, hsa04070 Phosphatidylinositol signaling system, hsa04071 Sphingolipid signaling pathway, hsa04072 Phospholipase D signaling pathway, hsa04140 Autophagy - animal, h…
0	DGKZ	diacylglycerol kinase zeta [Source:HGNC Symbol;Acc:HGNC:2857]	hsa00561 Glycerolipid metabolism, hsa00564 Glycerophospholipid metabolism, hsa01100 Metabolic pathways, hsa04070 Phosphatidylinositol signaling system, hsa04072 Phospholipase D signaling pathway
0	DGKE	diacylglycerol kinase epsilon [Source:HGNC Symbol;Acc:HGNC:2852]	hsa00561 Glycerolipid metabolism, hsa00564 Glycerophospholipid metabolism, hsa01100 Metabolic pathways, hsa04070 Phosphatidylinositol signaling system, hsa04072 Phospholipase D signaling pathway
0	DGKD	diacylglycerol kinase delta [Source:HGNC Symbol;Acc:HGNC:2851]	hsa00561 Glycerolipid metabolism, hsa00564 Glycerophospholipid metabolism, hsa01100 Metabolic pathways, hsa04070 Phosphatidylinositol signaling system, hsa04072 Phospholipase D signaling pathway
0	SELENOI	selenoprotein I [Source:HGNC Symbol;Acc:HGNC:29361]	hsa00440 Phosphonate and phosphinate metabolism, hsa00564 Glycerophospholipid metabolism, hsa00565 Ether lipid metabolism, hsa01100 Metabolic pathways
0	AKR7A2	aldo-keto reductase family 7 member A2 [Source:HGNC Symbol;Acc:HGNC:389]	hsa00980 Metabolism of xenobiotics by cytochrome P450
0	SLC25A12	solute carrier family 25 member 12 [Source:HGNC Symbol;Acc:HGNC:10982]	NA
0	PLPP2	phospholipid phosphatase 2 [Source:HGNC Symbol;Acc:HGNC:9230]	hsa00561 Glycerolipid metabolism, hsa00564 Glycerophospholipid metabolism, hsa00565 Ether lipid metabolism, hsa00600 Sphingolipid metabolism, hsa01100 Metabolic pathways, hsa04072 Phospholipase D signaling pathway, hsa04666 Fc gamma R-mediated phagocytosis, hsa04975 Fat digestion and absorption
0	PLPP3	phospholipid phosphatase 3 [Source:HGNC Symbol;Acc:HGNC:9229]	hsa00561 Glycerolipid metabolism, hsa00564 Glycerophospholipid metabolism, hsa00565 Ether lipid metabolism, hsa00600 Sphingolipid metabolism, hsa01100 Metabolic pathways, hsa04072 Phospholipase D signaling pathway, hsa04666 Fc gamma R-mediated phagocytosis, hsa04975 Fat digestion and absorption
0	AC022414.1	phosphodiesterase 8B [Source:NCBI gene;Acc:8622]	hsa00230 Purine metabolism, hsa01100 Metabolic pathways
0	AOC3	amine oxidase copper containing 3 [Source:HGNC Symbol;Acc:HGNC:550]	hsa00260 Glycine, serine and threonine metabolism, hsa00350 Tyrosine metabolism, hsa00360 Phenylalanine metabolism, hsa00410 beta-Alanine metabolism, hsa01100 Metabolic pathways
0	PDE5A	phosphodiesterase 5A [Source:HGNC Symbol;Acc:HGNC:8784]	hsa00230 Purine metabolism, hsa01100 Metabolic pathways, hsa04022 cGMP-PKG signaling pathway
0	GALNT4	polypeptide N-acetylgalactosaminyltransferase 4 [Source:HGNC Symbol;Acc:HGNC:4126]	hsa00512 Mucin type O-glycan biosynthesis, hsa00514 Other types of O-glycan biosynthesis, hsa01100 Metabolic pathways
0	DGAT1	diacylglycerol O-acyltransferase 1 [Source:HGNC Symbol;Acc:HGNC:2843]	hsa00561 Glycerolipid metabolism, hsa00830 Retinol metabolism, hsa01100 Metabolic pathways, hsa04975 Fat digestion and absorption
0	B4GALT4	beta-1,4-galactosyltransferase 4 [Source:HGNC Symbol;Acc:HGNC:927]	hsa00533 Glycosaminoglycan biosynthesis - keratan sulfate, hsa00601 Glycosphingolipid biosynthesis - lacto and neolacto series, hsa01100 Metabolic pathways
0	B4GALT3	beta-1,4-galactosyltransferase 3 [Source:HGNC Symbol;Acc:HGNC:926]	hsa00510 N-Glycan biosynthesis, hsa00513 Various types of N-glycan biosynthesis, hsa00514 Other types of O-glycan biosynthesis, hsa00515 Mannose type O-glycan biosynthesis, hsa00533 Glycosaminoglycan biosynthesis - keratan sulfate, hsa00601 Glycosphingolipid biosynthesis - lacto and neolacto series, hsa01100 Metabolic pathways
0	CDS2	CDP-diacylglycerol synthase 2 [Source:HGNC Symbol;Acc:HGNC:1801]	hsa00564 Glycerophospholipid metabolism, hsa01100 Metabolic pathways, hsa04070 Phosphatidylinositol signaling system
0	MTMR1	myotubularin related protein 1 [Source:HGNC Symbol;Acc:HGNC:7449]	hsa00562 Inositol phosphate metabolism, hsa01100 Metabolic pathways, hsa04070 Phosphatidylinositol signaling system
0	INPP4B	inositol polyphosphate-4-phosphatase type II B [Source:HGNC Symbol;Acc:HGNC:6075]	hsa00562 Inositol phosphate metabolism, hsa01100 Metabolic pathways, hsa04070 Phosphatidylinositol signaling system
0	ALDH1A2	aldehyde dehydrogenase 1 family member A2 [Source:HGNC Symbol;Acc:HGNC:15472]	hsa00830 Retinol metabolism, hsa01100 Metabolic pathways
0	SYNJ1	synaptojanin 1 [Source:HGNC Symbol;Acc:HGNC:11503]	hsa00562 Inositol phosphate metabolism, hsa01100 Metabolic pathways, hsa04070 Phosphatidylinositol signaling system
0	SYNJ2	synaptojanin 2 [Source:HGNC Symbol;Acc:HGNC:11504]	hsa00562 Inositol phosphate metabolism, hsa01100 Metabolic pathways, hsa04070 Phosphatidylinositol signaling system
0	MTMR2	myotubularin related protein 2 [Source:HGNC Symbol;Acc:HGNC:7450]	hsa00562 Inositol phosphate metabolism, hsa01100 Metabolic pathways, hsa04070 Phosphatidylinositol signaling system
0	P4HA2	prolyl 4-hydroxylase subunit alpha 2 [Source:HGNC Symbol;Acc:HGNC:8547]	hsa00330 Arginine and proline metabolism, hsa01100 Metabolic pathways
0	SLC25A14	solute carrier family 25 member 14 [Source:HGNC Symbol;Acc:HGNC:10984]	NA
0	ATP6V1E2	ATPase H+ transporting V1 subunit E2 [Source:HGNC Symbol;Acc:HGNC:18125]	hsa00190 Oxidative phosphorylation, hsa01100 Metabolic pathways, hsa04145 Phagosome, hsa04150 mTOR signaling pathway, hsa04721 Synaptic vesicle cycle, hsa04966 Collecting duct acid secretion
0	PAPSS2	3'-phosphoadenosine 5'-phosphosulfate synthase 2 [Source:HGNC Symbol;Acc:HGNC:8604]	hsa00230 Purine metabolism, hsa00450 Selenocompound metabolism, hsa00920 Sulfur metabolism, hsa01100 Metabolic pathways
0	PAPSS1	3'-phosphoadenosine 5'-phosphosulfate synthase 1 [Source:HGNC Symbol;Acc:HGNC:8603]	hsa00230 Purine metabolism, hsa00450 Selenocompound metabolism, hsa00920 Sulfur metabolism, hsa01100 Metabolic pathways
0	CERS5	ceramide synthase 5 [Source:HGNC Symbol;Acc:HGNC:23749]	hsa00600 Sphingolipid metabolism, hsa01100 Metabolic pathways, hsa04071 Sphingolipid signaling pathway
0	MTMR6	myotubularin related protein 6 [Source:HGNC Symbol;Acc:HGNC:7453]	hsa00562 Inositol phosphate metabolism, hsa01100 Metabolic pathways, hsa04070 Phosphatidylinositol signaling system
0	SLC16A3	solute carrier family 16 member 3 [Source:HGNC Symbol;Acc:HGNC:10924]	NA
0	UAP1L1	UDP-N-acetylglucosamine pyrophosphorylase 1 like 1 [Source:HGNC Symbol;Acc:HGNC:28082]	hsa00520 Amino sugar and nucleotide sugar metabolism, hsa01100 Metabolic pathways
0	HACD1	3-hydroxyacyl-CoA dehydratase 1 [Source:HGNC Symbol;Acc:HGNC:9639]	hsa00062 Fatty acid elongation, hsa01040 Biosynthesis of unsaturated fatty acids, hsa01100 Metabolic pathways, hsa01212 Fatty acid metabolism
0	PXYLP1	2-phosphoxylose phosphatase 1 [Source:HGNC Symbol;Acc:HGNC:26303]	NA
0	GCNT3	glucosaminyl (N-acetyl) transferase 3, mucin type [Source:HGNC Symbol;Acc:HGNC:4205]	hsa00512 Mucin type O-glycan biosynthesis, hsa01100 Metabolic pathways
0	B3GNT7	UDP-GlcNAc:betaGal beta-1,3-N-acetylglucosaminyltransferase 7 [Source:HGNC Symbol;Acc:HGNC:18811]	hsa00533 Glycosaminoglycan biosynthesis - keratan sulfate
0	PIGM	phosphatidylinositol glycan anchor biosynthesis class M [Source:HGNC Symbol;Acc:HGNC:18858]	hsa00563 Glycosylphosphatidylinositol (GPI)-anchor biosynthesis, hsa01100 Metabolic pathways
0	B4GALT5	beta-1,4-galactosyltransferase 5 [Source:HGNC Symbol;Acc:HGNC:928]	hsa00512 Mucin type O-glycan biosynthesis, hsa01100 Metabolic pathways
0	SDR42E1	short chain dehydrogenase/reductase family 42E, member 1 [Source:HGNC Symbol;Acc:HGNC:29834]	NA
0	LIPG	lipase G, endothelial type [Source:HGNC Symbol;Acc:HGNC:6623]	hsa00561 Glycerolipid metabolism, hsa01100 Metabolic pathways
0	SLC25A27	solute carrier family 25 member 27 [Source:HGNC Symbol;Acc:HGNC:21065]	NA
0	PIGB	phosphatidylinositol glycan anchor biosynthesis class B [Source:HGNC Symbol;Acc:HGNC:8959]	hsa00563 Glycosylphosphatidylinositol (GPI)-anchor biosynthesis, hsa01100 Metabolic pathways
0	PTGES	prostaglandin E synthase [Source:HGNC Symbol;Acc:HGNC:9599]	hsa00590 Arachidonic acid metabolism, hsa01100 Metabolic pathways
0	ENTPD2	ectonucleoside triphosphate diphosphohydrolase 2 [Source:HGNC Symbol;Acc:HGNC:3364]	hsa00230 Purine metabolism, hsa01100 Metabolic pathways, hsa04742 Taste transduction
0	ENTPD6	ectonucleoside triphosphate diphosphohydrolase 6 [Source:HGNC Symbol;Acc:HGNC:3368]	hsa00230 Purine metabolism, hsa00240 Pyrimidine metabolism, hsa01100 Metabolic pathways
0	ATP6V1G1	ATPase H+ transporting V1 subunit G1 [Source:HGNC Symbol;Acc:HGNC:864]	hsa00190 Oxidative phosphorylation, hsa01100 Metabolic pathways, hsa04145 Phagosome, hsa04150 mTOR signaling pathway, hsa04721 Synaptic vesicle cycle, hsa04966 Collecting duct acid secretion
0	ENTPD5	ectonucleoside triphosphate diphosphohydrolase 5 (inactive) [Source:HGNC Symbol;Acc:HGNC:3367]	hsa00230 Purine metabolism, hsa00240 Pyrimidine metabolism, hsa01100 Metabolic pathways
0	LPIN2	lipin 2 [Source:HGNC Symbol;Acc:HGNC:14450]	hsa00561 Glycerolipid metabolism, hsa00564 Glycerophospholipid metabolism, hsa01100 Metabolic pathways, hsa04150 mTOR signaling pathway
0	PPIP5K1	diphosphoinositol pentakisphosphate kinase 1 [Source:HGNC Symbol;Acc:HGNC:29023]	hsa04070 Phosphatidylinositol signaling system
0	ACYP1	acylphosphatase 1 [Source:HGNC Symbol;Acc:HGNC:179]	hsa00620 Pyruvate metabolism, hsa01100 Metabolic pathways
0	ACYP2	acylphosphatase 2 [Source:HGNC Symbol;Acc:HGNC:180]	hsa00620 Pyruvate metabolism, hsa01100 Metabolic pathways
0	FIG4	FIG4 phosphoinositide 5-phosphatase [Source:HGNC Symbol;Acc:HGNC:16873]	hsa00562 Inositol phosphate metabolism, hsa01100 Metabolic pathways
0	FAM20B	FAM20B glycosaminoglycan xylosylkinase [Source:HGNC Symbol;Acc:HGNC:23017]	NA
0	GFPT2	glutamine-fructose-6-phosphate transaminase 2 [Source:HGNC Symbol;Acc:HGNC:4242]	hsa00250 Alanine, aspartate and glutamate metabolism, hsa00520 Amino sugar and nucleotide sugar metabolism, hsa01100 Metabolic pathways
0	SLC12A6	solute carrier family 12 member 6 [Source:HGNC Symbol;Acc:HGNC:10914]	NA
-2.54391e-10	IDH1	isocitrate dehydrogenase (NADP(+)) 1 [Source:HGNC Symbol;Acc:HGNC:5382]	hsa00020 Citrate cycle (TCA cycle), hsa00480 Glutathione metabolism, hsa01100 Metabolic pathways, hsa01200 Carbon metabolism, hsa01210 2-Oxocarboxylic acid metabolism, hsa01230 Biosynthesis of amino acids, hsa04146 Peroxisome
-2.67169e-10	B3GNT3	UDP-GlcNAc:betaGal beta-1,3-N-acetylglucosaminyltransferase 3 [Source:HGNC Symbol;Acc:HGNC:13528]	hsa00601 Glycosphingolipid biosynthesis - lacto and neolacto series, hsa01100 Metabolic pathways
-7.14332e-10	STARD3	StAR related lipid transfer domain containing 3 [Source:HGNC Symbol;Acc:HGNC:17579]	NA
-1.02146e-09	B3GNT5	UDP-GlcNAc:betaGal beta-1,3-N-acetylglucosaminyltransferase 5 [Source:HGNC Symbol;Acc:HGNC:15684]	hsa00601 Glycosphingolipid biosynthesis - lacto and neolacto series, hsa01100 Metabolic pathways
-1.04089e-09	FASN	fatty acid synthase [Source:HGNC Symbol;Acc:HGNC:3594]	hsa00061 Fatty acid biosynthesis, hsa01100 Metabolic pathways, hsa01212 Fatty acid metabolism, hsa04152 AMPK signaling pathway, hsa04910 Insulin signaling pathway
-1.05832e-09	SLC35B4	solute carrier family 35 member B4 [Source:HGNC Symbol;Acc:HGNC:20584]	NA
-3.15547e-08	GNE	glucosamine (UDP-N-acetyl)-2-epimerase/N-acetylmannosamine kinase [Source:HGNC Symbol;Acc:HGNC:23657]	hsa00520 Amino sugar and nucleotide sugar metabolism, hsa01100 Metabolic pathways
-3.21034e-08	BLVRB	biliverdin reductase B [Source:HGNC Symbol;Acc:HGNC:1063]	hsa00740 Riboflavin metabolism, hsa00860 Porphyrin and chlorophyll metabolism, hsa01100 Metabolic pathways
-1.39108e-07	QDPR	quinoid dihydropteridine reductase [Source:HGNC Symbol;Acc:HGNC:9752]	hsa00790 Folate biosynthesis, hsa01100 Metabolic pathways
-5.78993e-07	GALNS	galactosamine (N-acetyl)-6-sulfatase [Source:HGNC Symbol;Acc:HGNC:4122]	hsa00531 Glycosaminoglycan degradation, hsa01100 Metabolic pathways, hsa04142 Lysosome
-5.78993e-07	NEU1	neuraminidase 1 [Source:HGNC Symbol;Acc:HGNC:7758]	hsa00511 Other glycan degradation, hsa00600 Sphingolipid metabolism, hsa01100 Metabolic pathways, hsa04142 Lysosome
-6.12664e-07	ARSB	arylsulfatase B [Source:HGNC Symbol;Acc:HGNC:714]	hsa00531 Glycosaminoglycan degradation, hsa01100 Metabolic pathways, hsa04142 Lysosome
-6.92549e-07	SLC35D1	solute carrier family 35 member D1 [Source:HGNC Symbol;Acc:HGNC:20800]	NA
-1.35454e-06	ALG10	ALG10 alpha-1,2-glucosyltransferase [Source:HGNC Symbol;Acc:HGNC:23162]	hsa00510 N-Glycan biosynthesis, hsa01100 Metabolic pathways
-1.73621e-06	HEXA	hexosaminidase subunit alpha [Source:HGNC Symbol;Acc:HGNC:4878]	hsa00511 Other glycan degradation, hsa00513 Various types of N-glycan biosynthesis, hsa00520 Amino sugar and nucleotide sugar metabolism, hsa00531 Glycosaminoglycan degradation, hsa00603 Glycosphingolipid biosynthesis - globo and isoglobo series, hsa00604 Glycosphingolipid biosynthesis - ganglio series, hsa01100 Metabolic pathways, hsa04142 Lysosome
-2.07362e-06	UXS1	UDP-glucuronate decarboxylase 1 [Source:HGNC Symbol;Acc:HGNC:17729]	hsa00520 Amino sugar and nucleotide sugar metabolism, hsa01100 Metabolic pathways
-2.07444e-06	SGMS2	sphingomyelin synthase 2 [Source:HGNC Symbol;Acc:HGNC:28395]	hsa00600 Sphingolipid metabolism, hsa01100 Metabolic pathways, hsa04071 Sphingolipid signaling pathway
-2.5031e-06	B3GAT3	beta-1,3-glucuronyltransferase 3 [Source:HGNC Symbol;Acc:HGNC:923]	hsa00532 Glycosaminoglycan biosynthesis - chondroitin sulfate / dermatan sulfate, hsa00534 Glycosaminoglycan biosynthesis - heparan sulfate / heparin, hsa01100 Metabolic pathways
-2.54621e-06	B4GALT7	beta-1,4-galactosyltransferase 7 [Source:HGNC Symbol;Acc:HGNC:930]	hsa00532 Glycosaminoglycan biosynthesis - chondroitin sulfate / dermatan sulfate, hsa00534 Glycosaminoglycan biosynthesis - heparan sulfate / heparin, hsa01100 Metabolic pathways
-5.34674e-06	ASS1	argininosuccinate synthase 1 [Source:HGNC Symbol;Acc:HGNC:758]	hsa00220 Arginine biosynthesis, hsa00250 Alanine, aspartate and glutamate metabolism, hsa01100 Metabolic pathways, hsa01230 Biosynthesis of amino acids
-6.09714e-06	ABCB6	ATP binding cassette subfamily B member 6 (Langereis blood group) [Source:HGNC Symbol;Acc:HGNC:47]	hsa02010 ABC transporters
-6.24882e-06	GUSB	glucuronidase beta [Source:HGNC Symbol;Acc:HGNC:4696]	hsa00040 Pentose and glucuronate interconversions, hsa00531 Glycosaminoglycan degradation, hsa00860 Porphyrin and chlorophyll metabolism, hsa00983 Drug metabolism - other enzymes, hsa01100 Metabolic pathways, hsa04142 Lysosome
-6.61643e-06	AKR1A1	aldo-keto reductase family 1 member A1 [Source:HGNC Symbol;Acc:HGNC:380]	hsa00010 Glycolysis / Gluconeogenesis, hsa00040 Pentose and glucuronate interconversions, hsa00561 Glycerolipid metabolism, hsa01100 Metabolic pathways
-6.94826e-06	AQP1	aquaporin 1 (Colton blood group) [Source:HGNC Symbol;Acc:HGNC:633]	hsa04924 Renin secretion, hsa04964 Proximal tubule bicarbonate reclamation, hsa04976 Bile secretion
-9.07997e-06	GYG1	glycogenin 1 [Source:HGNC Symbol;Acc:HGNC:4699]	hsa00500 Starch and sucrose metabolism, hsa01100 Metabolic pathways
-9.07997e-06	GYS1	glycogen synthase 1 [Source:HGNC Symbol;Acc:HGNC:4706]	hsa00500 Starch and sucrose metabolism, hsa01100 Metabolic pathways, hsa04151 PI3K-Akt signaling pathway, hsa04152 AMPK signaling pathway, hsa04910 Insulin signaling pathway, hsa04922 Glucagon signaling pathway
-9.08139e-06	GBE1	1,4-alpha-glucan branching enzyme 1 [Source:HGNC Symbol;Acc:HGNC:4180]	hsa00500 Starch and sucrose metabolism, hsa01100 Metabolic pathways
-9.11403e-06	AGL	amylo-alpha-1, 6-glucosidase, 4-alpha-glucanotransferase [Source:HGNC Symbol;Acc:HGNC:321]	hsa00500 Starch and sucrose metabolism, hsa01100 Metabolic pathways
-9.5167e-06	GBA	glucosylceramidase beta [Source:HGNC Symbol;Acc:HGNC:4177]	hsa00511 Other glycan degradation, hsa00600 Sphingolipid metabolism, hsa01100 Metabolic pathways, hsa04142 Lysosome
-9.64122e-06	AGK	acylglycerol kinase [Source:HGNC Symbol;Acc:HGNC:21869]	hsa00561 Glycerolipid metabolism, hsa01100 Metabolic pathways
-1.1597e-05	FOLR1	folate receptor alpha [Source:HGNC Symbol;Acc:HGNC:3791]	hsa04144 Endocytosis
-1.27546e-05	PPOX	protoporphyrinogen oxidase [Source:HGNC Symbol;Acc:HGNC:9280]	hsa00860 Porphyrin and chlorophyll metabolism, hsa01100 Metabolic pathways
-1.32146e-05	THTPA	thiamine triphosphatase [Source:HGNC Symbol;Acc:HGNC:18987]	hsa00730 Thiamine metabolism, hsa01100 Metabolic pathways
-1.73379e-05	SLC52A2	solute carrier family 52 member 2 [Source:HGNC Symbol;Acc:HGNC:30224]	NA
-1.74511e-05	MPI	mannose phosphate isomerase [Source:HGNC Symbol;Acc:HGNC:7216]	hsa00051 Fructose and mannose metabolism, hsa00520 Amino sugar and nucleotide sugar metabolism, hsa01100 Metabolic pathways
-2.64492e-05	B4GALT2	beta-1,4-galactosyltransferase 2 [Source:HGNC Symbol;Acc:HGNC:925]	hsa00052 Galactose metabolism, hsa00510 N-Glycan biosynthesis, hsa00513 Various types of N-glycan biosynthesis, hsa00514 Other types of O-glycan biosynthesis, hsa00515 Mannose type O-glycan biosynthesis, hsa00533 Glycosaminoglycan biosynthesis - keratan sulfate, hsa00601 Glycosphingolipid biosynthesis - lacto and neolacto series, hsa01100 Metabolic pathways
-2.64668e-05	SLC2A1	solute carrier family 2 member 1 [Source:HGNC Symbol;Acc:HGNC:11005]	hsa04066 HIF-1 signaling pathway, hsa04911 Insulin secretion, hsa04919 Thyroid hormone signaling pathway, hsa04920 Adipocytokine signaling pathway, hsa04922 Glucagon signaling pathway, hsa04976 Bile secretion
-2.70487e-05	ABCC5	ATP binding cassette subfamily C member 5 [Source:HGNC Symbol;Acc:HGNC:56]	hsa02010 ABC transporters
-2.81156e-05	INPP1	inositol polyphosphate-1-phosphatase [Source:HGNC Symbol;Acc:HGNC:6071]	hsa00562 Inositol phosphate metabolism, hsa01100 Metabolic pathways, hsa04070 Phosphatidylinositol signaling system
-3.1051e-05	NANS	N-acetylneuraminate synthase [Source:HGNC Symbol;Acc:HGNC:19237]	hsa00520 Amino sugar and nucleotide sugar metabolism, hsa01100 Metabolic pathways
-3.12243e-05	SLC2A3	solute carrier family 2 member 3 [Source:HGNC Symbol;Acc:HGNC:11007]	NA
-3.13887e-05	MTHFR	methylenetetrahydrofolate reductase [Source:HGNC Symbol;Acc:HGNC:7436]	hsa00670 One carbon pool by folate, hsa01100 Metabolic pathways, hsa01200 Carbon metabolism
-4.03134e-05	SLC38A5	solute carrier family 38 member 5 [Source:HGNC Symbol;Acc:HGNC:18070]	hsa04727 GABAergic synapse
-4.05155e-05	ENTPD4	ectonucleoside triphosphate diphosphohydrolase 4 [Source:HGNC Symbol;Acc:HGNC:14573]	hsa00230 Purine metabolism, hsa00240 Pyrimidine metabolism, hsa01100 Metabolic pathways, hsa04142 Lysosome
-4.05586e-05	DECR1	2,4-dienoyl-CoA reductase 1 [Source:HGNC Symbol;Acc:HGNC:2753]	NA
-4.31124e-05	ATIC	5-aminoimidazole-4-carboxamide ribonucleotide formyltransferase/IMP cyclohydrolase [Source:HGNC Symbol;Acc:HGNC:794]	hsa00230 Purine metabolism, hsa00670 One carbon pool by folate, hsa01100 Metabolic pathways
-4.51212e-05	FAAH2	fatty acid amide hydrolase 2 [Source:HGNC Symbol;Acc:HGNC:26440]	NA
-4.62768e-05	SLC52A3	solute carrier family 52 member 3 [Source:HGNC Symbol;Acc:HGNC:16187]	hsa04977 Vitamin digestion and absorption
-5.00474e-05	TMEM91	transmembrane protein 91 [Source:HGNC Symbol;Acc:HGNC:32393]	NA
-5.46679e-05	PEPD	peptidase D [Source:HGNC Symbol;Acc:HGNC:8840]	NA
-5.56126e-05	SLC43A1	solute carrier family 43 member 1 [Source:HGNC Symbol;Acc:HGNC:9225]	NA
-5.76974e-05	NT5E	5'-nucleotidase ecto [Source:HGNC Symbol;Acc:HGNC:8021]	hsa00230 Purine metabolism, hsa00240 Pyrimidine metabolism, hsa00760 Nicotinate and nicotinamide metabolism, hsa01100 Metabolic pathways
-6.02933e-05	CTSA	cathepsin A [Source:HGNC Symbol;Acc:HGNC:9251]	hsa04142 Lysosome, hsa04614 Renin-angiotensin system
-6.4604e-05	NADK	NAD kinase [Source:HGNC Symbol;Acc:HGNC:29831]	hsa00760 Nicotinate and nicotinamide metabolism, hsa01100 Metabolic pathways
-6.77336e-05	SLC35D2	solute carrier family 35 member D2 [Source:HGNC Symbol;Acc:HGNC:20799]	NA
-7.10304e-05	SLC35A2	solute carrier family 35 member A2 [Source:HGNC Symbol;Acc:HGNC:11022]	NA
-7.61225e-05	NME4	NME/NM23 nucleoside diphosphate kinase 4 [Source:HGNC Symbol;Acc:HGNC:7852]	hsa00230 Purine metabolism, hsa00240 Pyrimidine metabolism, hsa00983 Drug metabolism - other enzymes, hsa01100 Metabolic pathways
-7.74751e-05	GCNT1	glucosaminyl (N-acetyl) transferase 1 [Source:HGNC Symbol;Acc:HGNC:4203]	hsa00512 Mucin type O-glycan biosynthesis, hsa01100 Metabolic pathways
-7.82245e-05	ACOT7	acyl-CoA thioesterase 7 [Source:HGNC Symbol;Acc:HGNC:24157]	hsa00062 Fatty acid elongation, hsa01040 Biosynthesis of unsaturated fatty acids
-7.87408e-05	NAGA	alpha-N-acetylgalactosaminidase [Source:HGNC Symbol;Acc:HGNC:7631]	hsa00603 Glycosphingolipid biosynthesis - globo and isoglobo series, hsa01100 Metabolic pathways, hsa04142 Lysosome
-9.22436e-05	SDSL	serine dehydratase like [Source:HGNC Symbol;Acc:HGNC:30404]	hsa00260 Glycine, serine and threonine metabolism, hsa00270 Cysteine and methionine metabolism, hsa00290 Valine, leucine and isoleucine biosynthesis, hsa01100 Metabolic pathways, hsa01200 Carbon metabolism, hsa01230 Biosynthesis of amino acids
-9.94272e-05	ACSS2	acyl-CoA synthetase short chain family member 2 [Source:HGNC Symbol;Acc:HGNC:15814]	hsa00010 Glycolysis / Gluconeogenesis, hsa00620 Pyruvate metabolism, hsa00630 Glyoxylate and dicarboxylate metabolism, hsa00640 Propanoate metabolism, hsa01100 Metabolic pathways, hsa01200 Carbon metabolism
-0.00010647	ITPA	inosine triphosphatase [Source:HGNC Symbol;Acc:HGNC:6176]	hsa00230 Purine metabolism, hsa00983 Drug metabolism - other enzymes, hsa01100 Metabolic pathways
-0.000126235	ADA	adenosine deaminase [Source:HGNC Symbol;Acc:HGNC:186]	hsa00230 Purine metabolism, hsa01100 Metabolic pathways
-0.000127303	TYMP	thymidine phosphorylase [Source:HGNC Symbol;Acc:HGNC:3148]	hsa00240 Pyrimidine metabolism, hsa00983 Drug metabolism - other enzymes, hsa01100 Metabolic pathways
-0.000142248	PNPO	pyridoxamine 5'-phosphate oxidase [Source:HGNC Symbol;Acc:HGNC:30260]	hsa00750 Vitamin B6 metabolism, hsa01100 Metabolic pathways
-0.000163007	NMNAT1	nicotinamide nucleotide adenylyltransferase 1 [Source:HGNC Symbol;Acc:HGNC:17877]	hsa00760 Nicotinate and nicotinamide metabolism, hsa01100 Metabolic pathways
-0.00018143	PDXP	pyridoxal phosphatase [Source:HGNC Symbol;Acc:HGNC:30259]	hsa00750 Vitamin B6 metabolism, hsa01100 Metabolic pathways
-0.000194342	CERK	ceramide kinase [Source:HGNC Symbol;Acc:HGNC:19256]	hsa00600 Sphingolipid metabolism
-0.000195619	ABCC3	ATP binding cassette subfamily C member 3 [Source:HGNC Symbol;Acc:HGNC:54]	hsa02010 ABC transporters, hsa04976 Bile secretion
-0.000229237	PCBD1	pterin-4 alpha-carbinolamine dehydratase 1 [Source:HGNC Symbol;Acc:HGNC:8646]	hsa00790 Folate biosynthesis, hsa01100 Metabolic pathways
-0.000249832	SLC29A3	solute carrier family 29 member 3 [Source:HGNC Symbol;Acc:HGNC:23096]	NA
-0.000269756	ACLY	ATP citrate lyase [Source:HGNC Symbol;Acc:HGNC:115]	hsa00020 Citrate cycle (TCA cycle), hsa01100 Metabolic pathways
-0.000269946	ABCG2	ATP binding cassette subfamily G member 2 (Junior blood group) [Source:HGNC Symbol;Acc:HGNC:74]	hsa02010 ABC transporters, hsa04976 Bile secretion
-0.000273047	ALDH6A1	aldehyde dehydrogenase 6 family member A1 [Source:HGNC Symbol;Acc:HGNC:7179]	hsa00280 Valine, leucine and isoleucine degradation, hsa00410 beta-Alanine metabolism, hsa00562 Inositol phosphate metabolism, hsa00640 Propanoate metabolism, hsa01100 Metabolic pathways, hsa01200 Carbon metabolism
-0.000274372	RPL14	ribosomal protein L14 [Source:HGNC Symbol;Acc:HGNC:10305]	hsa03010 Ribosome
-0.00028369	SLC19A1	solute carrier family 19 member 1 [Source:HGNC Symbol;Acc:HGNC:10937]	hsa04977 Vitamin digestion and absorption
-0.00028699	SLC46A1	solute carrier family 46 member 1 [Source:HGNC Symbol;Acc:HGNC:30521]	hsa04977 Vitamin digestion and absorption, hsa04978 Mineral absorption
-0.000293422	ASL	argininosuccinate lyase [Source:HGNC Symbol;Acc:HGNC:746]	hsa00220 Arginine biosynthesis, hsa00250 Alanine, aspartate and glutamate metabolism, hsa01100 Metabolic pathways, hsa01230 Biosynthesis of amino acids
[truncated: 252 more rows]
